# Supplementary material for: Identification of potential blood biomarkers for Parkinson’s disease by gene expression and DNA methylation data integration analysis
Source: Clin Epigenetics. 2019 Feb 11;11:24. doi: 10.1186/s13148-019-0621-5 (PMC6371578; doi:10.1186/s13148-019-0621-5)
Supplement: Supplementary file 1 — Table S1. Differentially Expressed Gene List. Table S2. Previous differential probes and our analysis results. Table S3. Differentially expressed gene functional enrichment results. Table S4. Differentially methylated intergenic CpG sites. Table S5. Differentially methylated gene list. Table S6. Gene set enrichment analysis results (GO-BP). Table S7. Hypo-up genes in different regions. Table S8. Differentially methylated gene list based on all region CpGs. Table S9. Gene enrichment analysis results. Table S10. Hypo-up gene-associated differentially methylated CpGs. Table S11. Dominant methylation-altered regions for hypo-up genes. Table S12. Correlation Coefficient between gene expression and region-specific methylation level. Table S13. The importance of each hypo-up gene in gene expression classifier. Table S14. Union of best predictors of the three classifiers. (ZIP 1455 kb) [file 13148_2019_621_MOESM1_ESM.zip › Table S9.xls]

## Sheet: Hyper-methylated DMGs GO-BP
Table S9 Gene enrichment analysis results
ID	Description	GeneRatio	BgRatio	pvalue	p.adjust	qvalue	geneID	Count
GO:0050851	antigen receptor-mediated signaling pathway	11/94	246/16992	1.12247e-07	0.000159791	0.000142966	915/940/917/7294/53347/1540/387357/54900/5696/54923/123920	11
GO:0042110	T cell activation	14/94	453/16992	1.86563e-07	0.000159791	0.000142966	27240/915/940/917/3575/1540/387357/677/54900/11151/3133/3683/64919/911	14
GO:0050852	T cell receptor signaling pathway	9/94	173/16992	4.83449e-07	0.00027605	0.000246983	915/940/917/7294/53347/1540/387357/5696/54923	9
GO:0002429	immune response-activating cell surface receptor signaling pathway	12/94	414/16992	2.9369e-06	0.00125773	0.0011253	915/940/917/7294/53347/1540/387357/54900/5696/54923/123920/5595	12
GO:0045058	T cell selection	5/94	46/16992	5.3319e-06	0.00179414	0.00160523	915/940/1540/387357/64919	5
GO:0002768	immune response-regulating cell surface receptor signaling pathway	12/94	446/16992	6.28422e-06	0.00179414	0.00160523	915/940/917/7294/53347/1540/387357/54900/5696/54923/123920/5595	12
GO:0007159	leukocyte cell-cell adhesion	10/94	349/16992	2.29994e-05	0.00477558	0.00427274	27240/915/940/917/3575/1540/54900/11151/3133/3683	10
GO:0043368	positive T cell selection	4/94	31/16992	2.46447e-05	0.00477558	0.00427274	915/1540/387357/64919	4
GO:0051249	regulation of lymphocyte activation	11/94	430/16992	2.50906e-05	0.00477558	0.00427274	27240/915/940/917/3575/1540/677/54900/11151/3133/196	11
GO:0033077	T cell differentiation in thymus	5/94	68/16992	3.68404e-05	0.00631076	0.00564628	915/940/3575/677/64919	5
GO:0050863	regulation of T cell activation	9/94	305/16992	4.80616e-05	0.00748451	0.00669644	27240/915/940/917/3575/1540/54900/11151/3133	9
GO:1903037	regulation of leukocyte cell-cell adhesion	9/94	320/16992	6.95785e-05	0.00993233	0.00888652	27240/915/940/917/3575/1540/54900/11151/3133	9
GO:0002694	regulation of leukocyte activation	11/94	489/16992	8.02826e-05	0.0104923	0.00938757	27240/915/940/917/3575/1540/677/54900/11151/3133/196	11
GO:0048535	lymph node development	3/94	16/16992	8.71432e-05	0.0104923	0.00938757	4049/3575/4050	3
GO:0070849	response to epidermal growth factor	4/94	43/16992	9.18769e-05	0.0104923	0.00938757	867/7538/677/5595	4
GO:0050870	positive regulation of T cell activation	7/94	211/16992	0.000169145	0.0181091	0.0162023	915/940/917/3575/1540/11151/3133	7
GO:0030217	T cell differentiation	7/94	216/16992	0.000195335	0.019305	0.0172723	915/940/3575/1540/387357/677/64919	7
GO:0048305	immunoglobulin secretion	3/94	21/16992	0.000202855	0.019305	0.0172723	54900/7009/3133	3
GO:1903039	positive regulation of leukocyte cell-cell adhesion	7/94	220/16992	0.000218568	0.0197056	0.0176307	915/940/917/3575/1540/11151/3133	7
GO:0002250	adaptive immune response	10/94	468/16992	0.000260965	0.0223516	0.0199982	27240/940/4049/7294/3575/387357/54900/3133/54923/911	10
GO:0022407	regulation of cell-cell adhesion	9/94	394/16992	0.000330992	0.0269995	0.0241566	27240/915/940/917/3575/1540/54900/11151/3133	9
GO:0022409	positive regulation of cell-cell adhesion	7/94	249/16992	0.000462089	0.0359799	0.0321915	915/940/917/3575/1540/11151/3133	7
GO:0000018	regulation of DNA recombination	4/94	67/16992	0.000515687	0.0384075	0.0343634	940/3575/5888/10635	4
GO:0010837	regulation of keratinocyte proliferation	3/94	30/16992	0.000597316	0.0426334	0.0381444	7538/677/64919	3

## Sheet: Hyper-methylated DMGs KEGG
Table S9 Gene enrichment analysis results
ID	Description	GeneRatio	BgRatio	pvalue	p.adjust	qvalue	geneID	Count
hsa04940	Type I diabetes mellitus	4/46	43/7389	0.000135873	0.0221473	0.0195943	940/356/4049/3133	4
hsa04660	T cell receptor signaling pathway	5/46	101/7389	0.000379681	0.0269293	0.0238251	915/940/5533/917/5595	5
hsa04659	Th17 cell differentiation	5/46	107/7389	0.000495632	0.0269293	0.0238251	915/5533/917/5595/196	5
hsa05166	HTLV-I infection	7/46	255/7389	0.00090763	0.0369859	0.0327225	915/5533/917/7538/4049/3133/3683	7
hsa04650	Natural killer cell mediated cytotoxicity	5/46	133/7389	0.00132873	0.0433165	0.0383233	356/5533/3133/3683/5595	5
hsa05330	Allograft rejection	3/46	38/7389	0.0016356	0.0444338	0.0393118	940/356/3133	3
hsa05332	Graft-versus-host disease	3/46	41/7389	0.00204003	0.0475035	0.0420276	940/356/3133	3
hsa04658	Th1 and Th2 cell differentiation	4/46	92/7389	0.00246334	0.0488023	0.0431767	915/5533/917/5595	4
hsa04640	Hematopoietic cell lineage	4/46	97/7389	0.00298631	0.0488023	0.0431767	915/917/3575/911	4
hsa04218	Cellular senescence	5/46	160/7389	0.00299401	0.0488023	0.0431767	5533/677/83593/3133/5595	5

## Sheet: Hypo-methylated DMGs GO-BP
Table S9 Gene enrichment analysis results
ID	Description	GeneRatio	BgRatio	pvalue	p.adjust	qvalue	geneID	Count
GO:0002446	neutrophil mediated immunity	80/536	498/16992	2.23433e-34	9.41322e-31	7.79192e-31	6590/566/116844/3934/6279/5657/7130/6037/7305/968/6280/272/4353/2268/932/1511/978/5795/6286/1991/3579/6036/5273/1084/11031/441864/2204/54210/4973/25840/7226/221/23601/10562/27180/8876/1669/2207/338339/383/6947/5023/1522/1729/57126/2352/2950/2212/6518/2150/9145/5236/1116/4069/6402/4257/79930/10788/3071/150372/10555/1727/56729/6556/3958/1520/7414/411/2934/79888/126014/4680/23412/1992/306/201294/707…	80
GO:0042119	neutrophil activation	79/536	490/16992	4.65449e-34	9.80467e-31	8.11595e-31	6590/566/116844/3934/6279/5657/7130/6037/7305/968/6280/272/4353/2268/932/1511/978/5795/6286/1991/3579/6036/5273/1084/11031/441864/2204/4973/25840/7226/221/23601/10562/27180/8876/1669/2207/338339/383/6947/5023/1522/1729/57126/2352/2950/2212/6518/2150/9145/5236/1116/4069/6402/4257/79930/10788/3071/150372/10555/1727/56729/6556/3958/1520/7414/411/2934/79888/126014/4680/23412/1992/306/201294/7077/5724…	79
GO:0036230	granulocyte activation	79/536	495/16992	9.70601e-34	1.27049e-30	1.05166e-30	6590/566/116844/3934/6279/5657/7130/6037/7305/968/6280/272/4353/2268/932/1511/978/5795/6286/1991/3579/6036/5273/1084/11031/441864/2204/4973/25840/7226/221/23601/10562/27180/8876/1669/2207/338339/383/6947/5023/1522/1729/57126/2352/2950/2212/6518/2150/9145/5236/1116/4069/6402/4257/79930/10788/3071/150372/10555/1727/56729/6556/3958/1520/7414/411/2934/79888/126014/4680/23412/1992/306/201294/7077/5724…	79
GO:0002283	neutrophil activation involved in immune response	78/536	485/16992	1.50782e-33	1.27049e-30	1.05166e-30	6590/566/116844/3934/6279/5657/7130/6037/7305/968/6280/272/4353/2268/932/1511/978/5795/6286/1991/3579/6036/5273/1084/11031/441864/2204/4973/25840/7226/221/23601/10562/27180/8876/1669/2207/338339/383/6947/5023/1522/1729/57126/2352/2950/2212/6518/9145/5236/1116/4069/6402/4257/79930/10788/3071/150372/10555/1727/56729/6556/3958/1520/7414/411/2934/79888/126014/4680/23412/1992/306/201294/7077/5724/1088…	78
GO:0043312	neutrophil degranulation	78/536	485/16992	1.50782e-33	1.27049e-30	1.05166e-30	6590/566/116844/3934/6279/5657/7130/6037/7305/968/6280/272/4353/2268/932/1511/978/5795/6286/1991/3579/6036/5273/1084/11031/441864/2204/4973/25840/7226/221/23601/10562/27180/8876/1669/2207/338339/383/6947/5023/1522/1729/57126/2352/2950/2212/6518/9145/5236/1116/4069/6402/4257/79930/10788/3071/150372/10555/1727/56729/6556/3958/1520/7414/411/2934/79888/126014/4680/23412/1992/306/201294/7077/5724/1088…	78
GO:0001819	positive regulation of cytokine production	40/536	391/16992	5.80109e-11	3.50931e-08	2.90488e-08	566/2268/246778/3553/10333/1991/7099/9173/8692/3586/23601/7292/3663/2207/114548/51744/3082/2150/5027/1191/114899/283420/84818/2865/6288/150372/301/10555/6556/64127/4602/3593/247/9308/26253/283234/5724/5914/3606/340061	40
GO:0098542	defense response to other organism	46/536	496/16992	5.8308e-11	3.50931e-08	2.90488e-08	6590/566/6279/6037/6280/4353/2268/1511/246778/3553/10333/1991/7099/4025/23166/133396/54210/6441/8692/58484/3586/7292/1669/3663/2207/114548/338339/6464/1053/10077/2150/5027/440275/4069/84818/10475/1672/6556/64127/3593/26253/116071/306/201294/283234/340061	46
GO:0002694	regulation of leukocyte activation	45/536	489/16992	1.2304e-10	6.47961e-08	5.36358e-08	1269/2268/146722/246778/3553/7099/8741/286410/9173/10062/133396/6441/3586/3109/7292/8876/23529/2207/3623/114548/51744/10077/2150/11326/3071/3624/150372/199/301/3958/1845/64127/3635/4602/55615/2934/7940/3593/9308/4323/201294/283234/5724/5914/3606	45
GO:0050663	cytokine secretion	25/536	174/16992	2.33165e-10	1.09147e-07	9.0348e-08	2268/3553/10333/7099/9173/54210/8692/58484/3586/23601/7292/114548/51744/2150/5027/5552/114899/1116/283420/84818/6288/301/64127/247/26253	25
GO:0042742	defense response to bacterium	31/536	264/16992	3.04094e-10	1.28115e-07	1.06049e-07	6590/566/6279/6037/6280/4353/2268/1511/10333/1991/7099/4025/23166/54210/6441/58484/3586/1669/2207/338339/6464/1053/2150/5027/4069/1672/6556/64127/3593/26253/306	31
GO:0050900	leukocyte migration	42/536	454/16992	4.47056e-10	1.71222e-07	1.41732e-07	566/6279/6280/2529/811/1269/3553/1991/3579/1084/2886/64805/3554/9123/54210/6441/4973/7226/3586/3678/2995/2207/6464/51744/57126/2150/6402/84818/3071/6288/199/301/3958/9056/83483/3635/4680/6346/4323/5724/7010/1088	42
GO:0002237	response to molecule of bacterial origin	34/536	319/16992	5.67118e-10	1.99106e-07	1.64812e-07	6590/3934/6279/4353/1269/1511/3553/10333/1991/7099/1440/10062/3586/7292/3663/114548/383/1053/54209/2950/5027/4055/4257/5106/6556/64127/11213/100130733/3593/5732/5724/5914/3606/4016	34
GO:0050727	regulation of inflammatory response	31/536	285/16992	2.02379e-09	6.49951e-07	5.38006e-07	6279/7130/6280/1269/3553/1991/7099/3554/9173/10062/8692/3586/7292/3426/2207/114548/2950/3082/722/114899/84818/2865/6288/301/64127/51738/3593/5176/710/7010/3606	31
GO:0050707	regulation of cytokine secretion	22/536	151/16992	2.15982e-09	6.49951e-07	5.38006e-07	2268/3553/10333/7099/9173/8692/3586/23601/7292/114548/51744/2150/5027/5552/114899/283420/84818/6288/301/64127/247/26253	22
GO:0032675	regulation of interleukin-6 production	18/536	103/16992	3.29112e-09	9.24365e-07	7.65155e-07	3553/10333/7099/8692/3586/7292/2207/3082/2150/5027/114899/84818/3071/64127/51738/3635/11213/5724	18
GO:0002285	lymphocyte activation involved in immune response	22/536	156/16992	4.03121e-09	1.06147e-06	8.78644e-07	246778/7099/8741/3586/3109/7292/23529/2207/114548/338339/51744/2150/440275/301/6556/3958/4602/3593/26253/201294/5914/3606	22
GO:0032635	interleukin-6 production	18/536	109/16992	8.38971e-09	2.07917e-06	1.72106e-06	3553/10333/7099/8692/3586/7292/2207/3082/2150/5027/114899/84818/3071/64127/51738/3635/11213/5724	18
GO:0002521	leukocyte differentiation	40/536	464/16992	8.95934e-09	2.09698e-06	1.73581e-06	5657/7305/2529/246778/6688/7099/286410/1440/133396/7226/3586/7292/8876/23529/2207/3623/114548/338339/1053/54209/54997/2150/4055/3071/3624/150372/301/4066/632/133522/3635/4602/3593/9308/26253/116071/4323/660/5914/3606	40
GO:0032602	chemokine production	15/536	75/16992	9.98733e-09	2.21456e-06	1.83313e-06	566/6279/6280/3553/1991/7099/9173/3586/7292/2950/2150/114899/2865/247/3606	15
GO:0002697	regulation of immune effector process	32/536	328/16992	1.60229e-08	3.25175e-06	2.69168e-06	2268/246778/3553/7099/8741/3586/3109/7292/3426/23529/2207/114548/51744/10077/722/2150/5027/440275/10475/2865/301/3958/64127/4602/11213/3593/201294/710/5724/5914/3606/340061	32
GO:0050715	positive regulation of cytokine secretion	17/536	101/16992	1.62086e-08	3.25175e-06	2.69168e-06	2268/3553/9173/8692/3586/23601/114548/51744/2150/5027/114899/283420/84818/6288/64127/247/26253	17
GO:0032612	interleukin-1 production	14/536	68/16992	2.10052e-08	4.0225e-06	3.32968e-06	566/3553/10333/7099/58484/3586/114548/2950/2150/5027/6288/301/64127/51738	14
GO:0002286	T cell activation involved in immune response	16/536	92/16992	2.6476e-08	4.84971e-06	4.01441e-06	246778/3109/7292/2207/114548/338339/2150/440275/301/6556/3958/4602/3593/26253/5914/3606	16
GO:0032496	response to lipopolysaccharide	30/536	304/16992	3.50143e-08	6.14647e-06	5.08783e-06	6590/3934/6279/4353/1269/1511/3553/1991/7099/1440/10062/3586/7292/114548/383/1053/54209/2950/5027/4055/4257/5106/6556/11213/3593/5732/5724/5914/3606/4016	30
GO:0043372	positive regulation of CD4-positive, alpha-beta T cell differentiation	9/536	25/16992	3.76427e-08	6.34355e-06	5.25096e-06	7292/114548/3071/301/4602/3593/9308/5914/3606	9
GO:0002699	positive regulation of immune effector process	21/536	164/16992	5.11919e-08	8.29505e-06	6.86634e-06	2268/3553/7099/8741/3109/7292/23529/2207/114548/51744/2150/5027/2865/301/64127/4602/3593/201294/5724/5914/3606	21
GO:0042107	cytokine metabolic process	17/536	110/16992	6.01809e-08	9.39045e-06	7.77308e-06	566/246778/3553/10333/1991/7099/54210/6441/3586/3623/1053/3624/51738/3635/3593/5724/3606	17
GO:0050867	positive regulation of cell activation	31/536	336/16992	9.68494e-08	1.45724e-05	1.20625e-05	5341/2268/3553/7099/8741/286410/6195/9173/3586/3109/7292/8876/23529/2207/114548/51744/2150/3071/199/301/64127/3635/4602/55615/3593/9308/4323/283234/5724/5914/3606	31
GO:0001818	negative regulation of cytokine production	24/536	222/16992	1.53501e-07	2.23e-05	1.84592e-05	1991/7099/9173/6441/3586/7292/3623/114548/2950/3082/2150/5552/114899/11326/3071/3624/301/6556/51738/3635/11213/3593/9308/5914	24
GO:0051047	positive regulation of secretion	32/536	362/16992	1.60966e-07	2.24032e-05	1.85445e-05	6279/6280/2268/3553/1361/9173/8692/3586/23601/7292/2207/3623/114548/51744/2150/5027/114899/283420/84818/3624/5106/6288/56729/64127/51738/4602/1814/247/551/26253/201294/5724	32
GO:2000516	positive regulation of CD4-positive, alpha-beta T cell activation	9/536	29/16992	1.64846e-07	2.24032e-05	1.85445e-05	7292/114548/3071/301/4602/3593/9308/5914/3606	9
GO:0043370	regulation of CD4-positive, alpha-beta T cell differentiation	10/536	38/16992	1.91383e-07	2.51968e-05	2.0857e-05	246778/7292/114548/3071/301/4602/3593/9308/5914/3606	10
GO:0042089	cytokine biosynthetic process	16/536	108/16992	2.68321e-07	3.42556e-05	2.83556e-05	566/246778/3553/10333/1991/7099/6441/3586/3623/1053/3624/51738/3635/3593/5724/3606	16
GO:0007599	hemostasis	31/536	353/16992	2.91166e-07	3.60789e-05	2.98648e-05	5341/5657/6280/2815/2151/4097/7099/1361/3708/64805/953/2207/5023/57126/10077/2150/5027/23186/25946/5024/4778/5055/55603/6288/928/7414/8525/710/23348/10398/653604	31
GO:0019730	antimicrobial humoral response	14/536	86/16992	4.59432e-07	5.53024e-05	4.57774e-05	6590/566/3934/6279/5657/6037/6280/1511/1991/1669/1191/4069/1672/6556	14
GO:0002791	regulation of peptide secretion	34/536	419/16992	4.97754e-07	5.8251e-05	4.82181e-05	6279/6280/2268/3553/10333/7099/3708/9173/10062/6720/8692/3586/23601/7292/10411/114548/51744/2150/5027/5552/114899/283420/84818/2865/5106/6288/301/64127/51738/1393/1814/247/26253/8620	34
GO:0002696	positive regulation of leukocyte activation	29/536	327/16992	5.76074e-07	6.55946e-05	5.42969e-05	2268/3553/7099/8741/286410/9173/3586/3109/7292/8876/23529/2207/114548/51744/2150/3071/199/301/64127/3635/4602/55615/3593/9308/4323/283234/5724/5914/3606	29
GO:0014074	response to purine-containing compound	18/536	144/16992	6.61428e-07	7.25171e-05	6.0027e-05	3553/64805/1789/374/9693/6720/7226/10411/5023/5027/6402/5024/133522/1393/3309/5724/7010/7490	18
GO:0007596	blood coagulation	30/536	348/16992	6.71295e-07	7.25171e-05	6.0027e-05	5341/5657/6280/2815/2151/4097/7099/1361/3708/64805/953/2207/5023/57126/10077/2150/5027/23186/5024/4778/5055/55603/6288/928/7414/8525/710/23348/10398/653604	30
GO:0050764	regulation of phagocytosis	12/536	65/16992	7.53451e-07	7.93572e-05	6.5689e-05	566/5657/811/2268/146722/3553/6441/2207/722/2150/3071/6556	12
GO:2000514	regulation of CD4-positive, alpha-beta T cell activation	10/536	44/16992	8.47231e-07	8.56235e-05	7.0876e-05	246778/7292/114548/3071/301/4602/3593/9308/5914/3606	10
GO:0050817	coagulation	30/536	352/16992	8.53593e-07	8.56235e-05	7.0876e-05	5341/5657/6280/2815/2151/4097/7099/1361/3708/64805/953/2207/5023/57126/10077/2150/5027/23186/5024/4778/5055/55603/6288/928/7414/8525/710/23348/10398/653604	30
GO:0051249	regulation of lymphocyte activation	34/536	430/16992	9.01128e-07	8.82896e-05	7.30829e-05	246778/3553/7099/8741/286410/6441/3586/3109/7292/8876/23529/3623/114548/51744/11326/3071/3624/150372/199/301/3958/1845/64127/3635/4602/55615/2934/7940/3593/9308/4323/283234/5914/3606	34
GO:0045624	positive regulation of T-helper cell differentiation	7/536	19/16992	1.0828e-06	0.000103678	8.58207e-05	7292/114548/301/4602/3593/5914/3606	7
GO:0032611	interleukin-1 beta production	11/536	56/16992	1.1422e-06	0.000106935	8.85171e-05	566/3553/10333/7099/58484/114548/2950/2150/5027/64127/51738	11
GO:0042116	macrophage activation	11/536	57/16992	1.37553e-06	0.00012598	0.000104282	566/7305/10333/7099/9173/10062/133396/3586/1191/199/6556	11
GO:0070661	leukocyte proliferation	25/536	270/16992	1.59076e-06	0.000142593	0.000118033	246778/977/3553/7099/6441/3586/3109/7292/23529/51744/2950/2150/5027/1191/11326/3071/199/301/6556/3958/3635/7940/3593/283234/3606	25
GO:0045785	positive regulation of cell adhesion	31/536	385/16992	1.87872e-06	0.000164897	0.000136495	566/811/5795/3553/1991/3586/3109/10562/7292/3678/8876/114548/51744/338879/3071/6288/199/301/64127/4602/55615/3593/9308/201294/283234/10276/5724/7010/5914/3606/1307	31
GO:0002292	T cell differentiation involved in immune response	11/536	59/16992	1.97078e-06	0.000168734	0.000139672	246778/7292/2207/114548/338339/301/4602/3593/26253/5914/3606	11
GO:0042035	regulation of cytokine biosynthetic process	14/536	97/16992	2.06019e-06	0.000168734	0.000139672	566/246778/3553/10333/1991/7099/6441/3586/3623/3624/51738/3635/3593/5724	14
GO:0042088	T-helper 1 type immune response	9/536	38/16992	2.08264e-06	0.000168734	0.000139672	246778/10333/7099/9173/7292/301/6556/3593/3606	9
GO:0046638	positive regulation of alpha-beta T cell differentiation	9/536	38/16992	2.08264e-06	0.000168734	0.000139672	7292/114548/3071/301/4602/3593/9308/5914/3606	9
GO:0045621	positive regulation of lymphocyte differentiation	13/536	84/16992	2.1349e-06	0.000168952	0.000139852	286410/7292/8876/114548/3071/301/3635/4602/3593/9308/4323/5914/3606	13
GO:0007159	leukocyte cell-cell adhesion	29/536	349/16992	2.16553e-06	0.000168952	0.000139852	6279/6280/246778/3553/1991/6441/3586/3109/7292/3678/8876/114548/51744/11326/3071/199/301/3958/1845/64127/4602/55615/2934/3593/9308/283234/5724/5914/3606	29
GO:1903532	positive regulation of secretion by cell	28/536	331/16992	2.29315e-06	0.000175656	0.000145401	2268/3553/1361/9173/8692/3586/23601/7292/2207/3623/114548/51744/2150/5027/114899/283420/84818/3624/5106/6288/56729/64127/51738/247/551/26253/201294/5724	28
GO:0071219	cellular response to molecule of bacterial origin	18/536	157/16992	2.36045e-06	0.000177582	0.000146996	3934/1511/3553/10333/7099/1440/10062/3586/7292/114548/383/1053/54209/2950/3593/5724/5914/3606	18
GO:0045619	regulation of lymphocyte differentiation	17/536	143/16992	2.72382e-06	0.000198598	0.000164392	246778/286410/7292/8876/3623/114548/3071/3624/150372/301/3635/4602/3593/9308/4323/5914/3606	17
GO:0030595	leukocyte chemotaxis	20/536	191/16992	2.73407e-06	0.000198598	0.000164392	566/6279/6280/811/1269/3553/3579/54210/6441/7226/3586/2207/2150/84818/3071/6288/199/301/3958/6346	20
GO:0042110	T cell activation	34/536	453/16992	2.88762e-06	0.000204363	0.000169164	2529/246778/977/3553/6441/3586/3109/7292/8876/2207/114548/338339/51744/2150/5027/11326/440275/3071/199/301/6556/3958/1845/64127/4602/55615/2934/3593/9308/26253/283234/660/5914/3606	34
GO:0045622	regulation of T-helper cell differentiation	8/536	30/16992	2.94991e-06	0.000204363	0.000169164	246778/7292/114548/301/4602/3593/5914/3606	8
GO:0046635	positive regulation of alpha-beta T cell activation	10/536	50/16992	2.95897e-06	0.000204363	0.000169164	7292/114548/51744/3071/301/4602/3593/9308/5914/3606	10
GO:0032609	interferon-gamma production	14/536	101/16992	3.36685e-06	0.000226082	0.000187143	246778/3553/7099/9173/3586/7292/3623/51744/2150/3624/6556/3593/5914/3606	14
GO:0046683	response to organophosphorus	16/536	130/16992	3.38077e-06	0.000226082	0.000187143	3553/64805/374/9693/6720/10411/5023/5027/6402/5024/133522/1393/3309/5724/7010/7490	16
GO:0043367	CD4-positive, alpha-beta T cell differentiation	11/536	63/16992	3.869e-06	0.000254689	0.000210822	2529/246778/7292/114548/3071/301/4602/3593/9308/5914/3606	11
GO:0071216	cellular response to biotic stimulus	19/536	179/16992	3.95915e-06	0.000256203	0.000212075	3934/1511/3553/10333/7099/1440/10062/3586/7292/114548/383/1053/54209/2950/3593/3309/5724/5914/3606	19
GO:1903708	positive regulation of hemopoiesis	18/536	163/16992	4.04641e-06	0.000256203	0.000212075	286410/91/1440/7292/8876/114548/54997/3071/3624/301/133522/3635/4602/3593/9308/4323/5914/3606	18
GO:0050829	defense response to Gram-negative bacterium	9/536	41/16992	4.11409e-06	0.000256203	0.000212075	566/1511/7099/54210/1669/2150/1672/6556/3593	9
GO:0002526	acute inflammatory response	16/536	132/16992	4.13524e-06	0.000256203	0.000212075	6279/3553/1991/133396/7292/8876/3426/2207/114548/2950/722/2865/6288/1672/8620/710	16
GO:0060326	cell chemotaxis	23/536	250/16992	4.61755e-06	0.000281938	0.000233378	566/6279/6280/811/1269/3553/3579/54210/6441/7226/3586/5872/2207/2950/3082/2150/84818/3071/6288/199/301/3958/6346	23
GO:0050728	negative regulation of inflammatory response	14/536	104/16992	4.7861e-06	0.000288055	0.000238441	7130/1269/1991/10062/3586/114548/2950/3082/114899/6288/51738/3593/5176/7010	14
GO:0046637	regulation of alpha-beta T cell differentiation	10/536	53/16992	5.15941e-06	0.000306149	0.000253419	246778/7292/114548/3071/301/4602/3593/9308/5914/3606	10
GO:0097529	myeloid leukocyte migration	18/536	166/16992	5.24352e-06	0.000306819	0.000253974	566/6279/6280/3553/3579/64805/3554/54210/6441/2207/84818/3071/6288/199/301/3958/6346/4323	18
GO:0002367	cytokine production involved in immune response	12/536	78/16992	5.59763e-06	0.000319083	0.000264125	7099/133396/54210/3586/7292/2207/114548/2150/2865/6556/64127/11213	12
GO:0002793	positive regulation of peptide secretion	22/536	235/16992	5.60459e-06	0.000319083	0.000264125	6279/6280/2268/3553/9173/8692/3586/23601/7292/114548/51744/2150/5027/114899/283420/84818/5106/6288/64127/51738/247/26253	22
GO:0031348	negative regulation of defense response	17/536	151/16992	5.75068e-06	0.000323035	0.000267397	7130/1269/1991/10062/3586/114548/2950/3082/114899/10475/6288/51738/11213/3593/5176/710/7010	17
GO:0009306	protein secretion	35/536	489/16992	5.92748e-06	0.000328585	0.000271991	5341/2268/3553/10333/7099/3708/9173/10062/6720/54210/8692/58484/3586/23601/7292/10411/3557/114548/51744/2150/5027/5552/114899/1116/283420/84818/5106/6288/301/64127/51738/1814/247/26253/8620	35
GO:0032649	regulation of interferon-gamma production	13/536	92/16992	6.05155e-06	0.000331106	0.000274078	246778/3553/7099/9173/3586/7292/3623/51744/3624/6556/3593/5914/3606	13
GO:0032755	positive regulation of interleukin-6 production	11/536	66/16992	6.19576e-06	0.000334651	0.000277012	3553/10333/7099/8692/7292/2207/2150/5027/84818/64127/5724	11
GO:0070663	regulation of leukocyte proliferation	20/536	202/16992	6.43882e-06	0.000341411	0.000282607	246778/3553/7099/6441/3586/3109/7292/23529/51744/2950/11326/3071/199/301/3958/3635/7940/3593/283234/3606	20
GO:0045577	regulation of B cell differentiation	7/536	24/16992	6.48299e-06	0.000341411	0.000282607	286410/3623/3071/3624/150372/3635/4323	7
GO:1902105	regulation of leukocyte differentiation	22/536	239/16992	7.35462e-06	0.000382531	0.000316646	7305/246778/7099/286410/7292/8876/3623/114548/54997/3071/3624/150372/301/632/133522/3635/4602/3593/9308/4323/5914/3606	22
GO:0050708	regulation of protein secretion	30/536	392/16992	7.59357e-06	0.000390143	0.000322946	2268/3553/10333/7099/3708/9173/10062/6720/8692/3586/23601/7292/10411/114548/51744/2150/5027/5552/114899/283420/84818/5106/6288/301/64127/51738/1814/247/26253/8620	30
GO:0008015	blood circulation	35/536	496/16992	8.07727e-06	0.000409994	0.000339378	566/57085/27302/1511/5795/3708/5348/5350/6720/4973/5023/347148/1522/6518/2150/140/4778/6324/10008/2865/3212/1727/3779/486/6446/1814/4012/551/8620/4922/710/3762/5724/7010/3757	35
GO:0042092	type 2 immune response	8/536	34/16992	8.18756e-06	0.000410645	0.000339917	133396/3586/7292/114548/301/64127/5914/3606	8
GO:0032642	regulation of chemokine production	11/536	68/16992	8.35389e-06	0.000414058	0.000342742	566/3553/1991/7099/9173/3586/2950/2150/114899/2865/247	11
GO:0030098	lymphocyte differentiation	26/536	316/16992	8.659e-06	0.00042419	0.000351129	2529/246778/6688/286410/3586/7292/8876/23529/2207/3623/114548/338339/3071/3624/150372/301/4066/3635/4602/3593/9308/26253/4323/660/5914/3606	26
GO:0006909	phagocytosis	25/536	298/16992	9.20768e-06	0.000443199	0.000366864	566/5657/811/2268/146722/8685/3553/1991/10062/6441/2207/1053/54209/2212/722/2150/5027/3071/199/301/6556/2934/306/201294/5914	25
GO:0050766	positive regulation of phagocytosis	9/536	45/16992	9.3008e-06	0.000443199	0.000366864	566/811/146722/3553/6441/2207/2150/3071/6556	9
GO:0042098	T cell proliferation	18/536	173/16992	9.36262e-06	0.000443199	0.000366864	246778/977/3553/6441/3586/3109/7292/51744/5027/11326/3071/199/301/6556/3958/3593/283234/3606	18
GO:0003013	circulatory system process	35/536	500/16992	9.60717e-06	0.000449722	0.000372264	566/57085/27302/1511/5795/3708/5348/5350/6720/4973/5023/347148/1522/6518/2150/140/4778/6324/10008/2865/3212/1727/3779/486/6446/1814/4012/551/8620/4922/710/3762/5724/7010/3757	35
GO:1903037	regulation of leukocyte cell-cell adhesion	26/536	320/16992	1.08245e-05	0.00050114	0.000414825	246778/3553/1991/6441/3586/3109/7292/8876/114548/51744/11326/3071/199/301/3958/1845/64127/4602/55615/2934/3593/9308/283234/5724/5914/3606	26
GO:0035710	CD4-positive, alpha-beta T cell activation	11/536	70/16992	1.11388e-05	0.000510086	0.000422231	2529/246778/7292/114548/3071/301/4602/3593/9308/5914/3606	11
GO:0002792	negative regulation of peptide secretion	14/536	112/16992	1.14822e-05	0.000520157	0.000430567	3553/10062/6720/3586/7292/114548/2150/5552/114899/301/51738/1393/1814/8620	14
GO:0032652	regulation of interleukin-1 production	10/536	58/16992	1.19857e-05	0.000537189	0.000444666	566/7099/3586/114548/2950/5027/6288/301/64127/51738	10
GO:0050670	regulation of lymphocyte proliferation	19/536	194/16992	1.2765e-05	0.000566096	0.000468593	246778/3553/7099/6441/3586/3109/7292/23529/51744/11326/3071/199/301/3958/3635/7940/3593/283234/3606	19
GO:0032944	regulation of mononuclear cell proliferation	19/536	195/16992	1.37368e-05	0.000602845	0.000499013	246778/3553/7099/6441/3586/3109/7292/23529/51744/11326/3071/199/301/3958/3635/7940/3593/283234/3606	19
GO:0002695	negative regulation of leukocyte activation	16/536	145/16992	1.39249e-05	0.000604799	0.00050063	1269/146722/10062/133396/6441/3586/7292/3623/10077/11326/3624/301/3958/1845/3635/7940	16
GO:0002819	regulation of adaptive immune response	15/536	130/16992	1.50392e-05	0.00064653	0.000535174	246778/3553/8741/9173/3586/7292/23529/2207/114548/722/5027/440275/301/6556/3593	15
GO:0050729	positive regulation of inflammatory response	13/536	100/16992	1.53153e-05	0.000651752	0.000539496	6279/6280/3553/7099/9173/8692/7292/2207/84818/2865/64127/3593/3606	13
GO:0032715	negative regulation of interleukin-6 production	8/536	37/16992	1.60185e-05	0.000674859	0.000558624	7099/3586/3082/114899/3071/51738/3635/11213	8
GO:0050714	positive regulation of protein secretion	20/536	216/16992	1.74421e-05	0.00072756	0.000602248	2268/3553/9173/8692/3586/23601/7292/114548/51744/2150/5027/114899/283420/84818/5106/6288/64127/51738/247/26253	20
GO:1902107	positive regulation of leukocyte differentiation	15/536	132/16992	1.80854e-05	0.000746996	0.000618336	286410/7292/8876/114548/54997/3071/301/133522/3635/4602/3593/9308/4323/5914/3606	15
GO:0042832	defense response to protozoan	6/536	19/16992	1.83078e-05	0.000748841	0.000619863	3586/10077/6556/3593/116071/283234	6
GO:0046634	regulation of alpha-beta T cell activation	11/536	74/16992	1.92031e-05	0.000777908	0.000643924	246778/7292/114548/51744/3071/301/4602/3593/9308/5914/3606	11
GO:0042036	negative regulation of cytokine biosynthetic process	7/536	28/16992	1.98751e-05	0.00078806	0.000652327	1991/6441/3586/3623/3624/51738/3635	7
GO:0045628	regulation of T-helper 2 cell differentiation	5/536	12/16992	2.02019e-05	0.00078806	0.000652327	7292/114548/301/5914/3606	5
GO:0051818	disruption of cells of other organism involved in symbiotic interaction	5/536	12/16992	2.02019e-05	0.00078806	0.000652327	566/1511/1991/54210/2150	5
GO:0051883	killing of cells in other organism involved in symbiotic interaction	5/536	12/16992	2.02019e-05	0.00078806	0.000652327	566/1511/1991/54210/2150	5
GO:0046651	lymphocyte proliferation	22/536	255/16992	2.04339e-05	0.0007898	0.000653768	246778/977/3553/7099/6441/3586/3109/7292/23529/51744/5027/11326/3071/199/301/6556/3958/3635/7940/3593/283234/3606	22
GO:0002705	positive regulation of leukocyte mediated immunity	12/536	89/16992	2.23378e-05	0.000855537	0.000708183	2268/3553/8741/7292/23529/2207/114548/2150/5027/64127/3593/5724	12
GO:0032943	mononuclear cell proliferation	22/536	257/16992	2.30589e-05	0.00086483	0.000715875	246778/977/3553/7099/6441/3586/3109/7292/23529/51744/5027/11326/3071/199/301/6556/3958/3635/7940/3593/283234/3606	22
GO:0002822	regulation of adaptive immune response based on somatic recombination of immune receptors built from immunoglobulin superfamily domains	14/536	119/16992	2.30988e-05	0.00086483	0.000715875	246778/3553/8741/9173/3586/7292/23529/2207/114548/722/5027/301/6556/3593	14
GO:0071222	cellular response to lipopolysaccharide	16/536	151/16992	2.31963e-05	0.00086483	0.000715875	3934/1511/3553/7099/1440/10062/3586/7292/114548/383/1053/2950/3593/5724/5914/3606	16
GO:0002573	myeloid leukocyte differentiation	18/536	185/16992	2.34802e-05	0.000867736	0.000718281	5657/7305/6688/7099/1440/133396/3623/1053/54997/2150/4055/3624/632/133522/3635/3593/116071/5914	18
GO:0046632	alpha-beta T cell differentiation	12/536	90/16992	2.50486e-05	0.000917649	0.000759597	2529/246778/7292/114548/3071/301/4602/3593/9308/660/5914/3606	12
GO:0032733	positive regulation of interleukin-10 production	7/536	29/16992	2.54912e-05	0.000925814	0.000766355	7099/7292/2207/3082/64127/3593/9308	7
GO:0031349	positive regulation of defense response	30/536	420/16992	2.85488e-05	0.001028	0.000850942	6279/6280/146722/8685/57590/3553/10333/7099/9173/10062/6441/8692/58484/7292/2207/338339/2150/84818/23291/2865/1520/64127/11213/100130733/3593/26253/3384/50856/3606/340061	30
GO:0050709	negative regulation of protein secretion	13/536	106/16992	2.8855e-05	0.00103022	0.000852779	3553/10062/6720/3586/7292/114548/2150/5552/114899/301/51738/1814/8620	13
GO:0032103	positive regulation of response to external stimulus	22/536	261/16992	2.92375e-05	0.00103077	0.000853233	566/6279/6280/811/3553/7099/1361/8578/9173/8692/7292/2207/2150/84818/2865/3071/199/64127/51738/3593/6346/3606	22
GO:0050701	interleukin-1 secretion	8/536	40/16992	2.93597e-05	0.00103077	0.000853233	10333/7099/58484/114548/2150/5027/6288/64127	8
GO:1903531	negative regulation of secretion by cell	17/536	171/16992	2.98501e-05	0.00103933	0.000860317	3553/64805/10062/6720/3586/7292/3623/114548/2150/5552/114899/3624/301/51738/1393/1814/8620	17
GO:0045342	MHC class II biosynthetic process	5/536	13/16992	3.19772e-05	0.00109038	0.000902575	566/6688/7099/3586/6556	5
GO:0002703	regulation of leukocyte mediated immunity	16/536	155/16992	3.20892e-05	0.00109038	0.000902575	2268/3553/7099/8741/3586/7292/23529/2207/114548/722/2150/5027/64127/3593/201294/5724	16
GO:0031640	killing of cells of other organism	7/536	30/16992	3.23516e-05	0.00109038	0.000902575	566/1511/1991/54210/1669/2150/5027	7
GO:0044364	disruption of cells of other organism	7/536	30/16992	3.23516e-05	0.00109038	0.000902575	566/1511/1991/54210/1669/2150/5027	7
GO:0001562	response to protozoan	6/536	21/16992	3.46971e-05	0.00115101	0.000952768	3586/10077/6556/3593/116071/283234	6
GO:0009595	detection of biotic stimulus	6/536	21/16992	3.46971e-05	0.00115101	0.000952768	10333/7099/58484/114548/54209/64127	6
GO:0050886	endocrine process	11/536	79/16992	3.60201e-05	0.00118557	0.000981369	1511/3553/3623/1522/2150/114899/3624/56729/51738/1393/1814	11
GO:1903706	regulation of hemopoiesis	25/536	324/16992	3.78694e-05	0.00123677	0.00102376	7305/246778/6688/7099/286410/91/1440/7292/8876/3623/114548/54997/3071/3624/150372/301/632/133522/3635/4602/3593/9308/4323/5914/3606	25
GO:0032637	interleukin-8 production	10/536	66/16992	3.86626e-05	0.00125297	0.00103716	3553/1991/7099/8692/3586/51744/2150/1116/301/64127	10
GO:0050863	regulation of T cell activation	24/536	305/16992	3.9457e-05	0.00126888	0.00105033	246778/3553/6441/3586/3109/7292/8876/114548/51744/11326/3071/199/301/3958/1845/64127/4602/55615/2934/3593/9308/283234/5914/3606	24
GO:0002821	positive regulation of adaptive immune response	11/536	80/16992	4.05934e-05	0.00126888	0.00105033	3553/8741/7292/23529/2207/114548/5027/440275/301/6556/3593	11
GO:0032689	negative regulation of interferon-gamma production	7/536	31/16992	4.06596e-05	0.00126888	0.00105033	7099/9173/3586/7292/3623/3624/5914	7
GO:0035587	purinergic receptor signaling pathway	7/536	31/16992	4.06596e-05	0.00126888	0.00105033	64805/5023/53829/5027/5024/140/5724	7
GO:0050832	defense response to fungus	7/536	31/16992	4.06596e-05	0.00126888	0.00105033	6279/6280/4353/1511/1991/1669/84818	7
GO:0044057	regulation of system process	33/536	493/16992	4.21979e-05	0.0013072	0.00108206	27302/3553/3708/5348/5350/10062/6720/3586/3623/5023/54413/3082/2150/114899/3720/5024/140/6324/10008/3624/199/56729/51738/1393/486/6446/1814/551/8620/3762/5724/3757/10398	33
GO:0022409	positive regulation of cell-cell adhesion	21/536	249/16992	4.38198e-05	0.00134754	0.00111544	3553/1991/3586/3109/7292/8876/114548/51744/338879/3071/199/301/64127/4602/55615/3593/9308/283234/5724/5914/3606	21
GO:0006979	response to oxidative stress	29/536	409/16992	4.42331e-05	0.00135039	0.0011178	3934/4353/51022/4025/4720/374/4688/8692/7226/221/8876/26034/383/2950/3082/4257/199/301/2071/54583/8382/133522/4602/7444/1894/253827/4323/10276/4689	29
GO:2000147	positive regulation of cell motility	29/536	410/16992	4.62219e-05	0.00137792	0.00114059	7130/811/2268/390443/1991/2886/3554/91/9693/3678/7205/1729/338879/3082/2150/6776/3071/199/1672/56729/3958/83483/4680/3309/6346/4323/306/5724/7010	29
GO:0002825	regulation of T-helper 1 type immune response	6/536	22/16992	4.64429e-05	0.00137792	0.00114059	246778/9173/7292/301/6556/3593	6
GO:0032660	regulation of interleukin-17 production	6/536	22/16992	4.64429e-05	0.00137792	0.00114059	7099/7292/3071/64127/3593/3606	6
GO:0035590	purinergic nucleotide receptor signaling pathway	6/536	22/16992	4.64429e-05	0.00137792	0.00114059	64805/5023/53829/5027/5024/5724	6
GO:0044130	negative regulation of growth of symbiont in host	5/536	14/16992	4.84542e-05	0.00142753	0.00118166	4353/1511/1991/3586/3593	5
GO:0044060	regulation of endocrine process	8/536	43/16992	5.09432e-05	0.00148425	0.00122861	3553/3623/2150/114899/3624/56729/51738/1393	8
GO:0031960	response to corticosteroid	16/536	161/16992	5.10838e-05	0.00148425	0.00122861	1789/374/3586/3557/383/2950/2022/5106/199/301/632/133522/5176/6346/306/5724	16
GO:0051384	response to glucocorticoid	15/536	145/16992	5.49011e-05	0.00158424	0.00131137	1789/374/3586/3557/383/2950/5106/199/301/632/133522/5176/6346/306/5724	15
GO:0022407	regulation of cell-cell adhesion	28/536	394/16992	5.7396e-05	0.00164496	0.00136164	246778/3553/1991/6441/3586/3109/7292/8876/3557/114548/51744/338879/11326/3071/199/301/3958/1845/64127/4602/55615/2934/3593/9308/283234/5724/5914/3606	28
GO:0032102	negative regulation of response to external stimulus	21/536	254/16992	5.85114e-05	0.0016656	0.00137872	7130/1269/1991/1361/10062/3586/114548/2950/3082/114899/10475/5055/6288/199/51738/1814/3593/5176/8620/710/7010	21
GO:0050866	negative regulation of cell activation	16/536	163/16992	5.93191e-05	0.00167726	0.00138837	1269/146722/10062/133396/6441/3586/7292/3623/10077/11326/3624/301/3958/1845/3635/7940	16
GO:0032613	interleukin-10 production	8/536	44/16992	6.05633e-05	0.00170102	0.00140804	7099/7292/2207/3082/2150/64127/3593/9308	8
GO:0040017	positive regulation of locomotion	30/536	438/16992	6.19383e-05	0.00172812	0.00143047	566/7130/811/2268/390443/1991/2886/3554/91/9693/3678/7205/1729/338879/3082/2150/6776/3071/199/1672/56729/3958/83483/4680/3309/6346/4323/306/5724/7010	30
GO:0042129	regulation of T cell proliferation	15/536	147/16992	6.43215e-05	0.00178281	0.00147574	246778/3553/6441/3586/3109/7292/51744/11326/3071/199/301/3958/3593/283234/3606	15
GO:0002830	positive regulation of type 2 immune response	5/536	15/16992	7.08004e-05	0.00189842	0.00157145	7292/114548/64127/5914/3606	5
GO:0044126	regulation of growth of symbiont in host	5/536	15/16992	7.08004e-05	0.00189842	0.00157145	4353/1511/1991/3586/3593	5
GO:0044146	negative regulation of growth of symbiont involved in interaction with host	5/536	15/16992	7.08004e-05	0.00189842	0.00157145	4353/1511/1991/3586/3593	5
GO:0050755	chemokine metabolic process	5/536	15/16992	7.08004e-05	0.00189842	0.00157145	566/3553/1991/54210/3606	5
GO:0051272	positive regulation of cellular component movement	29/536	420/16992	7.10416e-05	0.00189842	0.00157145	7130/811/2268/390443/1991/2886/3554/91/9693/3678/7205/1729/338879/3082/2150/6776/3071/199/1672/56729/3958/83483/4680/3309/6346/4323/306/5724/7010	29
GO:0042345	regulation of NF-kappaB import into nucleus	8/536	45/16992	7.16471e-05	0.00189842	0.00157145	3553/7099/3586/7205/114548/114899/23291/3593	8
GO:0042348	NF-kappaB import into nucleus	8/536	45/16992	7.16471e-05	0.00189842	0.00157145	3553/7099/3586/7205/114548/114899/23291/3593	8
GO:1903039	positive regulation of leukocyte cell-cell adhesion	19/536	220/16992	7.29728e-05	0.00191737	0.00158713	3553/1991/3109/7292/8876/114548/51744/3071/199/301/64127/4602/55615/3593/9308/283234/5724/5914/3606	19
GO:0051604	protein maturation	21/536	258/16992	7.32723e-05	0.00191737	0.00158713	566/811/1511/151516/1361/58484/7123/3426/1522/54997/722/5027/5552/6653/3249/632/1520/2934/4323/710/81689	21
GO:0046631	alpha-beta T cell activation	13/536	116/16992	7.4915e-05	0.00194825	0.00161269	2529/246778/7292/114548/51744/3071/301/4602/3593/9308/660/5914/3606	13
GO:0032680	regulation of tumor necrosis factor production	12/536	101/16992	7.96508e-05	0.0020587	0.00170412	566/7099/3586/2207/2950/1191/64127/51738/11213/3593/5724/5914	12
GO:0009620	response to fungus	8/536	46/16992	8.43637e-05	0.00216722	0.00179395	6279/6280/4353/1511/1991/7099/1669/84818	8
GO:0002683	negative regulation of immune system process	27/536	382/16992	8.50021e-05	0.00217039	0.00179657	1269/146722/5795/7099/9173/10062/133396/6441/3586/7292/2207/3623/10077/722/2150/11326/10475/3624/301/3958/1845/3635/11213/7940/3593/710/5914	27
GO:0002250	adaptive immune response	31/536	468/16992	8.70688e-05	0.00219653	0.00181821	2210/246778/3553/10333/7099/8741/9173/133396/3586/7292/3426/23529/2207/114548/338339/51744/220972/722/5027/1191/440275/301/6556/1520/3635/57823/3593/201294/710/50856/3606	31
GO:1902532	negative regulation of intracellular signal transduction	31/536	468/16992	8.70688e-05	0.00219653	0.00181821	5341/5795/3553/7099/3708/9173/8692/3586/8876/7205/114548/10114/64411/23239/2950/2150/5027/1191/114899/25946/6653/200734/23291/23295/1845/8382/11213/1814/7077/8452/64101	31
GO:0002460	adaptive immune response based on somatic recombination of immune receptors built from immunoglobulin superfamily domains	23/536	301/16992	8.89774e-05	0.00221663	0.00183484	246778/3553/10333/7099/8741/9173/133396/3586/7292/3426/23529/2207/114548/722/5027/1191/301/6556/3635/3593/201294/710/3606	23
GO:0051251	positive regulation of lymphocyte activation	23/536	301/16992	8.89774e-05	0.00221663	0.00183484	3553/7099/8741/286410/3109/7292/8876/23529/114548/51744/3071/199/301/64127/3635/4602/55615/3593/9308/4323/283234/5914/3606	23
GO:0097530	granulocyte migration	13/536	118/16992	8.94438e-05	0.00221663	0.00183484	6279/6280/3553/3579/3554/54210/2207/84818/3071/6288/301/3958/6346	13
GO:0002720	positive regulation of cytokine production involved in immune response	7/536	35/16992	9.32102e-05	0.00226321	0.00187341	7099/7292/2207/114548/2150/2865/64127	7
GO:0050702	interleukin-1 beta secretion	7/536	35/16992	9.32102e-05	0.00226321	0.00187341	10333/7099/58484/114548/2150/5027/64127	7
GO:0002702	positive regulation of production of molecular mediator of immune response	10/536	73/16992	9.34724e-05	0.00226321	0.00187341	7099/8741/7292/23529/2207/114548/51744/2150/2865/64127	10
GO:0045582	positive regulation of T cell differentiation	10/536	73/16992	9.34724e-05	0.00226321	0.00187341	7292/8876/114548/3071/301/4602/3593/9308/5914/3606	10
GO:0032640	tumor necrosis factor production	12/536	103/16992	9.65146e-05	0.00232352	0.00192333	566/7099/3586/2207/2950/1191/64127/51738/11213/3593/5724/5914	12
GO:0044144	modulation of growth of symbiont involved in interaction with host	5/536	16/16992	0.000100319	0.00237442	0.00196546	4353/1511/1991/3586/3593	5
GO:0045064	T-helper 2 cell differentiation	5/536	16/16992	0.000100319	0.00237442	0.00196546	7292/114548/301/5914/3606	5
GO:0045408	regulation of interleukin-6 biosynthetic process	5/536	16/16992	0.000100319	0.00237442	0.00196546	3553/10333/51738/3635/5724	5
GO:0032620	interleukin-17 production	6/536	25/16992	0.000101704	0.00238625	0.00197525	7099/7292/3071/64127/3593/3606	6
GO:0032677	regulation of interleukin-8 production	9/536	60/16992	0.000101952	0.00238625	0.00197525	3553/1991/7099/8692/3586/51744/2150/301/64127	9
GO:0002218	activation of innate immune response	22/536	284/16992	0.000103243	0.00240312	0.00198922	6279/6280/146722/8685/57590/10333/7099/10062/6441/58484/2207/338339/2150/23291/1520/64127/11213/100130733/26253/3384/50856/340061	22
GO:1903555	regulation of tumor necrosis factor superfamily cytokine production	12/536	104/16992	0.000106039	0.00245464	0.00203186	566/7099/3586/2207/2950/1191/64127/51738/11213/3593/5724/5914	12
GO:0002824	positive regulation of adaptive immune response based on somatic recombination of immune receptors built from immunoglobulin superfamily domains	10/536	76/16992	0.000131971	0.00303823	0.00251494	3553/8741/7292/23529/2207/114548/5027/301/6556/3593	10
GO:0032682	negative regulation of chemokine production	5/536	17/16992	0.000138447	0.00315285	0.00260982	1991/3586/2950/2150/114899	5
GO:0042095	interferon-gamma biosynthetic process	5/536	17/16992	0.000138447	0.00315285	0.00260982	246778/3623/3624/3593/3606	5
GO:0051222	positive regulation of protein transport	30/536	460/16992	0.000148376	0.00336079	0.00278194	2268/3553/7099/6036/1440/9173/8692/3586/23601/7292/10411/114960/7205/114548/51744/2150/5027/114899/283420/6653/84818/5106/6288/64127/51738/3593/247/1894/26253/340061	30
GO:0002718	regulation of cytokine production involved in immune response	9/536	63/16992	0.000150111	0.00338192	0.00279943	7099/3586/7292/2207/114548/2150/2865/64127/11213	9
GO:0071621	granulocyte chemotaxis	12/536	108/16992	0.000152652	0.00340278	0.00281669	6279/6280/3553/3579/54210/2207/84818/3071/6288/301/3958/6346	12
GO:0071706	tumor necrosis factor superfamily cytokine production	12/536	108/16992	0.000152652	0.00340278	0.00281669	566/7099/3586/2207/2950/1191/64127/51738/11213/3593/5724/5914	12
GO:0051048	negative regulation of secretion	17/536	195/16992	0.000154108	0.00341714	0.00282858	3553/64805/10062/6720/3586/7292/3623/114548/2150/5552/114899/3624/301/51738/1393/1814/8620	17
GO:0042093	T-helper cell differentiation	8/536	50/16992	0.00015541	0.00342798	0.00283756	246778/7292/114548/301/4602/3593/5914/3606	8
GO:0002828	regulation of type 2 immune response	6/536	27/16992	0.000161114	0.00353528	0.00292638	7292/114548/301/64127/5914/3606	6
GO:0043122	regulation of I-kappaB kinase/NF-kappaB signaling	19/536	236/16992	0.000183939	0.0040141	0.00332273	3553/10333/7099/9173/3586/7205/114548/2950/2150/114899/4055/23291/10475/51523/64127/3593/1894/843/57161	19
GO:0042226	interleukin-6 biosynthetic process	5/536	18/16992	0.000186747	0.0040141	0.00332273	3553/10333/51738/3635/5724	5
GO:0044117	growth of symbiont in host	5/536	18/16992	0.000186747	0.0040141	0.00332273	4353/1511/1991/3586/3593	5
GO:0098581	detection of external biotic stimulus	5/536	18/16992	0.000186747	0.0040141	0.00332273	10333/7099/58484/54209/64127	5
GO:1990266	neutrophil migration	11/536	95/16992	0.000197757	0.00421765	0.00349122	6279/6280/3553/3579/3554/54210/2207/3071/6288/3958/6346	11
GO:0002700	regulation of production of molecular mediator of immune response	12/536	111/16992	0.000198218	0.00421765	0.00349122	7099/8741/3586/7292/23529/2207/114548/51744/2150/2865/64127/11213	12
GO:0002294	CD4-positive, alpha-beta T cell differentiation involved in immune response	8/536	52/16992	0.000206134	0.00436403	0.00361238	246778/7292/114548/301/4602/3593/5914/3606	8
GO:0097028	dendritic cell differentiation	7/536	40/16992	0.000225482	0.00474977	0.00393169	5657/6688/7226/54209/2150/4055/116071	7
GO:0002287	alpha-beta T cell activation involved in immune response	8/536	53/16992	0.000236172	0.0049257	0.00407732	246778/7292/114548/301/4602/3593/5914/3606	8
GO:0002293	alpha-beta T cell differentiation involved in immune response	8/536	53/16992	0.000236172	0.0049257	0.00407732	246778/7292/114548/301/4602/3593/5914/3606	8
GO:0001773	myeloid dendritic cell activation	6/536	29/16992	0.000245063	0.00507417	0.00420021	6688/3586/51744/10077/4055/116071	6
GO:0044110	growth involved in symbiotic interaction	5/536	19/16992	0.000246903	0.00507417	0.00420021	4353/1511/1991/3586/3593	5
GO:0044116	growth of symbiont involved in interaction with host	5/536	19/16992	0.000246903	0.00507417	0.00420021	4353/1511/1991/3586/3593	5
GO:0032490	detection of molecule of bacterial origin	4/536	11/16992	0.000270761	0.0055107	0.00456155	10333/7099/54209/64127	4
GO:0032700	negative regulation of interleukin-17 production	4/536	11/16992	0.000270761	0.0055107	0.00456155	7099/7292/3071/3593	4
GO:0045088	regulation of innate immune response	26/536	391/16992	0.000300103	0.00605214	0.00500974	6279/6280/2268/146722/8685/57590/10333/7099/10062/6441/58484/2207/338339/2150/3460/23291/1520/64127/11213/100130733/3593/26253/710/3384/50856/340061	26
GO:0045089	positive regulation of innate immune response	23/536	327/16992	0.000300237	0.00605214	0.00500974	6279/6280/146722/8685/57590/10333/7099/10062/6441/58484/2207/338339/2150/23291/1520/64127/11213/100130733/3593/26253/3384/50856/340061	23
GO:0032653	regulation of interleukin-10 production	7/536	42/16992	0.000308994	0.00619901	0.00513131	7099/7292/2207/3082/64127/3593/9308	7
GO:0006959	humoral immune response	21/536	288/16992	0.000336697	0.00672277	0.00556487	6590/566/3934/6279/5657/6037/6280/1511/1991/54210/3426/1669/54209/722/1191/11326/4069/1672/6556/9308/710	21
GO:0030335	positive regulation of cell migration	26/536	395/16992	0.000350888	0.00697306	0.00577205	7130/811/2268/1991/2886/3554/91/9693/3678/7205/1729/3082/2150/6776/3071/199/56729/3958/83483/4680/3309/6346/4323/306/5724/7010	26
GO:0032757	positive regulation of interleukin-8 production	7/536	43/16992	0.00035917	0.00708846	0.00586757	3553/1991/7099/8692/51744/2150/64127	7
GO:0033198	response to ATP	6/536	31/16992	0.00036006	0.00708846	0.00586757	3553/64805/5023/5027/6402/5024	6
GO:0043407	negative regulation of MAP kinase activity	9/536	71/16992	0.000377958	0.00740621	0.00613059	5795/3553/8692/10114/2950/6653/200734/1845/11213	9
GO:0050870	positive regulation of T cell activation	17/536	211/16992	0.000392119	0.00751584	0.00622134	3553/3109/7292/8876/114548/51744/3071/199/301/64127/4602/55615/3593/9308/283234/5914/3606	17
GO:0032623	interleukin-2 production	8/536	57/16992	0.000394333	0.00751584	0.00622134	3553/6441/7292/11326/301/6556/9308/3606	8
GO:0008655	pyrimidine-containing compound salvage	4/536	12/16992	0.00039604	0.00751584	0.00622134	978/54963/7371/7084	4
GO:0010755	regulation of plasminogen activation	4/536	12/16992	0.00039604	0.00751584	0.00622134	1361/7123/1522/3249	4
GO:0043097	pyrimidine nucleoside salvage	4/536	12/16992	0.00039604	0.00751584	0.00622134	978/54963/7371/7084	4
GO:0045346	regulation of MHC class II biosynthetic process	4/536	12/16992	0.00039604	0.00751584	0.00622134	566/6688/7099/3586	4
GO:0070493	thrombin-activated receptor signaling pathway	4/536	12/16992	0.00039604	0.00751584	0.00622134	5341/2151/2150/10788	4
GO:0031532	actin cytoskeleton reorganization	10/536	87/16992	0.000406096	0.00767213	0.00635071	5341/6280/1440/7226/10411/6464/301/64098/2934/7010	10
GO:0060986	endocrine hormone secretion	7/536	44/16992	0.000415664	0.00781782	0.0064713	3553/3623/114899/3624/56729/51738/1393	7
GO:0046134	pyrimidine nucleoside biosynthetic process	6/536	32/16992	0.000431464	0.00804318	0.00665785	978/4833/54963/8382/7371/7084	6
GO:1905517	macrophage migration	6/536	32/16992	0.000431464	0.00804318	0.00665785	566/64805/6441/6288/3958/4323	6
GO:0030593	neutrophil chemotaxis	10/536	88/16992	0.00044549	0.00826806	0.006844	6279/6280/3553/3579/54210/2207/3071/6288/3958/6346	10
GO:0042990	regulation of transcription factor import into nucleus	10/536	89/16992	0.000488006	0.0090174	0.00746428	3553/7099/1440/3586/7205/114548/114899/23291/3593/340061	10
GO:0042347	negative regulation of NF-kappaB import into nucleus	5/536	22/16992	0.000517058	0.0095125	0.00787411	3586/7205/114548/114899/23291	5
GO:0030168	platelet activation	14/536	159/16992	0.000520415	0.00953265	0.00789078	5341/2815/2151/7099/3708/64805/2207/5023/10077/6288/928/7414/8525/10398	14
GO:0002758	innate immune response-activating signal transduction	20/536	277/16992	0.000524462	0.00956519	0.00791772	6279/6280/146722/8685/57590/10333/7099/10062/6441/2207/338339/2150/23291/1520/64127/11213/100130733/26253/3384/50856	20
GO:0042991	transcription factor import into nucleus	10/536	90/16992	0.000533833	0.00969412	0.00802444	3553/7099/1440/3586/7205/114548/114899/23291/3593/340061	10
GO:0002693	positive regulation of cellular extravasation	4/536	13/16992	0.000557845	0.0100009	0.00827835	1991/3554/83483/5724	4
GO:0045579	positive regulation of B cell differentiation	4/536	13/16992	0.000557845	0.0100009	0.00827835	286410/3071/3635/4323	4
GO:0098543	detection of other organism	4/536	13/16992	0.000557845	0.0100009	0.00827835	10333/7099/58484/64127	4
GO:0042108	positive regulation of cytokine biosynthetic process	8/536	60/16992	0.000562192	0.0100361	0.0083075	566/246778/3553/10333/1991/7099/3593/5724	8
GO:0007229	integrin-mediated signaling pathway	10/536	92/16992	0.000636212	0.0113095	0.00936163	5341/7305/2268/3682/3678/2207/10077/65979/1307/8452	10
GO:0050864	regulation of B cell activation	13/536	144/16992	0.000643901	0.0113981	0.00943496	7099/8741/286410/3586/7292/23529/3623/3071/3624/150372/64127/3635/4323	13
GO:0050671	positive regulation of lymphocyte proliferation	12/536	127/16992	0.000686152	0.0120952	0.010012	3553/7099/3109/7292/23529/51744/3071/199/301/3593/283234/3606	12
GO:0043270	positive regulation of ion transport	17/536	222/16992	0.000700375	0.0122945	0.0101769	3553/64805/5348/5023/54413/54997/5027/3359/5024/6324/10008/3958/1520/3779/551/5724/3757	17
GO:0007249	I-kappaB kinase/NF-kappaB signaling	19/536	263/16992	0.000711758	0.0124425	0.0102994	3553/10333/7099/9173/3586/7205/114548/2950/2150/114899/4055/23291/10475/51523/64127/3593/1894/843/57161	19
GO:0050710	negative regulation of cytokine secretion	7/536	48/16992	0.000716441	0.0124726	0.0103244	3586/7292/114548/2150/5552/114899/301	7
GO:0032946	positive regulation of mononuclear cell proliferation	12/536	128/16992	0.000735977	0.01276	0.0105622	3553/7099/3109/7292/23529/51744/3071/199/301/3593/283234/3606	12
GO:0051591	response to cAMP	10/536	94/16992	0.000754286	0.0130238	0.0107806	374/9693/6720/10411/133522/1393/3309/5724/7010/7490	10
GO:0042033	chemokine biosynthetic process	4/536	14/16992	0.000761602	0.0130653	0.010815	566/3553/1991/3606	4
GO:0032963	collagen metabolic process	11/536	111/16992	0.000762895	0.0130653	0.010815	5657/140766/383/5027/2022/56729/1520/4602/4316/4323/4239	11
GO:0032729	positive regulation of interferon-gamma production	8/536	63/16992	0.000783595	0.013318	0.0110242	246778/3553/7099/7292/51744/6556/3593/3606	8
GO:0010035	response to inorganic substance	29/536	485/16992	0.000783971	0.013318	0.0110242	3934/6279/4353/811/221184/51022/5350/374/7226/7292/9362/383/3082/5027/1396/10397/301/928/632/54583/1393/3779/4602/2934/3309/5176/1894/10276/241	29
GO:0042102	positive regulation of T cell proliferation	10/536	95/16992	0.00081976	0.0138701	0.0114811	3553/3109/7292/51744/3071/199/301/3593/283234/3606	10
GO:0032732	positive regulation of interleukin-1 production	6/536	36/16992	0.000833515	0.0140464	0.0116271	566/7099/114548/5027/6288/64127	6
GO:0002224	toll-like receptor signaling pathway	12/536	130/16992	0.000844739	0.0141788	0.0117367	6279/6280/146722/57590/10333/7099/10062/6441/2150/1520/11213/100130733	12
GO:0008217	regulation of blood pressure	14/536	168/16992	0.000898407	0.0150198	0.0124328	57085/1511/5023/347148/1522/6518/2150/2865/6446/1814/4012/551/8620/5724	14
GO:0030099	myeloid cell differentiation	22/536	333/16992	0.000930799	0.0154998	0.0128302	5657/7305/6688/7099/91/1440/133396/23601/3623/1053/54997/2150/25946/4055/3071/3624/632/133522/3635/3593/116071/5914	22
GO:0097305	response to alcohol	15/536	188/16992	0.000935197	0.0155117	0.0128401	6279/6688/1440/7292/2950/3359/3624/632/1393/3779/2934/551/23209/5732/5914	15
GO:0000302	response to reactive oxygen species	17/536	228/16992	0.000942861	0.0155167	0.0128442	3934/4353/51022/374/4688/8692/7226/383/2950/3082/301/54583/133522/4602/1894/10276/4689	17
GO:0016485	protein processing	17/536	228/16992	0.000942861	0.0155167	0.0128442	566/1511/151516/1361/58484/7123/3426/1522/722/5027/5552/3249/632/1520/2934/4323/710	17
GO:0035821	modification of morphology or physiology of other organism	11/536	114/16992	0.00095326	0.0156268	0.0129353	566/1511/1991/54210/8692/1669/2150/5027/440275/3249/6256	11
GO:0072606	interleukin-8 secretion	5/536	25/16992	0.000964814	0.0157549	0.0130413	8692/51744/2150/1116/301	5
GO:1903034	regulation of response to wounding	13/536	151/16992	0.00100426	0.0163358	0.0135222	5341/6280/7099/1361/8578/3586/2207/2150/5055/55603/301/2934/710	13
GO:0006241	CTP biosynthetic process	4/536	15/16992	0.0010128	0.0163484	0.0135326	4833/54963/8382/7371	4
GO:0046036	CTP metabolic process	4/536	15/16992	0.0010128	0.0163484	0.0135326	4833/54963/8382/7371	4
GO:0002687	positive regulation of leukocyte migration	11/536	115/16992	0.00102483	0.0164794	0.013641	811/1991/3554/2150/3071/199/3958/83483/6346/4323/5724	11
GO:0070665	positive regulation of leukocyte proliferation	12/536	133/16992	0.0010328	0.0165445	0.0136949	3553/7099/3109/7292/23529/51744/3071/199/301/3593/283234/3606	12
GO:0030198	extracellular matrix organization	21/536	315/16992	0.00107645	0.0171135	0.014166	1511/1991/1361/3682/140766/55790/3678/2022/3249/1520/9507/81621/4316/1298/4323/7077/3384/4016/1307/7490/4239	21
GO:0045861	negative regulation of proteolysis	21/536	315/16992	0.00107645	0.0171135	0.014166	6590/1475/1361/5273/6195/58484/3586/1522/79853/3082/722/8530/6653/221476/5055/140832/5176/1992/551/7077/710	21
GO:0001909	leukocyte mediated cytotoxicity	9/536	82/16992	0.0010957	0.0173541	0.0143651	566/1511/1991/54210/2150/5027/57823/3593/201294	9
GO:0044259	multicellular organismal macromolecule metabolic process	11/536	116/16992	0.00110077	0.0173691	0.0143775	5657/140766/383/5027/2022/56729/1520/4602/4316/4323/4239	11
GO:0043062	extracellular structure organization	21/536	316/16992	0.00112007	0.0176077	0.014575	1511/1991/1361/3682/140766/55790/3678/2022/3249/1520/9507/81621/4316/1298/4323/7077/3384/4016/1307/7490/4239	21
GO:0048545	response to steroid hormone	24/536	383/16992	0.00115764	0.0181306	0.0150079	811/1789/374/10062/6720/3586/3557/383/2950/2022/8031/5106/199/301/632/2063/133522/6256/5176/6346/306/5732/5724/5914	24
GO:0002221	pattern recognition receptor signaling pathway	14/536	173/16992	0.0011939	0.0186293	0.0154206	6279/6280/146722/8685/57590/10333/7099/10062/6441/2150/1520/64127/11213/100130733	14
GO:0010720	positive regulation of cell development	27/536	453/16992	0.00123179	0.0191495	0.0158513	27302/811/8578/1789/9693/10677/1003/10562/23613/23529/9362/3082/950/1454/1981/6324/411/4602/6938/10154/3309/5176/1894/201294/7077/10276/5914	27
GO:0045580	regulation of T cell differentiation	11/536	118/16992	0.00126661	0.0196184	0.0162394	246778/7292/8876/114548/3071/301/4602/3593/9308/5914/3606	11
GO:0061028	establishment of endothelial barrier	6/536	39/16992	0.00128899	0.0198778	0.0164541	3553/9693/1003/10411/2150/2022	6
GO:0030193	regulation of blood coagulation	9/536	84/16992	0.00130222	0.0198778	0.0164541	5341/6280/7099/1361/2207/2150/5055/55603/710	9
GO:0070613	regulation of protein processing	9/536	84/16992	0.00130222	0.0198778	0.0164541	1361/58484/7123/3426/1522/722/3249/2934/710	9
GO:1900046	regulation of hemostasis	9/536	84/16992	0.00130222	0.0198778	0.0164541	5341/6280/7099/1361/2207/2150/5055/55603/710	9
GO:0071277	cellular response to calcium ion	7/536	53/16992	0.00130983	0.0198866	0.0164614	221184/7226/9362/1393/3309/1894/241	7
GO:0009209	pyrimidine ribonucleoside triphosphate biosynthetic process	4/536	16/16992	0.00131696	0.0198866	0.0164614	4833/54963/8382/7371	4
GO:0045072	regulation of interferon-gamma biosynthetic process	4/536	16/16992	0.00131696	0.0198866	0.0164614	246778/3623/3624/3593	4
GO:0015850	organic hydroxy compound transport	16/536	215/16992	0.0013435	0.0202149	0.0167332	64805/10062/9123/2207/5023/1191/347051/2865/51738/4602/1814/6256/6554/10765/9194/5360	16
GO:0051224	negative regulation of protein transport	15/536	195/16992	0.00135253	0.0202783	0.0167856	3553/10062/6720/3586/7292/7205/114548/2150/5552/114899/23291/301/51738/1814/8620	15
GO:0006898	receptor-mediated endocytosis	22/536	343/16992	0.00136276	0.0203593	0.0168527	2210/811/8685/3579/23166/8578/11031/6441/4973/3426/2207/54413/922/283420/6653/201176/2350/84171/6288/928/1814/8029	22
GO:0030217	T cell differentiation	16/536	216/16992	0.00140991	0.0209893	0.0173741	2529/246778/7292/8876/2207/114548/338339/3071/301/4602/3593/9308/26253/660/5914/3606	16
GO:1903317	regulation of protein maturation	9/536	85/16992	0.00141665	0.0210153	0.0173957	1361/58484/7123/3426/1522/722/3249/2934/710	9
GO:0002685	regulation of leukocyte migration	13/536	158/16992	0.00151986	0.0224672	0.0185976	811/1991/64805/3554/2150/3071/199/301/3958/83483/6346/4323/5724	13
GO:0032370	positive regulation of lipid transport	7/536	55/16992	0.00163358	0.0240639	0.0199192	3553/10062/5027/56729/51738/4602/5360	7
GO:0050777	negative regulation of immune response	11/536	122/16992	0.00166005	0.0243165	0.0201283	9173/10062/3586/7292/722/301/3958/3635/11213/3593/710	11
GO:0002374	cytokine secretion involved in immune response	4/536	17/16992	0.00167958	0.0243165	0.0201283	54210/3586/2150/64127	4
GO:0009208	pyrimidine ribonucleoside triphosphate metabolic process	4/536	17/16992	0.00167958	0.0243165	0.0201283	4833/54963/8382/7371	4
GO:0010224	response to UV-B	4/536	17/16992	0.00167958	0.0243165	0.0201283	8692/1396/3593/4239	4
GO:0043174	nucleoside salvage	4/536	17/16992	0.00167958	0.0243165	0.0201283	978/54963/7371/7084	4
GO:0002673	regulation of acute inflammatory response	8/536	71/16992	0.00172846	0.0249383	0.0206431	3553/3426/2207/114548/2950/722/2865/710	8
GO:0051250	negative regulation of lymphocyte activation	11/536	123/16992	0.00177259	0.0254878	0.0210979	6441/3586/7292/3623/11326/3624/301/3958/1845/3635/7940	11
GO:0042063	gliogenesis	17/536	242/16992	0.00179911	0.0257812	0.0213407	566/6279/6280/7099/64805/374/23529/54413/2950/1191/10397/301/928/4602/2934/1814/4323	17
GO:0050818	regulation of coagulation	9/536	88/16992	0.00180922	0.0258382	0.0213879	5341/6280/7099/1361/2207/2150/5055/55603/710	9
GO:1901654	response to ketone	14/536	181/16992	0.00183394	0.0261027	0.0216068	811/1789/5350/10062/6720/7292/383/5106/1672/632/5176/551/5732/5724	14
GO:0002437	inflammatory response to antigenic stimulus	6/536	42/16992	0.0019137	0.027055	0.0223952	1991/133396/3586/2207/3593/8620	6
GO:0072528	pyrimidine-containing compound biosynthetic process	6/536	42/16992	0.0019137	0.027055	0.0223952	978/4833/54963/8382/7371/7084	6
GO:0008360	regulation of cell shape	12/536	143/16992	0.00192762	0.0271608	0.0224827	2268/55843/121512/64411/1729/1454/3249/301/10154/7940/7444/93663	12
GO:0030851	granulocyte differentiation	5/536	29/16992	0.00194385	0.0272074	0.0225213	6688/1440/54997/3635/5914	5
GO:0072604	interleukin-6 secretion	5/536	29/16992	0.00194385	0.0272074	0.0225213	3553/8692/2150/114899/84818	5
GO:0032760	positive regulation of tumor necrosis factor production	7/536	57/16992	0.00201637	0.0280362	0.0232073	566/7099/2207/1191/64127/3593/5724	7
GO:0043124	negative regulation of I-kappaB kinase/NF-kappaB signaling	7/536	57/16992	0.00201637	0.0280362	0.0232073	9173/3586/7205/114548/2950/114899/23291	7
GO:0001906	cell killing	10/536	107/16992	0.00203878	0.0282545	0.023388	566/1511/1991/54210/1669/2150/5027/57823/3593/201294	10
GO:0001774	microglial cell activation	4/536	18/16992	0.00210611	0.0287573	0.0238043	566/10333/1191/199	4
GO:0002888	positive regulation of myeloid leukocyte mediated immunity	4/536	18/16992	0.00210611	0.0287573	0.0238043	2268/2207/2150/5724	4
GO:0032692	negative regulation of interleukin-1 production	4/536	18/16992	0.00210611	0.0287573	0.0238043	3586/114548/2950/51738	4
GO:0043302	positive regulation of leukocyte degranulation	4/536	18/16992	0.00210611	0.0287573	0.0238043	2268/2207/2150/5724	4
GO:0002440	production of molecular mediator of immune response	15/536	204/16992	0.00210919	0.0287573	0.0238043	7099/8741/133396/54210/3586/7292/23529/2207/114548/51744/2150/2865/6556/64127/11213	15
GO:0043434	response to peptide hormone	24/536	401/16992	0.00213368	0.0289974	0.024003	57085/3553/11031/2844/5350/374/6720/7532/3586/5872/6464/383/2950/1176/23175/6776/2865/6272/90423/301/56729/51738/1393/7010	24
GO:0032720	negative regulation of tumor necrosis factor production	6/536	43/16992	0.00216578	0.029339	0.0242858	7099/3586/2950/51738/11213/5914	6
GO:1901652	response to peptide	26/536	448/16992	0.00217861	0.0294182	0.0243513	57085/3553/11031/2844/5350/374/6720/7532/3586/3663/5872/6464/383/2950/1176/23175/6776/2865/6272/90423/301/56729/64127/51738/1393/7010	26
GO:0001558	regulation of cell growth	23/536	379/16992	0.00219648	0.0295648	0.0244727	3872/6279/6280/27302/978/5795/79602/203100/6195/91/8692/9362/8839/1981/3624/3249/81621/6446/3487/551/4323/10276/7490	23
GO:0034599	cellular response to oxidative stress	17/536	247/16992	0.00223241	0.0299527	0.0247937	3934/4353/51022/7226/221/8876/383/3082/4257/199/301/8382/133522/4602/7444/1894/10276	17
GO:0045637	regulation of myeloid cell differentiation	14/536	185/16992	0.00224788	0.0300646	0.0248864	7305/6688/7099/91/1440/3623/54997/3071/3624/632/133522/3635/3593/5914	14
GO:0043900	regulation of multi-organism process	23/536	382/16992	0.00242647	0.0321262	0.0265929	6590/4353/811/1511/246778/3553/1991/91/3586/338879/10077/2150/5027/27306/440275/10475/23087/3624/3249/2934/3593/5724/340061	23
GO:1904950	negative regulation of establishment of protein localization	15/536	207/16992	0.00242878	0.0321262	0.0265929	3553/10062/6720/3586/7292/7205/114548/2150/5552/114899/23291/301/51738/1814/8620	15
GO:0043409	negative regulation of MAPK cascade	12/536	147/16992	0.0024296	0.0321262	0.0265929	5795/3553/7099/8692/10114/2950/2150/5027/6653/200734/1845/11213	12
GO:0061041	regulation of wound healing	11/536	128/16992	0.00243253	0.0321262	0.0265929	5341/6280/7099/1361/2207/2150/5055/55603/301/2934/710	11
GO:0002708	positive regulation of lymphocyte mediated immunity	8/536	75/16992	0.00245679	0.0322529	0.0266978	3553/8741/7292/23529/2207/114548/5027/3593	8
GO:0051851	modification by host of symbiont morphology or physiology	7/536	59/16992	0.00246509	0.0322529	0.0266978	566/1511/1991/54210/2150/440275/3249	7
GO:1903557	positive regulation of tumor necrosis factor superfamily cytokine production	7/536	59/16992	0.00246509	0.0322529	0.0266978	566/7099/2207/1191/64127/3593/5724	7
GO:0002761	regulation of myeloid leukocyte differentiation	10/536	110/16992	0.00250294	0.0326467	0.0270238	7305/7099/3623/54997/3624/632/133522/3635/3593/5914	10
GO:0051051	negative regulation of transport	26/536	453/16992	0.00253375	0.0329465	0.0272719	5657/146722/3553/64805/5350/10062/6720/3586/7292/7205/3623/114548/2150/5552/114899/23291/10008/3624/301/3958/51738/1393/1814/8620/144453/3757	26
GO:0002230	positive regulation of defense response to virus by host	4/536	19/16992	0.0026019	0.0332176	0.0274963	246778/440275/3593/340061	4
GO:0042533	tumor necrosis factor biosynthetic process	4/536	19/16992	0.0026019	0.0332176	0.0274963	566/7099/3586/51738	4
GO:0042534	regulation of tumor necrosis factor biosynthetic process	4/536	19/16992	0.0026019	0.0332176	0.0274963	566/7099/3586/51738	4
GO:0046641	positive regulation of alpha-beta T cell proliferation	4/536	19/16992	0.0026019	0.0332176	0.0274963	7292/51744/3593/3606	4
GO:0072576	liver morphogenesis	4/536	19/16992	0.0026019	0.0332176	0.0274963	1361/6195/3249/8452	4
GO:2000778	positive regulation of interleukin-6 secretion	4/536	19/16992	0.0026019	0.0332176	0.0274963	3553/8692/2150/84818	4
GO:0050691	regulation of defense response to virus by host	5/536	31/16992	0.00264083	0.0335115	0.0277396	246778/3553/440275/3593/340061	5
GO:0071353	cellular response to interleukin-4	5/536	31/16992	0.00264083	0.0335115	0.0277396	146722/383/3309/4171/4783	5
GO:0006968	cellular defense response	7/536	60/16992	0.00271642	0.0341352	0.0282559	7305/3579/10219/4688/23601/922/10871	7
GO:0002712	regulation of B cell mediated immunity	6/536	45/16992	0.00274413	0.0341352	0.0282559	8741/3586/7292/23529/2207/722	6
GO:0002889	regulation of immunoglobulin mediated immune response	6/536	45/16992	0.00274413	0.0341352	0.0282559	8741/3586/7292/23529/2207/722	6
GO:0030850	prostate gland development	6/536	45/16992	0.00274413	0.0341352	0.0282559	1396/301/6256/247/5176/5914	6
GO:1903556	negative regulation of tumor necrosis factor superfamily cytokine production	6/536	45/16992	0.00274413	0.0341352	0.0282559	7099/3586/2950/51738/11213/5914	6
GO:0002576	platelet degranulation	11/536	130/16992	0.0027467	0.0341352	0.0282559	5341/7123/2207/5023/3082/5552/1191/928/7414/10184/710	11
GO:0045471	response to ethanol	11/536	130/16992	0.0027467	0.0341352	0.0282559	6279/6688/1440/2950/3359/632/1393/3779/2934/551/5914	11
GO:0006869	lipid transport	20/536	318/16992	0.00277192	0.0343474	0.0284315	3553/286410/10062/4833/147323/5027/1191/347051/6653/3624/301/57605/56729/51738/4602/1814/6256/6554/10765/5360	20
GO:0051817	modification of morphology or physiology of other organism involved in symbiotic interaction	9/536	94/16992	0.00285368	0.0351929	0.0291314	566/1511/1991/54210/8692/2150/440275/3249/6256	9
GO:0034767	positive regulation of ion transmembrane transport	10/536	112/16992	0.00285686	0.0351929	0.0291314	5348/54413/54997/5027/3359/10008/1520/3779/5724/3757	10
GO:0002711	positive regulation of T cell mediated immunity	5/536	32/16992	0.00304998	0.0373549	0.030921	3553/7292/114548/5027/3593	5
GO:0044706	multi-multicellular organism process	15/536	212/16992	0.0030501	0.0373549	0.030921	811/3553/79602/91/383/5023/51738/1393/4316/6256/4012/8620/5724/5914/1307	15
GO:0032651	regulation of interleukin-1 beta production	6/536	46/16992	0.00307327	0.0375295	0.0310655	566/114548/2950/5027/64127/51738	6
GO:0009148	pyrimidine nucleoside triphosphate biosynthetic process	4/536	20/16992	0.00317219	0.0384198	0.0318025	4833/54963/8382/7371	4
GO:0070498	interleukin-1-mediated signaling pathway	4/536	20/16992	0.00317219	0.0384198	0.0318025	3554/3557/11213/7444	4
GO:0045625	regulation of T-helper 1 cell differentiation	3/536	10/16992	0.00317353	0.0384198	0.0318025	246778/7292/301	3
GO:0051259	protein oligomerization	27/536	485/16992	0.00322105	0.0388833	0.0321862	3934/978/5350/58484/10562/2207/114548/383/5023/5027/1191/114899/64375/6653/5024/79026/4257/138151/64127/6256/386618/1894/140803/23209/7010/4038/241	27
GO:0042993	positive regulation of transcription factor import into nucleus	6/536	47/16992	0.00343099	0.0409484	0.0338956	3553/7099/1440/7205/3593/340061	6
GO:0045123	cellular extravasation	6/536	47/16992	0.00343099	0.0409484	0.0338956	566/1991/3554/54210/83483/5724	6
GO:0046456	icosanoid biosynthetic process	6/536	47/16992	0.00343099	0.0409484	0.0338956	4056/27306/301/551/5730/241	6
GO:1901570	fatty acid derivative biosynthetic process	6/536	47/16992	0.00343099	0.0409484	0.0338956	4056/27306/301/551/5730/241	6
GO:0030183	B cell differentiation	10/536	115/16992	0.00346155	0.0411963	0.0341008	286410/3586/23529/3623/3071/3624/150372/4066/3635/4323	10
GO:0046131	pyrimidine ribonucleoside metabolic process	5/536	33/16992	0.00350293	0.0415714	0.0344113	978/4833/54963/8382/7371	5
GO:0050795	regulation of behavior	7/536	63/16992	0.00358937	0.0423585	0.0350629	339403/347148/440275/56729/51738/1814/5730	7
GO:0051702	interaction with symbiont	7/536	63/16992	0.00358937	0.0423585	0.0350629	566/1511/1991/54210/2150/440275/3249	7
GO:0045639	positive regulation of myeloid cell differentiation	8/536	80/16992	0.00368257	0.0433371	0.0358728	91/1440/54997/3071/3624/133522/3635/3593	8
GO:0071320	cellular response to cAMP	6/536	48/16992	0.00381879	0.0442376	0.0366183	9693/10411/1393/3309/5724/7490	6
GO:0002438	acute inflammatory response to antigenic stimulus	4/536	21/16992	0.0038221	0.0442376	0.0366183	1991/133396/2207/8620	4
GO:0032616	interleukin-13 production	4/536	21/16992	0.0038221	0.0442376	0.0366183	7292/114548/5914/3606	4
GO:0060259	regulation of feeding behavior	4/536	21/16992	0.0038221	0.0442376	0.0366183	339403/347148/440275/56729	4
GO:1902932	positive regulation of alcohol biosynthetic process	4/536	21/16992	0.0038221	0.0442376	0.0366183	3553/6720/51744/5724	4
GO:2000482	regulation of interleukin-8 secretion	4/536	21/16992	0.0038221	0.0442376	0.0366183	8692/51744/2150/301	4
GO:0044236	multicellular organism metabolic process	11/536	136/16992	0.00389002	0.0448198	0.0371002	5657/140766/383/5027/2022/56729/1520/4602/4316/4323/4239	11
GO:1901342	regulation of vasculature development	16/536	239/16992	0.00389367	0.0448198	0.0371002	116844/3553/23166/9693/3678/10411/3082/1116/2022/54583/51738/5176/306/7010/7490/7075	16
GO:0052547	regulation of peptidase activity	23/536	397/16992	0.00390624	0.0448419	0.0371185	6590/6279/6280/1475/5273/6195/58484/114548/5023/3082/8530/6653/221476/5055/8738/2934/140832/5176/1992/551/4323/7077/710	23
GO:0046888	negative regulation of hormone secretion	7/536	64/16992	0.00392317	0.0449139	0.0371781	3553/6720/3623/3624/51738/1393/8620	7
GO:0010876	lipid localization	21/536	351/16992	0.00395023	0.0451011	0.0373331	57104/3553/286410/10062/4833/147323/5027/1191/347051/6653/3624/301/57605/56729/51738/4602/1814/6256/6554/10765/5360	21
GO:0051180	vitamin transport	5/536	34/16992	0.00400222	0.0454484	0.0376205	6947/2352/2350/8029/4363	5
GO:0070670	response to interleukin-4	5/536	34/16992	0.00400222	0.0454484	0.0376205	146722/383/3309/4171/4783	5
GO:0033559	unsaturated fatty acid metabolic process	9/536	99/16992	0.00404606	0.0458227	0.0379304	4056/2950/27306/4051/301/247/551/5730/241	9
GO:0002706	regulation of lymphocyte mediated immunity	10/536	118/16992	0.0041637	0.0469029	0.0388245	3553/8741/3586/7292/23529/2207/114548/722/5027/3593	10
GO:0034764	positive regulation of transmembrane transport	10/536	118/16992	0.0041637	0.0469029	0.0388245	5348/54413/54997/5027/3359/10008/1520/3779/5724/3757	10
GO:0032655	regulation of interleukin-12 production	6/536	49/16992	0.00423813	0.0473776	0.0392174	7099/3586/7292/3663/11213/3593	6
GO:0032754	positive regulation of interleukin-5 production	3/536	11/16992	0.00426207	0.0473776	0.0392174	9173/114548/5914	3
GO:0044546	NLRP3 inflammasome complex assembly	3/536	11/16992	0.00426207	0.0473776	0.0392174	10333/7099/114548	3
GO:0070486	leukocyte aggregation	3/536	11/16992	0.00426207	0.0473776	0.0392174	6279/6280/3553	3
GO:1901317	regulation of flagellated sperm motility	3/536	11/16992	0.00426207	0.0473776	0.0392174	390443/338879/1672	3
GO:0014068	positive regulation of phosphatidylinositol 3-kinase signaling	7/536	65/16992	0.00427999	0.0474117	0.0392457	2268/1440/3082/2150/55615/7010/3606	7
GO:0070301	cellular response to hydrogen peroxide	8/536	82/16992	0.00428765	0.0474117	0.0392457	3934/7226/383/3082/301/4602/1894/10276	8
GO:0043901	negative regulation of multi-organism process	12/536	158/16992	0.00437879	0.0482928	0.039975	6590/4353/811/1511/1991/3586/27306/440275/10475/23087/2934/3593	12
GO:0043123	positive regulation of I-kappaB kinase/NF-kappaB signaling	13/536	179/16992	0.00451272	0.049604	0.0410604	3553/10333/7099/7205/2150/4055/10475/51523/64127/3593/1894/843/57161	13
GO:0043094	cellular metabolic compound salvage	5/536	35/16992	0.00455036	0.049604	0.0410604	272/978/54963/7371/7084	5
GO:1902930	regulation of alcohol biosynthetic process	5/536	35/16992	0.00455036	0.049604	0.0410604	5341/3553/6720/51744/5724	5
GO:0002544	chronic inflammatory response	4/536	22/16992	0.00455655	0.049604	0.0410604	6279/3586/8876/201294	4
GO:0046132	pyrimidine ribonucleoside biosynthetic process	4/536	22/16992	0.00455655	0.049604	0.0410604	4833/54963/8382/7371	4

## Sheet: Hypo-methylated DMGs GO-CC
Table S9 Gene enrichment analysis results
ID	Description	GeneRatio	BgRatio	pvalue	p.adjust	qvalue	geneID	Count
GO:0042581	specific granule	32/572	160/18122	4.30538e-17	1.83409e-14	1.66777e-14	6590/116844/3934/932/5795/1991/1084/441864/2204/4973/7226/221/23601/10562/1669/338339/383/6947/5023/1522/57126/2352/6518/1116/4069/10555/56729/7414/126014/306/7077/1088	32
GO:0030667	secretory granule membrane	42/572	295/18122	2.30725e-16	4.91445e-14	4.46878e-14	566/7305/968/932/5795/3579/5273/1084/3708/11031/441864/2204/4973/7226/221/23601/27180/8876/2207/338339/5023/1729/57126/2212/6518/9145/6402/4257/79930/10788/3071/150372/10555/928/6556/3958/79888/4680/10184/5724/1088/340061	42
GO:0060205	cytoplasmic vesicle lumen	42/572	336/18122	2.42321e-14	2.86288e-12	2.60326e-12	6590/566/116844/3934/6279/5657/6037/6280/272/4353/811/2268/1511/978/6286/1991/6036/7123/10562/1669/383/6947/1522/2352/2950/3082/5552/1191/1116/4069/6288/1727/56729/7414/411/51738/2934/126014/1992/201294/7077/710	42
GO:0031983	vesicle lumen	42/572	337/18122	2.68815e-14	2.86288e-12	2.60326e-12	6590/566/116844/3934/6279/5657/6037/6280/272/4353/811/2268/1511/978/6286/1991/6036/7123/10562/1669/383/6947/1522/2352/2950/3082/5552/1191/1116/4069/6288/1727/56729/7414/411/51738/2934/126014/1992/201294/7077/710	42
GO:0034774	secretory granule lumen	40/572	319/18122	9.23796e-14	7.87074e-12	7.15698e-12	6590/566/116844/3934/6279/5657/6037/6280/272/4353/2268/1511/978/6286/1991/6036/7123/10562/1669/383/6947/1522/2352/2950/3082/5552/1191/1116/4069/1727/56729/7414/411/51738/2934/126014/1992/201294/7077/710	40
GO:0070820	tertiary granule	28/572	164/18122	2.6447e-13	1.87773e-11	1.70745e-11	116844/7130/978/5273/441864/2204/4973/25840/7226/23601/10562/2207/338339/6947/1729/57126/2352/5236/4069/79930/3071/6556/3958/1520/126014/7077/5724/1088	28
GO:0035580	specific granule lumen	16/572	62/18122	5.61743e-11	3.41861e-09	3.10859e-09	6590/116844/3934/1991/10562/1669/383/6947/1522/2352/1116/4069/56729/7414/126014/7077	16
GO:0005766	primary lysosome	22/572	155/18122	3.67007e-09	1.73716e-07	1.57963e-07	566/5657/6037/968/4353/1511/1991/6036/8876/1669/383/9145/4069/4257/150372/1727/56729/411/79888/4680/201294/1088	22
GO:0042582	azurophil granule	22/572	155/18122	3.67007e-09	1.73716e-07	1.57963e-07	566/5657/6037/968/4353/1511/1991/6036/8876/1669/383/9145/4069/4257/150372/1727/56729/411/79888/4680/201294/1088	22
GO:1904724	tertiary granule lumen	12/572	55/18122	1.10751e-07	4.718e-06	4.29015e-06	116844/7130/978/25840/10562/6947/2352/5236/4069/1520/126014/7077	12
GO:0035579	specific granule membrane	15/572	91/18122	1.53427e-07	5.9418e-06	5.40298e-06	932/5795/1084/441864/2204/4973/7226/221/23601/338339/5023/57126/6518/10555/1088	15
GO:0035578	azurophil granule lumen	13/572	91/18122	5.41539e-06	0.000192246	0.000174812	566/5657/6037/4353/1511/1991/6036/383/4069/1727/56729/411/201294	13
GO:0005775	vacuolar lumen	18/572	169/18122	6.87273e-06	0.000225214	0.000204791	566/5657/6037/4353/1511/1991/6036/383/10437/950/4069/1727/56729/1520/411/9374/201294/8029	18
GO:0070821	tertiary granule membrane	11/572	73/18122	1.69883e-05	0.00051693	0.000470053	441864/2204/4973/7226/23601/2207/338339/57126/6556/5724/1088	11
GO:0101003	ficolin-1-rich granule membrane	10/572	61/18122	1.92005e-05	0.000545296	0.000495846	5273/2204/7226/2207/338339/1729/79930/3071/6556/3958	10
GO:0035577	azurophil granule membrane	9/572	58/18122	7.82477e-05	0.00208334	0.00189442	566/968/8876/9145/4257/150372/79888/4680/1088	9
GO:0101002	ficolin-1-rich granule	13/572	124/18122	0.000150195	0.00355461	0.00323226	116844/7130/272/978/1522/2950/5236/1520/7414/411/2934/23412/7077	13
GO:1904813	ficolin-1-rich granule lumen	13/572	124/18122	0.000150195	0.00355461	0.00323226	116844/7130/272/978/1522/2950/5236/1520/7414/411/2934/23412/7077	13
GO:0030139	endocytic vesicle	21/572	273/18122	0.000165418	0.00370886	0.00337252	2210/811/8685/10333/23166/8578/11031/4688/9693/6441/8692/9362/5872/54413/6288/928/6556/1814/306/4689/8029	21
GO:0009897	external side of plasma membrane	20/572	258/18122	0.000212079	0.00451727	0.00410763	811/7099/64805/3682/9173/133396/8692/1003/3678/2207/51744/5027/2350/2022/6402/301/928/9308/8029/3762	20
GO:0005767	secondary lysosome	4/572	14/18122	0.000763812	0.0154945	0.0140894	4688/8031/1393/4689	4

## Sheet: Hypo-methylated DMGs GO-MF
Table S9 Gene enrichment analysis results
ID	Description	GeneRatio	BgRatio	pvalue	p.adjust	qvalue	geneID	Count
GO:0030246	carbohydrate binding	30/533	268/16982	1.66399e-09	1.25298e-06	1.16304e-06	85329/811/10219/6441/4973/7123/23601/27180/338339/971/933/2591/6518/1116/283420/3957/2022/6402/57124/3958/54583/388512/6320/11227/124220/26253/4122/50856/55568/79695	30
GO:0035586	purinergic receptor activity	7/533	25/16982	8.47742e-06	0.00262943	0.00244069	64805/5023/53829/5027/5024/140/5724	7
GO:0005126	cytokine receptor binding	23/533	264/16982	1.04758e-05	0.00262943	0.00244069	116844/27302/146722/246778/3553/8741/1440/3586/7292/3678/23529/3557/7205/3623/6464/9034/2022/200734/3624/1672/100130733/3593/6346	23
GO:0001614	purinergic nucleotide receptor activity	6/533	21/16982	3.37313e-05	0.00507994	0.00471529	64805/5023/53829/5027/5024/5724	6
GO:0016502	nucleotide receptor activity	6/533	21/16982	3.37313e-05	0.00507994	0.00471529	64805/5023/53829/5027/5024/5724	6
GO:0019865	immunoglobulin binding	6/533	22/16982	4.51565e-05	0.00566713	0.00526033	2210/2204/2207/2212/2217/3958	6
GO:0019838	growth factor binding	13/533	128/16982	0.000194719	0.0209462	0.0194426	203100/3554/91/8692/3557/4052/6464/8839/2022/6272/81621/3487/7010	13
GO:0070851	growth factor receptor binding	13/533	131/16982	0.000245281	0.0222216	0.0206264	146722/5795/3553/3554/374/1440/3586/3678/3557/7205/6464/100130733/3593	13
GO:0019864	IgG binding	4/533	11/16982	0.000265597	0.0222216	0.0206264	2210/2207/2212/2217	4
