# Supplementary material for: Identification of potential blood biomarkers for Parkinson’s disease by gene expression and DNA methylation data integration analysis
Source: Clin Epigenetics. 2019 Feb 11;11:24. doi: 10.1186/s13148-019-0621-5 (PMC6371578; doi:10.1186/s13148-019-0621-5)
Supplement: Supplementary file 1 — Table S1. Differentially Expressed Gene List. Table S2. Previous differential probes and our analysis results. Table S3. Differentially expressed gene functional enrichment results. Table S4. Differentially methylated intergenic CpG sites. Table S5. Differentially methylated gene list. Table S6. Gene set enrichment analysis results (GO-BP). Table S7. Hypo-up genes in different regions. Table S8. Differentially methylated gene list based on all region CpGs. Table S9. Gene enrichment analysis results. Table S10. Hypo-up gene-associated differentially methylated CpGs. Table S11. Dominant methylation-altered regions for hypo-up genes. Table S12. Correlation Coefficient between gene expression and region-specific methylation level. Table S13. The importance of each hypo-up gene in gene expression classifier. Table S14. Union of best predictors of the three classifiers. (ZIP 1455 kb) [file 13148_2019_621_MOESM1_ESM.zip › Table S6.xls]

## Sheet: TSS1500 hyper-methylated DMG
Table S6 Gene set enrichment analysis results (GO-BP)
ID	Description	GeneRatio	BgRatio	pvalue	p.adjust	qvalue	geneID	Count
GO:0031295	T cell costimulation	9/102	79/16992	1.0272e-09	1.39858e-06	1.30457e-06	940/915/5133/917/3932/126259/920/9402/151888	9
GO:0031294	lymphocyte costimulation	9/102	82/16992	1.4411e-09	1.39858e-06	1.30457e-06	940/915/5133/917/3932/126259/920/9402/151888	9
GO:1903037	regulation of leukocyte cell-cell adhesion	13/102	320/16992	6.11093e-08	3.95377e-05	3.688e-05	940/915/5133/3077/917/3932/126259/135/7124/3575/920/9402/151888	13
GO:1903039	positive regulation of leukocyte cell-cell adhesion	11/102	220/16992	8.47231e-08	4.11119e-05	3.83484e-05	940/915/5133/917/3932/126259/7124/3575/920/9402/151888	11
GO:0007159	leukocyte cell-cell adhesion	13/102	349/16992	1.6708e-07	6.48606e-05	6.05007e-05	940/915/5133/3077/917/3932/126259/135/7124/3575/920/9402/151888	13
GO:0050863	regulation of T cell activation	12/102	305/16992	2.88133e-07	8.18953e-05	7.63903e-05	940/915/5133/3077/917/3932/126259/135/3575/920/9402/151888	12
GO:0022409	positive regulation of cell-cell adhesion	11/102	249/16992	2.95346e-07	8.18953e-05	7.63903e-05	940/915/5133/917/3932/126259/7124/3575/920/9402/151888	11
GO:0050870	positive regulation of T cell activation	10/102	211/16992	5.55211e-07	0.000134708	0.000125653	940/915/5133/917/3932/126259/3575/920/9402/151888	10
GO:0022407	regulation of cell-cell adhesion	13/102	394/16992	6.64848e-07	0.000143386	0.000133747	940/915/5133/3077/917/3932/126259/135/7124/3575/920/9402/151888	13
GO:0042110	T cell activation	13/102	453/16992	3.1305e-06	0.00060763	0.000566785	940/915/5133/3077/917/3932/126259/135/3575/920/9402/151888/3454	13
GO:0002694	regulation of leukocyte activation	13/102	489/16992	7.17433e-06	0.00126594	0.00118085	940/915/5133/3077/917/3932/126259/135/57102/3575/920/9402/151888	13
GO:0050852	T cell receptor signaling pathway	8/102	173/16992	9.54509e-06	0.00152532	0.00142279	940/915/917/3932/53347/50852/920/9402	8
GO:0051249	regulation of lymphocyte activation	12/102	430/16992	1.02159e-05	0.00152532	0.00142279	940/915/5133/3077/917/3932/126259/135/3575/920/9402/151888	12
GO:0051251	positive regulation of lymphocyte activation	10/102	301/16992	1.32546e-05	0.00183766	0.00171413	940/915/5133/917/3932/126259/3575/920/9402/151888	10
GO:0050851	antigen receptor-mediated signaling pathway	9/102	246/16992	1.71491e-05	0.0022191	0.00206993	940/915/917/3932/53347/50852/640/920/9402	9
GO:0045785	positive regulation of cell adhesion	11/102	385/16992	1.97103e-05	0.00239111	0.00223038	940/915/5133/917/3932/126259/7124/3575/920/9402/151888	11
GO:0002696	positive regulation of leukocyte activation	10/102	327/16992	2.70138e-05	0.00308434	0.00287701	940/915/5133/917/3932/126259/3575/920/9402/151888	10
GO:0002863	positive regulation of inflammatory response to antigenic stimulus	3/102	11/16992	3.34614e-05	0.0034759	0.00324225	940/4049/7124	3
GO:0050867	positive regulation of cell activation	10/102	336/16992	3.40248e-05	0.0034759	0.00324225	940/915/5133/917/3932/126259/3575/920/9402/151888	10
GO:0002822	regulation of adaptive immune response based on somatic recombination of immune receptors built from immunoglobulin superfamily domains	6/102	119/16992	8.09517e-05	0.00785636	0.00732826	940/3077/4049/7124/3575/920	6
GO:0048535	lymph node development	3/102	16/16992	0.000111112	0.0102699	0.00957957	4050/4049/3575	3
GO:0002819	regulation of adaptive immune response	6/102	130/16992	0.000131927	0.0116396	0.0108572	940/3077/4049/7124/3575/920	6
GO:0002861	regulation of inflammatory response to antigenic stimulus	3/102	22/16992	0.000297662	0.0251201	0.0234315	940/4049/7124	3
GO:0002703	regulation of leukocyte mediated immunity	6/102	155/16992	0.000342497	0.0276994	0.0258375	940/3077/57102/4049/7124/3575	6
GO:0031063	regulation of histone deacetylation	3/102	25/16992	0.000438786	0.0331474	0.0309193	3622/1487/6497	3
GO:0006968	cellular defense response	4/102	60/16992	0.000461092	0.0331474	0.0309193	3959/5551/50852/135	4
GO:0042108	positive regulation of cytokine biosynthetic process	4/102	60/16992	0.000461092	0.0331474	0.0309193	940/4050/7124/920	4
GO:0042089	cytokine biosynthetic process	5/102	108/16992	0.000482618	0.0334557	0.0312069	940/4050/7124/920/3454	5
GO:0042107	cytokine metabolic process	5/102	110/16992	0.000524925	0.0351338	0.0327721	940/4050/7124/920/3454	5
GO:0050690	regulation of defense response to virus by virus	3/102	28/16992	0.000616872	0.0399116	0.0372287	940/3932/920	3
GO:0002706	regulation of lymphocyte mediated immunity	5/102	118/16992	0.000722591	0.0452435	0.0422023	940/3077/4049/7124/3575	5
GO:0002697	regulation of immune effector process	8/102	328/16992	0.000804957	0.0488256	0.0455436	940/3077/3932/57102/4049/7124/3575/920	8

## Sheet: TSS1500 hypo-methylade DMG
Table S6 Gene set enrichment analysis results (GO-BP)
ID	Description	GeneRatio	BgRatio	pvalue	p.adjust	qvalue	geneID	Count
GO:0002283	neutrophil activation involved in immune response	71/689	485/16992	2.28351e-21	3.68219e-18	3.26801e-18	4353/932/272/6590/10562/5657/1116/1991/25840/1088/1669/10493/383/1522/201294/11031/116844/965/3958/2207/968/1511/1508/57126/7305/6280/353376/23412/79930/5236/6036/9145/2268/5023/6947/84106/6282/6279/4318/3240/5328/5337/1509/3071/1992/2950/4257/10533/2934/5795/3903/1675/3579/29108/1378/6037/23406/81619/10576/22918/80331/566/966/2992/221/6283/6518/2683/79895/6286/3101	71
GO:0043312	neutrophil degranulation	71/689	485/16992	2.28351e-21	3.68219e-18	3.26801e-18	4353/932/272/6590/10562/5657/1116/1991/25840/1088/1669/10493/383/1522/201294/11031/116844/965/3958/2207/968/1511/1508/57126/7305/6280/353376/23412/79930/5236/6036/9145/2268/5023/6947/84106/6282/6279/4318/3240/5328/5337/1509/3071/1992/2950/4257/10533/2934/5795/3903/1675/3579/29108/1378/6037/23406/81619/10576/22918/80331/566/966/2992/221/6283/6518/2683/79895/6286/3101	71
GO:0002446	neutrophil mediated immunity	72/689	498/16992	2.44393e-21	3.68219e-18	3.26801e-18	4353/932/272/6590/10562/5657/1116/1991/25840/1088/1669/10493/383/1522/201294/11031/116844/965/3958/2207/968/1511/1508/57126/7305/6280/353376/23412/79930/5236/6036/9145/2268/5023/6947/84106/6282/6279/4318/3240/5328/5337/1509/3071/1992/2950/4257/10533/2934/5795/3903/54210/1675/3579/29108/1378/6037/23406/81619/10576/22918/80331/566/966/2992/221/6283/6518/2683/79895/6286/3101	72
GO:0042119	neutrophil activation	71/689	490/16992	4.15615e-21	4.69645e-18	4.16818e-18	4353/932/272/6590/10562/5657/1116/1991/25840/1088/1669/10493/383/1522/201294/11031/116844/965/3958/2207/968/1511/1508/57126/7305/6280/353376/23412/79930/5236/6036/9145/2268/5023/6947/84106/6282/6279/4318/3240/5328/5337/1509/3071/1992/2950/4257/10533/2934/5795/3903/1675/3579/29108/1378/6037/23406/81619/10576/22918/80331/566/966/2992/221/6283/6518/2683/79895/6286/3101	71
GO:0036230	granulocyte activation	71/689	495/16992	7.49918e-21	6.77926e-18	6.01671e-18	4353/932/272/6590/10562/5657/1116/1991/25840/1088/1669/10493/383/1522/201294/11031/116844/965/3958/2207/968/1511/1508/57126/7305/6280/353376/23412/79930/5236/6036/9145/2268/5023/6947/84106/6282/6279/4318/3240/5328/5337/1509/3071/1992/2950/4257/10533/2934/5795/3903/1675/3579/29108/1378/6037/23406/81619/10576/22918/80331/566/966/2992/221/6283/6518/2683/79895/6286/3101	71
GO:0050900	leukocyte migration	46/689	454/16992	1.07264e-08	8.08052e-06	7.1716e-06	2529/64805/1991/1088/6441/2995/3586/3627/7412/965/3958/2207/51744/57126/6280/199/3553/2241/6346/6279/4318/2886/83953/5624/947/1269/3071/2302/2867/6464/285/54210/2321/3579/3674/29108/1441/3543/8976/1234/4323/566/1435/10344/6283/2683	46
GO:0002694	regulation of leukocyte activation	47/689	489/16992	3.82663e-08	2.32655e-05	2.06486e-05	912/1845/6441/64127/201294/3586/7412/8741/3958/2207/51744/246778/10077/23529/199/9173/3553/3559/2241/2268/133396/114548/10673/84106/8440/114770/952/146850/1269/3718/3071/2302/3902/286410/2934/146722/355/29108/7301/3543/4323/3606/164/966/23240/7189/1026	47
GO:0032602	chemokine production	16/689	75/16992	4.11779e-08	2.32655e-05	2.06486e-05	1991/3586/1969/6280/353376/4155/9173/3553/6279/2950/2867/29108/247/2865/3606/566	16
GO:0002237	response to molecule of bacterial origin	34/689	319/16992	2.80304e-07	0.000140775	0.00012494	4353/6590/1991/3663/4055/10333/383/64127/3586/5106/3627/7412/1511/1524/353376/3553/2241/10270/114548/6279/11213/6915/1269/4804/2950/4257/5732/1440/355/29108/9076/1234/3606/7189	34
GO:0098542	defense response to other organism	45/689	496/16992	3.93127e-07	0.000177693	0.000157706	4353/23166/6590/1991/3663/1669/6441/10333/64127/201294/3586/1969/3627/64581/1755/8692/160/2207/1511/246778/10077/6280/353376/3553/3559/2268/133396/114548/6279/3240/10964/114770/10533/6464/54210/29108/57115/3543/6037/23406/164/9582/566/6283/91543	45
GO:0070663	regulation of leukocyte proliferation	25/689	202/16992	6.93543e-07	0.000284983	0.000252928	912/6441/3586/7412/3958/51744/246778/23529/199/3553/3559/10673/8440/952/3718/3071/2950/2302/29108/3606/966/23240/1435/7189/1026	25
GO:0032944	regulation of mononuclear cell proliferation	24/689	195/16992	1.27713e-06	0.000481053	0.000426943	912/6441/3586/7412/3958/51744/246778/23529/199/3553/3559/10673/8440/952/3718/3071/2302/29108/3606/966/23240/1435/7189/1026	24
GO:0042129	regulation of T cell proliferation	20/689	147/16992	2.0498e-06	0.000712699	0.000632533	912/6441/3586/7412/3958/51744/246778/199/3553/3559/10673/8440/3718/3071/2302/29108/3606/966/23240/7189	20
GO:0032496	response to lipopolysaccharide	31/689	304/16992	2.40456e-06	0.00077633	0.000689006	4353/6590/1991/4055/383/3586/5106/3627/7412/1511/1524/353376/3553/2241/10270/114548/6279/11213/6915/1269/4804/2950/4257/5732/1440/355/29108/9076/1234/3606/7189	31
GO:0032642	regulation of chemokine production	13/689	68/16992	2.86312e-06	0.000862754	0.00076571	1991/3586/1969/353376/4155/9173/3553/2950/2867/29108/247/2865/566	13
GO:0050670	regulation of lymphocyte proliferation	23/689	194/16992	4.02895e-06	0.00108972	0.000967144	912/6441/3586/7412/3958/51744/246778/23529/199/3553/3559/10673/8440/952/3718/3071/2302/29108/3606/966/23240/7189/1026	23
GO:0032946	positive regulation of mononuclear cell proliferation	18/689	128/16992	4.0985e-06	0.00108972	0.000967144	912/7412/51744/23529/199/3553/3559/10673/8440/952/3718/3071/29108/3606/966/1435/7189/1026	18
GO:0070665	positive regulation of leukocyte proliferation	18/689	133/16992	7.10397e-06	0.00178389	0.00158323	912/7412/51744/23529/199/3553/3559/10673/8440/952/3718/3071/29108/3606/966/1435/7189/1026	18
GO:0032635	interleukin-6 production	16/689	109/16992	7.96732e-06	0.00189538	0.00168219	10333/64127/3586/51738/8692/2207/353376/4155/3553/11213/3071/2302/29949/29108/55773/7189	16
GO:0042107	cytokine metabolic process	16/689	110/16992	8.97911e-06	0.00202928	0.00180102	1991/6441/10333/3586/51738/246778/3553/2302/29949/3902/10644/54210/1215/3606/566/7189	16
GO:0030595	leukocyte chemotaxis	22/689	191/16992	1.03654e-05	0.00223104	0.00198008	6441/3586/3627/3958/2207/6280/199/3553/6346/6279/1269/3071/2867/54210/2321/3579/1441/1234/566/1435/10344/6283	22
GO:0002697	regulation of immune effector process	31/689	328/16992	1.13961e-05	0.00234139	0.00207802	64127/201294/3586/8741/160/3958/2207/51744/246778/10077/23529/3553/3559/2241/2268/114548/84106/114770/11213/146850/3718/2302/2867/3902/1378/2865/3606/164/966/91543/7189	31
GO:0050715	positive regulation of cytokine secretion	15/689	101/16992	1.3173e-05	0.00245417	0.00217812	64127/3586/8692/965/51744/4155/9173/3553/2268/114548/947/2867/29108/247/3357	15
GO:0097529	myeloid leukocyte migration	20/689	166/16992	1.33204e-05	0.00245417	0.00217812	64805/6441/3627/3958/2207/6280/199/3553/6346/6279/3071/54210/2321/3579/1441/4323/566/1435/10344/6283	20
GO:0051249	regulation of lymphocyte activation	37/689	430/16992	1.4185e-05	0.00245417	0.00217812	912/1845/6441/64127/3586/7412/8741/3958/51744/246778/23529/199/3553/3559/114548/10673/8440/114770/952/146850/3718/3071/2302/3902/286410/2934/355/29108/7301/3543/4323/3606/164/966/23240/7189/1026	37
GO:0050671	positive regulation of lymphocyte proliferation	17/689	127/16992	1.47139e-05	0.00245417	0.00217812	912/7412/51744/23529/199/3553/3559/10673/8440/952/3718/3071/29108/3606/966/7189/1026	17
GO:0050727	regulation of inflammatory response	28/689	285/16992	1.47643e-05	0.00245417	0.00217812	1991/64127/3586/51738/8692/23476/2207/5187/1524/6280/9173/3553/3559/114548/6279/114770/5624/1269/2950/2867/1378/1215/2865/7301/3606/966/55773/6283	28
GO:0070661	leukocyte proliferation	27/689	270/16992	1.52028e-05	0.00245417	0.00217812	912/6441/3586/7412/3958/51744/246778/23529/199/3553/3559/1191/10673/8440/952/3718/3071/2950/2302/29108/202309/3606/966/23240/1435/7189/1026	27
GO:0032675	regulation of interleukin-6 production	15/689	103/16992	1.67707e-05	0.0025631	0.0022748	10333/64127/3586/51738/8692/2207/353376/4155/3553/11213/3071/2302/29108/55773/7189	15
GO:0002703	regulation of leukocyte mediated immunity	19/689	155/16992	1.70117e-05	0.0025631	0.0022748	64127/201294/3586/8741/2207/23529/3553/2241/2268/114548/84106/146850/3718/2302/3902/1378/164/91543/7189	19
GO:0007599	hemostasis	32/689	353/16992	1.92343e-05	0.00280448	0.00248902	5657/64805/30845/928/23533/5575/2207/83706/57126/10077/6280/953/5023/1192/4097/4778/10398/6915/146850/5624/947/5328/8323/5576/2151/3674/7301/23173/966/2313/2815/7450	32
GO:0050832	defense response to fungus	8/689	31/16992	2.41568e-05	0.00336103	0.00298297	4353/1991/1669/1511/6280/6279/23406/6283	8
GO:0042098	T cell proliferation	20/689	173/16992	2.45385e-05	0.00336103	0.00298297	912/6441/3586/7412/3958/51744/246778/199/3553/3559/10673/8440/3718/3071/2302/29108/3606/966/23240/7189	20
GO:0042102	positive regulation of T cell proliferation	14/689	95/16992	2.78045e-05	0.00366316	0.00325112	912/7412/51744/199/3553/3559/10673/8440/3718/3071/29108/3606/966/7189	14
GO:0042742	defense response to bacterium	26/689	264/16992	2.83652e-05	0.00366316	0.00325112	4353/23166/6590/1991/1669/6441/10333/64127/3586/1969/1755/2207/1511/6280/2268/6279/3240/114770/6464/54210/29108/57115/3543/6037/566/6283	26
GO:0042089	cytokine biosynthetic process	15/689	108/16992	2.98238e-05	0.00374455	0.00332335	1991/6441/10333/3586/51738/246778/3553/2302/29949/3902/10644/1215/3606/566/7189	15
GO:0060326	cell chemotaxis	25/689	250/16992	3.11783e-05	0.00380881	0.00338039	6441/3586/1969/3627/7412/3958/2207/6280/199/3553/6346/6279/1269/3071/2950/2867/54210/2321/3579/1441/1234/566/1435/10344/6283	25
GO:0043491	protein kinase B signaling	18/689	149/16992	3.43242e-05	0.00408277	0.00362353	9270/64805/1116/1969/8692/23533/7046/3553/51763/23239/5795/1440/83667/1814/7301/3606/1649/55273	18
GO:0007596	blood coagulation	31/689	348/16992	3.62073e-05	0.00419633	0.00372431	5657/64805/30845/928/23533/5575/2207/83706/57126/10077/6280/953/5023/1192/4097/4778/10398/6915/146850/5624/947/5328/8323/5576/2151/3674/7301/23173/966/2815/7450	31
GO:0071901	negative regulation of protein serine/threonine kinase activity	16/689	123/16992	3.73438e-05	0.00421985	0.00374519	1845/8692/5575/10114/3087/3553/200734/7532/51763/11213/2950/5576/5795/29108/1026/4041	16
GO:0071216	cellular response to biotic stimulus	20/689	179/16992	4.02308e-05	0.00437307	0.00388118	10333/383/3586/3627/64581/1511/1524/353376/3553/10270/114548/6915/2950/1440/29108/1234/3606/1649/3309/7189	20
GO:0019730	antimicrobial humoral response	13/689	86/16992	4.06347e-05	0.00437307	0.00388118	6590/5657/1991/1669/1755/5266/1511/6280/1191/6279/114770/6037/566	13
GO:0043434	response to peptide hormone	34/689	401/16992	4.23469e-05	0.00445134	0.00395065	6720/57085/374/383/3586/51738/6776/11031/5575/5860/3087/90423/3553/2241/2844/7532/51763/10768/196883/3718/4804/2950/6464/23175/5020/181/5576/83667/2865/4641/2791/1393/6272/4041	34
GO:0050817	coagulation	31/689	352/16992	4.49981e-05	0.00453637	0.00402611	5657/64805/30845/928/23533/5575/2207/83706/57126/10077/6280/953/5023/1192/4097/4778/10398/6915/146850/5624/947/5328/8323/5576/2151/3674/7301/23173/966/2815/7450	31
GO:0032757	positive regulation of interleukin-8 production	9/689	43/16992	4.5959e-05	0.00453637	0.00402611	1991/64127/8692/965/51744/3553/2867/29108/1649	9
GO:0050867	positive regulation of cell activation	30/689	336/16992	4.61666e-05	0.00453637	0.00402611	912/64127/3586/7412/8741/2207/51744/23529/199/9173/3553/3559/2268/114548/10673/6195/8440/952/146850/3718/3071/286410/29108/3543/4323/3606/164/966/7189/1026	30
GO:0032943	mononuclear cell proliferation	25/689	257/16992	4.93197e-05	0.00474309	0.00420958	912/6441/3586/7412/3958/51744/246778/23529/199/3553/3559/10673/8440/952/3718/3071/2302/29108/202309/3606/966/23240/1435/7189/1026	25
GO:0042226	interleukin-6 biosynthetic process	6/689	18/16992	5.31329e-05	0.00500335	0.00444056	10333/51738/3553/2302/29949/7189	6
GO:0032637	interleukin-8 production	11/689	66/16992	6.31718e-05	0.00582727	0.00517181	1116/1991/64127/3586/8692/965/51744/3553/2867/29108/1649	11
GO:0002367	cytokine production involved in immune response	12/689	78/16992	6.6931e-05	0.00597926	0.0053067	64127/3586/2207/133396/114548/11213/3718/2867/54210/2865/91543/7189	12
GO:0016045	detection of bacterium	5/689	12/16992	6.74651e-05	0.00597926	0.0053067	912/10333/64127/114770/57115	5
GO:0002696	positive regulation of leukocyte activation	29/689	327/16992	6.94008e-05	0.00603253	0.00535397	912/64127/3586/7412/8741/2207/51744/23529/199/9173/3553/3559/2268/114548/10673/8440/952/146850/3718/3071/286410/29108/3543/4323/3606/164/966/7189/1026	29
GO:0002521	leukocyte differentiation	37/689	464/16992	7.25258e-05	0.00618522	0.00548949	2529/5657/912/4055/3586/1969/7412/2207/246778/7305/23529/3087/3559/4066/133396/114548/4318/863/114770/146850/3718/3071/2302/660/79705/286410/1440/355/169200/7301/4323/3606/23240/1435/91543/632/7189	37
GO:1901652	response to peptide	36/689	448/16992	7.74626e-05	0.00646441	0.00573727	6720/57085/374/3663/383/64127/3586/51738/6776/11031/5575/5860/3087/90423/3553/2241/2844/7532/51763/10768/196883/3718/4804/2950/6464/23175/5020/181/5576/83667/2865/4641/2791/1393/6272/4041	36
GO:0002221	pattern recognition receptor signaling pathway	19/689	173/16992	7.86598e-05	0.00646441	0.00573727	6441/10333/64127/64581/1755/1508/6280/353376/6279/114770/11213/2867/146722/10695/57115/7301/7334/91543/7189	19
GO:0009620	response to fungus	9/689	46/16992	8.05424e-05	0.00650092	0.00576968	4353/1991/1669/64581/1511/6280/6279/23406/6283	9
GO:0002695	negative regulation of leukocyte activation	17/689	145/16992	8.22048e-05	0.0065187	0.00578546	1845/6441/3586/3958/10077/3559/2241/133396/114770/1269/3718/2302/3902/146722/355/7301/23240	17
GO:0050663	cytokine secretion	19/689	174/16992	8.50298e-05	0.00662646	0.0058811	1116/10333/64127/3586/8692/965/51744/4155/9173/3553/2268/114548/947/2867/54210/29108/247/3357/6283	19
GO:0042116	macrophage activation	10/689	57/16992	8.65081e-05	0.0066274	0.00588194	10333/3586/1524/7305/199/9173/1191/133396/22918/566	10
GO:0002793	positive regulation of peptide secretion	23/689	235/16992	8.89607e-05	0.00670171	0.00594788	64127/3586/51738/5106/8692/965/51744/6280/4155/9173/3553/2268/114548/6279/2696/952/947/2867/57555/29108/247/3357/286676	23
GO:0007159	leukocyte cell-cell adhesion	30/689	349/16992	9.23229e-05	0.00684098	0.00607149	912/1845/1991/6441/64127/3586/7412/3958/83706/51744/246778/6280/199/3553/3559/114548/10673/6279/8440/146850/3718/3071/2302/3902/2934/29108/3606/966/23240/7189	30
GO:0002791	regulation of peptide secretion	34/689	419/16992	0.000100782	0.00734731	0.00652086	6720/10333/64127/3586/51738/5106/8692/965/51744/6280/4155/9173/3553/9727/2268/114548/8620/6279/2696/952/947/2867/57555/91942/29108/1814/247/2865/3357/1393/286676/91543/7189/4041	34
GO:0098543	detection of other organism	5/689	13/16992	0.000105977	0.00748462	0.00664273	912/10333/64127/114770/57115	5
GO:2000484	positive regulation of interleukin-8 secretion	5/689	13/16992	0.000105977	0.00748462	0.00664273	8692/965/51744/2867/29108	5
GO:0046651	lymphocyte proliferation	24/689	255/16992	0.000116242	0.00808327	0.00717404	912/6441/3586/7412/3958/51744/246778/23529/199/3553/3559/10673/8440/952/3718/3071/2302/29108/202309/3606/966/23240/7189/1026	24
GO:0032677	regulation of interleukin-8 production	10/689	60/16992	0.000135382	0.00927162	0.00822872	1991/64127/3586/8692/965/51744/3553/2867/29108/1649	10
GO:0009595	detection of biotic stimulus	6/689	21/16992	0.000139941	0.00944079	0.00837887	912/10333/64127/114548/114770/57115	6
GO:0032722	positive regulation of chemokine production	9/689	50/16992	0.00015849	0.0105349	0.00934995	353376/4155/9173/3553/2867/29108/247/2865/566	9
GO:0008154	actin polymerization or depolymerization	19/689	184/16992	0.000178536	0.0116954	0.0103799	51738/10677/64780/10602/199/2241/54961/8440/3071/643338/2934/1440/11078/29108/23580/8976/4641/11034/10344	19
GO:0045765	regulation of angiogenesis	21/689	215/16992	0.000182737	0.0117996	0.0104723	23166/9270/1116/1969/51738/3627/116844/1524/3087/3553/7075/6915/146850/947/4804/285/2321/2022/1215/51564/9475	21
GO:0001935	endothelial cell proliferation	14/689	113/16992	0.00019073	0.0121422	0.0107764	9270/383/3586/1969/51738/6776/116844/7046/947/4804/51162/4323/3357/10344	14
GO:0002718	regulation of cytokine production involved in immune response	10/689	63/16992	0.000205734	0.0129155	0.0114628	64127/3586/2207/114548/11213/3718/2867/2865/91543/7189	10
GO:0071219	cellular response to molecule of bacterial origin	17/689	157/16992	0.000218664	0.0133652	0.0118618	10333/383/3586/3627/1511/1524/353376/3553/10270/114548/6915/2950/1440/29108/1234/3606/7189	17
GO:0030593	neutrophil chemotaxis	12/689	88/16992	0.00021881	0.0133652	0.0118618	3958/2207/6280/3553/6346/6279/3071/54210/3579/1441/10344/6283	12
GO:0050755	chemokine metabolic process	5/689	15/16992	0.000231095	0.0139273	0.0123607	1991/3553/54210/3606/566	5
GO:0002819	regulation of adaptive immune response	15/689	130/16992	0.000252988	0.0149411	0.0132605	3586/8741/2207/246778/23529/9173/3553/114548/10673/3718/2302/29108/1378/91543/7189	15
GO:0030168	platelet activation	17/689	159/16992	0.000254527	0.0149411	0.0132605	64805/928/23533/2207/83706/10077/5023/1192/10398/146850/8323/2151/3674/7301/23173/2815/7450	17
GO:1903037	regulation of leukocyte cell-cell adhesion	27/689	320/16992	0.000275275	0.0159518	0.0141575	912/1845/1991/6441/64127/3586/7412/3958/51744/246778/199/3553/3559/114548/10673/8440/146850/3718/3071/2302/3902/2934/29108/3606/966/23240/7189	27
GO:2001235	positive regulation of apoptotic signaling pathway	18/689	176/16992	0.00029485	0.0161922	0.0143709	4055/8692/7046/6280/6279/4318/90427/7532/8440/29949/2934/5499/355/29108/50486/27035/1649/8738	18
GO:0002526	acute inflammatory response	15/689	132/16992	0.000299164	0.0161922	0.0143709	1991/7412/2207/3553/133396/114548/8620/6279/3240/2950/2867/1378/2865/966/2683	15
GO:0030838	positive regulation of actin filament polymerization	12/689	91/16992	0.000300974	0.0161922	0.0143709	10602/2241/8440/3071/643338/2934/1440/29108/23580/8976/4641/10344	12
GO:1901342	regulation of vasculature development	22/689	239/16992	0.000301753	0.0161922	0.0143709	23166/9270/1116/1969/51738/3627/116844/1524/3087/3553/7075/6915/146850/947/4804/285/2321/2022/1215/51564/9475/55273	22
GO:0001819	positive regulation of cytokine production	31/689	391/16992	0.000302636	0.0161922	0.0143709	1991/3663/10333/64127/3586/8692/965/2207/51744/246778/353376/4155/9173/3553/1191/2268/114548/947/2867/29108/27035/247/2865/3357/3606/566/1649/55773/9208/91543/7189	31
GO:0050863	regulation of T cell activation	26/689	305/16992	0.000302677	0.0161922	0.0143709	912/1845/6441/64127/3586/7412/3958/51744/246778/199/3553/3559/114548/10673/8440/146850/3718/3071/2302/3902/2934/29108/3606/966/23240/7189	26
GO:0032755	positive regulation of interleukin-6 production	10/689	66/16992	0.000304499	0.0161922	0.0143709	10333/64127/8692/2207/353376/4155/3553/29108/55773/7189	10
GO:0016051	carbohydrate biosynthetic process	19/689	192/16992	0.000309012	0.0162411	0.0144143	2597/338596/5106/160/2131/113189/51744/92579/5236/2820/51763/5499/55790/83667/2806/2632/2203/2992/2683	19
GO:0045408	regulation of interleukin-6 biosynthetic process	5/689	16/16992	0.000324969	0.0168834	0.0149844	10333/51738/3553/2302/7189	5
GO:0002822	regulation of adaptive immune response based on somatic recombination of immune receptors built from immunoglobulin superfamily domains	14/689	119/16992	0.000329044	0.0169009	0.0149998	3586/8741/2207/246778/23529/9173/3553/114548/10673/3718/2302/1378/91543/7189	14
GO:0050866	negative regulation of cell activation	17/689	163/16992	0.000341834	0.0173605	0.0154078	1845/6441/3586/3958/10077/3559/2241/133396/114770/1269/3718/2302/3902/146722/355/7301/23240	17
GO:0002699	positive regulation of immune effector process	17/689	164/16992	0.000367334	0.0184483	0.0163732	64127/201294/8741/2207/51744/23529/3553/2241/2268/114548/2867/3902/2865/3606/164/91543/7189	17
GO:0032611	interleukin-1 beta production	9/689	56/16992	0.000385934	0.0191198	0.0169692	10333/64127/51738/3553/114548/2950/29108/1215/566	9
GO:0032612	interleukin-1 production	10/689	68/16992	0.000390202	0.0191198	0.0169692	10333/64127/3586/51738/3553/114548/2950/29108/1215/566	10
GO:0051047	positive regulation of secretion	29/689	362/16992	0.000395447	0.0191198	0.0169692	64127/201294/3586/51738/5106/8692/965/2207/51744/6280/4155/9173/3553/2268/114548/6279/2696/952/947/2867/57555/5020/5029/29108/1814/247/3357/164/286676	29
GO:0072606	interleukin-8 secretion	6/689	25/16992	0.000397625	0.0191198	0.0169692	1116/8692/965/51744/2867/29108	6
GO:0050707	regulation of cytokine secretion	16/689	151/16992	0.00042357	0.0196799	0.0174663	10333/64127/3586/8692/965/51744/4155/9173/3553/2268/114548/947/2867/29108/247/3357	16
GO:0071222	cellular response to lipopolysaccharide	16/689	151/16992	0.00042357	0.0196799	0.0174663	383/3586/3627/1511/1524/353376/3553/10270/114548/6915/2950/1440/29108/1234/3606/7189	16
GO:0071621	granulocyte chemotaxis	13/689	108/16992	0.000425333	0.0196799	0.0174663	3958/2207/6280/3553/6346/6279/3071/54210/3579/1441/1435/10344/6283	13
GO:0009306	protein secretion	36/689	489/16992	0.000426689	0.0196799	0.0174663	6720/1116/10333/64127/3586/51738/5106/8692/965/51744/6623/4155/9173/3553/9727/2268/114548/10673/8620/63941/2696/952/947/25837/2867/57555/91942/54210/29108/1814/247/3357/6283/91543/7189/4041	36
GO:0002720	positive regulation of cytokine production involved in immune response	7/689	35/16992	0.000435677	0.0198915	0.0176541	64127/2207/114548/2867/2865/91543/7189	7
GO:0010224	response to UV-B	5/689	17/16992	0.000445091	0.0201181	0.0178552	8692/8372/1396/4239/1026	5
GO:1990266	neutrophil migration	12/689	95/16992	0.000450037	0.0201403	0.0178748	3958/2207/6280/3553/6346/6279/3071/54210/3579/1441/10344/6283	12
GO:0071375	cellular response to peptide hormone stimulus	25/689	298/16992	0.000497725	0.0220561	0.0195751	6720/57085/383/51738/6776/11031/5575/90423/3553/2241/2844/7532/51763/10768/196883/3718/4804/2950/6464/23175/5576/2865/4641/2791/1393	25
GO:0050714	positive regulation of protein secretion	20/689	216/16992	0.000517653	0.0227164	0.0201612	64127/3586/51738/5106/8692/965/51744/4155/9173/3553/2268/114548/2696/952/947/2867/57555/29108/247/3357	20
GO:0042035	regulation of cytokine biosynthetic process	12/689	97/16992	0.000545324	0.0235999	0.0209453	1991/6441/10333/3586/51738/246778/3553/2302/3902/10644/566/7189	12
GO:1902903	regulation of supramolecular fiber organization	24/689	283/16992	0.000548228	0.0235999	0.0209453	9270/10677/7046/10602/2241/1191/54961/51763/8440/3071/643338/2934/1440/11078/29108/23580/79929/8976/4641/25999/11034/221074/10344/9475	24
GO:0002700	regulation of production of molecular mediator of immune response	13/689	111/16992	0.000555213	0.0236751	0.0210121	64127/3586/8741/2207/51744/23529/114548/11213/3718/2867/2865/91543/7189	13
GO:0051251	positive regulation of lymphocyte activation	25/689	301/16992	0.00057662	0.0243582	0.0216183	912/64127/7412/8741/51744/23529/199/3553/3559/114548/10673/8440/952/146850/3718/3071/286410/29108/3543/4323/3606/164/966/7189/1026	25
GO:0001774	microglial cell activation	5/689	18/16992	0.000595844	0.0244838	0.0217298	10333/1524/199/1191/566	5
GO:0044117	growth of symbiont in host	5/689	18/16992	0.000595844	0.0244838	0.0217298	4353/1991/3586/1511/114770	5
GO:0098581	detection of external biotic stimulus	5/689	18/16992	0.000595844	0.0244838	0.0217298	912/10333/64127/114770/57115	5
GO:0051898	negative regulation of protein kinase B signaling	7/689	37/16992	0.000621737	0.0253176	0.0224698	1969/8692/51763/23239/5795/1814/1649	7
GO:1901653	cellular response to peptide	26/689	320/16992	0.000628569	0.0253672	0.0225139	6720/57085/383/64127/51738/6776/11031/5575/90423/3553/2241/2844/7532/51763/10768/196883/3718/4804/2950/6464/23175/5576/2865/4641/2791/1393	26
GO:0043122	regulation of I-kappaB kinase/NF-kappaB signaling	21/689	236/16992	0.000641649	0.025666	0.022779	4055/10333/64127/3586/23476/5187/353376/9173/3553/114548/7205/2950/51523/10206/29108/3357/7334/9100/6283/843/7189	21
GO:0097305	response to alcohol	18/689	188/16992	0.000653512	0.0259112	0.0229966	7412/7046/23209/10270/6279/3359/6915/2950/5732/7049/5020/2934/1440/9076/2806/1234/1393/632	18
GO:0002702	positive regulation of production of molecular mediator of immune response	10/689	73/16992	0.000695422	0.0271932	0.0241344	64127/8741/2207/51744/23529/114548/2867/2865/91543/7189	10
GO:0046185	aldehyde catabolic process	4/689	11/16992	0.000703894	0.0271932	0.0241344	25953/2098/189/221	4
GO:0090197	positive regulation of chemokine secretion	4/689	11/16992	0.000703894	0.0271932	0.0241344	4155/9173/29108/247	4
GO:0042036	negative regulation of cytokine biosynthetic process	6/689	28/16992	0.000762589	0.0286975	0.0254696	1991/6441/3586/51738/2302/3902	6
GO:0016525	negative regulation of angiogenesis	10/689	74/16992	0.000775446	0.0286975	0.0254696	23166/9270/1969/51738/3627/3087/7075/4804/285/9475	10
GO:0036296	response to increased oxygen levels	5/689	19/16992	0.000781859	0.0286975	0.0254696	10533/355/27035/1789/1026	5
GO:0044110	growth involved in symbiotic interaction	5/689	19/16992	0.000781859	0.0286975	0.0254696	4353/1991/3586/1511/114770	5
GO:0044116	growth of symbiont involved in interaction with host	5/689	19/16992	0.000781859	0.0286975	0.0254696	4353/1991/3586/1511/114770	5
GO:0055093	response to hyperoxia	5/689	19/16992	0.000781859	0.0286975	0.0254696	10533/355/27035/1789/1026	5
GO:0032680	regulation of tumor necrosis factor production	12/689	101/16992	0.000787278	0.0286975	0.0254696	64127/3586/51738/2207/1191/10270/11213/947/2950/29108/566/55773	12
GO:0044723	single-organism carbohydrate metabolic process	33/689	451/16992	0.000810605	0.0292212	0.0259343	2529/805/2597/338596/51738/5106/160/2131/113189/51744/8867/92579/83931/5236/2820/5571/863/51763/10499/3487/5499/55790/9563/83667/2806/5501/2632/2203/2992/2683/8277/4041/3101	33
GO:0051384	response to glucocorticoid	15/689	145/16992	0.000814573	0.0292212	0.0259343	805/374/383/3586/5106/199/6346/189/2950/5020/355/9076/1789/632/1026	15
GO:0008064	regulation of actin polymerization or depolymerization	16/689	161/16992	0.000857739	0.0302889	0.0268819	10677/10602/2241/54961/8440/3071/643338/2934/1440/11078/29108/23580/8976/4641/11034/10344	16
GO:0031960	response to corticosteroid	16/689	161/16992	0.000857739	0.0302889	0.0268819	805/374/383/3586/5106/199/6346/189/2950/5020/355/2022/9076/1789/632/1026	16
GO:0030832	regulation of actin filament length	16/689	162/16992	0.000916902	0.0320517	0.0284464	10677/10602/2241/54961/8440/3071/643338/2934/1440/11078/29108/23580/8976/4641/11034/10344	16
GO:0002705	positive regulation of leukocyte mediated immunity	11/689	89/16992	0.00092506	0.0320517	0.0284464	64127/8741/2207/23529/3553/2268/114548/3902/164/91543/7189	11
GO:0001773	myeloid dendritic cell activation	6/689	29/16992	0.000928931	0.0320517	0.0284464	4055/3586/51744/10077/29108/7189	6
GO:0032640	tumor necrosis factor production	12/689	103/16992	0.000938431	0.0321341	0.0285196	64127/3586/51738/2207/1191/10270/11213/947/2950/29108/566/55773	12
GO:2000181	negative regulation of blood vessel morphogenesis	10/689	76/16992	0.00095828	0.0323585	0.0287188	23166/9270/1969/51738/3627/3087/7075/4804/285/9475	10
GO:0071900	regulation of protein serine/threonine kinase activity	34/689	474/16992	0.000959301	0.0323585	0.0287188	805/1845/1116/1991/10333/64127/51738/8692/23533/9839/5575/7046/10114/3087/3553/200734/7532/51763/11213/146850/2950/6464/5576/5795/2321/29108/83667/3357/7334/9064/6283/7189/1026/4041	34
GO:0002706	regulation of lymphocyte mediated immunity	13/689	118/16992	0.000993318	0.032782	0.0290946	3586/8741/2207/23529/3553/114548/146850/2302/3902/1378/164/91543/7189	13
GO:0097530	granulocyte migration	13/689	118/16992	0.000993318	0.032782	0.0290946	3958/2207/6280/3553/6346/6279/3071/54210/3579/1441/1435/10344/6283	13
GO:0031349	positive regulation of defense response	31/689	420/16992	0.00100252	0.032782	0.0290946	912/6441/10333/64127/64581/1755/8692/2207/1508/6280/353376/9173/3553/6279/4583/114770/11213/2867/3902/146722/29108/10695/57115/2865/7301/3606/164/7334/6283/91543/7189	31
GO:0051818	disruption of cells of other organism involved in symbiotic interaction	4/689	12/16992	0.00102211	0.032782	0.0290946	1991/1511/54210/566	4
GO:0051883	killing of cells in other organism involved in symbiotic interaction	4/689	12/16992	0.00102211	0.032782	0.0290946	1991/1511/54210/566	4
GO:0090196	regulation of chemokine secretion	4/689	12/16992	0.00102211	0.032782	0.0290946	4155/9173/29108/247	4
GO:1903555	regulation of tumor necrosis factor superfamily cytokine production	12/689	104/16992	0.00102262	0.032782	0.0290946	64127/3586/51738/2207/1191/10270/11213/947/2950/29108/566/55773	12
GO:0008015	blood circulation	35/689	496/16992	0.00108153	0.0344262	0.0305538	6720/57085/805/9270/30845/1522/3627/1511/5023/60598/8620/6546/4778/10768/3212/6915/952/947/5020/5029/5795/27035/1215/1814/2865/6446/85366/3357/10371/566/2313/10008/6518/57835/4041	35
GO:0051092	positive regulation of NF-kappaB transcription factor activity	14/689	134/16992	0.0010904	0.0344545	0.030579	64127/6280/3553/2241/1191/114548/6279/11213/10206/29108/7334/9208/6283/7189	14
GO:0007249	I-kappaB kinase/NF-kappaB signaling	22/689	263/16992	0.00109767	0.0344545	0.030579	4055/10333/64127/3586/23476/5187/353376/9173/3553/114548/7205/2950/51523/10206/29108/3357/7334/9100/9475/6283/843/7189	22
GO:0031640	killing of cells of other organism	6/689	30/16992	0.00112184	0.0347308	0.0308242	1991/1669/1511/54210/566/6283	6
GO:0044364	disruption of cells of other organism	6/689	30/16992	0.00112184	0.0347308	0.0308242	1991/1669/1511/54210/566/6283	6
GO:0070542	response to fatty acid	10/689	78/16992	0.00117501	0.0359807	0.0319335	6720/3399/10270/2696/5732/2867/7049/5020/9076/2865	10
GO:0050764	regulation of phagocytosis	9/689	65/16992	0.00117813	0.0359807	0.0319335	5657/6441/2207/3553/2268/3071/146722/29108/566	9
GO:0006790	sulfur compound metabolic process	28/689	371/16992	0.00123996	0.0374251	0.0332154	6783/26027/51022/11000/6776/2131/113189/64780/2098/64131/2593/189/79071/10768/9374/9027/2950/4257/2940/3073/8459/55790/5538/80221/2937/6819/2683/8277	28
GO:0003013	circulatory system process	35/689	500/16992	0.00124198	0.0374251	0.0332154	6720/57085/805/9270/30845/1522/3627/1511/5023/60598/8620/6546/4778/10768/3212/6915/952/947/5020/5029/5795/27035/1215/1814/2865/6446/85366/3357/10371/566/2313/10008/6518/57835/4041	35
GO:2000482	regulation of interleukin-8 secretion	5/689	21/16992	0.00127925	0.0382927	0.0339854	8692/965/51744/2867/29108	5
GO:0045088	regulation of innate immune response	29/689	391/16992	0.00133662	0.039747	0.0352761	912/6441/10333/64127/3460/64581/1755/2207/1508/6280/353376/2268/6279/4583/114770/11213/146850/2867/3902/146722/29108/1378/10695/57115/7301/164/7334/91543/7189	29
GO:0008217	regulation of blood pressure	16/689	168/16992	0.00134958	0.03987	0.0353853	57085/1522/1511/5023/8620/6915/947/5020/27035/1215/1814/2865/6446/6518/57835/4041	16
GO:0002437	inflammatory response to antigenic stimulus	7/689	42/16992	0.00136709	0.0401251	0.0356117	1991/3586/23135/2207/3559/133396/8620	7
GO:0050708	regulation of protein secretion	29/689	392/16992	0.00138952	0.0405202	0.0359624	6720/10333/64127/3586/51738/5106/8692/965/51744/4155/9173/3553/9727/2268/114548/8620/2696/952/947/2867/57555/91942/29108/1814/247/3357/91543/7189/4041	29
GO:0070527	platelet aggregation	8/689	54/16992	0.00140133	0.0406026	0.0360355	64805/83706/10077/1192/10398/3674/7301/23173	8
GO:0071706	tumor necrosis factor superfamily cytokine production	12/689	108/16992	0.00142474	0.0406311	0.0360608	64127/3586/51738/2207/1191/10270/11213/947/2950/29108/566/55773	12
GO:0001525	angiogenesis	30/689	411/16992	0.00142791	0.0406311	0.0360608	23166/9270/1116/1969/51738/3627/116844/7046/1524/3087/3553/7075/6915/146850/947/4804/6464/285/54538/51162/2321/27035/2022/1215/4323/3606/51564/9475/2683/55273	30
GO:0090195	chemokine secretion	4/689	13/16992	0.00142928	0.0406311	0.0360608	4155/9173/29108/247	4
GO:0090002	establishment of protein localization to plasma membrane	14/689	138/16992	0.00144988	0.0409591	0.0363519	30845/1969/11031/51763/10098/83871/25837/23241/23499/5064/81619/25999/9475/9528	14
GO:0022407	regulation of cell-cell adhesion	29/689	394/16992	0.00150077	0.0419061	0.0371924	912/1845/1991/6441/64127/3586/7412/3958/83706/51744/246778/4155/199/3553/3559/114548/10673/8440/146850/3718/3071/2302/3902/2934/29108/3606/966/23240/7189	29
GO:1902532	negative regulation of intracellular signal transduction	33/689	468/16992	0.00150194	0.0419061	0.0371924	805/9270/1845/3586/1969/8692/64411/5187/253980/10114/1600/9173/3553/1191/200734/114548/79883/4318/51763/7205/11213/2950/23239/5795/29108/83667/1814/55031/1649/9100/2203/51564/7957	33
GO:0002495	antigen processing and presentation of peptide antigen via MHC class II	11/689	95/16992	0.00158945	0.043853	0.0389203	10437/160/2207/1211/1509/3108/3902/29108/164/3797/7189	11
GO:1905517	macrophage migration	6/689	32/16992	0.00159822	0.043853	0.0389203	64805/6441/3958/4323/566/1435	6
GO:0002544	chronic inflammatory response	5/689	22/16992	0.00160083	0.043853	0.0389203	201294/3586/7412/1524/6279	5
GO:0043279	response to alkaloid	14/689	140/16992	0.00166376	0.0452185	0.0401322	7412/199/8620/6546/3359/10533/839/8973/5020/1814/1789/1138/1393/3309	14
GO:0002440	production of molecular mediator of immune response	18/689	204/16992	0.00167068	0.0452185	0.0401322	64127/3586/8741/2207/51744/23529/133396/114548/10673/11213/3718/2867/355/54210/2865/202309/91543/7189	18
GO:0051896	regulation of protein kinase B signaling	13/689	125/16992	0.00168954	0.0454568	0.0403437	9270/1116/1969/8692/23533/7046/51763/23239/5795/1440/1814/3606/1649	13
GO:0042110	T cell activation	32/689	453/16992	0.00170927	0.0455291	0.0404079	2529/912/1845/6441/64127/3586/64581/7412/3958/2207/51744/246778/199/3553/3559/114548/10673/8440/146850/3718/3071/2302/660/3902/2934/355/29108/3606/966/23240/91543/7189	32
GO:0030041	actin filament polymerization	15/689	156/16992	0.00171238	0.0455291	0.0404079	10677/10602/199/2241/8440/3071/643338/2934/1440/11078/29108/23580/8976/4641/10344	15
GO:0002504	antigen processing and presentation of peptide or polysaccharide antigen via MHC class II	11/689	96/16992	0.00173098	0.0457547	0.0406081	10437/160/2207/1211/1509/3108/3902/29108/164/3797/7189	11
GO:0045089	positive regulation of innate immune response	25/689	327/16992	0.00185625	0.0487805	0.0432936	912/6441/10333/64127/64581/1755/2207/1508/6280/353376/6279/4583/114770/11213/2867/3902/146722/29108/10695/57115/7301/164/7334/91543/7189	25
GO:1901343	negative regulation of vasculature development	10/689	83/16992	0.00189568	0.0489482	0.0434424	23166/9270/1969/51738/3627/3087/7075/4804/285/9475	10
GO:0030833	regulation of actin filament polymerization	14/689	142/16992	0.00190326	0.0489482	0.0434424	10677/10602/2241/8440/3071/643338/2934/1440/11078/29108/23580/8976/4641/10344	14
GO:0002523	leukocyte migration involved in inflammatory response	4/689	14/16992	0.00193724	0.0489482	0.0434424	1991/6280/6279/2867	4
GO:0042033	chemokine biosynthetic process	4/689	14/16992	0.00193724	0.0489482	0.0434424	1991/3553/3606/566	4
GO:0044130	negative regulation of growth of symbiont in host	4/689	14/16992	0.00193724	0.0489482	0.0434424	4353/1991/3586/1511	4
GO:0002792	negative regulation of peptide secretion	12/689	112/16992	0.00194926	0.0489482	0.0434424	6720/3586/51738/3553/9727/114548/8620/947/91942/1814/1393/91543	12
GO:0003014	renal system process	12/689	112/16992	0.00194926	0.0489482	0.0434424	8692/5575/51763/947/196883/5020/2934/5576/355/1814/6446/57835	12
GO:0032273	positive regulation of protein polymerization	12/689	112/16992	0.00194926	0.0489482	0.0434424	10602/2241/8440/3071/643338/2934/1440/29108/23580/8976/4641/10344	12
GO:0043124	negative regulation of I-kappaB kinase/NF-kappaB signaling	8/689	57/16992	0.00200095	0.0499684	0.0443478	3586/5187/9173/114548/7205/2950/29108/9100	8

## Sheet: TSS200 hypo-methylated DMG
Table S6 Gene set enrichment analysis results (GO-BP)
ID	Description	GeneRatio	BgRatio	pvalue	p.adjust	qvalue	geneID	Count
GO:0002446	neutrophil mediated immunity	56/361	498/16992	5.50463e-25	1.89304e-21	1.61488e-21	7305/978/3934/566/968/5657/6590/441864/4680/6280/5553/3687/2352/4318/6279/932/820/272/4353/55/7130/5265/54210/5023/1991/1669/126014/116844/221/3579/4973/2268/1118/8876/6286/4257/150372/27180/101/6947/613/8673/56729/57126/11314/29108/2207/4057/3684/6556/411/728/5724/6372/10562/9145	56
GO:0036230	granulocyte activation	55/361	495/16992	2.74671e-24	4.72296e-21	4.02899e-21	7305/978/3934/566/968/5657/6590/441864/4680/6280/5553/3687/2352/4318/6279/932/820/272/4353/55/7130/5265/5023/1991/1669/126014/116844/221/3579/4973/2268/1118/8876/6348/6286/4257/150372/27180/101/6947/613/8673/56729/57126/11314/29108/2207/4057/3684/6556/411/728/5724/10562/9145	55
GO:0002283	neutrophil activation involved in immune response	54/361	485/16992	6.78982e-24	5.83755e-21	4.9798e-21	7305/978/3934/566/968/5657/6590/441864/4680/6280/5553/3687/2352/4318/6279/932/820/272/4353/55/7130/5265/5023/1991/1669/126014/116844/221/3579/4973/2268/1118/8876/6286/4257/150372/27180/101/6947/613/8673/56729/57126/11314/29108/2207/4057/3684/6556/411/728/5724/10562/9145	54
GO:0043312	neutrophil degranulation	54/361	485/16992	6.78982e-24	5.83755e-21	4.9798e-21	7305/978/3934/566/968/5657/6590/441864/4680/6280/5553/3687/2352/4318/6279/932/820/272/4353/55/7130/5265/5023/1991/1669/126014/116844/221/3579/4973/2268/1118/8876/6286/4257/150372/27180/101/6947/613/8673/56729/57126/11314/29108/2207/4057/3684/6556/411/728/5724/10562/9145	54
GO:0042119	neutrophil activation	54/361	490/16992	1.11336e-23	7.65769e-21	6.53249e-21	7305/978/3934/566/968/5657/6590/441864/4680/6280/5553/3687/2352/4318/6279/932/820/272/4353/55/7130/5265/5023/1991/1669/126014/116844/221/3579/4973/2268/1118/8876/6286/4257/150372/27180/101/6947/613/8673/56729/57126/11314/29108/2207/4057/3684/6556/411/728/5724/10562/9145	54
GO:0050900	leukocyte migration	39/361	454/16992	1.1038e-13	6.32661e-11	5.397e-11	566/4680/6280/3687/4318/6279/6288/54210/1991/199/7441/1441/9123/6441/3579/4973/83483/64805/6369/6348/2886/4323/101/3674/613/6346/84818/5919/57126/6464/11314/29108/2207/3684/728/3269/284/5724/6372	39
GO:0097529	myeloid leukocyte migration	22/361	166/16992	7.47252e-12	3.67114e-09	3.13172e-09	566/6280/6279/6288/54210/199/1441/6441/3579/64805/6369/6348/4323/101/6346/84818/5919/11314/2207/728/3269/6372	22
GO:0032496	response to lipopolysaccharide	28/361	304/16992	7.6224e-11	3.27668e-08	2.79521e-08	1440/3934/6590/6279/4353/1991/1439/27063/6348/5914/1053/4257/3595/54209/57817/4258/4064/613/29108/4057/558/6556/728/5724/1594/4016/10062/6372	28
GO:0002237	response to molecule of bacterial origin	28/361	319/16992	2.3393e-10	8.93871e-08	7.62528e-08	1440/3934/6590/6279/4353/1991/1439/27063/6348/5914/1053/4257/3595/54209/57817/4258/4064/613/29108/4057/558/6556/728/5724/1594/4016/10062/6372	28
GO:0042742	defense response to bacterium	25/361	264/16992	4.55514e-10	1.4272e-07	1.21749e-07	566/6590/6280/5553/6279/820/4353/58484/54210/1991/1669/6441/2268/2220/23166/1053/57817/1672/6464/29108/2207/4057/6556/728/6372	25
GO:0050727	regulation of inflammatory response	26/361	285/16992	4.56506e-10	1.4272e-07	1.21749e-07	6280/6279/6288/2161/7130/1991/51738/6369/695/6348/114899/7850/101/722/4210/613/3082/8673/710/837/9173/84818/2207/728/10062/50604	26
GO:0097530	granulocyte migration	17/361	118/16992	4.99783e-10	1.43229e-07	1.22184e-07	6280/6279/6288/54210/1441/3579/6369/6348/101/6346/84818/5919/11314/2207/728/3269/6372	17
GO:0019730	antimicrobial humoral response	14/361	86/16992	3.37741e-09	8.93456e-07	7.62174e-07	3934/566/5657/6590/6280/6279/820/1991/1669/55600/1672/1191/4057/6556	14
GO:0071621	granulocyte chemotaxis	15/361	108/16992	8.86579e-09	2.17782e-06	1.85782e-06	6280/6279/6288/54210/1441/3579/6369/6348/6346/84818/5919/2207/728/3269/6372	15
GO:0060326	cell chemotaxis	22/361	250/16992	1.99169e-08	4.56629e-06	3.89533e-06	566/6280/6279/6288/54210/199/1441/6441/3579/6369/6348/101/10850/6346/3082/5872/84818/5919/2207/728/3269/6372	22
GO:0030595	leukocyte chemotaxis	19/361	191/16992	2.64022e-08	5.67482e-06	4.84098e-06	566/6280/6279/6288/54210/199/1441/6441/3579/6369/6348/101/6346/84818/5919/2207/728/3269/6372	19
GO:0032103	positive regulation of response to external stimulus	22/361	261/16992	4.32669e-08	8.67038e-06	7.39638e-06	1361/566/6280/6279/2161/199/51738/6369/695/6348/8578/101/4064/6346/8673/9173/84818/5919/2207/728/1594/6372	22
GO:0002685	regulation of leukocyte migration	17/361	158/16992	4.53814e-08	8.67038e-06	7.39638e-06	1991/199/83483/64805/6369/6348/4323/101/3674/613/6346/5919/11314/29108/728/5724/6372	17
GO:0051047	positive regulation of secretion	26/361	362/16992	6.68023e-08	1.20912e-05	1.03146e-05	1361/6280/6279/6288/57555/9501/27063/51738/2268/3623/6348/114899/358/283420/101/8673/551/56729/9173/84818/29108/2207/5724/22871/7043/247	26
GO:0044057	regulation of system process	31/361	493/16992	7.54613e-08	1.29756e-05	1.1069e-05	5348/55/10052/57555/5023/199/51738/140/3623/4608/3356/6348/114899/358/1393/93589/10008/57817/7136/3082/3488/551/56729/126393/3269/5724/53826/22871/6446/10062/497189	31
GO:1990266	neutrophil migration	13/361	95/16992	1.05053e-07	1.72037e-05	1.46758e-05	6280/6279/6288/54210/1441/3579/6369/6348/101/6346/2207/728/6372	13
GO:0002687	positive regulation of leukocyte migration	14/361	115/16992	1.51842e-07	2.37357e-05	2.02481e-05	1991/199/83483/6369/6348/4323/101/3674/6346/5919/29108/728/5724/6372	14
GO:0050832	defense response to fungus	8/361	31/16992	1.97708e-07	2.95617e-05	2.5218e-05	6280/6279/4353/1991/1669/57817/84818/4057	8
GO:1905517	macrophage migration	8/361	32/16992	2.58762e-07	3.70784e-05	3.16303e-05	566/6288/6441/64805/6348/4323/5919/728	8
GO:0030593	neutrophil chemotaxis	12/361	88/16992	3.39257e-07	4.66683e-05	3.9811e-05	6280/6279/6288/54210/1441/3579/6369/6348/6346/2207/728/6372	12
GO:0009620	response to fungus	9/361	46/16992	4.39464e-07	5.81275e-05	4.95864e-05	6280/6279/4353/1991/1669/695/57817/84818/4057	9
GO:1903532	positive regulation of secretion by cell	23/361	331/16992	6.94956e-07	8.85168e-05	7.55104e-05	1361/6288/57555/9501/27063/51738/2268/3623/6348/114899/283420/101/8673/551/56729/9173/84818/29108/2207/5724/22871/7043/247	23
GO:0002526	acute inflammatory response	14/361	132/16992	8.43228e-07	0.000103566	8.83487e-05	6279/6288/2161/5265/1991/8876/695/57817/101/722/1672/710/2207/728	14
GO:0098542	defense response to other organism	29/361	496/16992	9.06925e-07	0.000107549	9.17459e-05	566/6590/246778/6280/5553/6279/820/4353/58484/54210/1991/1669/6441/2268/200315/2220/23166/1053/57817/1672/10410/84818/6464/29108/2207/4057/6556/728/6372	29
GO:0006959	humoral immune response	21/361	288/16992	9.84424e-07	0.000112848	9.62663e-05	3934/566/5657/6590/6280/6279/820/54210/1991/1669/55600/29760/2220/54209/722/1672/710/1191/4057/6556/728	21
GO:0050764	regulation of phagocytosis	10/361	65/16992	1.04801e-06	0.000116262	9.91788e-05	566/5657/6441/2268/722/613/11314/29108/2207/6556	10
GO:0001818	negative regulation of cytokine production	18/361	222/16992	1.30821e-06	0.000136927	0.000116807	5553/1991/6441/51738/3623/695/114899/5914/7850/4210/3082/9173/29108/4057/558/6556/284/7043	18
GO:0071219	cellular response to molecule of bacterial origin	15/361	157/16992	1.31393e-06	0.000136927	0.000116807	1440/3934/27063/6348/5914/1053/54209/57817/4064/613/29108/4057/558/5724/10062	15
GO:0071216	cellular response to biotic stimulus	16/361	179/16992	1.42262e-06	0.000143894	0.000122751	1440/3934/27063/695/6348/5914/1053/54209/57817/4064/613/29108/4057/558/5724/10062	16
GO:0006909	phagocytosis	21/361	298/16992	1.70484e-06	0.000167512	0.000142899	566/8685/5657/1991/199/6441/2268/2220/5914/1053/83871/54209/722/613/4641/11314/29108/2207/558/6556/10062	21
GO:0006833	water transport	6/361	19/16992	1.89432e-06	0.000180961	0.000154371	89872/366/358/551/6563/79849	6
GO:1903555	regulation of tumor necrosis factor superfamily cytokine production	12/361	104/16992	2.10578e-06	0.000195724	0.000166965	566/51738/6348/5914/101/1191/29108/2207/4057/558/284/5724	12
GO:2000147	positive regulation of cell motility	25/361	410/16992	2.49343e-06	0.000225655	0.000192498	4680/4318/7130/1991/199/2268/83483/6369/6348/2886/4323/101/3674/1672/6346/3082/56729/4641/5919/29108/728/2651/284/5724/6372	25
GO:0040017	positive regulation of locomotion	26/361	438/16992	2.56333e-06	0.000226033	0.00019282	566/4680/4318/7130/1991/199/2268/83483/6369/6348/2886/4323/101/3674/1672/6346/3082/56729/4641/5919/29108/728/2651/284/5724/6372	26
GO:0071706	tumor necrosis factor superfamily cytokine production	12/361	108/16992	3.14828e-06	0.000270673	0.000230901	566/51738/6348/5914/101/1191/29108/2207/4057/558/284/5724	12
GO:0051272	positive regulation of cellular component movement	25/361	420/16992	3.82179e-06	0.000320565	0.000273462	4680/4318/7130/1991/199/2268/83483/6369/6348/2886/4323/101/3674/1672/6346/3082/56729/4641/5919/29108/728/2651/284/5724/6372	25
GO:0051851	modification by host of symbiont morphology or physiology	9/361	59/16992	3.93031e-06	0.000321818	0.000274531	566/820/54210/1991/6348/358/3249/6597/4057	9
GO:0030335	positive regulation of cell migration	24/361	395/16992	4.22278e-06	0.000330259	0.000281732	4680/4318/7130/1991/199/2268/83483/6369/6348/2886/4323/101/3674/6346/3082/56729/4641/5919/29108/728/2651/284/5724/6372	24
GO:0071222	cellular response to lipopolysaccharide	14/361	151/16992	4.22548e-06	0.000330259	0.000281732	1440/3934/27063/6348/5914/1053/57817/4064/613/29108/4057/558/5724/10062	14
GO:0051702	interaction with symbiont	9/361	63/16992	6.86987e-06	0.000525011	0.000447867	566/820/54210/1991/6348/358/3249/6597/4057	9
GO:0050729	positive regulation of inflammatory response	11/361	100/16992	8.9408e-06	0.000668422	0.000570206	6280/6279/2161/6369/695/6348/101/8673/9173/84818/2207	11
GO:0032680	regulation of tumor necrosis factor production	11/361	101/16992	9.84565e-06	0.000720409	0.000614554	566/51738/6348/5914/1191/29108/2207/4057/558/284/5724	11
GO:0072677	eosinophil migration	5/361	15/16992	1.06093e-05	0.000760114	0.000648425	6369/6348/101/11314/3269	5
GO:0070613	regulation of protein processing	10/361	84/16992	1.13047e-05	0.000780882	0.000666142	1361/58484/2161/7850/101/722/7123/3249/710/728	10
GO:0001819	positive regulation of cytokine production	23/361	391/16992	1.13533e-05	0.000780882	0.000666142	566/246778/5553/6288/1991/2268/6348/114899/5914/3595/150372/283420/101/3082/9173/84818/1191/29108/2207/6556/728/5724/247	23
GO:0002793	positive regulation of peptide secretion	17/361	235/16992	1.18539e-05	0.000786798	0.000671188	6280/6279/6288/57555/9501/27063/51738/2268/6348/114899/283420/101/9173/84818/29108/7043/247	17
GO:0032640	tumor necrosis factor production	11/361	103/16992	1.18969e-05	0.000786798	0.000671188	566/51738/6348/5914/1191/29108/2207/4057/558/284/5724	11
GO:1903317	regulation of protein maturation	10/361	85/16992	1.25734e-05	0.00081585	0.000695972	1361/58484/2161/7850/101/722/7123/3249/710/728	10
GO:0002886	regulation of myeloid leukocyte mediated immunity	7/361	38/16992	1.31882e-05	0.000839894	0.000716483	2268/695/613/8673/11314/2207/5724	7
GO:0042044	fluid transport	6/361	26/16992	1.41737e-05	0.000886241	0.000756019	89872/366/358/551/6563/79849	6
GO:0050829	defense response to Gram-negative bacterium	7/361	41/16992	2.22419e-05	0.00136589	0.00116519	566/54210/1669/2220/1672/29108/6556	7
GO:0007599	hemostasis	21/361	353/16992	2.31583e-05	0.00139722	0.00119191	1361/5657/6280/2814/2815/6288/2151/2161/5265/5023/953/4097/64805/340205/2313/3674/710/57126/2207/558/8525	21
GO:0043627	response to estrogen	9/361	74/16992	2.61297e-05	0.00154931	0.00132166	51738/5914/4323/632/1393/167465/411/1594/7043	9
GO:0048246	macrophage chemotaxis	6/361	29/16992	2.7711e-05	0.00161522	0.00137789	566/6288/6441/6348/5919/728	6
GO:0002888	positive regulation of myeloid leukocyte mediated immunity	5/361	18/16992	2.87194e-05	0.00164309	0.00140166	2268/695/8673/2207/5724	5
GO:0032602	chemokine production	9/361	75/16992	2.91447e-05	0.00164309	0.00140166	566/6280/6279/1991/114899/4210/9173/29108/247	9
GO:0035821	modification of morphology or physiology of other organism	11/361	114/16992	3.11809e-05	0.00172953	0.0014754	566/820/54210/1991/1669/6348/358/57817/3249/6597/4057	11
GO:0002791	regulation of peptide secretion	23/361	419/16992	3.39119e-05	0.00180009	0.00153559	6280/6279/6288/57555/9501/27063/51738/2268/6348/114899/1393/7850/5066/283420/101/10411/9173/84818/29108/284/7043/10062/247	23
GO:0031640	killing of cells of other organism	6/361	30/16992	3.40231e-05	0.00180009	0.00153559	566/820/54210/1991/1669/57817	6
GO:0044364	disruption of cells of other organism	6/361	30/16992	3.40231e-05	0.00180009	0.00153559	566/820/54210/1991/1669/57817	6
GO:0031349	positive regulation of defense response	23/361	420/16992	3.51897e-05	0.00183359	0.00156417	8685/6280/6279/58484/2161/6441/6369/695/6348/50856/101/4064/8673/9173/84818/11314/29108/2207/4057/3684/3384/394263/10062	23
GO:0019755	one-carbon compound transport	4/361	10/16992	3.80256e-05	0.00195179	0.001665	89872/366/358/6563	4
GO:0018108	peptidyl-tyrosine phosphorylation	21/361	367/16992	4.09517e-05	0.00207107	0.00176675	1440/1439/3562/51738/2268/695/3356/8798/4058/3595/54209/3645/613/3082/6464/11314/7075/558/284/1489/50604	21
GO:0018212	peptidyl-tyrosine modification	21/361	369/16992	4.43066e-05	0.00220827	0.00188379	1440/1439/3562/51738/2268/695/3356/8798/4058/3595/54209/3645/613/3082/6464/11314/7075/558/284/1489/50604	21
GO:0002532	production of molecular mediator involved in inflammatory response	7/361	46/16992	4.83399e-05	0.00237487	0.00202592	5023/695/7850/4210/8673/84818/2207	7
GO:0045123	cellular extravasation	7/361	47/16992	5.57742e-05	0.00270151	0.00230456	566/54210/1991/83483/101/613/5724	7
GO:0007596	blood coagulation	20/361	348/16992	5.86731e-05	0.00277959	0.00237116	1361/5657/6280/2814/2815/6288/2151/2161/5265/5023/953/4097/64805/340205/3674/710/57126/2207/558/8525	20
GO:0002521	leukocyte differentiation	24/361	464/16992	5.90026e-05	0.00277959	0.00237116	1440/7305/5657/246778/4318/3623/8876/6688/29760/286410/695/6348/5914/4323/1053/632/54209/150372/863/101/2207/4057/558/50604	24
GO:0050714	positive regulation of protein secretion	15/361	216/16992	6.16159e-05	0.00286347	0.00244272	6288/57555/9501/27063/51738/2268/6348/114899/283420/101/9173/84818/29108/7043/247	15
GO:0050817	coagulation	20/361	352/16992	6.87083e-05	0.0031505	0.00268758	1361/5657/6280/2814/2815/6288/2151/2161/5265/5023/953/4097/64805/340205/3674/710/57126/2207/558/8525	20
GO:0050728	negative regulation of inflammatory response	10/361	104/16992	7.34254e-05	0.0033225	0.0028343	6288/7130/1991/51738/114899/7850/4210/613/3082/10062	10
GO:0010755	regulation of plasminogen activation	4/361	12/16992	8.66563e-05	0.00372514	0.00317778	1361/2161/7123/3249	4
GO:0045056	transcytosis	4/361	12/16992	8.66563e-05	0.00372514	0.00317778	146894/2217/338328/5724	4
GO:0051818	disruption of cells of other organism involved in symbiotic interaction	4/361	12/16992	8.66563e-05	0.00372514	0.00317778	566/820/54210/1991	4
GO:0051883	killing of cells in other organism involved in symbiotic interaction	4/361	12/16992	8.66563e-05	0.00372514	0.00317778	566/820/54210/1991	4
GO:0050663	cytokine secretion	13/361	174/16992	9.07201e-05	0.00385169	0.00328573	58484/6288/54210/2268/6348/114899/7850/283420/9173/84818/29108/284/247	13
GO:0032612	interleukin-1 production	8/361	68/16992	9.34563e-05	0.00391946	0.00334355	566/58484/6288/51738/6348/7850/4210/29108	8
GO:0002691	regulation of cellular extravasation	5/361	23/16992	0.000103344	0.00428191	0.00365274	1991/83483/101/613/5724	5
GO:0042107	cytokine metabolic process	10/361	110/16992	0.000117907	0.00482718	0.00411789	566/246778/5553/54210/1991/6441/51738/3623/1053/5724	10
GO:0002693	positive regulation of cellular extravasation	4/361	13/16992	0.000123077	0.00495763	0.00422917	1991/83483/101/5724	4
GO:0071347	cellular response to interleukin-1	9/361	90/16992	0.000123977	0.00495763	0.00422917	3934/27063/6369/6348/7850/6346/29108/3557/55611	9
GO:0045577	regulation of B cell differentiation	5/361	24/16992	0.000128279	0.00501796	0.00428064	3623/286410/695/4323/150372	5
GO:0002218	activation of innate immune response	17/361	284/16992	0.000128404	0.00501796	0.00428064	8685/6280/6279/58484/6441/695/50856/101/4064/11314/29108/2207/4057/3684/3384/394263/10062	17
GO:0030100	regulation of endocytosis	14/361	206/16992	0.000135504	0.00523592	0.00446657	566/5657/6441/2268/722/613/11314/29108/2207/558/6556/284/22871/10062	14
GO:0051260	protein homooligomerization	17/361	288/16992	0.000151884	0.00580365	0.00495088	978/3934/58484/55/5023/64375/55600/4257/2203/5066/1191/3787/2207/3742/2878/22871/10562	17
GO:0043300	regulation of leukocyte degranulation	6/361	39/16992	0.000159133	0.00601382	0.00513017	2268/613/8673/11314/2207/5724	6
GO:0002573	myeloid leukocyte differentiation	13/361	185/16992	0.00016796	0.00626522	0.00534463	1440/7305/5657/4318/3623/6688/6348/5914/1053/632/863/4057/50604	13
GO:0002523	leukocyte migration involved in inflammatory response	4/361	14/16992	0.000169429	0.00626522	0.00534463	6280/6279/1991/101	4
GO:0051817	modification of morphology or physiology of other organism involved in symbiotic interaction	9/361	94/16992	0.000173352	0.0063421	0.00541021	566/820/54210/1991/6348/358/3249/6597/4057	9
GO:1902105	regulation of leukocyte differentiation	15/361	239/16992	0.000190187	0.00688478	0.00587315	7305/246778/3623/8876/286410/695/6348/5914/4323/632/150372/101/4057/558/50604	15
GO:0042116	macrophage activation	7/361	57/16992	0.00019548	0.00700267	0.00597372	7305/566/199/9173/1191/6556/10062	7
GO:1903706	regulation of hemopoiesis	18/361	324/16992	0.000207967	0.00737318	0.00628979	1440/7305/246778/1441/3623/8876/6688/286410/695/6348/5914/4323/632/150372/101/4057/558/50604	18
GO:0032652	regulation of interleukin-1 production	7/361	58/16992	0.000218311	0.00766093	0.00653526	566/6288/51738/6348/7850/4210/29108	7
GO:1903557	positive regulation of tumor necrosis factor superfamily cytokine production	7/361	59/16992	0.000243244	0.00844965	0.00720809	566/6348/101/1191/29108/2207/5724	7
GO:0045088	regulation of innate immune response	20/361	391/16992	0.000280259	0.00963809	0.0082219	8685/6280/6279/58484/6441/2268/695/50856/101/4064/710/11314/29108/2207/4057/3684/3384/394263/10062/3460	20
GO:0050708	regulation of protein secretion	20/361	392/16992	0.000289694	0.00986394	0.00841456	6288/57555/9501/27063/51738/2268/6348/114899/7850/5066/283420/101/10411/9173/84818/29108/284/7043/10062/247	20
GO:0050715	positive regulation of cytokine secretion	9/361	101/16992	0.000298896	0.0100775	0.00859674	6288/2268/6348/114899/283420/9173/84818/29108/247	9
GO:0002694	regulation of leukocyte activation	23/361	489/16992	0.000334946	0.0110758	0.00944832	246778/199/6441/2268/3623/8876/286410/695/5914/4323/150372/8741/101/7940/613/8673/9173/11314/29108/2207/558/5724/10062	23
GO:0009306	protein secretion	23/361	489/16992	0.000334946	0.0110758	0.00944832	58484/6288/57555/54210/9501/27063/51738/2268/6348/114899/7850/5066/283420/101/10411/9173/84818/29108/3557/284/7043/10062/247	23
GO:0050766	positive regulation of phagocytosis	6/361	45/16992	0.000356928	0.01158	0.00987844	566/6441/613/29108/2207/6556	6
GO:0090199	regulation of release of cytochrome c from mitochondria	6/361	45/16992	0.000356928	0.01158	0.00987844	4318/3082/551/1191/29108/2395	6
GO:0032102	negative regulation of response to external stimulus	15/361	254/16992	0.000365704	0.0117538	0.0100267	1361/6288/2161/7130/1991/199/51738/114899/7850/4210/613/3082/710/4057/10062	15
GO:0090201	negative regulation of release of cytochrome c from mitochondria	4/361	17/16992	0.000383006	0.0120102	0.0102454	3082/551/1191/2395	4
GO:0016485	protein processing	14/361	228/16992	0.000385794	0.0120102	0.0102454	1361/566/58484/2161/4323/632/7850/101/722/7123/3249/710/728/2395	14
GO:0031348	negative regulation of defense response	11/361	151/16992	0.00038765	0.0120102	0.0102454	6288/7130/1991/51738/114899/7850/4210/613/3082/710/10062	11
GO:0050707	regulation of cytokine secretion	11/361	151/16992	0.00038765	0.0120102	0.0102454	6288/2268/6348/114899/7850/283420/9173/84818/29108/284/247	11
GO:0008015	blood circulation	23/361	496/16992	0.000408816	0.0125528	0.0107084	566/57085/5348/10052/5023/4973/140/3356/2006/93589/3212/10008/2313/7136/613/710/551/83988/3269/284/5724/53826/6446	23
GO:0030198	extracellular matrix organization	17/361	315/16992	0.000433096	0.0131807	0.0112439	1361/55790/3687/4318/1991/5212/3682/2006/4323/3910/101/3674/3249/3684/4016/3384/4239	17
GO:0043062	extracellular structure organization	17/361	316/16992	0.000449037	0.0135459	0.0115555	1361/55790/3687/4318/1991/5212/3682/2006/4323/3910/101/3674/3249/3684/4016/3384/4239	17
GO:0035587	purinergic receptor signaling pathway	5/361	31/16992	0.000453893	0.0135475	0.0115569	55/5023/140/64805/5724	5
GO:0003013	circulatory system process	23/361	500/16992	0.000457144	0.0135475	0.0115569	566/57085/5348/10052/5023/4973/140/3356/2006/93589/3212/10008/2313/7136/613/710/551/83988/3269/284/5724/53826/6446	23
GO:0002576	platelet degranulation	10/361	130/16992	0.000460907	0.0135475	0.0115569	5265/5023/3674/7123/3082/710/1191/5919/2207/7043	10
GO:0043302	positive regulation of leukocyte degranulation	4/361	18/16992	0.000484231	0.0141125	0.0120388	2268/8673/2207/5724	4
GO:0042089	cytokine biosynthetic process	9/361	108/16992	0.000491747	0.0142111	0.0121229	566/246778/5553/1991/6441/51738/3623/1053/5724	9
GO:0001558	regulation of cell growth	19/361	379/16992	0.000506867	0.0144884	0.0123595	978/6280/6279/3872/8839/4323/2203/80736/57817/203100/3249/6597/734/3488/551/1594/55031/2395/6446	19
GO:0071320	cellular response to cAMP	6/361	48/16992	0.000509768	0.0144884	0.0123595	366/358/1393/3488/10411/5724	6
GO:0060348	bone development	12/361	183/16992	0.000555765	0.0156662	0.0133643	7305/55790/5914/4323/632/2313/338773/5364/4057/7059/7043/497189	12
GO:0030500	regulation of bone mineralization	7/361	68/16992	0.000587204	0.0162854	0.0138925	4256/6348/632/338773/4057/1594/7043	7
GO:0032642	regulation of chemokine production	7/361	68/16992	0.000587204	0.0162854	0.0138925	566/1991/114899/4210/9173/29108/247	7
GO:0030168	platelet activation	11/361	159/16992	0.000600066	0.0164518	0.0140344	2814/2815/6288/2151/5023/64805/340205/3674/2207/558/8525	11
GO:0007597	blood coagulation, intrinsic pathway	4/361	19/16992	0.000603146	0.0164518	0.0140344	2814/2815/2161/710	4
GO:0055090	acylglycerol homeostasis	5/361	33/16992	0.000612336	0.0164518	0.0140344	2646/114899/338328/1071/10062	5
GO:0070328	triglyceride homeostasis	5/361	33/16992	0.000612336	0.0164518	0.0140344	2646/114899/338328/1071/10062	5
GO:0034341	response to interferon-gamma	11/361	160/16992	0.000632395	0.016859	0.0143818	199/6369/6348/4210/6346/10410/6556/5724/1594/10062/3460	11
GO:0045807	positive regulation of endocytosis	9/361	112/16992	0.000641507	0.0169703	0.0144768	566/6441/613/29108/2207/558/6556/284/22871	9
GO:0045089	positive regulation of innate immune response	17/361	327/16992	0.000660632	0.0173428	0.0147945	8685/6280/6279/58484/6441/695/50856/101/4064/11314/29108/2207/4057/3684/3384/394263/10062	17
GO:0016049	cell growth	22/361	482/16992	0.000670973	0.0174809	0.0149123	978/6280/6279/3872/8839/4323/2203/80736/57817/203100/3249/5364/6597/734/3488/551/1594/7043/155066/55031/2395/6446	22
GO:0015850	organic hydroxy compound transport	13/361	215/16992	0.000713548	0.0184503	0.0157393	89872/366/6554/5023/9123/51738/64805/3356/358/1191/2207/1071/10062	13
GO:0010954	positive regulation of protein processing	4/361	20/16992	0.000741388	0.0190271	0.0162313	2161/101/7123/3249	4
GO:0015696	ammonium transport	8/361	92/16992	0.000757381	0.0191517	0.0163376	5023/695/3356/358/80736/8673/6006/2207	8
GO:0032649	regulation of interferon-gamma production	8/361	92/16992	0.000757381	0.0191517	0.0163376	246778/3623/5914/3595/9173/29108/558/6556	8
GO:0002673	regulation of acute inflammatory response	7/361	71/16992	0.000762986	0.0191526	0.0163384	2161/695/101/722/710/2207/728	7
GO:0070555	response to interleukin-1	9/361	115/16992	0.000776722	0.0193561	0.016512	3934/27063/6369/6348/7850/6346/29108/3557/55611	9
GO:0043277	apoptotic cell clearance	5/361	35/16992	0.000808961	0.0200145	0.0170736	8685/2220/5914/558/10062	5
GO:0034599	cellular response to oxidative stress	14/361	247/16992	0.000851395	0.0209139	0.0178409	3934/51022/4318/4353/8382/199/221/8876/695/358/4257/3082/558/2395	14
GO:0002758	innate immune response-activating signal transduction	15/361	277/16992	0.000897371	0.0218111	0.0186062	8685/6280/6279/6441/695/50856/101/4064/11314/2207/4057/3684/3384/394263/10062	15
GO:1903319	positive regulation of protein maturation	4/361	21/16992	0.000900604	0.0218111	0.0186062	2161/101/7123/3249	4
GO:0045619	regulation of lymphocyte differentiation	10/361	143/16992	0.000969796	0.0232185	0.0198069	246778/3623/8876/286410/695/5914/4323/150372/101/558	10
GO:0051048	negative regulation of secretion	12/361	195/16992	0.000972222	0.0232185	0.0198069	51738/3623/64805/114899/1393/7850/613/8673/11314/284/10062/497189	12
GO:0010955	negative regulation of protein processing	5/361	37/16992	0.00104917	0.024713	0.0210817	1361/58484/7850/722/710	5
GO:1903318	negative regulation of protein maturation	5/361	37/16992	0.00104917	0.024713	0.0210817	1361/58484/7850/722/710	5
GO:0042035	regulation of cytokine biosynthetic process	8/361	97/16992	0.00107314	0.0251057	0.0214167	566/246778/5553/1991/6441/51738/3623/5724	8
GO:1905521	regulation of macrophage migration	4/361	22/16992	0.00108245	0.0251523	0.0214565	64805/4323/5919/728	4
GO:1903531	negative regulation of secretion by cell	11/361	171/16992	0.00109434	0.0252579	0.0215466	51738/3623/64805/114899/1393/7850/613/8673/11314/284/10062	11
GO:0070167	regulation of biomineral tissue development	7/361	76/16992	0.00114594	0.0262726	0.0224122	4256/6348/632/338773/4057/1594/7043	7
GO:0001836	release of cytochrome c from mitochondria	6/361	56/16992	0.00116997	0.0264705	0.022581	4318/3082/551/1191/29108/2395	6
GO:0032611	interleukin-1 beta production	6/361	56/16992	0.00116997	0.0264705	0.022581	566/58484/51738/6348/4210/29108	6
GO:0030282	bone mineralization	8/361	99/16992	0.00122563	0.0275486	0.0235007	4256/6348/632/338773/7123/4057/1594/7043	8
GO:0006979	response to oxidative stress	19/361	409/16992	0.00125366	0.0279958	0.0238822	3934/51022/4318/4353/8382/199/221/4689/8876/695/358/4323/4257/4720/26034/3082/2878/558/2395	19
GO:0032760	positive regulation of tumor necrosis factor production	6/361	57/16992	0.00128461	0.0281375	0.0240031	566/6348/1191/29108/2207/5724	6
GO:0031639	plasminogen activation	4/361	23/16992	0.00128858	0.0281375	0.0240031	1361/2161/7123/3249	4
GO:0035588	G-protein coupled purinergic receptor signaling pathway	4/361	23/16992	0.00128858	0.0281375	0.0240031	55/140/64805/5724	4
GO:0051604	protein maturation	14/361	258/16992	0.00129274	0.0281375	0.0240031	1361/566/58484/2161/4323/632/7850/101/722/7123/3249/710/728/2395	14
GO:0044058	regulation of digestive system process	5/361	39/16992	0.00133858	0.028952	0.0246979	358/57817/6446/10062/497189	5
GO:0015791	polyol transport	3/361	11/16992	0.00138224	0.0293428	0.0250313	89872/366/358	3
GO:0048245	eosinophil chemotaxis	3/361	11/16992	0.00138224	0.0293428	0.0250313	6369/6348/3269	3
GO:0090197	positive regulation of chemokine secretion	3/361	11/16992	0.00138224	0.0293428	0.0250313	9173/29108/247	3
GO:0032609	interferon-gamma production	8/361	101/16992	0.0013949	0.0294298	0.0251055	246778/3623/5914/3595/9173/29108/558/6556	8
GO:0050701	interleukin-1 secretion	5/361	40/16992	0.00150353	0.0315283	0.0268956	58484/6288/6348/7850/29108	5
GO:0048520	positive regulation of behavior	4/361	24/16992	0.00152063	0.0316937	0.0270367	339403/51738/181/22871	4
GO:0051259	protein oligomerization	21/361	485/16992	0.00169735	0.0349648	0.0298272	978/3934/58484/55/5023/64375/114904/55600/114899/4257/2203/23475/5066/140803/1191/3787/2207/3742/2878/22871/10562	21
GO:0030307	positive regulation of cell growth	10/361	154/16992	0.00169791	0.0349648	0.0298272	6280/6279/3872/4323/80736/57817/3249/551/55031/2395	10
GO:2000403	positive regulation of lymphocyte migration	4/361	25/16992	0.00178027	0.0364425	0.0310877	199/6348/101/29108	4
GO:0001973	adenosine receptor signaling pathway	3/361	12/16992	0.0018141	0.0366983	0.0313059	55/140/64805	3
GO:0090196	regulation of chemokine secretion	3/361	12/16992	0.0018141	0.0366983	0.0313059	9173/29108/247	3
GO:2000116	regulation of cysteine-type endopeptidase activity	12/361	210/16992	0.00182981	0.0367995	0.0313923	6280/4318/6279/58484/5023/358/4210/3082/551/29108/4057/55031	12
GO:0002224	toll-like receptor signaling pathway	9/361	130/16992	0.00184388	0.0368668	0.0314497	6280/6279/6441/695/4064/11314/4057/3684/10062	9
GO:0031638	zymogen activation	5/361	42/16992	0.00187762	0.0373245	0.0318401	1361/2161/4323/7123/3249	5
GO:0051897	positive regulation of protein kinase B signaling	7/361	83/16992	0.0019183	0.0376974	0.0321583	1440/6348/101/3488/558/2651/284	7
GO:0072676	lymphocyte migration	7/361	83/16992	0.0019183	0.0376974	0.0321583	6288/199/6369/6348/101/6346/29108	7
GO:0044706	multi-multicellular organism process	12/361	212/16992	0.00198075	0.038697	0.033011	4318/5023/2057/51738/5914/1393/5066/3488/181/5724/1594/7043	12
GO:0032418	lysosome localization	6/361	62/16992	0.00199167	0.038697	0.033011	2268/695/83871/8673/11314/2207	6
GO:0045621	positive regulation of lymphocyte differentiation	7/361	84/16992	0.00205535	0.0394881	0.0336858	8876/286410/695/5914/4323/101/558	7
GO:0046916	cellular transition metal ion homeostasis	7/361	84/16992	0.00205535	0.0394881	0.0336858	3934/6280/6279/57817/4057/6556/2395	7
GO:0051222	positive regulation of protein transport	20/361	460/16992	0.0020687	0.0395236	0.0337161	1440/3687/6288/57555/9501/27063/51738/2268/6348/114899/283420/101/63910/10411/4641/9173/84818/29108/7043/247	20
GO:0044060	regulation of endocrine process	5/361	43/16992	0.00208825	0.0396767	0.0338467	51738/3623/114899/1393/56729	5
GO:0050795	regulation of behavior	6/361	63/16992	0.0021627	0.0408656	0.0348609	339403/51738/3356/56729/181/22871	6
GO:0052547	regulation of peptidase activity	18/361	397/16992	0.00217595	0.0408911	0.0348827	6590/6280/1475/4318/6279/58484/5265/5023/358/4323/4210/3082/10406/710/551/29108/4057/55031	18
GO:0045765	regulation of angiogenesis	12/361	215/16992	0.00222617	0.0411512	0.0351046	79812/116844/51738/6369/358/23166/3082/10411/7075/126393/728/641700	12
GO:0008643	carbohydrate transport	11/361	187/16992	0.00223353	0.0411512	0.0351046	2646/57210/89872/56606/366/55600/358/3099/9963/55343/5919	11
GO:1903305	regulation of regulated secretory pathway	8/361	109/16992	0.00226614	0.0411512	0.0351046	9501/2268/613/8673/11314/2207/5724/22871	8
GO:0051092	positive regulation of NF-kappaB transcription factor activity	9/361	134/16992	0.00226962	0.0411512	0.0351046	6280/6279/58484/695/101/1191/7185/29108/4057	9
GO:0060986	endocrine hormone secretion	5/361	44/16992	0.0023156	0.0411512	0.0351046	51738/3623/114899/1393/56729	5
GO:1903307	positive regulation of regulated secretory pathway	5/361	44/16992	0.0023156	0.0411512	0.0351046	2268/8673/2207/5724/22871	5
GO:0033008	positive regulation of mast cell activation involved in immune response	3/361	13/16992	0.00232141	0.0411512	0.0351046	2268/8673/2207	3
GO:0043306	positive regulation of mast cell degranulation	3/361	13/16992	0.00232141	0.0411512	0.0351046	2268/8673/2207	3
GO:0045342	MHC class II biosynthetic process	3/361	13/16992	0.00232141	0.0411512	0.0351046	566/6688/6556	3
GO:0045579	positive regulation of B cell differentiation	3/361	13/16992	0.00232141	0.0411512	0.0351046	286410/695/4323	3
GO:0090195	chemokine secretion	3/361	13/16992	0.00232141	0.0411512	0.0351046	9173/29108/247	3
GO:0002675	positive regulation of acute inflammatory response	4/361	27/16992	0.00238872	0.0419123	0.0357539	2161/695/101/2207	4
GO:0072378	blood coagulation, fibrin clot formation	4/361	27/16992	0.00238872	0.0419123	0.0357539	2814/2815/2161/710	4
GO:0052548	regulation of endopeptidase activity	17/361	370/16992	0.00249398	0.043416	0.0370366	6590/6280/1475/4318/6279/58484/5265/5023/358/4210/3082/10406/710/551/29108/4057/55031	17
GO:0060349	bone morphogenesis	7/361	87/16992	0.0025123	0.043416	0.0370366	55790/5914/4323/4057/7059/7043/497189	7
GO:2000117	negative regulation of cysteine-type endopeptidase activity	7/361	87/16992	0.0025123	0.043416	0.0370366	4318/58484/358/3082/551/4057/55031	7
GO:0002279	mast cell activation involved in immune response	5/361	45/16992	0.00256043	0.0435907	0.0371856	2268/695/8673/11314/2207	5
GO:0019731	antibacterial humoral response	5/361	45/16992	0.00256043	0.0435907	0.0371856	6590/820/1669/1672/4057	5
GO:0043303	mast cell degranulation	5/361	45/16992	0.00256043	0.0435907	0.0371856	2268/695/8673/11314/2207	5
GO:0055076	transition metal ion homeostasis	8/361	112/16992	0.00268546	0.0453494	0.0386859	3934/6280/6279/57817/4057/6556/79689/2395	8
GO:0009636	response to toxic substance	12/361	220/16992	0.00269011	0.0453494	0.0386859	3934/6280/89872/4353/6348/4257/9963/140803/4258/26034/2878/79849	12
GO:0042036	negative regulation of cytokine biosynthetic process	4/361	28/16992	0.00274074	0.0455643	0.0388692	1991/6441/51738/3623	4
GO:0007585	respiratory gaseous exchange	6/361	66/16992	0.0027426	0.0455643	0.0388692	57555/1439/6441/3340/2006/22871	6
GO:0050830	defense response to Gram-positive bacterium	6/361	66/16992	0.0027426	0.0455643	0.0388692	820/1669/2268/2220/1672/728	6
GO:0032651	regulation of interleukin-1 beta production	5/361	46/16992	0.00282351	0.0466829	0.0398234	566/51738/6348/4210/29108	5
GO:0045618	positive regulation of keratinocyte differentiation	3/361	14/16992	0.00290832	0.047855	0.0408234	1594/50604/247	3

## Sheet: 5'UTR hyper-methylated DMG
Table S6 Gene set enrichment analysis results (GO-BP)
ID	Description	GeneRatio	BgRatio	pvalue	p.adjust	qvalue	geneID	Count
GO:0050851	antigen receptor-mediated signaling pathway	14/150	246/16992	3.8341e-08	9.35903e-05	8.79017e-05	7294/916/387357/917/915/79037/84174/54900/1540/3932/1445/54923/5707/26228	14
GO:0050852	T cell receptor signaling pathway	11/150	173/16992	3.88341e-07	0.00047397	0.000445161	7294/916/387357/917/915/79037/1540/3932/1445/54923/5707	11
GO:0002768	immune response-regulating cell surface receptor signaling pathway	15/150	446/16992	9.75144e-06	0.00715659	0.0067216	7294/916/387357/917/915/79037/84174/54900/1540/3932/1445/54923/5707/26228/5532	15
GO:0042110	T cell activation	15/150	453/16992	1.17273e-05	0.00715659	0.0067216	916/387357/917/915/84174/54900/1540/924/3932/6777/1445/639/3559/5532/6647	15
GO:0002429	immune response-activating cell surface receptor signaling pathway	14/150	414/16992	1.843e-05	0.00899751	0.00845062	7294/916/387357/917/915/79037/84174/54900/1540/3932/1445/54923/5707/26228	14
GO:0030217	T cell differentiation	10/150	216/16992	2.22551e-05	0.00905411	0.00850379	916/387357/915/1540/3932/6777/639/3559/5532/6647	10
GO:0048872	homeostasis of number of cells	10/150	228/16992	3.53256e-05	0.0123185	0.0115698	1540/924/6777/3559/613/28982/608/5532/6647/3050	10
GO:0007159	leukocyte cell-cell adhesion	12/150	349/16992	6.36e-05	0.0194059	0.0182264	916/917/915/54900/1540/3932/6777/1445/639/3559/6647/3695	12
GO:0050863	regulation of T cell activation	11/150	305/16992	8.48431e-05	0.0227736	0.0213894	916/917/915/54900/1540/3932/6777/1445/639/3559/6647	11
GO:0038083	peptidyl-tyrosine autophosphorylation	5/150	52/16992	9.32963e-05	0.0227736	0.0213894	7294/84174/4914/3932/1445	5
GO:0002694	regulation of leukocyte activation	14/150	489/16992	0.000111425	0.0236141	0.0221788	916/917/915/84174/54900/1540/3932/6777/1445/639/3559/613/26228/6647	14
GO:0030098	lymphocyte differentiation	11/150	316/16992	0.000116088	0.0236141	0.0221788	916/387357/915/4914/1540/3932/6777/639/3559/5532/6647	11
GO:1903037	regulation of leukocyte cell-cell adhesion	11/150	320/16992	0.000129658	0.0243457	0.022866	916/917/915/54900/1540/3932/6777/1445/639/3559/6647	11
GO:0002683	negative regulation of immune system process	12/150	382/16992	0.000149166	0.0260081	0.0244273	79037/84174/54900/7009/1540/6777/639/29909/3559/613/26228/5532	12
GO:0002250	adaptive immune response	13/150	468/16992	0.000264435	0.0430324	0.0404168	7294/387357/4049/84174/54900/924/1445/639/54923/28988/608/54795/5532	13

## Sheet: 5‘UTR hypo-methylated DMG
Table S6 Gene set enrichment analysis results (GO-BP)
ID	Description	GeneRatio	BgRatio	pvalue	p.adjust	qvalue	geneID	Count
GO:0002446	neutrophil mediated immunity	48/353	498/16992	4.52937e-19	1.10079e-15	9.0614e-16	566/6037/6279/6286/338339/2268/221/7130/6036/3579/23601/6556/7305/8895/2204/3934/126014/5657/932/1991/6280/6518/2352/5878/2215/968/3687/54210/5269/2896/5724/1727/81567/27180/2934/57126/728/51646/150372/306/56729/11026/79895/5580/4257/4033/966/411	48
GO:0002283	neutrophil activation involved in immune response	47/353	485/16992	8.81098e-19	1.10079e-15	9.0614e-16	566/6037/6279/6286/338339/2268/221/7130/6036/3579/23601/6556/7305/8895/2204/3934/126014/5657/932/1991/6280/6518/2352/5878/2215/968/3687/5269/2896/5724/1727/81567/27180/2934/57126/728/51646/150372/306/56729/11026/79895/5580/4257/4033/966/411	47
GO:0043312	neutrophil degranulation	47/353	485/16992	8.81098e-19	1.10079e-15	9.0614e-16	566/6037/6279/6286/338339/2268/221/7130/6036/3579/23601/6556/7305/8895/2204/3934/126014/5657/932/1991/6280/6518/2352/5878/2215/968/3687/5269/2896/5724/1727/81567/27180/2934/57126/728/51646/150372/306/56729/11026/79895/5580/4257/4033/966/411	47
GO:0042119	neutrophil activation	47/353	490/16992	1.33458e-18	1.2505e-15	1.02938e-15	566/6037/6279/6286/338339/2268/221/7130/6036/3579/23601/6556/7305/8895/2204/3934/126014/5657/932/1991/6280/6518/2352/5878/2215/968/3687/5269/2896/5724/1727/81567/27180/2934/57126/728/51646/150372/306/56729/11026/79895/5580/4257/4033/966/411	47
GO:0036230	granulocyte activation	47/353	495/16992	2.01053e-18	1.50709e-15	1.2406e-15	566/6037/6279/6286/338339/2268/221/7130/6036/3579/23601/6556/7305/8895/2204/3934/126014/5657/932/1991/6280/6518/2352/5878/2215/968/3687/5269/2896/5724/1727/81567/27180/2934/57126/728/51646/150372/306/56729/11026/79895/5580/4257/4033/966/411	47
GO:0050727	regulation of inflammatory response	26/353	285/16992	2.81253e-10	1.75689e-07	1.44623e-07	1269/6279/7130/3426/1991/6280/114548/301/10062/3553/9173/22904/7292/7448/3554/8692/728/695/54106/3082/3606/84818/2113/5580/9370/966	26
GO:0050663	cytokine secretion	20/353	174/16992	6.11927e-10	3.27643e-07	2.69708e-07	3604/2268/23601/114548/301/3553/9173/7292/54210/4155/51744/58484/8692/54106/26253/84818/51311/283420/247/6714	20
GO:0001819	positive regulation of cytokine production	30/353	391/16992	7.90306e-10	3.70258e-07	3.04788e-07	566/2268/23601/6556/64170/1991/114548/301/3553/9173/7292/5724/4155/3663/51744/8692/728/150372/54106/3082/26253/3606/10392/84818/6347/51311/283420/247/9370/6714	30
GO:0050707	regulation of cytokine secretion	18/353	151/16992	2.48371e-09	1.03433e-06	8.51433e-07	3604/2268/23601/114548/301/3553/9173/7292/4155/51744/8692/54106/26253/84818/51311/283420/247/6714	18
GO:0002237	response to molecule of bacterial origin	26/353	319/16992	3.15582e-09	1.1828e-06	9.73654e-07	3604/54209/1269/6279/6556/64170/3934/1991/114548/10062/3553/22904/7292/5724/3663/1053/728/54106/1439/3606/6347/6714/6678/4257/1440/1594	26
GO:0050715	positive regulation of cytokine secretion	14/353	101/16992	2.1615e-08	7.36482e-06	6.06255e-06	2268/23601/114548/3553/9173/4155/51744/8692/26253/84818/51311/283420/247/6714	14
GO:0042742	defense response to bacterium	22/353	264/16992	3.56614e-08	1.06729e-05	8.7857e-06	566/6037/6279/338339/2268/6556/64170/1991/4025/6280/6464/54210/1672/58484/1053/1130/728/54106/26253/306/10392/5580	22
GO:0014812	muscle cell migration	12/353	74/16992	3.70192e-08	1.06729e-05	8.7857e-06	301/7448/4780/5159/199/3479/10276/5031/56729/657/9370/6714	12
GO:0032602	chemokine production	12/353	75/16992	4.3257e-08	1.15805e-05	9.53279e-06	566/6279/1991/6280/3553/9173/7292/4155/54106/3606/247/9370	12
GO:0098542	defense response to other organism	31/353	496/16992	5.19794e-08	1.29879e-05	1.06913e-05	566/6037/6279/338339/2268/6556/64170/10475/1991/4025/6280/114548/3553/116071/7292/6464/54210/1672/3663/58484/1053/1130/8692/728/54106/26253/306/10392/84818/51311/5580	31
GO:0032496	response to lipopolysaccharide	23/353	304/16992	1.02994e-07	2.41263e-05	1.98602e-05	3604/54209/1269/6279/6556/3934/1991/114548/10062/3553/22904/7292/5724/1053/728/1439/3606/6347/6714/6678/4257/1440/1594	23
GO:0014910	regulation of smooth muscle cell migration	10/353	56/16992	2.00819e-07	4.42747e-05	3.64459e-05	7448/4780/5159/199/3479/5031/56729/657/9370/6714	10
GO:0014909	smooth muscle cell migration	10/353	64/16992	7.37194e-07	0.000145862	0.00012007	7448/4780/5159/199/3479/5031/56729/657/9370/6714	10
GO:0002791	regulation of peptide secretion	26/353	419/16992	7.39426e-07	0.000145862	0.00012007	3604/6279/2268/23601/6280/114548/301/80223/10062/3553/10411/9173/7292/4155/1393/51744/8864/3479/8692/54106/26253/84818/51311/283420/247/6714	26
GO:0032755	positive regulation of interleukin-6 production	10/353	66/16992	9.89675e-07	0.000183301	0.000150889	64170/3553/7292/5724/4155/8692/54106/10392/84818/51311	10
GO:0050900	leukocyte migration	27/353	454/16992	1.02703e-06	0.000183301	0.000150889	566/1269/6279/6404/2529/3579/2886/1991/6280/9123/301/9056/3553/3687/6464/54210/5724/51744/199/3554/1130/57126/728/84818/1441/6347/6714	27
GO:0009306	protein secretion	28/353	489/16992	1.36139e-06	0.000231931	0.00019092	5341/3604/2268/23601/3557/114548/301/80223/10062/3553/10411/9173/7292/54210/4155/51744/58484/8864/3479/8692/54106/26253/55240/84818/51311/283420/247/6714	28
GO:0006979	response to oxidative stress	25/353	409/16992	1.59488e-06	0.000253995	0.000209082	4688/221/26287/3934/4025/51022/301/4720/26034/4780/4689/5159/199/8692/695/10276/3082/2113/8382/5580/9370/53905/10645/6714/4257	25
GO:2000147	positive regulation of cell motility	25/353	410/16992	1.66665e-06	0.000253995	0.000209082	9693/2268/7130/8895/2886/1991/6239/7448/1672/5724/4780/5159/199/3554/3479/728/2651/3082/306/5031/56729/2113/6347/6714/6678	25
GO:0040017	positive regulation of locomotion	26/353	438/16992	1.6942e-06	0.000253995	0.000209082	566/9693/2268/7130/8895/2886/1991/6239/7448/1672/5724/4780/5159/199/3554/3479/728/2651/3082/306/5031/56729/2113/6347/6714/6678	26
GO:0002793	positive regulation of peptide secretion	18/353	235/16992	2.15363e-06	0.000304991	0.000251061	6279/2268/23601/6280/114548/3553/9173/7292/4155/51744/3479/8692/26253/84818/51311/283420/247/6714	18
GO:0051047	positive regulation of secretion	23/353	362/16992	2.19711e-06	0.000304991	0.000251061	6279/2268/23601/6280/114548/3553/9173/7292/5724/4155/51744/3479/8692/26253/4987/56729/84818/551/51311/283420/247/5020/6714	23
GO:0032103	positive regulation of response to external stimulus	19/353	261/16992	2.39593e-06	0.000320713	0.000264003	566/6279/6280/3553/8578/9173/7292/5159/199/8692/728/695/54106/3606/10392/84818/2113/6347/1594	19
GO:0051272	positive regulation of cellular component movement	25/353	420/16992	2.56621e-06	0.00033166	0.000273014	9693/2268/7130/8895/2886/1991/6239/7448/1672/5724/4780/5159/199/3554/3479/728/2651/3082/306/5031/56729/2113/6347/6714/6678	25
GO:0022407	regulation of cell-cell adhesion	24/353	394/16992	2.7483e-06	0.000343354	0.000282641	3557/1991/114548/301/3553/11326/7292/5724/55615/4155/339390/51744/199/3479/2934/2651/57178/3606/2113/6347/5580/9370/6714/966	24
GO:0030335	positive regulation of cell migration	24/353	395/16992	2.87132e-06	0.000347151	0.000285767	9693/2268/7130/8895/2886/1991/6239/7448/5724/4780/5159/199/3554/3479/728/2651/3082/306/5031/56729/2113/6347/6714/6678	24
GO:0014911	positive regulation of smooth muscle cell migration	7/353	32/16992	3.38571e-06	0.000396551	0.000326432	7448/5159/199/3479/5031/56729/6714	7
GO:0007159	leukocyte cell-cell adhesion	22/353	349/16992	4.16e-06	0.000472475	0.00038893	6279/6404/1991/6280/114548/301/3553/11326/7292/5724/55615/339390/51744/199/3479/2934/57178/3606/2113/6347/6714/966	22
GO:0006909	phagocytosis	20/353	298/16992	4.50286e-06	0.000496374	0.000408603	566/146722/54209/2268/6556/5657/1991/8685/301/10062/3553/81567/199/1053/2934/306/6347/5580/9370/6714	20
GO:0060326	cell chemotaxis	18/353	250/16992	5.15285e-06	0.000551797	0.000454226	566/1269/6279/3579/6280/301/3553/54210/5159/199/1130/728/3082/5872/84818/1441/6347/5580	18
GO:0050729	positive regulation of inflammatory response	11/353	100/16992	7.23788e-06	0.000753544	0.000620299	6279/6280/3553/9173/7292/8692/695/54106/3606/84818/2113	11
GO:0031349	positive regulation of defense response	24/353	420/16992	8.15423e-06	0.000811415	0.000667937	146722/6279/338339/64170/6280/8685/10062/3553/9173/7292/58484/8692/3384/695/54106/26253/3606/10392/8454/84818/2113/51311/5580/6714	24
GO:0050708	regulation of protein secretion	23/353	392/16992	8.22672e-06	0.000811415	0.000667937	3604/2268/23601/114548/301/80223/10062/3553/10411/9173/7292/4155/51744/8864/3479/8692/54106/26253/84818/51311/283420/247/6714	23
GO:0032637	interleukin-8 production	9/353	66/16992	8.48851e-06	0.000815768	0.00067152	1991/301/3553/51744/8692/54106/10392/51311/9370	9
GO:0050755	chemokine metabolic process	5/353	15/16992	9.5165e-06	0.000881546	0.000725667	566/1991/3553/54210/3606	5
GO:0032675	regulation of interleukin-6 production	11/353	103/16992	9.64338e-06	0.000881546	0.000725667	64170/3553/7292/5724/4155/8692/54106/3082/10392/84818/51311	11
GO:0050714	positive regulation of protein secretion	16/353	216/16992	1.2088e-05	0.00104072	0.000856696	2268/23601/114548/3553/9173/7292/4155/51744/3479/8692/26253/84818/51311/283420/247/6714	16
GO:0002694	regulation of leukocyte activation	26/353	489/16992	1.22739e-05	0.00104072	0.000856696	146722/1269/2268/114548/301/8741/10062/3553/9173/11326/7292/5724/55615/339390/51744/199/3479/2934/695/150372/57178/3606/7940/6347/6714/966	26
GO:0045834	positive regulation of lipid metabolic process	12/353	126/16992	1.24909e-05	0.00104072	0.000856696	2268/57104/301/10062/3553/5447/5159/551/5580/9370/2170/6714	12
GO:0051222	positive regulation of protein transport	25/353	460/16992	1.24953e-05	0.00104072	0.000856696	2268/6036/23601/114548/3553/10411/9173/3687/7292/4155/51744/3479/8692/54106/26253/84818/6347/51311/63910/283420/657/247/5580/6714/1440	25
GO:1903039	positive regulation of leukocyte cell-cell adhesion	16/353	220/16992	1.52014e-05	0.00123858	0.00101957	1991/114548/301/3553/7292/5724/55615/51744/199/3479/57178/3606/2113/6347/6714/966	16
GO:0032635	interleukin-6 production	11/353	109/16992	1.66064e-05	0.0013002	0.0010703	64170/3553/7292/5724/4155/8692/54106/3082/10392/84818/51311	11
GO:1903036	positive regulation of response to wounding	8/353	55/16992	1.66515e-05	0.0013002	0.0010703	5341/6280/301/6239/8578/7448/4780/6347	8
GO:0042107	cytokine metabolic process	11/353	110/16992	1.81141e-05	0.00138554	0.00114055	566/64170/1991/3553/54210/5724/1053/54106/3606/10392/51311	11
GO:0022409	positive regulation of cell-cell adhesion	17/353	249/16992	1.88322e-05	0.00141166	0.00116205	1991/114548/301/3553/7292/5724/55615/51744/199/3479/2651/57178/3606/2113/6347/6714/966	17
GO:0002526	acute inflammatory response	12/353	132/16992	2.00316e-05	0.00147212	0.00121182	6279/3426/1991/114548/3553/7292/7448/1672/728/695/26471/966	12
GO:1903532	positive regulation of secretion by cell	20/353	331/16992	2.11017e-05	0.00152095	0.00125201	2268/23601/114548/3553/9173/7292/5724/4155/51744/3479/8692/26253/56729/84818/551/51311/283420/247/5020/6714	20
GO:0042116	macrophage activation	8/353	57/16992	2.17971e-05	0.00154143	0.00126887	566/6556/7305/10062/9173/22904/199/51311	8
GO:0071216	cellular response to biotic stimulus	14/353	179/16992	2.31179e-05	0.00160455	0.00132083	54209/3934/114548/10062/3553/22904/7292/5724/1053/695/3606/6347/6714/1440	14
GO:0071219	cellular response to molecule of bacterial origin	13/353	157/16992	2.47905e-05	0.00168936	0.00139064	54209/3934/114548/10062/3553/22904/7292/5724/1053/3606/6347/6714/1440	13
GO:0050867	positive regulation of cell activation	20/353	336/16992	2.61505e-05	0.00175022	0.00144074	5341/2268/114548/301/8741/3553/9173/7292/5724/55615/51744/5159/199/3479/695/57178/3606/6347/6714/966	20
GO:0032757	positive regulation of interleukin-8 production	7/353	43/16992	2.66359e-05	0.00175143	0.00144173	1991/3553/51744/8692/54106/51311/9370	7
GO:0032677	regulation of interleukin-8 production	8/353	60/16992	3.19729e-05	0.00206611	0.00170077	1991/301/3553/51744/8692/54106/51311/9370	8
GO:2000778	positive regulation of interleukin-6 secretion	5/353	19/16992	3.4409e-05	0.00215513	0.00177405	3553/4155/8692/84818/51311	5
GO:0006959	humoral immune response	18/353	288/16992	3.50277e-05	0.00215513	0.00177405	566/6037/54209/6279/6556/3426/3934/5657/1991/6280/11326/7448/54210/1672/728/6347/716/966	18
GO:0097530	granulocyte migration	11/353	118/16992	3.50755e-05	0.00215513	0.00177405	6279/3579/6280/301/3553/54210/3554/728/84818/1441/6347	11
GO:0060191	regulation of lipase activity	9/353	79/16992	3.72453e-05	0.00225154	0.00185341	301/10062/9290/5447/5724/5159/728/553/5580	9
GO:0044057	regulation of system process	25/353	493/16992	3.96085e-05	0.00233369	0.00192104	93589/5348/5350/27302/9569/80223/10062/3553/3762/5724/1393/199/7136/8864/7067/3479/553/3082/4987/56729/551/3757/2906/9370/5020	25
GO:0097305	response to alcohol	14/353	188/16992	3.98496e-05	0.00233369	0.00192104	6279/6688/7292/1393/3779/2934/5031/551/6347/23209/9370/5020/6678/1440	14
GO:1903037	regulation of leukocyte cell-cell adhesion	19/353	320/16992	4.29884e-05	0.00247878	0.00204047	1991/114548/301/3553/11326/7292/5724/55615/339390/51744/199/3479/2934/57178/3606/2113/6347/6714/966	19
GO:0097529	myeloid leukocyte migration	13/353	166/16992	4.45305e-05	0.00252293	0.00207682	566/6279/3579/6280/301/3553/54210/199/3554/728/84818/1441/6347	13
GO:0034114	regulation of heterotypic cell-cell adhesion	5/353	20/16992	4.51004e-05	0.00252293	0.00207682	3557/3553/4155/2651/9370	5
GO:0030595	leukocyte chemotaxis	14/353	191/16992	4.74084e-05	0.00259201	0.00213368	566/1269/6279/3579/6280/301/3553/54210/199/1130/728/84818/1441/6347	14
GO:0006066	alcohol metabolic process	18/353	295/16992	4.79406e-05	0.00259201	0.00213368	5341/221/114879/10170/3553/8578/5447/7292/5724/1727/51744/3479/3633/2820/8821/27233/8818/1594	18
GO:0045123	cellular extravasation	7/353	47/16992	4.841e-05	0.00259201	0.00213368	566/6404/1991/54210/5724/3554/6347	7
GO:0090303	positive regulation of wound healing	7/353	48/16992	5.56752e-05	0.00293902	0.00241933	5341/6280/301/6239/7448/4780/6347	7
GO:0050764	regulation of phagocytosis	8/353	65/16992	5.7637e-05	0.00300033	0.0024698	566/146722/2268/6556/5657/3553/6347/9370	8
GO:0045785	positive regulation of cell adhesion	21/353	385/16992	5.90926e-05	0.00303396	0.00249748	566/1991/114548/301/3553/6239/7292/7448/5724/55615/51744/199/3479/10276/2651/57178/3606/2113/6347/6714/966	21
GO:0070613	regulation of protein processing	9/353	84/16992	6.08292e-05	0.00308091	0.00253613	3426/7123/7448/58484/2934/728/3633/6714/966	9
GO:0034599	cellular response to oxidative stress	16/353	247/16992	6.21772e-05	0.0031072	0.00255777	221/26287/3934/51022/301/4780/199/695/10276/3082/2113/8382/5580/10645/6714/4257	16
GO:1903317	regulation of protein maturation	9/353	85/16992	6.6807e-05	0.00329464	0.00271207	3426/7123/7448/58484/2934/728/3633/6714/966	9
GO:0032722	positive regulation of chemokine production	7/353	50/16992	7.2888e-05	0.00349914	0.00288041	566/3553/9173/4155/54106/247/9370	7
GO:0019730	antimicrobial humoral response	9/353	86/16992	7.32716e-05	0.00349914	0.00288041	566/6037/6279/6556/3934/5657/1991/6280/1672	9
GO:0010863	positive regulation of phospholipase C activity	6/353	35/16992	7.51505e-05	0.00349914	0.00288041	9290/5724/5159/728/553/5580	6
GO:1902930	regulation of alcohol biosynthetic process	6/353	35/16992	7.51505e-05	0.00349914	0.00288041	5341/3553/5447/5724/51744/1594	6
GO:0071222	cellular response to lipopolysaccharide	12/353	151/16992	7.56217e-05	0.00349914	0.00288041	3934/114548/10062/3553/22904/7292/5724/1053/3606/6347/6714/1440	12
GO:0045628	regulation of T-helper 2 cell differentiation	4/353	12/16992	7.94383e-05	0.00361124	0.00297268	114548/301/7292/3606	4
GO:0032642	regulation of chemokine production	8/353	68/16992	7.99714e-05	0.00361124	0.00297268	566/1991/3553/9173/4155/54106/247/9370	8
GO:0042089	cytokine biosynthetic process	10/353	108/16992	8.40103e-05	0.00370436	0.00304934	566/64170/1991/3553/5724/1053/54106/3606/10392/51311	10
GO:0071621	granulocyte chemotaxis	10/353	108/16992	8.40103e-05	0.00370436	0.00304934	6279/3579/6280/301/3553/54210/728/84818/1441/6347	10
GO:0000302	response to reactive oxygen species	15/353	228/16992	8.83059e-05	0.00384849	0.00316799	4688/3934/51022/301/4780/4689/5159/8692/695/10276/3082/2113/5580/10645/6714	15
GO:0002218	activation of innate immune response	17/353	284/16992	9.79858e-05	0.00422127	0.00347485	146722/6279/338339/64170/6280/8685/10062/58484/3384/695/54106/26253/10392/8454/51311/5580/6714	17
GO:1900274	regulation of phospholipase C activity	6/353	37/16992	0.000103936	0.00442671	0.00364396	9290/5724/5159/728/553/5580	6
GO:0030100	regulation of endocytosis	14/353	206/16992	0.000107137	0.00451178	0.00371399	566/146722/2268/6556/5657/10062/3553/5878/7448/6347/9370/6714/29993/11252	14
GO:0002693	positive regulation of cellular extravasation	4/353	13/16992	0.000112868	0.00470034	0.0038692	1991/5724/3554/6347	4
GO:0048661	positive regulation of smooth muscle cell proliferation	8/353	72/16992	0.000120496	0.00496283	0.00408528	1991/5724/5159/199/3479/3606/56729/657	8
GO:0002523	leukocyte migration involved in inflammatory response	4/353	14/16992	0.000155434	0.00626415	0.0051565	6279/1991/6280/6347	4
GO:0042033	chemokine biosynthetic process	4/353	14/16992	0.000155434	0.00626415	0.0051565	566/1991/3553/3606	4
GO:1990266	neutrophil migration	9/353	95/16992	0.00015899	0.00633931	0.00521837	6279/3579/6280/3553/54210/3554/728/1441/6347	9
GO:0032623	interleukin-2 production	7/353	57/16992	0.000170364	0.0067213	0.00553281	6556/64170/301/3553/11326/7292/3606	7
GO:0002696	positive regulation of leukocyte activation	18/353	327/16992	0.00017687	0.0069053	0.00568428	2268/114548/301/8741/3553/9173/7292/5724/55615/51744/199/3479/695/57178/3606/6347/6714/966	18
GO:0070542	response to fatty acid	8/353	78/16992	0.000211916	0.00812216	0.00668597	7292/5724/5031/6347/9370/2170/5020/6714	8
GO:0014074	response to purine-containing compound	11/353	144/16992	0.000212372	0.00812216	0.00668597	9693/1789/3553/10411/5724/1393/6347/9370/53905/5020/6678	11
GO:0002758	innate immune response-activating signal transduction	16/353	277/16992	0.000234524	0.00884385	0.00728004	146722/6279/338339/64170/6280/8685/10062/3384/695/54106/26253/10392/8454/51311/5580/6714	16
GO:0010517	regulation of phospholipase activity	7/353	60/16992	0.000235962	0.00884385	0.00728004	301/9290/5724/5159/728/553/5580	7
GO:0045806	negative regulation of endocytosis	6/353	43/16992	0.000245448	0.0091083	0.00749773	146722/5657/10062/9370/29993/11252	6
GO:0034614	cellular response to reactive oxygen species	11/353	147/16992	0.000254228	0.00928505	0.00764323	3934/51022/301/4780/695/10276/3082/2113/5580/10645/6714	11
GO:0052547	regulation of peptidase activity	20/353	397/16992	0.000255165	0.00928505	0.00764323	6279/8530/1475/6280/114548/221476/140832/5447/7448/5269/4155/5055/58484/2934/3082/10392/551/117166/6714/25816	20
GO:0045064	T-helper 2 cell differentiation	4/353	16/16992	0.000273457	0.00985498	0.00811239	114548/301/7292/3606	4
GO:0042542	response to hydrogen peroxide	10/353	125/16992	0.000282028	0.0100414	0.00826582	3934/51022/301/4780/5159/10276/3082/2113/5580/6714	10
GO:0052548	regulation of endopeptidase activity	19/353	370/16992	0.000285474	0.0100414	0.00826582	6279/8530/1475/6280/114548/140832/5447/7448/5269/4155/5055/58484/2934/3082/10392/551/117166/6714/25816	19
GO:0019216	regulation of lipid metabolic process	16/353	282/16992	0.000286667	0.0100414	0.00826582	2268/79602/57104/301/10062/3553/5447/85329/5159/7067/551/5580/9370/2170/6714/1594	16
GO:0046889	positive regulation of lipid biosynthetic process	7/353	62/16992	0.000290006	0.0100643	0.00828466	301/10062/3553/5447/551/5580/2170	7
GO:0072604	interleukin-6 secretion	5/353	29/16992	0.000296266	0.0101872	0.00838587	3553/4155/8692/84818/51311	5
GO:0046651	lymphocyte proliferation	15/353	255/16992	0.000300848	0.0102507	0.00843815	6556/301/3553/11326/7292/339390/51744/199/3479/695/3606/7940/973/5580/966	15
GO:0050728	negative regulation of inflammatory response	9/353	104/16992	0.000315802	0.0105437	0.00867936	1269/7130/1991/114548/10062/3082/2113/5580/9370	9
GO:0032729	positive regulation of interferon-gamma production	7/353	63/16992	0.000320525	0.0105437	0.00867936	6556/3553/7292/51744/54106/3606/51311	7
GO:0060193	positive regulation of lipase activity	7/353	63/16992	0.000320525	0.0105437	0.00867936	10062/9290/5724/5159/728/553/5580	7
GO:1903034	regulation of response to wounding	11/353	151/16992	0.000320701	0.0105437	0.00867936	5341/6280/301/6239/8578/7448/4780/5055/2934/6347/5580	11
GO:1901615	organic hydroxy compound metabolic process	22/353	467/16992	0.00032389	0.010556	0.00868945	5341/4051/9693/221/114879/10170/3553/8578/5447/7292/5724/1727/51744/8864/3479/3633/2820/53905/8821/27233/8818/1594	22
GO:0032943	mononuclear cell proliferation	15/353	257/16992	0.000326963	0.0105643	0.00869628	6556/301/3553/11326/7292/339390/51744/199/3479/695/3606/7940/973/5580/966	15
GO:0061041	regulation of wound healing	10/353	128/16992	0.000341488	0.0109393	0.00900497	5341/6280/301/6239/7448/4780/5055/2934/6347/5580	10
GO:0009620	response to fungus	6/353	46/16992	0.000357901	0.0113679	0.00935779	6279/64170/1991/6280/695/84818	6
GO:0045471	response to ethanol	10/353	130/16992	0.000386667	0.0120582	0.00992598	6279/6688/1393/3779/2934/551/6347/9370/6678/1440	10
GO:0046683	response to organophosphorus	10/353	130/16992	0.000386667	0.0120582	0.00992598	9693/3553/10411/5724/1393/6347/9370/53905/5020/6678	10
GO:0014068	positive regulation of phosphatidylinositol 3-kinase signaling	7/353	65/16992	0.000389284	0.0120582	0.00992598	2268/55615/5159/3479/3082/3606/1440	7
GO:1901654	response to ketone	12/353	181/16992	0.000412526	0.0126733	0.0104324	1789/5350/10062/7292/23095/1672/5724/5031/551/6347/5020/6714	12
GO:0031532	actin cytoskeleton reorganization	8/353	87/16992	0.000449383	0.0136934	0.0112721	5341/6280/301/10411/6464/116985/2934/1440	8
GO:0046890	regulation of lipid biosynthetic process	10/353	133/16992	0.000463692	0.0140155	0.0115372	79602/301/10062/3553/5447/551/5580/9370/2170/1594	10
GO:0050870	positive regulation of T cell activation	13/353	211/16992	0.000485334	0.014443	0.0118891	114548/301/3553/7292/55615/51744/199/3479/57178/3606/6347/6714/966	13
GO:0030593	neutrophil chemotaxis	8/353	88/16992	0.000485543	0.014443	0.0118891	6279/3579/6280/3553/54210/728/1441/6347	8
GO:0034113	heterotypic cell-cell adhesion	6/353	49/16992	0.000507121	0.0149351	0.0122942	3557/3553/3687/4155/2651/9370	6
GO:0045089	positive regulation of innate immune response	17/353	327/16992	0.000513658	0.0149351	0.0122942	146722/6279/338339/64170/6280/8685/10062/58484/3384/695/54106/26253/10392/8454/51311/5580/6714	17
GO:0032612	interleukin-1 production	7/353	68/16992	0.000514043	0.0149351	0.0122942	566/114548/301/3553/58484/10392/51311	7
GO:0002697	regulation of immune effector process	17/353	328/16992	0.000531697	0.0153292	0.0126186	2268/3426/10475/114548/301/8741/3553/7292/7448/5724/339390/51744/728/695/3606/6347/966	17
GO:0002792	negative regulation of peptide secretion	9/353	112/16992	0.000546438	0.0155058	0.012764	3604/114548/301/80223/10062/3553/7292/1393/51311	9
GO:0070661	leukocyte proliferation	15/353	270/16992	0.000549114	0.0155058	0.012764	6556/301/3553/11326/7292/339390/51744/199/3479/695/3606/7940/973/5580/966	15
GO:0031960	response to corticosteroid	11/353	161/16992	0.000553434	0.0155058	0.012764	1789/3557/301/5724/199/306/6347/9370/5020/6714/6678	11
GO:0045624	positive regulation of T-helper cell differentiation	4/353	19/16992	0.000554369	0.0155058	0.012764	114548/301/7292/3606	4
GO:0010518	positive regulation of phospholipase activity	6/353	50/16992	0.000566334	0.0157231	0.0129429	9290/5724/5159/728/553/5580	6
GO:0048660	regulation of smooth muscle cell proliferation	9/353	113/16992	0.000583088	0.0160692	0.0132278	1991/5724/5159/199/3479/3606/56729/657/9370	9
GO:0010466	negative regulation of peptidase activity	14/353	244/16992	0.00060756	0.0166214	0.0136824	8530/1475/221476/140832/5447/7448/5269/5055/58484/3082/551/117166/6714/25816	14
GO:0032615	interleukin-12 production	6/353	51/16992	0.00063078	0.0171316	0.0141023	3604/7292/3663/54106/51311/5580	6
GO:0002699	positive regulation of immune effector process	11/353	164/16992	0.000645987	0.0173982	0.0143218	2268/114548/301/8741/3553/7292/5724/51744/695/3606/6347	11
GO:0048514	blood vessel morphogenesis	22/353	492/16992	0.000653711	0.0173982	0.0143218	9693/4855/79602/54538/6688/3553/10411/6050/6464/4780/5159/728/3082/57178/306/3213/3606/2113/6347/657/6678/79812	22
GO:0032649	regulation of interferon-gamma production	8/353	92/16992	0.000654522	0.0173982	0.0143218	6556/3553/9173/7292/51744/54106/3606/51311	8
GO:0002673	regulation of acute inflammatory response	7/353	71/16992	0.000668732	0.0176508	0.0145297	3426/114548/3553/7448/728/695/966	7
GO:0050863	regulation of T cell activation	16/353	305/16992	0.000676289	0.0177254	0.0145911	114548/301/3553/11326/7292/55615/339390/51744/199/3479/2934/57178/3606/6347/6714/966	16
GO:0014912	negative regulation of smooth muscle cell migration	4/353	20/16992	0.000681686	0.0177428	0.0146054	4780/199/657/9370	4
GO:0051249	regulation of lymphocyte activation	20/353	430/16992	0.000703766	0.0181057	0.0149042	114548/301/8741/3553/11326/7292/55615/339390/51744/199/3479/2934/695/150372/57178/3606/7940/6347/6714/966	20
GO:0048659	smooth muscle cell proliferation	9/353	116/16992	0.000705293	0.0181057	0.0149042	1991/5724/5159/199/3479/3606/56729/657/9370	9
GO:0009636	response to toxic substance	13/353	220/16992	0.000718467	0.0183185	0.0150793	3934/1789/4025/6280/140803/26034/4056/4780/4155/5159/53905/4257/26471	13
GO:0008015	blood circulation	22/353	496/16992	0.000727334	0.0183962	0.0151433	566/93589/5348/5350/4012/27302/6518/3762/5724/1727/4778/7136/8864/7067/3779/553/4987/551/3757/9370/5020/6714	22
GO:0043277	apoptotic cell clearance	5/353	35/16992	0.000731334	0.0183962	0.0151433	146722/8685/10062/81567/6347	5
GO:0002521	leukocyte differentiation	21/353	464/16992	0.000740142	0.0184937	0.0152236	54209/2529/338339/7305/5657/114548/301/6688/116071/9290/7292/1053/695/150372/26253/57178/3606/973/9370/6714/1440	21
GO:0051591	response to cAMP	8/353	94/16992	0.000755223	0.0187455	0.0154309	9693/10411/5724/1393/9370/53905/5020/6678	8
GO:0050670	regulation of lymphocyte proliferation	12/353	194/16992	0.000765594	0.0188779	0.0155399	301/3553/11326/7292/339390/51744/199/3479/695/3606/7940/966	12
GO:0001818	negative regulation of cytokine production	13/353	222/16992	0.000781426	0.0191424	0.0157575	3604/6556/1991/114548/301/9173/11326/7292/695/54106/3082/51311/9370	13
GO:0032944	regulation of mononuclear cell proliferation	12/353	195/16992	0.000800921	0.019462	0.0160206	301/3553/11326/7292/339390/51744/199/3479/695/3606/7940/966	12
GO:0003013	circulatory system process	22/353	500/16992	0.000808049	0.019462	0.0160206	566/93589/5348/5350/4012/27302/6518/3762/5724/1727/4778/7136/8864/7067/3779/553/4987/551/3757/9370/5020/6714	22
GO:0042102	positive regulation of T cell proliferation	8/353	95/16992	0.000810049	0.019462	0.0160206	301/3553/7292/51744/199/3479/3606/966	8
GO:0009595	detection of biotic stimulus	4/353	21/16992	0.000828391	0.0196507	0.016176	54209/114548/58484/10392	4
GO:1902932	positive regulation of alcohol biosynthetic process	4/353	21/16992	0.000828391	0.0196507	0.016176	3553/5447/5724/51744	4
GO:0002822	regulation of adaptive immune response based on somatic recombination of immune receptors built from immunoglobulin superfamily domains	9/353	119/16992	0.000847638	0.0199808	0.0164477	6556/114548/301/8741/3553/9173/7292/339390/695	9
GO:0032102	negative regulation of response to external stimulus	14/353	254/16992	0.000899211	0.021064	0.0173394	1269/7130/10475/1991/114548/10062/7448/5055/199/3082/2113/6347/5580/9370	14
GO:0051384	response to glucocorticoid	10/353	145/16992	0.000910426	0.0211943	0.0174466	1789/3557/301/5724/199/306/6347/9370/5020/6678	10
GO:0032370	positive regulation of lipid transport	6/353	55/16992	0.000947193	0.0217405	0.0178962	10062/3553/56729/5580/9370/5020	6
GO:0042304	regulation of fatty acid biosynthetic process	5/353	37/16992	0.000949227	0.0217405	0.0178962	79602/301/10062/551/9370	5
GO:0070586	cell-cell adhesion involved in gastrulation	3/353	10/16992	0.000957092	0.0217405	0.0178962	3557/4155/9370	3
GO:0072584	caveolin-mediated endocytosis	3/353	10/16992	0.000957092	0.0217405	0.0178962	23209/6714/11252	3
GO:0002825	regulation of T-helper 1 type immune response	4/353	22/16992	0.000996027	0.0222951	0.0183528	6556/301/9173/7292	4
GO:0010640	regulation of platelet-derived growth factor receptor signaling pathway	4/353	22/16992	0.000996027	0.0222951	0.0183528	5159/9370/6714/5782	4
GO:0042098	T cell proliferation	11/353	173/16992	0.00100414	0.0222951	0.0183528	6556/301/3553/11326/7292/339390/51744/199/3479/3606/966	11
GO:0002824	positive regulation of adaptive immune response based on somatic recombination of immune receptors built from immunoglobulin superfamily domains	7/353	76/16992	0.0010064	0.0222951	0.0183528	6556/114548/301/8741/3553/7292/695	7
GO:0042129	regulation of T cell proliferation	10/353	147/16992	0.00101125	0.0222951	0.0183528	301/3553/11326/7292/339390/51744/199/3479/3606/966	10
GO:0032611	interleukin-1 beta production	6/353	56/16992	0.0010426	0.022719	0.0187017	566/114548/3553/58484/10392/51311	6
GO:0045576	mast cell activation	6/353	56/16992	0.0010426	0.022719	0.0187017	146722/1269/2268/10397/695/50487	6
GO:0042088	T-helper 1 type immune response	5/353	38/16992	0.00107467	0.0231888	0.0190885	6556/301/9173/7292/3606	5
GO:0045860	positive regulation of protein kinase activity	21/353	478/16992	0.00107654	0.0231888	0.0190885	566/9693/6556/1991/221472/29990/3553/6464/5159/219771/3479/728/5148/54106/3082/3606/10392/5580/9370/10645/6714	21
GO:0070663	regulation of leukocyte proliferation	12/353	202/16992	0.00108836	0.0233095	0.0191878	301/3553/11326/7292/339390/51744/199/3479/695/3606/7940/966	12
GO:0032760	positive regulation of tumor necrosis factor production	6/353	57/16992	0.00114522	0.0243879	0.0200756	566/64170/5724/54106/10392/6347	6
GO:1901652	response to peptide	20/353	448/16992	0.00116082	0.0245805	0.020234	64170/5350/301/3553/5447/6464/3663/1393/59345/553/5872/10392/56729/6347/5580/9370/2170/5020/6714/6678	20
GO:0002691	regulation of cellular extravasation	4/353	23/16992	0.00118614	0.0249756	0.0205593	1991/5724/3554/6347	4
GO:0032609	interferon-gamma production	8/353	101/16992	0.00120988	0.0251937	0.0207388	6556/3553/9173/7292/51744/54106/3606/51311	8
GO:0038128	ERBB2 signaling pathway	5/353	39/16992	0.001212	0.0251937	0.0207388	8895/2886/6464/6714/5782	5
GO:0010951	negative regulation of endopeptidase activity	13/353	233/16992	0.00121666	0.0251937	0.0207388	8530/1475/140832/5447/7448/5269/5055/58484/3082/551/117166/6714/25816	13
GO:0031348	negative regulation of defense response	10/353	151/16992	0.0012404	0.025544	0.0210272	1269/7130/10475/1991/114548/10062/3082/2113/5580/9370	10
GO:0070486	leukocyte aggregation	3/353	11/16992	0.00129581	0.0262524	0.0216104	6279/6280/3553	3
GO:0090197	positive regulation of chemokine secretion	3/353	11/16992	0.00129581	0.0262524	0.0216104	9173/4155/247	3
GO:1904994	regulation of leukocyte adhesion to vascular endothelial cell	3/353	11/16992	0.00129581	0.0262524	0.0216104	1991/5724/2113	3
GO:0043405	regulation of MAP kinase activity	16/353	325/16992	0.00131953	0.026433	0.021759	1991/221472/3553/6464/5159/3479/8692/728/5148/54106/3082/10392/5580/9370/200734/6714	16
GO:0042110	T cell activation	20/353	453/16992	0.00132588	0.026433	0.021759	2529/338339/6556/114548/301/3553/11326/7292/55615/339390/51744/199/3479/2934/26253/57178/3606/6347/6714/966	20
GO:0051051	negative regulation of transport	20/353	453/16992	0.00132588	0.026433	0.021759	3604/146722/5350/5657/114548/301/80223/10062/3553/7292/1393/7067/54106/4987/3757/51311/9370/5020/29993/11252	20
GO:0002821	positive regulation of adaptive immune response	7/353	80/16992	0.00136277	0.0269522	0.0221864	6556/114548/301/8741/3553/7292/695	7
GO:0002292	T cell differentiation involved in immune response	6/353	59/16992	0.0013735	0.0269522	0.0221864	338339/114548/301/7292/26253/3606	6
GO:1903557	positive regulation of tumor necrosis factor superfamily cytokine production	6/353	59/16992	0.0013735	0.0269522	0.0221864	566/64170/5724/54106/10392/6347	6
GO:0061756	leukocyte adhesion to vascular endothelial cell	4/353	24/16992	0.00140027	0.0273345	0.0225011	6404/1991/5724/2113	4
GO:0045088	regulation of innate immune response	18/353	391/16992	0.00144065	0.0279769	0.0230299	146722/6279/338339/2268/64170/6280/8685/10062/58484/3384/695/54106/26253/10392/8454/51311/5580/6714	18
GO:0030260	entry into host cell	9/353	129/16992	0.0014995	0.0282492	0.0232541	6404/23601/1500/10475/339390/6575/2934/8692/6714	9
GO:0044409	entry into host	9/353	129/16992	0.0014995	0.0282492	0.0232541	6404/23601/1500/10475/339390/6575/2934/8692/6714	9
GO:0051806	entry into cell of other organism involved in symbiotic interaction	9/353	129/16992	0.0014995	0.0282492	0.0232541	6404/23601/1500/10475/339390/6575/2934/8692/6714	9
GO:0051828	entry into other organism involved in symbiotic interaction	9/353	129/16992	0.0014995	0.0282492	0.0232541	6404/23601/1500/10475/339390/6575/2934/8692/6714	9
GO:0006968	cellular defense response	6/353	60/16992	0.00149989	0.0282492	0.0232541	4688/3579/23601/7305/10871/728	6
GO:0042108	positive regulation of cytokine biosynthetic process	6/353	60/16992	0.00149989	0.0282492	0.0232541	566/1991/3553/5724/54106/51311	6
GO:0050829	defense response to Gram-negative bacterium	5/353	41/16992	0.00152499	0.0285784	0.023525	566/6556/54210/1672/54106	5
GO:0070301	cellular response to hydrogen peroxide	7/353	82/16992	0.00157444	0.0293581	0.0241669	3934/301/4780/10276/3082/2113/5580	7
GO:0002819	regulation of adaptive immune response	9/353	130/16992	0.00158227	0.0293581	0.0241669	6556/114548/301/8741/3553/9173/7292/339390/695	9
GO:0033032	regulation of myeloid cell apoptotic process	4/353	25/16992	0.00163996	0.0299493	0.0246536	23601/301/7067/9370	4
GO:0043372	positive regulation of CD4-positive, alpha-beta T cell differentiation	4/353	25/16992	0.00163996	0.0299493	0.0246536	114548/301/7292/3606	4
GO:0051251	positive regulation of lymphocyte activation	15/353	301/16992	0.0016421	0.0299493	0.0246536	114548/301/8741/3553/7292/55615/51744/199/3479/695/57178/3606/6347/6714/966	15
GO:0050709	negative regulation of protein secretion	8/353	106/16992	0.00165134	0.0299493	0.0246536	3604/114548/301/80223/10062/3553/7292/51311	8
GO:0071902	positive regulation of protein serine/threonine kinase activity	15/353	302/16992	0.00169614	0.0299493	0.0246536	9693/1991/221472/3553/6464/5159/219771/3479/728/5148/54106/3082/10392/9370/6714	15
GO:0050765	negative regulation of phagocytosis	3/353	12/16992	0.00170127	0.0299493	0.0246536	146722/5657/9370	3
GO:0051818	disruption of cells of other organism involved in symbiotic interaction	3/353	12/16992	0.00170127	0.0299493	0.0246536	566/1991/54210	3
GO:0051883	killing of cells in other organism involved in symbiotic interaction	3/353	12/16992	0.00170127	0.0299493	0.0246536	566/1991/54210	3
GO:0090196	regulation of chemokine secretion	3/353	12/16992	0.00170127	0.0299493	0.0246536	9173/4155/247	3
GO:1903727	positive regulation of phospholipid metabolic process	5/353	42/16992	0.00170203	0.0299493	0.0246536	2268/5159/5580/2170/6714	5
GO:1903793	positive regulation of anion transport	5/353	42/16992	0.00170203	0.0299493	0.0246536	3553/5724/551/5580/5020	5
GO:0018108	peptidyl-tyrosine phosphorylation	17/353	367/16992	0.00181339	0.0317597	0.0261438	54209/2268/8798/6464/7448/5159/3479/8692/695/3082/1439/3606/5580/9370/10645/6714/1440	17
GO:0007202	activation of phospholipase C activity	4/353	26/16992	0.00190674	0.0332393	0.0273618	9290/728/553/5580	4
GO:0018212	peptidyl-tyrosine modification	17/353	369/16992	0.00192005	0.0333164	0.0274253	54209/2268/8798/6464/7448/5159/3479/8692/695/3082/1439/3606/5580/9370/10645/6714/1440	17
GO:1901616	organic hydroxy compound catabolic process	6/353	63/16992	0.00193258	0.0333793	0.027477	4051/221/8578/2820/27233/1594	6
GO:0051092	positive regulation of NF-kappaB transcription factor activity	9/353	134/16992	0.00195079	0.0335392	0.0276087	6279/10475/6280/114548/3553/58484/695/54106/10392	9
GO:0043406	positive regulation of MAP kinase activity	12/353	217/16992	0.00199807	0.0341953	0.0281487	1991/221472/3553/6464/5159/3479/728/5148/54106/3082/10392/6714	12
GO:2001233	regulation of apoptotic signaling pathway	17/353	371/16992	0.00203194	0.0346168	0.0284957	6279/26287/7159/6280/3553/90427/4780/3479/2934/8692/3082/138151/551/8382/5580/6714/25946	17
GO:0032613	interleukin-10 production	5/353	44/16992	0.00210066	0.0356257	0.0293262	3604/7292/54106/3082/5580	5
GO:0015802	basic amino acid transport	3/353	13/16992	0.00217779	0.0359575	0.0295994	6556/9056/54896	3
GO:0032725	positive regulation of granulocyte macrophage colony-stimulating factor production	3/353	13/16992	0.00217779	0.0359575	0.0295994	3553/54106/3606	3
GO:0042228	interleukin-8 biosynthetic process	3/353	13/16992	0.00217779	0.0359575	0.0295994	1991/10392/51311	3
GO:0045073	regulation of chemokine biosynthetic process	3/353	13/16992	0.00217779	0.0359575	0.0295994	566/1991/3553	3
GO:0045342	MHC class II biosynthetic process	3/353	13/16992	0.00217779	0.0359575	0.0295994	566/6556/6688	3
GO:0090195	chemokine secretion	3/353	13/16992	0.00217779	0.0359575	0.0295994	9173/4155/247	3
GO:0050866	negative regulation of cell activation	10/353	163/16992	0.0021929	0.0360414	0.0296684	146722/1269/301/10062/11326/7292/339390/695/7940/5580	10
GO:0002828	regulation of type 2 immune response	4/353	27/16992	0.0022021	0.0360414	0.0296684	114548/301/7292/3606	4
GO:0050766	positive regulation of phagocytosis	5/353	45/16992	0.00232366	0.0377263	0.0310554	566/146722/6556/3553/6347	5
GO:0097193	intrinsic apoptotic signaling pathway	14/353	281/16992	0.00232518	0.0377263	0.0310554	6279/26287/7159/6280/90427/85329/4780/138151/8454/8382/5580/6714/26471/25946	14
GO:0035690	cellular response to drug	6/353	66/16992	0.00245365	0.039469	0.0324899	3553/4780/1393/3757/6347/9370	6
GO:0050830	defense response to Gram-positive bacterium	6/353	66/16992	0.00245365	0.039469	0.0324899	6037/2268/64170/1672/728/10392	6
GO:0015711	organic anion transport	19/353	444/16992	0.00246548	0.0394898	0.0325071	284439/6556/9123/116369/301/114879/9056/2352/3553/114789/8864/54896/551/79895/5580/2170/5020/50487/2350	19
GO:0001525	angiogenesis	18/353	411/16992	0.00248141	0.0395758	0.0325779	4855/79602/54538/3553/10411/6050/6464/4780/5159/728/3082/306/3213/3606/2113/6347/6678/79812	18
GO:0033002	muscle cell proliferation	10/353	166/16992	0.00250534	0.0397881	0.0327526	1991/27302/5724/5159/199/3479/3606/56729/657/9370	10
GO:0002705	positive regulation of leukocyte mediated immunity	7/353	89/16992	0.00252285	0.0398971	0.0328424	2268/114548/8741/3553/7292/5724/695	7
GO:0045861	negative regulation of proteolysis	15/353	315/16992	0.00254508	0.0400796	0.0329926	8530/1475/221476/140832/5447/7448/5269/5055/58484/3082/551/117166/6714/966/25816	15
GO:0051048	negative regulation of secretion	11/353	195/16992	0.00260235	0.04081	0.0335938	3604/114548/301/80223/10062/3553/7292/1393/51311/9370/5020	11
GO:0031644	regulation of neurological system process	6/353	67/16992	0.00264882	0.0413658	0.0340513	5724/3082/4987/551/2906/5020	6
GO:0043281	regulation of cysteine-type endopeptidase activity involved in apoptotic process	11/353	196/16992	0.00270728	0.0418663	0.0344633	6279/6280/114548/5447/58484/2934/3082/10392/551/6714/25816	11
GO:0045723	positive regulation of fatty acid biosynthetic process	3/353	14/16992	0.00272934	0.0418663	0.0344633	301/10062/551	3
GO:0051450	myoblast proliferation	3/353	14/16992	0.00272934	0.0418663	0.0344633	26287/3479/3082	3
GO:2000479	regulation of cAMP-dependent protein kinase activity	3/353	14/16992	0.00272934	0.0418663	0.0344633	9693/4485/9370	3
GO:0002683	negative regulation of immune system process	17/353	382/16992	0.00274978	0.0418663	0.0344633	146722/1269/10475/301/10062/9290/9173/11326/7292/4780/339390/695/54106/7940/6347/9370/966	17
GO:0046824	positive regulation of nucleocytoplasmic transport	8/353	115/16992	0.00275907	0.0418663	0.0344633	3553/10411/3479/8692/54106/657/5580/1440	8
GO:0070555	response to interleukin-1	8/353	115/16992	0.00275907	0.0418663	0.0344633	3934/3557/301/3554/8692/2113/6347/6714	8
GO:0010743	regulation of macrophage derived foam cell differentiation	4/353	29/16992	0.00288456	0.0434189	0.0357414	10062/3606/247/9370	4
GO:2000516	positive regulation of CD4-positive, alpha-beta T cell activation	4/353	29/16992	0.00288456	0.0434189	0.0357414	114548/301/7292/3606	4
GO:0002286	T cell activation involved in immune response	7/353	92/16992	0.003043	0.0454389	0.0374042	338339/6556/114548/301/7292/26253/3606	7
GO:0048010	vascular endothelial growth factor receptor signaling pathway	7/353	92/16992	0.003043	0.0454389	0.0374042	4688/3553/7448/4689/6347/6714/79812	7
GO:0050710	negative regulation of cytokine secretion	5/353	48/16992	0.00309586	0.0458109	0.0377105	3604/114548/301/7292/51311	5
GO:0071320	cellular response to cAMP	5/353	48/16992	0.00309586	0.0458109	0.0377105	9693/10411/5724/1393/9370	5
GO:1903531	negative regulation of secretion by cell	10/353	171/16992	0.00310458	0.0458109	0.0377105	3604/114548/301/80223/10062/3553/7292/1393/51311/9370	10
GO:0007584	response to nutrient	10/353	172/16992	0.00323711	0.0467318	0.0384685	79602/1789/5447/2934/6347/9370/6678/1594/411/2350	10
GO:0032731	positive regulation of interleukin-1 beta production	4/353	30/16992	0.00327456	0.0467318	0.0384685	566/114548/10392/51311	4
GO:0033028	myeloid cell apoptotic process	4/353	30/16992	0.00327456	0.0467318	0.0384685	23601/301/7067/9370	4
GO:0045622	regulation of T-helper cell differentiation	4/353	30/16992	0.00327456	0.0467318	0.0384685	114548/301/7292/3606	4
GO:0045923	positive regulation of fatty acid metabolic process	4/353	30/16992	0.00327456	0.0467318	0.0384685	301/10062/551/9370	4
GO:0007265	Ras protein signal transduction	15/353	324/16992	0.00331839	0.0467318	0.0384685	9693/2151/50618/221472/10411/6239/9290/64411/6464/23263/5159/199/3479/10276/9922	15
GO:1903706	regulation of hemopoiesis	15/353	324/16992	0.00331839	0.0467318	0.0384685	7305/114548/301/6688/9290/7292/4780/695/150372/57178/3606/2113/1441/9370/1440	15
GO:0002695	negative regulation of leukocyte activation	9/353	145/16992	0.00332621	0.0467318	0.0384685	146722/1269/301/10062/11326/7292/339390/695/7940	9
GO:0002830	positive regulation of type 2 immune response	3/353	15/16992	0.00335955	0.0467318	0.0384685	114548/7292/3606	3
GO:0010919	regulation of inositol phosphate biosynthetic process	3/353	15/16992	0.00335955	0.0467318	0.0384685	5341/5724/51744	3
GO:0032495	response to muramyl dipeptide	3/353	15/16992	0.00335955	0.0467318	0.0384685	64170/3663/10392	3
GO:0032604	granulocyte macrophage colony-stimulating factor production	3/353	15/16992	0.00335955	0.0467318	0.0384685	3553/54106/3606	3
GO:0032645	regulation of granulocyte macrophage colony-stimulating factor production	3/353	15/16992	0.00335955	0.0467318	0.0384685	3553/54106/3606	3
GO:0044849	estrous cycle	3/353	15/16992	0.00335955	0.0467318	0.0384685	301/4987/2113	3
GO:0070293	renal absorption	3/353	15/16992	0.00335955	0.0467318	0.0384685	2934/8692/9370	3
GO:0031099	regeneration	10/353	173/16992	0.0033741	0.0467318	0.0384685	301/8578/7448/3479/2934/728/3082/306/6347/5782	10
GO:0032655	regulation of interleukin-12 production	5/353	49/16992	0.00339004	0.0467318	0.0384685	3604/7292/3663/54106/51311	5
GO:0032388	positive regulation of intracellular transport	14/353	293/16992	0.00339142	0.0467318	0.0384685	2268/6036/3553/10411/3687/3479/8692/54106/6347/63910/23209/657/5580/1440	14
GO:0098869	cellular oxidant detoxification	7/353	94/16992	0.00343283	0.047129	0.0387955	4025/6280/26034/4056/4780/53905/4257	7
GO:0070371	ERK1 and ERK2 cascade	13/353	263/16992	0.00351639	0.0481001	0.0395948	9693/54209/9290/6464/5159/3479/728/2651/10392/551/6347/9370/6714	13
GO:0042307	positive regulation of protein import into nucleus	7/353	95/16992	0.00364146	0.0496297	0.040854	3553/3479/8692/54106/657/5580/1440	7
GO:0030449	regulation of complement activation	4/353	31/16992	0.00369899	0.0497555	0.0409575	3426/7448/728/966	4
GO:0050832	defense response to fungus	4/353	31/16992	0.00369899	0.0497555	0.0409575	6279/1991/6280/84818	4
GO:0032663	regulation of interleukin-2 production	5/353	50/16992	0.00370378	0.0497555	0.0409575	64170/301/3553/11326/7292	5
GO:0046635	positive regulation of alpha-beta T cell activation	5/353	50/16992	0.00370378	0.0497555	0.0409575	114548/301/7292/51744/3606	5

## Sheet: 1stExon hyper-methylated DMG
Table S6 Gene set enrichment analysis results (GO-BP)
ID	Description	GeneRatio	BgRatio	pvalue	p.adjust	qvalue	geneID	Count
GO:0050851	antigen receptor-mediated signaling pathway	12/122	246/16992	2.06156e-07	0.00038077	0.000365005	7294/1493/3702/915/79037/917/387357/54900/53347/5707/25865/26228	12
GO:0050852	T cell receptor signaling pathway	9/122	173/16992	4.34585e-06	0.00285717	0.00273887	7294/3702/915/79037/917/387357/53347/5707/25865	9
GO:0042110	T cell activation	14/122	453/16992	4.64077e-06	0.00285717	0.00273887	911/1493/3702/915/917/6304/387357/5897/54900/440275/924/639/3559/678	14
GO:0002250	adaptive immune response	14/122	468/16992	6.73466e-06	0.00310973	0.00298097	7294/911/1493/3702/387357/4049/54900/440275/924/639/28988/608/25865/54795	14
GO:0002429	immune response-activating cell surface receptor signaling pathway	13/122	414/16992	8.75743e-06	0.003235	0.00310105	7294/1493/3702/915/79037/917/387357/54900/53347/5707/2358/25865/26228	13
GO:0002768	immune response-regulating cell surface receptor signaling pathway	13/122	446/16992	1.92751e-05	0.00593352	0.00568785	7294/1493/3702/915/79037/917/387357/54900/53347/5707/2358/25865/26228	13
GO:0030217	T cell differentiation	9/122	216/16992	2.5847e-05	0.00681991	0.00653754	1493/3702/915/6304/387357/5897/639/3559/678	9
GO:0002831	regulation of response to biotic stimulus	7/122	139/16992	6.45163e-05	0.0148952	0.0142785	9450/440275/25942/639/6397/3559/90678	7
GO:0030098	lymphocyte differentiation	10/122	316/16992	9.40777e-05	0.0193068	0.0185075	1493/3702/915/6304/387357/5897/4914/639/3559/678	10

## Sheet: 1stExon hypo-methylated DMG
Table S6 Gene set enrichment analysis results (GO-BP)
ID	Description	GeneRatio	BgRatio	pvalue	p.adjust	qvalue	geneID	Count
GO:0002446	neutrophil mediated immunity	43/258	498/16992	1.27671e-20	3.48362e-17	2.94447e-17	566/116844/23601/6590/338339/3579/7130/4069/6556/6286/7305/6036/2204/3577/3934/126014/5657/1991/6518/5724/2352/2215/968/2268/932/8876/3687/54210/79930/27180/6947/728/221/5023/150372/25840/272/1116/11026/2219/1727/4353/9145	43
GO:0002283	neutrophil activation involved in immune response	42/258	485/16992	3.3756e-20	3.48362e-17	2.94447e-17	566/116844/23601/6590/338339/3579/7130/4069/6556/6286/7305/6036/2204/3577/3934/126014/5657/1991/6518/5724/2352/2215/968/2268/932/8876/3687/79930/27180/6947/728/221/5023/150372/25840/272/1116/11026/2219/1727/4353/9145	42
GO:0043312	neutrophil degranulation	42/258	485/16992	3.3756e-20	3.48362e-17	2.94447e-17	566/116844/23601/6590/338339/3579/7130/4069/6556/6286/7305/6036/2204/3577/3934/126014/5657/1991/6518/5724/2352/2215/968/2268/932/8876/3687/79930/27180/6947/728/221/5023/150372/25840/272/1116/11026/2219/1727/4353/9145	42
GO:0042119	neutrophil activation	42/258	490/16992	4.96549e-20	3.84329e-17	3.24847e-17	566/116844/23601/6590/338339/3579/7130/4069/6556/6286/7305/6036/2204/3577/3934/126014/5657/1991/6518/5724/2352/2215/968/2268/932/8876/3687/79930/27180/6947/728/221/5023/150372/25840/272/1116/11026/2219/1727/4353/9145	42
GO:0036230	granulocyte activation	42/258	495/16992	7.2693e-20	4.50115e-17	3.80452e-17	566/116844/23601/6590/338339/3579/7130/4069/6556/6286/7305/6036/2204/3577/3934/126014/5657/1991/6518/5724/2352/2215/968/2268/932/8876/3687/79930/27180/6947/728/221/5023/150372/25840/272/1116/11026/2219/1727/4353/9145	42
GO:0001819	positive regulation of cytokine production	26/258	391/16992	2.91578e-10	1.50454e-07	1.27169e-07	566/23601/64170/6556/1991/3113/5724/2268/7292/114548/3663/84818/943/4088/51744/728/150372/54106/3082/26253/7124/2219/7099/6347/51311/283420	26
GO:0050663	cytokine secretion	16/258	174/16992	9.79613e-09	4.33269e-06	3.66213e-06	23601/58484/2268/7292/54210/114548/84818/51744/54106/26253/7124/1116/2219/7099/51311/283420	16
GO:0042742	defense response to bacterium	19/258	264/16992	2.27326e-08	8.28358e-06	7.00156e-06	566/6590/338339/4069/64170/6556/1991/58484/2268/1053/54210/1672/728/54106/26253/7124/6464/7099/4353	19
GO:0035590	purinergic nucleotide receptor signaling pathway	7/258	22/16992	2.40802e-08	8.28358e-06	7.00156e-06	53829/64805/5724/5031/9934/5032/5023	7
GO:0035589	G-protein coupled purinergic nucleotide receptor signaling pathway	6/258	14/16992	3.13566e-08	9.708e-06	8.20552e-06	53829/64805/5724/5031/9934/5032	6
GO:0002237	response to molecule of bacterial origin	20/258	319/16992	9.51253e-08	2.67735e-05	2.26298e-05	1524/54209/6590/64170/6556/3934/10062/1991/5724/1053/7292/114548/3663/943/728/54106/7124/7099/4353/6347	20
GO:0098542	defense response to other organism	25/258	496/16992	1.61875e-07	4.17637e-05	3.53001e-05	566/6590/338339/4069/64170/6556/1991/58484/116071/2268/1053/7292/54210/114548/1672/3663/84818/728/54106/26253/7124/6464/7099/4353/51311	25
GO:0035587	purinergic receptor signaling pathway	7/258	31/16992	3.30365e-07	7.86778e-05	6.65011e-05	53829/64805/5724/5031/9934/5032/5023	7
GO:0006959	humoral immune response	18/258	288/16992	4.44839e-07	9.83729e-05	8.31481e-05	566/54209/6590/4069/6556/3426/3934/5657/1991/11326/7448/54210/1672/728/7124/2219/6347/716	18
GO:0050707	regulation of cytokine secretion	13/258	151/16992	5.25685e-07	0.000108501	9.17089e-05	23601/2268/7292/114548/84818/51744/54106/26253/7124/2219/7099/51311/283420	13
GO:0042107	cytokine metabolic process	11/258	110/16992	9.04946e-07	0.000171131	0.000144646	566/64170/1991/5724/1053/54210/943/54106/7124/7099/51311	11
GO:0035588	G-protein coupled purinergic receptor signaling pathway	6/258	23/16992	9.39675e-07	0.000171131	0.000144646	53829/64805/5724/5031/9934/5032	6
GO:0009306	protein secretion	23/258	489/16992	1.70131e-06	0.000292624	0.000247336	5341/23601/3767/10062/58484/3557/10411/2268/7292/54210/114548/84818/51744/80223/3479/54106/26253/7124/1116/2219/7099/51311/283420	23
GO:0050715	positive regulation of cytokine secretion	10/258	101/16992	3.12727e-06	0.000483266	0.000408473	23601/2268/114548/84818/51744/26253/7124/2219/51311/283420	10
GO:0006968	cellular defense response	8/258	60/16992	3.27797e-06	0.000483266	0.000408473	4688/1524/23601/3579/7305/10871/728/1232	8
GO:0042108	positive regulation of cytokine biosynthetic process	8/258	60/16992	3.27797e-06	0.000483266	0.000408473	566/1991/5724/943/54106/7124/7099/51311	8
GO:0032757	positive regulation of interleukin-8 production	7/258	43/16992	3.4657e-06	0.000487719	0.000412236	1991/51744/54106/7124/2219/7099/51311	7
GO:0032496	response to lipopolysaccharide	17/258	304/16992	4.25108e-06	0.000572232	0.000483669	1524/54209/6590/6556/3934/10062/1991/5724/1053/7292/114548/943/728/7124/7099/4353/6347	17
GO:0032729	positive regulation of interferon-gamma production	8/258	63/16992	4.77076e-06	0.000615429	0.000520181	6556/3113/7292/51744/54106/7124/7099/51311	8
GO:0042089	cytokine biosynthetic process	10/258	108/16992	5.74364e-06	0.000711292	0.000601208	566/64170/1991/5724/1053/943/54106/7124/7099/51311	10
GO:0050900	leukocyte migration	21/258	454/16992	6.32307e-06	0.000726269	0.000613867	566/9123/9056/2529/3579/3577/1991/64805/5724/3687/54210/84818/51744/2886/7852/728/83483/7124/6464/80270/6347	21
GO:0045123	cellular extravasation	7/258	47/16992	6.42295e-06	0.000726269	0.000613867	566/1991/5724/54210/83483/7124/6347	7
GO:0032637	interleukin-8 production	8/258	66/16992	6.80291e-06	0.000726269	0.000613867	1991/51744/54106/7124/1116/2219/7099/51311	8
GO:0032755	positive regulation of interleukin-6 production	8/258	66/16992	6.80291e-06	0.000726269	0.000613867	64170/5724/7292/84818/54106/7124/7099/51311	8
GO:0051222	positive regulation of protein transport	21/258	460/16992	7.72886e-06	0.000777568	0.000657226	23601/3767/6036/10411/2268/3687/7292/114548/84818/4088/51744/3479/54106/26253/7124/2219/7099/6347/51311/63910/283420	21
GO:0050727	regulation of inflammatory response	16/258	285/16992	7.78573e-06	0.000777568	0.000657226	1524/7130/3426/10062/1991/7292/7448/114548/84818/4088/728/54106/3082/7124/7099/255877	16
GO:0040017	positive regulation of locomotion	20/258	438/16992	1.27586e-05	0.00123439	0.00104335	566/9693/7130/1991/5724/338879/5031/2268/7448/1672/4088/4233/2886/3479/728/83483/3082/7124/6347/81029	20
GO:0042035	regulation of cytokine biosynthetic process	9/258	97/16992	1.66514e-05	0.00156221	0.00132043	566/64170/1991/5724/943/54106/7124/7099/51311	9
GO:2000147	positive regulation of cell motility	19/258	410/16992	1.72096e-05	0.00156709	0.00132455	9693/7130/1991/5724/338879/5031/2268/7448/1672/4088/4233/2886/3479/728/83483/3082/7124/6347/81029	19
GO:0002791	regulation of peptide secretion	19/258	419/16992	2.32325e-05	0.00190574	0.0016108	23601/3767/10062/10411/2268/7292/114548/84818/1393/51744/80223/3479/54106/26253/7124/2219/7099/51311/283420	19
GO:0045414	regulation of interleukin-8 biosynthetic process	4/258	12/16992	2.33546e-05	0.00190574	0.0016108	1991/7124/7099/51311	4
GO:0032760	positive regulation of tumor necrosis factor production	7/258	57/16992	2.37291e-05	0.00190574	0.0016108	566/64170/5724/943/54106/7099/6347	7
GO:0042116	macrophage activation	7/258	57/16992	2.37291e-05	0.00190574	0.0016108	566/1524/6556/7305/10062/7099/51311	7
GO:0051272	positive regulation of cellular component movement	19/258	420/16992	2.40064e-05	0.00190574	0.0016108	9693/7130/1991/5724/338879/5031/2268/7448/1672/4088/4233/2886/3479/728/83483/3082/7124/6347/81029	19
GO:0032675	regulation of interleukin-6 production	9/258	103/16992	2.70202e-05	0.00209136	0.00176769	64170/5724/7292/84818/54106/3082/7124/7099/51311	9
GO:0071219	cellular response to molecule of bacterial origin	11/258	157/16992	2.83625e-05	0.00214172	0.00181025	1524/54209/3934/10062/5724/1053/7292/114548/7124/7099/6347	11
GO:1903557	positive regulation of tumor necrosis factor superfamily cytokine production	7/258	59/16992	2.98388e-05	0.00215087	0.00181799	566/64170/5724/943/54106/7099/6347	7
GO:0050708	regulation of protein secretion	18/258	392/16992	3.24448e-05	0.00215087	0.00181799	23601/3767/10062/10411/2268/7292/114548/84818/51744/80223/3479/54106/26253/7124/2219/7099/51311/283420	18
GO:0050829	defense response to Gram-negative bacterium	6/258	41/16992	3.32877e-05	0.00215087	0.00181799	566/6556/54210/1672/54106/7099	6
GO:0002693	positive regulation of cellular extravasation	4/258	13/16992	3.33324e-05	0.00215087	0.00181799	1991/5724/83483/6347	4
GO:0042228	interleukin-8 biosynthetic process	4/258	13/16992	3.33324e-05	0.00215087	0.00181799	1991/7124/7099/51311	4
GO:0045342	MHC class II biosynthetic process	4/258	13/16992	3.33324e-05	0.00215087	0.00181799	566/6556/6688/7099	4
GO:0032677	regulation of interleukin-8 production	7/258	60/16992	3.33468e-05	0.00215087	0.00181799	1991/51744/54106/7124/2219/7099/51311	7
GO:0032635	interleukin-6 production	9/258	109/16992	4.24167e-05	0.00268004	0.00226526	64170/5724/7292/84818/54106/3082/7124/7099/51311	9
GO:0019730	antimicrobial humoral response	8/258	86/16992	4.84027e-05	0.0029971	0.00253324	566/6590/4069/6556/3934/5657/1991/1672	8
GO:0050764	regulation of phagocytosis	7/258	65/16992	5.63596e-05	0.00342136	0.00289185	566/146722/6556/5657/2268/7124/6347	7
GO:0050755	chemokine metabolic process	4/258	15/16992	6.2128e-05	0.003699	0.00312652	566/1991/54210/7124	4
GO:0032649	regulation of interferon-gamma production	8/258	92/16992	7.85237e-05	0.00458697	0.00387706	6556/3113/7292/51744/54106/7124/7099/51311	8
GO:0032727	positive regulation of interferon-alpha production	4/258	16/16992	8.18515e-05	0.00460749	0.00389441	3663/54106/7099/51311	4
GO:0048012	hepatocyte growth factor receptor signaling pathway	4/258	16/16992	8.18515e-05	0.00460749	0.00389441	4485/4233/3082/3249	4
GO:0071216	cellular response to biotic stimulus	11/258	179/16992	9.36808e-05	0.00517921	0.00437764	1524/54209/3934/10062/5724/1053/7292/114548/7124/7099/6347	11
GO:0033198	response to ATP	5/258	31/16992	9.54905e-05	0.00518664	0.00438392	3767/64805/5032/5023/6347	5
GO:0071222	cellular response to lipopolysaccharide	10/258	151/16992	0.000105104	0.00561037	0.00474207	1524/3934/10062/5724/1053/7292/114548/7124/7099/6347	10
GO:0030335	positive regulation of cell migration	17/258	395/16992	0.000118693	0.00613513	0.00518561	9693/7130/1991/5724/5031/2268/7448/4088/4233/2886/3479/728/83483/3082/7124/6347/81029	17
GO:0050714	positive regulation of protein secretion	12/258	216/16992	0.000118898	0.00613513	0.00518561	23601/2268/7292/114548/84818/51744/3479/26253/7124/2219/51311/283420	12
GO:0032609	interferon-gamma production	8/258	101/16992	0.000151641	0.00769639	0.00650524	6556/3113/7292/51744/54106/7124/7099/51311	8
GO:0001885	endothelial cell development	6/258	54/16992	0.000162156	0.0080102	0.00677049	9693/4855/10411/4233/1003/7124	6
GO:0046683	response to organophosphorus	9/258	130/16992	0.000166234	0.0080102	0.00677049	9693/3767/64805/5724/10411/5032/1393/5023/6347	9
GO:0042533	tumor necrosis factor biosynthetic process	4/258	19/16992	0.000168173	0.0080102	0.00677049	566/64170/943/7099	4
GO:0042534	regulation of tumor necrosis factor biosynthetic process	4/258	19/16992	0.000168173	0.0080102	0.00677049	566/64170/943/7099	4
GO:0043277	apoptotic cell clearance	5/258	35/16992	0.000173631	0.00814488	0.00688432	146722/10062/8685/2219/6347	5
GO:0002526	acute inflammatory response	9/258	132/16992	0.000186598	0.00862249	0.00728802	3426/1991/8876/7292/7448/114548/1672/728/7124	9
GO:0032611	interleukin-1 beta production	6/258	56/16992	0.00019876	0.00893613	0.00755311	566/58484/114548/4088/7099/51311	6
GO:0032732	positive regulation of interleukin-1 production	5/258	36/16992	0.000199158	0.00893613	0.00755311	566/114548/4088/7099/51311	5
GO:0002699	positive regulation of immune effector process	10/258	164/16992	0.000207201	0.00916421	0.00774589	2242/8741/5724/2268/7292/114548/51744/7124/7099/6347	10
GO:0070098	chemokine-mediated signaling pathway	7/258	81/16992	0.000229123	0.00999107	0.00844478	1524/54209/3579/3577/7852/1232/6347	7
GO:0009595	detection of biotic stimulus	4/258	21/16992	0.000253548	0.0107532	0.00908897	54209/58484/114548/7099	4
GO:0032647	regulation of interferon-alpha production	4/258	21/16992	0.000253548	0.0107532	0.00908897	3663/54106/7099/51311	4
GO:0002793	positive regulation of peptide secretion	12/258	235/16992	0.000260397	0.0108945	0.00920836	23601/2268/7292/114548/84818/51744/3479/26253/7124/2219/51311/283420	12
GO:0045785	positive regulation of cell adhesion	16/258	385/16992	0.000278467	0.0114951	0.00971606	566/1991/3113/5724/338879/8876/7292/7448/114548/4088/51744/3479/10276/7124/55615/6347	16
GO:0070613	regulation of protein processing	7/258	84/16992	0.000287173	0.0116985	0.00988798	3426/58484/7123/7448/728/3249/3633	7
GO:0002544	chronic inflammatory response	4/258	22/16992	0.000306215	0.011968	0.0101158	1524/8876/7124/6347	4
GO:0032607	interferon-alpha production	4/258	22/16992	0.000306215	0.011968	0.0101158	3663/54106/7099/51311	4
GO:1903317	regulation of protein maturation	7/258	85/16992	0.000308953	0.011968	0.0101158	3426/58484/7123/7448/728/3249/3633	7
GO:0002792	negative regulation of peptide secretion	8/258	112/16992	0.000309251	0.011968	0.0101158	3767/10062/7292/114548/1393/80223/7124/51311	8
GO:0014074	response to purine-containing compound	9/258	144/16992	0.00035727	0.0136556	0.0115422	9693/3767/64805/5724/10411/5032/1393/5023/6347	9
GO:0002691	regulation of cellular extravasation	4/258	23/16992	0.000366284	0.0138295	0.0116891	1991/5724/83483/6347	4
GO:0002218	activation of innate immune response	13/258	284/16992	0.000419351	0.0156423	0.0132214	146722/338339/64170/10062/8685/58484/3384/54106/26253/50856/2219/7099/51311	13
GO:0022409	positive regulation of cell-cell adhesion	12/258	249/16992	0.000439874	0.0162125	0.0137034	1991/3113/5724/338879/8876/7292/114548/51744/3479/7124/55615/6347	12
GO:0060326	cell chemotaxis	12/258	250/16992	0.000455944	0.0166071	0.0140369	566/3579/3577/54210/84818/4233/7852/728/3082/5872/80270/6347	12
GO:0002694	regulation of leukocyte activation	18/258	489/16992	0.000507272	0.0181466	0.0153381	146722/10062/2242/3113/8741/5724/2268/11326/8876/7292/114548/339390/51744/3479/150372/55615/7099/6347	18
GO:0002697	regulation of immune effector process	14/258	328/16992	0.000511796	0.0181466	0.0153381	3426/2242/8741/5724/2268/7292/7448/114548/339390/51744/728/7124/7099/6347	14
GO:0042535	positive regulation of tumor necrosis factor biosynthetic process	3/258	11/16992	0.000521658	0.0181466	0.0153381	566/943/7099	3
GO:1904994	regulation of leukocyte adhesion to vascular endothelial cell	3/258	11/16992	0.000521658	0.0181466	0.0153381	1991/5724/7124	3
GO:1903039	positive regulation of leukocyte cell-cell adhesion	11/258	220/16992	0.000557757	0.0188223	0.0159093	1991/3113/5724/8876/7292/114548/51744/3479/7124/55615/6347	11
GO:1903532	positive regulation of secretion by cell	14/258	331/16992	0.000559925	0.0188223	0.0159093	23601/5724/2268/7292/114548/84818/51744/3479/26253/7124/551/2219/51311/283420	14
GO:0032388	positive regulation of intracellular transport	13/258	293/16992	0.000562719	0.0188223	0.0159093	3767/6036/10411/2268/3687/4088/3479/54106/7124/7099/6347/63910/23209	13
GO:0032612	interleukin-1 production	6/258	68/16992	0.000575815	0.0188223	0.0159093	566/58484/114548/4088/7099/51311	6
GO:0043647	inositol phosphate metabolic process	6/258	68/16992	0.000575815	0.0188223	0.0159093	5341/23007/5724/122618/51744/3633	6
GO:0050766	positive regulation of phagocytosis	5/258	45/16992	0.000577559	0.0188223	0.0159093	566/146722/6556/7124/6347	5
GO:0006066	alcohol metabolic process	13/258	295/16992	0.000599667	0.0193393	0.0163462	5341/23007/5724/8578/7292/2820/122618/51744/3479/221/7124/1727/3633	13
GO:0002703	regulation of leukocyte mediated immunity	9/258	155/16992	0.000611242	0.0195093	0.0164899	2242/8741/5724/2268/7292/114548/339390/7124/7099	9
GO:0009620	response to fungus	5/258	46/16992	0.000640056	0.0202205	0.0170911	64170/1991/84818/7099/4353	5
GO:0006909	phagocytosis	13/258	298/16992	0.000658922	0.020474	0.0173053	566/146722/54209/6556/5657/10062/1991/8685/2268/1053/7124/2219/6347	13
GO:0045346	regulation of MHC class II biosynthetic process	3/258	12/16992	0.000687758	0.020474	0.0173053	566/6688/7099	3
GO:0045351	type I interferon biosynthetic process	3/258	12/16992	0.000687758	0.020474	0.0173053	54106/7099/51311	3
GO:0051818	disruption of cells of other organism involved in symbiotic interaction	3/258	12/16992	0.000687758	0.020474	0.0173053	566/1991/54210	3
GO:0051883	killing of cells in other organism involved in symbiotic interaction	3/258	12/16992	0.000687758	0.020474	0.0173053	566/1991/54210	3
GO:0070493	thrombin-activated receptor signaling pathway	3/258	12/16992	0.000687758	0.020474	0.0173053	5341/2151/4233	3
GO:0031349	positive regulation of defense response	16/258	420/16992	0.000718577	0.0211877	0.0179086	146722/338339/64170/10062/8685/58484/3384/7292/84818/54106/26253/7124/50856/2219/7099/51311	16
GO:1901615	organic hydroxy compound metabolic process	17/258	467/16992	0.000818169	0.0238967	0.0201983	5341/9693/23007/5724/8578/7292/2820/122618/51744/3479/221/7124/8647/80270/3249/1727/3633	17
GO:0032655	regulation of interleukin-12 production	5/258	49/16992	0.000858099	0.0245988	0.0207918	7292/3663/54106/7099/51311	5
GO:0034113	heterotypic cell-cell adhesion	5/258	49/16992	0.000858099	0.0245988	0.0207918	3557/338879/3687/4897/7124	5
GO:0032680	regulation of tumor necrosis factor production	7/258	101/16992	0.00087702	0.0246588	0.0208425	566/64170/5724/943/54106/7099/6347	7
GO:0045073	regulation of chemokine biosynthetic process	3/258	13/16992	0.000884086	0.0246588	0.0208425	566/1991/7124	3
GO:0071318	cellular response to ATP	3/258	13/16992	0.000884086	0.0246588	0.0208425	64805/5032/6347	3
GO:0032728	positive regulation of interferon-beta production	4/258	29/16992	0.00091469	0.0250609	0.0211823	3663/54106/7099/51311	4
GO:0032733	positive regulation of interleukin-10 production	4/258	29/16992	0.00091469	0.0250609	0.0211823	7292/54106/3082/7099	4
GO:0032602	chemokine production	6/258	75/16992	0.000969913	0.0263408	0.0222641	566/1991/7292/54106/7124/7099	6
GO:0032640	tumor necrosis factor production	7/258	103/16992	0.000984789	0.0265122	0.022409	566/64170/5724/943/54106/7099/6347	7
GO:0032615	interleukin-12 production	5/258	51/16992	0.00103138	0.0271339	0.0229345	7292/3663/54106/7099/51311	5
GO:0050728	negative regulation of inflammatory response	7/258	104/16992	0.00104244	0.0271339	0.0229345	1524/7130/10062/1991/114548/4088/3082	7
GO:1903555	regulation of tumor necrosis factor superfamily cytokine production	7/258	104/16992	0.00104244	0.0271339	0.0229345	566/64170/5724/943/54106/7099/6347	7
GO:0032731	positive regulation of interleukin-1 beta production	4/258	30/16992	0.00104294	0.0271339	0.0229345	566/114548/4088/51311	4
GO:0022407	regulation of cell-cell adhesion	15/258	394/16992	0.00105456	0.0272076	0.0229968	1991/3113/3557/5724/338879/11326/8876/7292/114548/339390/51744/3479/7124/55615/6347	15
GO:0008217	regulation of blood pressure	9/258	168/16992	0.00108478	0.0272899	0.0230663	4012/6518/5724/347148/4088/1359/5023/553/551	9
GO:0042033	chemokine biosynthetic process	3/258	14/16992	0.00111263	0.0272899	0.0230663	566/1991/7124	3
GO:0044130	negative regulation of growth of symbiont in host	3/258	14/16992	0.00111263	0.0272899	0.0230663	1991/7124/4353	3
GO:0051450	myoblast proliferation	3/258	14/16992	0.00111263	0.0272899	0.0230663	26287/3479/3082	3
GO:0051770	positive regulation of nitric-oxide synthase biosynthetic process	3/258	14/16992	0.00111263	0.0272899	0.0230663	54106/7099/6347	3
GO:2000479	regulation of cAMP-dependent protein kinase activity	3/258	14/16992	0.00111263	0.0272899	0.0230663	9693/4485/5575	3
GO:0002758	innate immune response-activating signal transduction	12/258	277/16992	0.00111945	0.0272899	0.0230663	146722/338339/64170/10062/8685/3384/54106/26253/50856/2219/7099/51311	12
GO:0052547	regulation of peptidase activity	15/258	397/16992	0.0011374	0.0275109	0.0232532	6590/8530/1475/58484/221476/140832/7448/114548/4088/23145/5023/3082/7124/551/117166	15
GO:0050709	negative regulation of protein secretion	7/258	106/16992	0.00116569	0.0279767	0.0236468	3767/10062/7292/114548/80223/7124/51311	7
GO:0002367	cytokine production involved in immune response	6/258	78/16992	0.00119139	0.0283734	0.0239821	6556/7292/54210/114548/7124/7099	6
GO:1903531	negative regulation of secretion by cell	9/258	171/16992	0.00122803	0.0287398	0.0242918	3767/10062/64805/7292/114548/1393/80223/7124/51311	9
GO:0019751	polyol metabolic process	7/258	107/16992	0.00123146	0.0287398	0.0242918	5341/23007/5724/2820/122618/51744/3633	7
GO:0030100	regulation of endocytosis	10/258	206/16992	0.00123462	0.0287398	0.0242918	566/146722/6556/5657/10062/2268/7448/7124/6347/11252	10
GO:1903037	regulation of leukocyte cell-cell adhesion	13/258	320/16992	0.00126351	0.0291928	0.0246747	1991/3113/5724/11326/8876/7292/114548/339390/51744/3479/7124/55615/6347	13
GO:1904018	positive regulation of vasculature development	8/258	139/16992	0.00129044	0.0293961	0.0248466	9693/116844/1524/10411/728/1232/3082/1116	8
GO:0071706	tumor necrosis factor superfamily cytokine production	7/258	108/16992	0.00130009	0.0293961	0.0248466	566/64170/5724/943/54106/7099/6347	7
GO:0010466	negative regulation of peptidase activity	11/258	244/16992	0.0013008	0.0293961	0.0248466	6590/8530/1475/58484/221476/140832/7448/23145/3082/551/117166	11
GO:0051047	positive regulation of secretion	14/258	362/16992	0.00132689	0.0295529	0.0249791	23601/5724/2268/7292/114548/84818/51744/3479/26253/7124/551/2219/51311/283420	14
GO:0032735	positive regulation of interleukin-12 production	4/258	32/16992	0.00133637	0.0295529	0.0249791	7292/3663/54106/7099	4
GO:1905517	macrophage migration	4/258	32/16992	0.00133637	0.0295529	0.0249791	566/64805/728/6347	4
GO:0010919	regulation of inositol phosphate biosynthetic process	3/258	15/16992	0.00137525	0.0297746	0.0251665	5341/5724/51744	3
GO:0044126	regulation of growth of symbiont in host	3/258	15/16992	0.00137525	0.0297746	0.0251665	1991/7124/4353	3
GO:0044146	negative regulation of growth of symbiont involved in interaction with host	3/258	15/16992	0.00137525	0.0297746	0.0251665	1991/7124/4353	3
GO:0097306	cellular response to alcohol	5/258	55/16992	0.00145412	0.0310479	0.0262427	6688/5031/7292/3779/23209	5
GO:1903036	positive regulation of response to wounding	5/258	55/16992	0.00145412	0.0310479	0.0262427	5341/8578/7448/7099/6347	5
GO:0045089	positive regulation of innate immune response	13/258	327/16992	0.00153311	0.0325103	0.0274788	146722/338339/64170/10062/8685/58484/3384/54106/26253/50856/2219/7099/51311	13
GO:0044144	modulation of growth of symbiont involved in interaction with host	3/258	16/16992	0.00167373	0.0352507	0.0297951	1991/7124/4353	3
GO:0043406	positive regulation of MAP kinase activity	10/258	217/16992	0.00181838	0.0380385	0.0321514	1991/221472/3479/7852/728/54106/3082/7124/6464/7099	10
GO:0090316	positive regulation of intracellular protein transport	11/258	255/16992	0.00184552	0.0381029	0.0322058	3767/6036/10411/3687/4088/3479/54106/7124/7099/6347/63910	11
GO:0032652	regulation of interleukin-1 production	5/258	58/16992	0.00184607	0.0381029	0.0322058	566/114548/4088/7099/51311	5
GO:0050702	interleukin-1 beta secretion	4/258	35/16992	0.00187779	0.0382476	0.0323282	58484/114548/7099/51311	4
GO:1902930	regulation of alcohol biosynthetic process	4/258	35/16992	0.00187779	0.0382476	0.0323282	5341/5724/51744/7124	4
GO:0050867	positive regulation of cell activation	13/258	336/16992	0.00194834	0.0394252	0.0333235	5341/3113/8741/5724/2268/8876/7292/114548/51744/3479/55615/7099/6347	13
GO:0010888	negative regulation of lipid storage	3/258	17/16992	0.00200972	0.0399772	0.03379	57104/10062/7124	3
GO:0090201	negative regulation of release of cytochrome c from mitochondria	3/258	17/16992	0.00200972	0.0399772	0.03379	3479/3082/551	3
GO:0002521	leukocyte differentiation	16/258	464/16992	0.00201435	0.0399772	0.03379	54209/2529/338339/7305/5657/6688/116071/1053/8876/7292/114548/150372/26253/7124/7099/973	16
GO:0002755	MyD88-dependent toll-like receptor signaling pathway	4/258	36/16992	0.00208762	0.0411673	0.034796	146722/54106/7099/51311	4
GO:0001818	negative regulation of cytokine production	10/258	222/16992	0.00214891	0.0421078	0.0355909	6556/1991/11326/7292/114548/54106/3082/7124/7099/51311	10
GO:0032103	positive regulation of response to external stimulus	11/258	261/16992	0.00221338	0.0430982	0.036428	566/8578/7292/84818/4088/4233/728/54106/7124/7099/6347	11
GO:0071902	positive regulation of protein serine/threonine kinase activity	12/258	302/16992	0.00231257	0.0442114	0.037369	9693/1991/221472/3479/7852/728/54106/3082/7124/6464/1116/7099	12
GO:0032715	negative regulation of interleukin-6 production	4/258	37/16992	0.0023131	0.0442114	0.037369	54106/3082/7124/7099	4
GO:0002705	positive regulation of leukocyte mediated immunity	6/258	89/16992	0.00234775	0.0442114	0.037369	8741/5724/2268/7292/114548/7124	6
GO:0001774	microglial cell activation	3/258	18/16992	0.00238479	0.0442114	0.037369	566/1524/51311	3
GO:0044117	growth of symbiont in host	3/258	18/16992	0.00238479	0.0442114	0.037369	1991/7124/4353	3
GO:0051767	nitric-oxide synthase biosynthetic process	3/258	18/16992	0.00238479	0.0442114	0.037369	54106/7099/6347	3
GO:0051769	regulation of nitric-oxide synthase biosynthetic process	3/258	18/16992	0.00238479	0.0442114	0.037369	54106/7099/6347	3
GO:0098581	detection of external biotic stimulus	3/258	18/16992	0.00238479	0.0442114	0.037369	54209/58484/7099	3
GO:0016485	protein processing	10/258	228/16992	0.00260772	0.0477116	0.0403274	566/151516/3426/58484/7123/7448/1359/728/3249/3633	10
GO:0045766	positive regulation of angiogenesis	7/258	122/16992	0.00261253	0.0477116	0.0403274	116844/1524/10411/728/1232/3082/1116	7
GO:0030595	leukocyte chemotaxis	9/258	191/16992	0.00261982	0.0477116	0.0403274	566/3579/3577/54210/84818/7852/728/80270/6347	9
GO:0002285	lymphocyte activation involved in immune response	8/258	156/16992	0.00266809	0.0481917	0.0407332	338339/6556/8741/7292/114548/51744/26253/7099	8
GO:0045088	regulation of innate immune response	14/258	391/16992	0.00270078	0.0481917	0.0407332	146722/338339/64170/10062/8685/58484/2268/3384/54106/26253/50856/2219/7099/51311	14
GO:0045860	positive regulation of protein kinase activity	16/258	478/16992	0.00270702	0.0481917	0.0407332	566/9693/6556/1991/29990/221472/5575/3479/7852/728/54106/3082/7124/6464/1116/7099	16
GO:0007159	leukocyte cell-cell adhesion	13/258	349/16992	0.00270845	0.0481917	0.0407332	1991/3113/5724/11326/8876/7292/114548/339390/51744/3479/7124/55615/6347	13
GO:0044110	growth involved in symbiotic interaction	3/258	19/16992	0.0028004	0.0492084	0.0415926	1991/7124/4353	3
GO:0044116	growth of symbiont involved in interaction with host	3/258	19/16992	0.0028004	0.0492084	0.0415926	1991/7124/4353	3
GO:0061028	establishment of endothelial barrier	4/258	39/16992	0.00281327	0.0492084	0.0415926	9693/10411/1003/7124	4

## Sheet: Body Hyper-methylated DMGs
Table S6 Gene set enrichment analysis results (GO-BP)
ID	Description	GeneRatio	BgRatio	pvalue	p.adjust	qvalue	geneID	Count
GO:0042110	T cell activation	18/146	453/16992	6.81983e-08	0.000166063	0.000146375	27240/916/3575/10803/677/1540/3659/3683/3702/11151/3133/51176/64919/1236/915/6504/3952/1650	18
GO:0030217	T cell differentiation	12/146	216/16992	3.62271e-07	0.000441065	0.000388774	916/3575/10803/677/1540/3659/3702/51176/64919/1236/915/3952	12
GO:0030098	lymphocyte differentiation	14/146	316/16992	5.89869e-07	0.000478777	0.000422015	916/3575/10803/677/1540/3659/3702/51176/64919/1236/915/6504/3952/22806	14
GO:0071356	cellular response to tumor necrosis factor	12/146	270/16992	3.78194e-06	0.00230226	0.00202931	8793/608/7185/6362/329/7124/677/1540/6351/5696/10365/4050	12
GO:0034612	response to tumor necrosis factor	12/146	288/16992	7.30583e-06	0.00297354	0.00262101	8793/608/7185/6362/329/7124/677/1540/6351/5696/10365/4050	12
GO:0002706	regulation of lymphocyte mediated immunity	8/146	118/16992	8.08311e-06	0.00297354	0.00262101	3575/7124/56253/5272/3133/725/6504/3952	8
GO:0002707	negative regulation of lymphocyte mediated immunity	5/146	33/16992	8.54815e-06	0.00297354	0.00262101	3575/5272/3133/725/6504	5
GO:0007159	leukocyte cell-cell adhesion	13/146	349/16992	1.00723e-05	0.00303652	0.00267653	27240/916/3575/7124/1540/3659/3683/11151/3133/1236/915/6504/3952	13
GO:0002521	leukocyte differentiation	15/146	464/16992	1.12233e-05	0.00303652	0.00267653	916/3575/10803/7124/677/1540/3659/3702/51176/64919/1236/915/6504/3952/22806	15
GO:1903039	positive regulation of leukocyte cell-cell adhesion	10/146	220/16992	2.06145e-05	0.00392488	0.00345956	916/3575/7124/1540/11151/3133/1236/915/6504/3952	10
GO:0051249	regulation of lymphocyte activation	14/146	430/16992	2.06558e-05	0.00392488	0.00345956	27240/916/3575/374403/677/1540/3659/11151/3133/1236/915/6504/3952/22806	14
GO:0002694	regulation of leukocyte activation	15/146	489/16992	2.07761e-05	0.00392488	0.00345956	27240/916/3575/374403/677/1540/3659/11151/3133/1236/915/6504/3952/22806/3929	15
GO:1903037	regulation of leukocyte cell-cell adhesion	12/146	320/16992	2.09542e-05	0.00392488	0.00345956	27240/916/3575/7124/1540/3659/11151/3133/1236/915/6504/3952	12
GO:0033077	T cell differentiation in thymus	6/146	68/16992	2.5631e-05	0.00445797	0.00392945	916/3575/677/64919/1236/915	6
GO:0022407	regulation of cell-cell adhesion	13/146	394/16992	3.59783e-05	0.00551735	0.00486323	27240/916/3575/7124/1540/3659/11151/3133/51176/1236/915/6504/3952	13
GO:0002704	negative regulation of leukocyte mediated immunity	5/146	44/16992	3.62536e-05	0.00551735	0.00486323	3575/5272/3133/725/6504	5
GO:0045058	T cell selection	5/146	46/16992	4.51322e-05	0.00646452	0.00569811	916/1540/64919/1236/915	5
GO:0002703	regulation of leukocyte mediated immunity	8/146	155/16992	5.82041e-05	0.00756195	0.00666543	3575/7124/56253/5272/3133/725/6504/3952	8
GO:0022409	positive regulation of cell-cell adhesion	10/146	249/16992	5.90049e-05	0.00756195	0.00666543	916/3575/7124/1540/11151/3133/1236/915/6504/3952	10
GO:0050863	regulation of T cell activation	11/146	305/16992	6.64359e-05	0.0079108	0.00697293	27240/916/3575/1540/3659/11151/3133/1236/915/6504/3952	11
GO:0001909	leukocyte mediated cytotoxicity	6/146	82/16992	7.43036e-05	0.0079108	0.00697293	3575/56253/11151/5272/3133/3952	6
GO:0001910	regulation of leukocyte mediated cytotoxicity	5/146	51/16992	7.47222e-05	0.0079108	0.00697293	3575/56253/5272/3133/3952	5
GO:0032615	interleukin-12 production	5/146	51/16992	7.47222e-05	0.0079108	0.00697293	3659/4050/1236/6504/3952	5
GO:0050870	positive regulation of T cell activation	9/146	211/16992	8.80751e-05	0.00893595	0.00787654	916/3575/1540/11151/3133/1236/915/6504/3952	9
GO:0033209	tumor necrosis factor-mediated signaling pathway	8/146	167/16992	9.82546e-05	0.00922861	0.0081345	8793/608/7185/329/7124/1540/5696/4050	8
GO:0042267	natural killer cell mediated cytotoxicity	5/146	54/16992	9.85395e-05	0.00922861	0.0081345	56253/11151/5272/3133/3952	5
GO:0002683	negative regulation of immune system process	12/146	382/16992	0.000115379	0.0104055	0.00917185	3575/53347/79037/374403/7124/677/1540/3659/5272/3133/725/6504	12
GO:0050852	T cell receptor signaling pathway	8/146	173/16992	0.000125561	0.0109193	0.00962475	916/53347/79037/1540/3702/5696/1236/915	8
GO:0002228	natural killer cell mediated immunity	5/146	58/16992	0.000138894	0.0112669	0.00993117	56253/11151/5272/3133/3952	5
GO:0031341	regulation of cell killing	5/146	58/16992	0.000138894	0.0112669	0.00993117	3575/56253/5272/3133/3952	5
GO:0001819	positive regulation of cytokine production	12/146	391/16992	0.000143439	0.0112669	0.00993117	916/329/7124/3659/3595/56253/3133/4050/1236/6504/3952/3929	12
GO:0032633	interleukin-4 production	4/146	32/16992	0.000155986	0.0112858	0.0099478	916/3702/3133/51176	4
GO:0042269	regulation of natural killer cell mediated cytotoxicity	4/146	32/16992	0.000155986	0.0112858	0.0099478	56253/5272/3133/3952	4
GO:0048872	homeostasis of number of cells	9/146	228/16992	0.000158474	0.0112858	0.0099478	27240/608/3575/677/1540/94081/11151/10365/1236	9
GO:0042108	positive regulation of cytokine biosynthetic process	5/146	60/16992	0.000163287	0.0112858	0.0099478	916/7124/3659/4050/3929	5
GO:0001911	negative regulation of leukocyte mediated cytotoxicity	3/146	13/16992	0.000166854	0.0112858	0.0099478	3575/5272/3133	3
GO:0042035	regulation of cytokine biosynthetic process	6/146	97/16992	0.000188712	0.0123938	0.0109245	916/7124/3659/4050/28951/3929	6
GO:0002715	regulation of natural killer cell mediated immunity	4/146	34/16992	0.000198505	0.0123938	0.0109245	56253/5272/3133/3952	4
GO:0050856	regulation of T cell receptor signaling pathway	4/146	34/16992	0.000198505	0.0123938	0.0109245	53347/79037/1540/1236	4
GO:0032609	interferon-gamma production	6/146	101/16992	0.000235324	0.0143254	0.012627	916/7124/3595/3702/1236/6504	6
GO:0002698	negative regulation of immune effector process	6/146	104/16992	0.000275885	0.0163848	0.0144423	3575/7124/5272/3133/725/6504	6
GO:0031342	negative regulation of cell killing	3/146	16/16992	0.000320584	0.0182198	0.0160597	3575/5272/3133	3
GO:0001906	cell killing	6/146	107/16992	0.000321745	0.0182198	0.0160597	3575/56253/11151/5272/3133/3952	6
GO:0042089	cytokine biosynthetic process	6/146	108/16992	0.000338291	0.0187214	0.0165018	916/7124/3659/4050/28951/3929	6
GO:0046651	lymphocyte proliferation	9/146	255/16992	0.000363122	0.019649	0.0173195	916/3575/3659/11151/3133/51176/6504/3952/22806	9
GO:0042107	cytokine metabolic process	6/146	110/16992	0.00037338	0.0197648	0.0174215	916/7124/3659/4050/28951/3929	6
GO:0032943	mononuclear cell proliferation	9/146	257/16992	0.000384416	0.019916	0.0175549	916/3575/3659/11151/3133/51176/6504/3952/22806	9
GO:0046631	alpha-beta T cell activation	6/146	116/16992	0.000495965	0.0251599	0.022177	916/3659/3702/3133/51176/64919	6
GO:0002696	positive regulation of leukocyte activation	10/146	327/16992	0.000533728	0.0262313	0.0231214	916/3575/1540/11151/3133/1236/915/6504/3952/3929	10
GO:0002697	regulation of immune effector process	10/146	328/16992	0.000546531	0.0262313	0.0231214	3575/329/7124/56253/5272/3133/725/6504/3952/3929	10
GO:0070661	leukocyte proliferation	9/146	270/16992	0.000549403	0.0262313	0.0231214	916/3575/3659/11151/3133/51176/6504/3952/22806	9
GO:0050854	regulation of antigen receptor-mediated signaling pathway	4/146	46/16992	0.000644896	0.0293586	0.0258779	53347/79037/1540/1236	4
GO:0050777	negative regulation of immune response	6/146	122/16992	0.000647841	0.0293586	0.0258779	3575/7124/5272/3133/725/6504	6
GO:0050867	positive regulation of cell activation	10/146	336/16992	0.00065842	0.0293586	0.0258779	916/3575/1540/11151/3133/1236/915/6504/3952/3929	10
GO:0070098	chemokine-mediated signaling pathway	5/146	81/16992	0.00066313	0.0293586	0.0258779	10803/6362/6351/1236/1237	5
GO:0045061	thymic T cell selection	3/146	21/16992	0.000737789	0.0320807	0.0282773	916/1236/915	3
GO:0032655	regulation of interleukin-12 production	4/146	49/16992	0.000820806	0.0344597	0.0303743	3659/4050/1236/6504	4
GO:0070265	necrotic cell death	4/146	49/16992	0.000820806	0.0344597	0.0303743	114908/329/7124/1540	4
GO:0002819	regulation of adaptive immune response	6/146	130/16992	0.000903755	0.0372991	0.032877	3575/7124/3659/3133/725/6504	6
GO:0046640	regulation of alpha-beta T cell proliferation	3/146	23/16992	0.000970147	0.0393718	0.034704	916/3659/3133	3
GO:0045577	regulation of B cell differentiation	3/146	24/16992	0.00110179	0.0439814	0.0387672	677/1540/22806	3
GO:0002449	lymphocyte mediated immunity	9/146	300/16992	0.00115775	0.044399	0.0391352	3575/7124/56253/11151/5272/3133/725/6504/3952	9
GO:0032649	regulation of interferon-gamma production	5/146	92/16992	0.00118041	0.044399	0.0391352	916/7124/3595/1236/6504	5
GO:0051251	positive regulation of lymphocyte activation	9/146	301/16992	0.00118486	0.044399	0.0391352	916/3575/1540/11151/3133/1236/915/6504/3952	9
GO:0010803	regulation of tumor necrosis factor-mediated signaling pathway	4/146	54/16992	0.00118519	0.044399	0.0391352	7185/329/7124/1540	4
GO:0050851	antigen receptor-mediated signaling pathway	8/146	246/16992	0.00130606	0.0481273	0.0424215	916/53347/79037/1540/3702/5696/1236/915	8
GO:0030595	leukocyte chemotaxis	7/146	191/16992	0.00132424	0.0481273	0.0424215	1901/6362/11151/6351/1236/6504/3929	7
GO:0042102	positive regulation of T cell proliferation	5/146	95/16992	0.00136251	0.0487899	0.0430055	916/11151/3133/6504/3952	5
GO:0060326	cell chemotaxis	8/146	250/16992	0.00144672	0.0497704	0.0438698	1901/6362/11151/6351/51176/1236/6504/3929	8
GO:0050670	regulation of lymphocyte proliferation	7/146	194/16992	0.00144836	0.0497704	0.0438698	916/3659/11151/3133/6504/3952/22806	7
GO:0009247	glycolipid biosynthetic process	4/146	57/16992	0.00145121	0.0497704	0.0438698	79690/65258/360203/128869	4

## Sheet: Body Hypo-methylated DMGs
Table S6 Gene set enrichment analysis results (GO-BP)
ID	Description	GeneRatio	BgRatio	pvalue	p.adjust	qvalue	geneID	Count
GO:0042119	neutrophil activation	57/653	490/16992	7.0695e-14	1.49095e-10	1.36103e-10	1729/6037/7130/967/1084/1992/116844/566/272/25852/6279/6590/340061/1511/4353/5795/5273/2150/11031/2207/5657/326624/7226/10493/5223/3071/978/4126/945/84514/9588/5023/6402/25798/10890/6286/10555/7414/2212/9145/10788/2683/1991/1727/5864/9218/150372/79930/6280/84329/719/8907/55754/23412/8804/80301/23593	57
GO:0036230	granulocyte activation	57/653	495/16992	1.09212e-13	1.49095e-10	1.36103e-10	1729/6037/7130/967/1084/1992/116844/566/272/25852/6279/6590/340061/1511/4353/5795/5273/2150/11031/2207/5657/326624/7226/10493/5223/3071/978/4126/945/84514/9588/5023/6402/25798/10890/6286/10555/7414/2212/9145/10788/2683/1991/1727/5864/9218/150372/79930/6280/84329/719/8907/55754/23412/8804/80301/23593	57
GO:0002446	neutrophil mediated immunity	57/653	498/16992	1.41325e-13	1.49095e-10	1.36103e-10	1729/6037/7130/967/1084/1992/116844/566/272/25852/6279/6590/340061/1511/4353/5795/5273/2150/11031/2207/5657/326624/7226/10493/5223/3071/978/4126/945/84514/9588/5023/6402/25798/10890/6286/10555/7414/2212/9145/10788/2683/1991/1727/5864/9218/150372/79930/6280/84329/719/8907/55754/23412/8804/80301/23593	57
GO:0002283	neutrophil activation involved in immune response	56/653	485/16992	1.62271e-13	1.49095e-10	1.36103e-10	1729/6037/7130/967/1084/1992/116844/566/272/25852/6279/6590/340061/1511/4353/5795/5273/11031/2207/5657/326624/7226/10493/5223/3071/978/4126/945/84514/9588/5023/6402/25798/10890/6286/10555/7414/2212/9145/10788/2683/1991/1727/5864/9218/150372/79930/6280/84329/719/8907/55754/23412/8804/80301/23593	56
GO:0043312	neutrophil degranulation	56/653	485/16992	1.62271e-13	1.49095e-10	1.36103e-10	1729/6037/7130/967/1084/1992/116844/566/272/25852/6279/6590/340061/1511/4353/5795/5273/11031/2207/5657/326624/7226/10493/5223/3071/978/4126/945/84514/9588/5023/6402/25798/10890/6286/10555/7414/2212/9145/10788/2683/1991/1727/5864/9218/150372/79930/6280/84329/719/8907/55754/23412/8804/80301/23593	56
GO:0001819	positive regulation of cytokine production	35/653	391/16992	3.22748e-06	0.00247117	0.00225584	566/340061/336/2150/7099/2207/405/283234/115362/7292/9370/8767/6777/1191/5027/84282/3553/10555/4602/246778/330/6363/1991/2865/8013/53833/8692/150372/3592/136/2205/719/84265/126259/3578	35
GO:0002697	regulation of immune effector process	31/653	328/16992	3.89581e-06	0.00255677	0.00233397	340061/336/3109/23529/2150/7099/2207/7292/8767/6777/440275/5027/3553/4602/10077/11213/2956/246778/330/6363/2865/8013/53833/409/9844/3592/136/2205/3142/719/8907	31
GO:0032103	positive regulation of response to external stimulus	26/653	261/16992	9.19049e-06	0.00527764	0.00481775	811/566/81565/6279/2150/7099/2207/3071/115362/7292/9647/8767/6777/3553/6363/2865/8692/3592/6280/136/7941/2205/23075/719/5228/2920	26
GO:0045646	regulation of erythrocyte differentiation	9/653	38/16992	1.037e-05	0.00529332	0.00483207	6688/91/405/3071/3624/6777/23028/3635/1021	9
GO:0045648	positive regulation of erythrocyte differentiation	7/653	23/16992	1.71546e-05	0.00693572	0.00633135	91/405/3071/3624/6777/23028/3635	7
GO:0045625	regulation of T-helper 1 cell differentiation	5/653	10/16992	1.77138e-05	0.00693572	0.00633135	7292/8767/246778/6363/3142	5
GO:0002699	positive regulation of immune effector process	19/653	164/16992	1.81168e-05	0.00693572	0.00633135	3109/23529/2150/7099/2207/7292/8767/6777/5027/3553/4602/2956/6363/2865/8013/3592/136/2205/3142	19
GO:0032602	chemokine production	12/653	75/16992	2.66541e-05	0.00941915	0.00859838	566/6279/2150/7099/7292/9370/8767/3553/1991/2865/6280/136	12
GO:0002821	positive regulation of adaptive immune response	12/653	80/16992	5.15993e-05	0.016932	0.0154565	23529/2207/7292/8767/440275/5027/3553/2956/6363/3592/2205/3142	12
GO:0050671	positive regulation of lymphocyte proliferation	15/653	127/16992	0.000108602	0.0280245	0.0255825	4690/3109/23529/7099/283234/3071/7292/8767/6777/3553/63925/6363/3592/126259/80380	15
GO:0050729	positive regulation of inflammatory response	13/653	100/16992	0.000116278	0.0280245	0.0255825	6279/7099/2207/115362/7292/6777/3553/2865/8692/6280/136/7941/2205	13
GO:0097028	dendritic cell differentiation	8/653	40/16992	0.000117808	0.0280245	0.0255825	6688/2150/5657/7226/116071/4055/6363/2322	8
GO:0002521	leukocyte differentiation	35/653	464/16992	0.000118049	0.0280245	0.0255825	5468/6688/23529/2150/7099/1053/2207/5657/7226/4066/116071/3071/54997/7292/9370/3624/4055/8767/6777/23028/3635/133396/10221/760/4602/1021/246778/6363/150372/1840/3592/2322/3142/973/79840	35
GO:0032946	positive regulation of mononuclear cell proliferation	15/653	128/16992	0.000118746	0.0280245	0.0255825	4690/3109/23529/7099/283234/3071/7292/8767/6777/3553/63925/6363/3592/126259/80380	15
GO:0070661	leukocyte proliferation	24/653	270/16992	0.000124301	0.0280245	0.0255825	4690/3109/23529/2150/7099/283234/3071/7292/8767/6777/1191/3635/5027/3553/63925/246778/6363/53833/3592/7940/2322/973/126259/80380	24
GO:0014074	response to purine-containing compound	16/653	144/16992	0.000134443	0.0280245	0.0255825	10411/5468/7226/9370/23028/5023/6402/5027/5728/7184/3553/5024/7490/2354/5562/845	16
GO:0033198	response to ATP	7/653	31/16992	0.000140753	0.0280245	0.0255825	5023/6402/5027/5728/7184/3553/5024	7
GO:0002819	regulation of adaptive immune response	15/653	130/16992	0.000141533	0.0280245	0.0255825	23529/2207/7292/8767/440275/5027/3553/5987/2956/246778/6363/53833/3592/2205/3142	15
GO:0002824	positive regulation of adaptive immune response based on somatic recombination of immune receptors built from immunoglobulin superfamily domains	11/653	76/16992	0.000146406	0.0280245	0.0255825	23529/2207/7292/8767/5027/3553/2956/6363/3592/2205/3142	11
GO:0032675	regulation of interleukin-6 production	13/653	103/16992	0.000157559	0.0289531	0.0264302	2150/7099/2207/3071/7292/8767/3635/5027/3553/11213/409/8692/136	13
GO:0050764	regulation of phagocytosis	10/653	65/16992	0.000173876	0.0299945	0.0273809	811/566/5468/2150/2207/5657/3071/9370/5728/3553	10
GO:0050670	regulation of lymphocyte proliferation	19/653	194/16992	0.000179513	0.0299945	0.0273809	4690/3109/23529/7099/283234/3071/7292/8767/6777/3635/3553/63925/246778/6363/53833/3592/7940/126259/80380	19
GO:0070665	positive regulation of leukocyte proliferation	15/653	133/16992	0.000182814	0.0299945	0.0273809	4690/3109/23529/7099/283234/3071/7292/8767/6777/3553/63925/6363/3592/126259/80380	15
GO:0032944	regulation of mononuclear cell proliferation	19/653	195/16992	0.000191925	0.0304035	0.0277542	4690/3109/23529/7099/283234/3071/7292/8767/6777/3635/3553/63925/246778/6363/53833/3592/7940/126259/80380	19
GO:0032611	interleukin-1 beta production	9/653	56/16992	0.000260077	0.0385263	0.0351692	566/2150/7099/115362/3140/5027/3553/6363/409	9
GO:0042102	positive regulation of T cell proliferation	12/653	95/16992	0.000277272	0.0385263	0.0351692	4690/3109/283234/3071/7292/8767/6777/3553/6363/3592/126259/80380	12
GO:0032635	interleukin-6 production	13/653	109/16992	0.000278917	0.0385263	0.0351692	2150/7099/2207/3071/7292/8767/3635/5027/3553/11213/409/8692/136	13
GO:1901653	cellular response to peptide	26/653	320/16992	0.000279941	0.0385263	0.0351692	81565/5468/114814/8835/11031/23038/2706/57085/5576/528/1176/9370/8767/6777/10890/3553/760/64710/2865/8013/6464/54331/113/5562/8837/688	26
GO:0002573	myeloid leukocyte differentiation	18/653	185/16992	0.000285438	0.0385263	0.0351692	5468/6688/2150/7099/1053/5657/116071/54997/9370/3624/4055/23028/3635/133396/10221/760/1021/6363	18
GO:0043372	positive regulation of CD4-positive, alpha-beta T cell differentiation	6/653	25/16992	0.000298133	0.0385263	0.0351692	3071/7292/8767/4602/6363/3142	6
GO:0070663	regulation of leukocyte proliferation	19/653	202/16992	0.000301904	0.0385263	0.0351692	4690/3109/23529/7099/283234/3071/7292/8767/6777/3635/3553/63925/246778/6363/53833/3592/7940/126259/80380	19
GO:0045063	T-helper 1 cell differentiation	5/653	17/16992	0.000347519	0.0430882	0.0393335	7292/8767/246778/6363/3142	5
GO:0046651	lymphocyte proliferation	22/653	255/16992	0.000356411	0.0430882	0.0393335	4690/3109/23529/7099/283234/3071/7292/8767/6777/3635/5027/3553/63925/246778/6363/53833/3592/7940/2322/973/126259/80380	22
GO:0001818	negative regulation of cytokine production	20/653	222/16992	0.000373375	0.0439817	0.0401492	336/2150/7099/3071/7292/9370/5552/3624/3635/84282/5987/11213/57447/1991/53833/409/307/3592/4795/80380	20
GO:0032943	mononuclear cell proliferation	22/653	257/16992	0.000396964	0.0455914	0.0416186	4690/3109/23529/7099/283234/3071/7292/8767/6777/3635/5027/3553/63925/246778/6363/53833/3592/7940/2322/973/126259/80380	22
GO:0042108	positive regulation of cytokine biosynthetic process	9/653	60/16992	0.000442757	0.0496104	0.0452874	566/336/7099/6777/3553/246778/1991/2205/3578	9

## Sheet: 3'UTR Hyper-methylated DMG
Table S6 Gene set enrichment analysis results (GO-BP)
ID	Description	GeneRatio	BgRatio	pvalue	p.adjust	qvalue	geneID	Count
GO:0002791	regulation of peptide secretion	11/104	419/16992	5.12253e-05	0.0485121	0.0436188	3033/285381/55636/7100/3133/9324/5595/7124/79679/2692/2867	11
GO:0002700	regulation of production of molecular mediator of immune response	6/104	111/16992	6.12156e-05	0.0485121	0.0436188	23529/3133/3162/5595/7124/2867	6
GO:0045429	positive regulation of nitric oxide biosynthetic process	4/104	40/16992	0.000102155	0.0485121	0.0436188	7100/7124/3643/10365	4
GO:1904407	positive regulation of nitric oxide metabolic process	4/104	40/16992	0.000102155	0.0485121	0.0436188	7100/7124/3643/10365	4
GO:0002279	mast cell activation involved in immune response	4/104	45/16992	0.000162684	0.0485121	0.0436188	867/27040/5293/3162	4
GO:0043303	mast cell degranulation	4/104	45/16992	0.000162684	0.0485121	0.0436188	867/27040/5293/3162	4
GO:2000379	positive regulation of reactive oxygen species metabolic process	5/104	85/16992	0.000173459	0.0485121	0.0436188	7100/143244/7124/3643/10365	5
GO:0002448	mast cell mediated immunity	4/104	47/16992	0.000192934	0.0485121	0.0436188	867/27040/5293/3162	4
GO:1903428	positive regulation of reactive oxygen species biosynthetic process	4/104	47/16992	0.000192934	0.0485121	0.0436188	7100/7124/3643/10365	4
