# Supplementary material for: Identification of potential blood biomarkers for Parkinson’s disease by gene expression and DNA methylation data integration analysis
Source: Clin Epigenetics. 2019 Feb 11;11:24. doi: 10.1186/s13148-019-0621-5 (PMC6371578; doi:10.1186/s13148-019-0621-5)
Supplement: Supplementary file 1 — Table S1. Differentially Expressed Gene List. Table S2. Previous differential probes and our analysis results. Table S3. Differentially expressed gene functional enrichment results. Table S4. Differentially methylated intergenic CpG sites. Table S5. Differentially methylated gene list. Table S6. Gene set enrichment analysis results (GO-BP). Table S7. Hypo-up genes in different regions. Table S8. Differentially methylated gene list based on all region CpGs. Table S9. Gene enrichment analysis results. Table S10. Hypo-up gene-associated differentially methylated CpGs. Table S11. Dominant methylation-altered regions for hypo-up genes. Table S12. Correlation Coefficient between gene expression and region-specific methylation level. Table S13. The importance of each hypo-up gene in gene expression classifier. Table S14. Union of best predictors of the three classifiers. (ZIP 1455 kb) [file 13148_2019_621_MOESM1_ESM.zip › Table S7.xls]

## Sheet: TSS1500 hypo-up gene list
Table S7 Hypo-up genes in different regions
PTGDS
SH2D3C
STK40
GPR97
SLC15A3
PILRA
FCGRT
TYROBP
RPS6KA1
KDM6B
P2RX1
CTSD
S100A11
MMP9
AGTRAP
FGR
CDC42EP4
SLPI
DOK3
BMX
S100A6
CNPY3
TREM1
RAB11FIP4
COTL1
PYCARD
LMO4
HK3
DNAJC5
CD300LF
TSPAN14
PITPNA
FCER1G
CSF3R
INPP5K
FAM53C
GSN
MCTP2
PARVG
IFI30
LTBR
LPPR2
PLXNB2
BCL2L2
PPP1CA
FERMT3
CFD
PI3
IFNGR2
ATG7
H6PD
ARAP3
ALOX5AP
TUBA1B
PHLPP1
SLC27A3
TCN1
CBFA2T3
GAPDH
CD59
ARG1
SESN2
S100A9
P2RY13
MBP
MARK2
SLC9A8
KCTD13
CD82
SLC26A8
GRAMD1A
PRAM1
SIK3
DENND5A
CLCN4
NDUFS2
REM2
TNFSF13
LAPTM5
PLCB2
CDC42EP3
GIT2
TNFSF13B

## Sheet: TSS200 hypo-up gene list
Table S7 Hypo-up genes in different regions
LRRC25
IFITM3
SH2D3C
GPR97
NFAM1
PILRA
FCGRT
TYROBP
SPI1
P2RX1
MMP9
GPX3
AGTRAP
FGR
OSCAR
ADAM8
CD300A
MYO7B
BCR
SLC11A1
NCF4
SLPI
C5AR1
TREM1
SERPINA1
CDA
ITGAM
PYCARD
SLC45A4
IL1RN
GAS7
TK2
FCER1G
CSF3R
LST1
HAL
MCTP2
RARA
PADI4
AKNA
PTAFR
SUOX
IFNGR2
SIGLEC9
SLC27A3
TCN1
CPT2
ARSB
CBFA2T3
SIRPB2
S100A9
ARHGAP27
SLC22A18
CD300LB
PAK6
BTBD19
NDUFS2
TNFSF13
B3GNT8
EMR3
DGKZ

## Sheet: 5'UTR hypo-up gene list
Table S7 Hypo-up genes in different regions
GPR97
NFAM1
PILRA
CMIP
TYROBP
SPI1
GRN
NACC2
FGR
OSCAR
CST7
SLC11A1
IQSEC1
NCF4
ARAP1
SELPLG
SBNO2
CAMKK2
ITPRIP
PRKCD
TNFRSF9
C5AR1
TREM1
KIF1B
FCAR
SYTL3
IL1RN
GAS7
CD300LF
RAB11FIP1
CSF3R
LST1
GSN
HAL
POR
BCL2L2
PADI4
PTAFR
ODF3B
H6PD
ARAP3
MBD6
SIGLEC9
TP53INP2
ARSB
CD59
NCF2
SIRPB2
S100A9
ARHGAP27
CD300LB
MBP
SLC26A8
KRT23
VSIG4
FAM193B
RRBP1
RALY
KCNMB1
NDUFS2
TNFSF13
EMR3

## Sheet: 1stExon hypo-up gene list
Table S7 Hypo-up genes in different regions
GPR97
NFAM1
PILRA
CMIP
TYROBP
SPI1
P2RX1
FES
FGR
OSCAR
CST7
SLC11A1
IQSEC1
NCF4
SLPI
DOK3
C5AR1
TREM1
CXCR1
FCAR
MRVI1
IL1RN
GAS7
CD300LF
RAB11FIP1
HAL
FCN1
PADI4
PTAFR
ODF3B
SIGLEC9
TCN1
NCF2
SIRPB2
P2RY13
CD300LB
TLR4
VSIG4
KCNMB1
TNFSF13
EMR3

## Sheet: Body hypo-up gene list
Table S7 Hypo-up genes in different regions
LRRC25
MGRN1
ZYX
NFAM1
TPD52L2
SPI1
RPS6KA1
P2RX1
GPX3
AGTRAP
PLEKHO2
SLPI
DOK3
CD97
ITGA5
NADK
INPP5D
ARRB2
RAB37
PPP1R15A
CDA
AP1M1
CHST15
GTPBP1
MRVI1
IL1RN
ROPN1L
DIRC2
TKT
BEST1
SPINT1
FCER1G
PLBD1
LST1
GNG2
RILPL1
MAN2A2
ETV6
PARVG
JARID2
FOSL2
LTBR
SLC12A9
MAP3K3
IDH2
SLC25A20
MTMR3
CD63
PGD
TMEM189
ZMAT5
SPTLC2
RNF135
DEDD
PCYT1A
BRI3
WDTC1
N4BP1
NAALADL1
FCHO1
RNF165
PPM1F
PHLPP1
SLC43A2
TNFSF12-TNFSF13
NCF2
PPCDC
S100A9
CD300LB
VNN3
B4GALT5
TLR4
DIAPH1
MICALL1
H2AFY
FAM65A
CEACAM3
CFLAR
NDUFS2
FAM63A
B3GNT8
GATAD2B

## Sheet: 3'UTR hypo-up gene list
Table S7 Hypo-up genes in different regions
LSP1
SLC9A1
GPR97
TPD52L2
ARHGAP26
RAB1B
CALCOCO1
PRR24
PRKCD
TIMP2
VASP
FAM134A
BEST1
VAV1
SLC12A9
SH3BP5L
UGGT1
SLC9A3R1
DEDD
ATG7
POLR2C
LILRA6
KLHL21
PHLPP1
SYNGR2
SIRPA
SLC43A2
RNF185
NCOA1
S100A9
