# Supplementary material for: Identification of potential blood biomarkers for Parkinson’s disease by gene expression and DNA methylation data integration analysis
Source: Clin Epigenetics. 2019 Feb 11;11:24. doi: 10.1186/s13148-019-0621-5 (PMC6371578; doi:10.1186/s13148-019-0621-5)
Supplement: Supplementary file 1 — Table S1. Differentially Expressed Gene List. Table S2. Previous differential probes and our analysis results. Table S3. Differentially expressed gene functional enrichment results. Table S4. Differentially methylated intergenic CpG sites. Table S5. Differentially methylated gene list. Table S6. Gene set enrichment analysis results (GO-BP). Table S7. Hypo-up genes in different regions. Table S8. Differentially methylated gene list based on all region CpGs. Table S9. Gene enrichment analysis results. Table S10. Hypo-up gene-associated differentially methylated CpGs. Table S11. Dominant methylation-altered regions for hypo-up genes. Table S12. Correlation Coefficient between gene expression and region-specific methylation level. Table S13. The importance of each hypo-up gene in gene expression classifier. Table S14. Union of best predictors of the three classifiers. (ZIP 1455 kb) [file 13148_2019_621_MOESM1_ESM.zip › Table S8.xls]

## Sheet: DMGs based on all region CpGs
Table S8 Differentially methylated gene list based on all region CpGs
geneName	logFC	AveExpr	t	P.Value	adj.P.Val	B	delta.of.beta
PLEK	-0.111646	-0.681946	-6.40449	3.15093e-10	4.74948e-06	12.635	-0.0182319
MIR1227	-0.103078	-0.935287	-6.28715	6.4223e-10	4.74948e-06	11.9436	-0.0161064
KRT17	-0.119302	-0.543863	-6.27984	6.71114e-10	4.74948e-06	11.9009	-0.0198438
SLPI	-0.215525	-1.9098	-6.05702	2.51438e-09	1.33457e-05	10.62	-0.0249782
CBL	0.0491802	-1.22174	5.93982	4.95734e-09	1.97668e-05	9.96257	0.00713429
AZU1	-0.142517	-0.211505	-5.919	5.58622e-09	1.97668e-05	9.84696	-0.0243559
AGTRAP	-0.0657245	-1.11934	-5.85242	8.16491e-09	2.47642e-05	9.47972	-0.00981639
LRG1	-0.12032	-0.132306	-5.74611	1.48574e-08	3.83811e-05	8.9009	-0.0206752
SNORA30	-0.189331	-0.532916	-5.72984	1.62701e-08	3.83811e-05	8.81313	-0.0313169
LCN2	-0.107104	1.13076	-5.70926	1.8245e-08	3.87359e-05	8.70244	-0.0159228
SUMO1P1	-0.15672	1.54666	-5.64579	2.59193e-08	4.4151e-05	8.36335	-0.0213569
S100A8	-0.160024	-0.708791	-5.63512	2.74861e-08	4.4151e-05	8.30668	-0.0258625
LGALS12	-0.0861881	-0.10283	-5.63167	2.80115e-08	4.4151e-05	8.28841	-0.0148557
PRTN3	-0.135011	-1.07716	-5.62464	2.91137e-08	4.4151e-05	8.25115	-0.0201941
GPR114	-0.0674914	-0.742046	-5.57301	3.86103e-08	5.38131e-05	7.9787	-0.0108955
TNFAIP6	-0.151206	0.844879	-5.56069	4.12873e-08	5.38131e-05	7.91402	-0.0240444
RNASE3	-0.119141	0.234651	-5.55283	4.3089e-08	5.38131e-05	7.87282	-0.0203934
SULT1E1	-0.13628	1.41216	-5.53484	4.7502e-08	5.42195e-05	7.77877	-0.018589
TYROBP	-0.114836	-0.419771	-5.53092	4.8522e-08	5.42195e-05	7.75828	-0.0193648
FCGR1B	-0.0928839	1.16791	-5.49751	5.8109e-08	6.16856e-05	7.58442	-0.0137559
MIR626	-0.151548	-1.34462	-5.48417	6.24334e-08	6.31202e-05	7.51522	-0.0212107
LAMA3	0.0493121	-0.0775098	5.45945	7.12826e-08	6.87909e-05	7.38746	0.00852431
CD68	-0.0828961	-0.573558	-5.42448	8.59105e-08	7.93029e-05	7.20761	-0.0137294
MIR1304	-0.123637	0.69235	-5.38151	1.07911e-07	8.85465e-05	6.98802	-0.0201284
MIR145	-0.128757	-1.32345	-5.38139	1.0798e-07	8.85465e-05	6.9874	-0.0179718
PDZK1IP1	-0.0662029	0.828386	-5.38059	1.08436e-07	8.85465e-05	6.98334	-0.0105234
MIR589	-0.0947635	0.700076	-5.34908	1.28046e-07	9.74929e-05	6.82331	-0.0155147
PNPLA2	-0.0697102	0.0632534	-5.34829	1.28576e-07	9.74929e-05	6.81933	-0.0120404
S100A9	-0.0895691	-0.401459	-5.27572	1.87929e-07	0.000135672	6.45415	-0.0151669
CSTA	-0.196021	-0.146914	-5.27189	1.91709e-07	0.000135672	6.43499	-0.033611
FUT7	-0.0986647	-0.723055	-5.26058	2.03307e-07	0.000139239	6.37851	-0.0160065
AMPD3	-0.0750231	-0.994966	-5.24144	2.2449e-07	0.000148942	6.28321	-0.0115829
SNORA8	-0.0786796	0.268232	-5.21904	2.52017e-07	0.000162138	6.17202	-0.0134628
BMP10	-0.113665	1.99156	-5.18136	3.0583e-07	0.000177638	5.98605	-0.012775
MPO	-0.144237	-0.289164	-5.18125	3.06007e-07	0.000177638	5.9855	-0.0244239
LOC100131496	-0.179794	-1.27686	-5.18066	3.06928e-07	0.000177638	5.98261	-0.0253696
CALR	-0.0863575	-1.98357	-5.17561	3.14963e-07	0.000177638	5.95778	-0.00961711
GP9	-0.0899218	0.816545	-5.16704	3.29081e-07	0.000177638	5.91566	-0.0144179
CNR2	-0.0640731	-0.757329	-5.16424	3.3381e-07	0.000177638	5.90196	-0.0103015
GUCY1B2	-0.0782598	-0.247871	-5.16373	3.34676e-07	0.000177638	5.89947	-0.0134354
FGR	-0.0620316	0.14969	-5.14573	3.66857e-07	0.000189969	5.81129	-0.0107007
F2RL2	-0.124325	0.0324105	-5.13891	3.79803e-07	0.00019199	5.77799	-0.0214053
MIR550-1	-0.185981	-1.10073	-5.12467	4.083e-07	0.000197889	5.70853	-0.0278682
C20orf27	-0.0418479	-1.81555	-5.12244	4.12946e-07	0.000197889	5.69767	-0.00506478
C12orf71	-0.106429	1.77792	-5.11936	4.19435e-07	0.000197889	5.6827	-0.01306
SLFN5	0.0293119	-1.38425	5.11061	4.38451e-07	0.000202364	5.64013	0.00406077
DHRS9	-0.0939587	0.849613	-5.09591	4.7227e-07	0.000213335	5.56882	-0.0149303
EXOC1	0.0403469	-1.59037	5.07929	5.1357e-07	0.000227158	5.48837	0.00528755
CD300LF	-0.0669013	-0.39366	-5.04796	6.01069e-07	0.000260434	5.33745	-0.0113336
RNASE9	-0.0937857	1.54076	-5.04373	6.13949e-07	0.000260695	5.31712	-0.0124737
GPR77	-0.0813236	-0.248141	-5.02775	6.65012e-07	0.000276841	5.2405	-0.0139473
PILRA	-0.0695471	0.490749	-5.02097	6.87887e-07	0.000280856	5.20808	-0.0117151
MIR143	-0.0665332	0.22512	-5.00866	7.31394e-07	0.000292985	5.14928	-0.0114416
MAFG	-0.0871236	-0.977877	-4.98868	8.07711e-07	0.000315656	5.05415	-0.0133448
ANKRD22	-0.0945592	0.284113	-4.98619	8.17723e-07	0.000315656	5.04235	-0.0161342
GPR97	-0.114869	-0.347871	-4.96857	8.92236e-07	0.000338269	4.95878	-0.0194624
MS4A3	-0.152123	-0.369072	-4.96441	9.10759e-07	0.000339234	4.9391	-0.0256161
CTSG	-0.104594	-0.47097	-4.95051	9.7542e-07	0.000354331	4.87339	-0.0176526
SIT1	0.147177	1.41412	4.94859	9.8467e-07	0.000354331	4.86435	0.0194574
RXFP4	-0.0863591	0.771006	-4.94113	1.02151e-06	0.000361463	4.82917	-0.0139214
IL27	-0.0849011	-0.232833	-4.93072	1.07512e-06	0.000374194	4.78019	-0.0145028
MIR200C	-0.0957196	1.32269	-4.92465	1.10766e-06	0.000379303	4.75163	-0.0136423
SRCAP	-0.0404727	-0.90504	-4.91405	1.1667e-06	0.000387606	4.70192	-0.00638444
TP53BP2	-0.045976	-0.93403	-4.91375	1.16842e-06	0.000387606	4.7005	-0.00716359
MARCO	-0.0728946	-0.218435	-4.90803	1.20158e-06	0.000392474	4.67371	-0.0125138
CD3D	0.156628	1.72523	4.90454	1.22229e-06	0.000393189	4.65735	0.0191696
MIR1976	-0.11124	-0.388748	-4.89525	1.27901e-06	0.000405294	4.61394	-0.0187781
CDA	-0.0655722	-0.747297	-4.88575	1.33964e-06	0.000418264	4.56961	-0.0105927
PTPRJ	-0.0453923	0.0550878	-4.87901	1.38436e-06	0.000419627	4.53819	-0.00785006
LIPN	-0.092163	0.432314	-4.87756	1.39415e-06	0.000419627	4.53145	-0.0155889
CD151	-0.0414689	-0.0658978	-4.87621	1.4033e-06	0.000419627	4.52518	-0.00716595
ASPRV1	-0.0980267	1.93968	-4.8717	1.43444e-06	0.000422981	4.50419	-0.0112136
CTAGE5	-0.0716087	-1.92869	-4.85641	1.54493e-06	0.000449321	4.43319	-0.00820327
LTC4S	-0.107789	-2.18797	-4.85359	1.5662e-06	0.000449352	4.42011	-0.0110833
CD300LB	-0.092926	-0.742005	-4.84943	1.5981e-06	0.000452391	4.40083	-0.0150899
MIR219-1	-0.0670429	-0.618106	-4.84591	1.62556e-06	0.00045411	4.38453	-0.011006
WDFY1	-0.0535004	-0.160454	-4.8396	1.67589e-06	0.000454383	4.35537	-0.00922147
CPNE2	-0.0533383	-0.116008	-4.8378	1.69051e-06	0.000454383	4.34706	-0.00921459
SPI1	-0.107287	-0.146588	-4.83778	1.69075e-06	0.000454383	4.34693	-0.018374
IL1B	-0.0735162	-0.525253	-4.82423	1.80499e-06	0.000477992	4.28441	-0.012314
C15orf5	-0.114845	1.14904	-4.81967	1.84501e-06	0.000477992	4.26344	-0.0168263
MIR1537	-0.150405	1.21733	-4.81845	1.85596e-06	0.000477992	4.25778	-0.0213684
C10orf27	-0.0698442	0.53629	-4.81703	1.86865e-06	0.000477992	4.25127	-0.0116827
TLR6	-0.0688401	0.250326	-4.81132	1.9207e-06	0.00048193	4.225	-0.0118287
S100P	-0.10674	-0.0968748	-4.81038	1.92944e-06	0.00048193	4.22066	-0.0183438
ELANE	-0.11416	-0.348796	-4.80545	1.97563e-06	0.000487727	4.19805	-0.0193396
CXCR2	-0.0625229	-0.0622636	-4.79792	2.04837e-06	0.00049621	4.16349	-0.0107974
TLR4	-0.0843863	-2.16725	-4.79707	2.05673e-06	0.00049621	4.1596	-0.00865688
VNN3	-0.100459	1.05033	-4.79282	2.09911e-06	0.000500745	4.1401	-0.0154066
RNASE2	-0.110848	-0.473098	-4.78484	2.18094e-06	0.000514483	4.10356	-0.0184936
CPB2	-0.122825	1.76839	-4.77917	2.24085e-06	0.000522808	4.07766	-0.0149003
GLRX2	-0.0471026	-1.80451	-4.77255	2.31288e-06	0.000533748	4.04743	-0.00564164
MIR185	-0.0801504	0.990375	-4.76745	2.36985e-06	0.000541014	4.02418	-0.0124287
SERPINB10	-0.115362	0.723211	-4.76061	2.44841e-06	0.000553001	3.99303	-0.018613
C16orf70	-0.0387385	-1.53942	-4.75284	2.5408e-06	0.000567829	3.95765	-0.00510457
CD28	0.0471255	-0.527442	4.74754	2.60568e-06	0.000576263	3.93357	0.00790772
LPO	-0.0610555	0.184508	-4.74478	2.64009e-06	0.000577854	3.92104	-0.0105257
CEACAM3	-0.0693838	-0.134404	-4.73611	2.75096e-06	0.000595975	3.88176	-0.0119593
GRB7	-0.088706	-0.0666534	-4.72304	2.92684e-06	0.000627675	3.82259	-0.0152774
MIR193B	-0.120481	-1.16254	-4.71684	3.01391e-06	0.00063466	3.7946	-0.0172502
FASLG	0.155369	1.9285	4.71647	3.0192e-06	0.00063466	3.79293	0.0170822
CTNND1	-0.0773203	0.445592	-4.70653	3.16439e-06	0.000656157	3.7481	-0.0130564
OR10T2	0.171743	2.23802	4.70142	3.24157e-06	0.000656157	3.7251	0.0165806
STAB1	-0.0557902	0.467025	-4.70052	3.25538e-06	0.000656157	3.72104	-0.00940439
GPR109B	-0.128434	0.985879	-4.69771	3.29873e-06	0.000656157	3.70842	-0.0198755
C14orf34	-0.0810842	1.9653	-4.69724	3.30608e-06	0.000656157	3.70629	-0.00914134
PPP3CC	0.0452038	-1.83559	4.69719	3.3069e-06	0.000656157	3.70606	0.00550653
ARHGAP15	-0.0416746	1.12227	-4.68259	3.54209e-06	0.000696315	3.6405	-0.00619477
TNFSF13	-0.0977929	-0.87664	-4.66031	3.93218e-06	0.00076591	3.54084	-0.0152769
SLC2A6	-0.045192	-0.916067	-4.65043	4.11803e-06	0.000787886	3.4968	-0.00707359
ADIPOR2	-0.0305628	-1.19905	-4.65037	4.11923e-06	0.000787886	3.49652	-0.00446451
ITPR1	-0.0386779	-0.0188386	-4.63688	4.38691e-06	0.00082024	3.43649	-0.00669565
DIABLO	0.0535004	0.253817	4.63633	4.3981e-06	0.00082024	3.43406	0.00919179
HTRA4	-0.146733	-0.456257	-4.63603	4.40428e-06	0.00082024	3.43272	-0.0244848
FGD4	-0.0751514	1.15288	-4.62442	4.64875e-06	0.000848867	3.38123	-0.0111289
ATP11C	-0.099956	1.35633	-4.62306	4.67834e-06	0.000848867	3.37518	-0.0141024
CD3G	0.0973743	1.41991	4.62287	4.6824e-06	0.000848867	3.37435	0.0131715
LOC283404	-0.0545775	0.0679761	-4.62124	4.71793e-06	0.000848867	3.36715	-0.00942662
ZFP36	0.0482308	-2.33163	4.61941	4.7583e-06	0.000848937	3.35903	0.00483627
P2RY12	-0.083279	0.209456	-4.61073	4.95399e-06	0.000876484	3.32062	-0.0142373
SCARF1	-0.0508926	0.854714	-4.60696	5.04132e-06	0.000884565	3.30396	-0.00808101
RAB31	-0.0794013	-2.04297	-4.60226	5.15225e-06	0.000896617	3.28323	-0.0085854
DNMT3B	-0.0432466	-0.448289	-4.59997	5.20707e-06	0.000898791	3.27314	-0.00729083
TARM1	-0.0855852	0.388734	-4.58931	5.47023e-06	0.000926875	3.22617	-0.0145344
THUMPD2	-0.0340945	-0.628255	-4.58789	5.50624e-06	0.000926875	3.21992	-0.00563744
LOC646627	-0.112186	0.0667345	-4.58758	5.51406e-06	0.000926875	3.21857	-0.0192487
C20orf197	-0.052286	-1.28301	-4.58639	5.5444e-06	0.000926875	3.21334	-0.00748719
FAM198A	-0.0371314	-0.72524	-4.58369	5.614e-06	0.000931179	3.20146	-0.006036
AOAH	-0.0425343	0.53104	-4.57098	5.95286e-06	0.000979731	3.14564	-0.00712634
SLFN13	-0.0854856	-0.838678	-4.56478	6.12507e-06	0.00100032	3.11848	-0.0135389
BCL2L15	-0.100478	0.677792	-4.56138	6.22161e-06	0.00100143	3.10359	-0.016519
RIN2	-0.0674535	0.31392	-4.56121	6.22623e-06	0.00100143	3.10288	-0.0114907
GPR21	-0.178258	-0.833743	-4.5579	6.32176e-06	0.00100915	3.08838	-0.0278742
FXYD1	-0.0693824	-0.194384	-4.55211	6.49207e-06	0.00102861	3.06307	-0.0119109
PLN	-0.0924834	-0.0223852	-4.53917	6.88865e-06	0.00108335	3.00663	-0.0160125
NDUFS2	-0.0553076	-0.00158217	-4.53668	6.96755e-06	0.00108771	2.99579	-0.00956859
PILRB	-0.0461379	-1.19637	-4.53323	7.07832e-06	0.00109172	2.98078	-0.00674003
KLRG1	-0.121225	-0.467916	-4.53268	7.09608e-06	0.00109172	2.9784	-0.0199859
IL1R1	-0.0670294	1.53168	-4.52852	7.23243e-06	0.00110469	2.96029	-0.00883334
LTA	0.150254	1.69199	4.52601	7.31563e-06	0.00110941	2.9494	0.0180402
RPS6KA1	-0.0494128	-0.49068	-4.51509	7.68922e-06	0.0011516	2.90201	-0.00831346
FAR2	-0.0766884	1.23456	-4.51472	7.70231e-06	0.0011516	2.90039	-0.0111528
FCAR	-0.0860916	0.272948	-4.50593	8.01647e-06	0.00119019	2.86236	-0.0147177
SPATA12	-0.0721377	0.497582	-4.50419	8.08032e-06	0.00119134	2.85481	-0.0120455
ZNF710	-0.0444485	0.777187	-4.49744	8.33198e-06	0.00120671	2.82564	-0.00719285
ACVR1B	-0.0267639	-0.336173	-4.49621	8.37854e-06	0.00120671	2.82034	-0.00456572
ITGAE	-0.0531934	-0.415217	-4.49553	8.40447e-06	0.00120671	2.8174	-0.00902985
TXK	0.0941534	1.67158	4.49534	8.41188e-06	0.00120671	2.81657	0.0118094
AREG	-0.0622644	-0.0925009	-4.49338	8.4868e-06	0.00120928	2.80813	-0.0107568
RILPL1	-0.0399718	-0.0293414	-4.48941	8.64111e-06	0.00122306	2.791	-0.0069141
ADAMTS14	-0.0362721	-0.0992624	-4.48701	8.73544e-06	0.00122823	2.78067	-0.00627312
NCF2	-0.0661779	-0.239789	-4.48414	8.84998e-06	0.00123067	2.76829	-0.0113319
SNORA1	-0.07561	0.505501	-4.48367	8.86876e-06	0.00123067	2.76627	-0.012732
DCAF4L1	-0.0831357	1.60206	-4.47694	9.14319e-06	0.00126051	2.73729	-0.010727
SNORD6	-0.0916138	1.52804	-4.4656	9.62378e-06	0.00131821	2.68859	-0.012633
C17orf105	-0.0408798	-1.42727	-4.45679	1.00139e-05	0.0013619	2.65082	-0.00559733
CSF3	-0.0617537	0.376498	-4.45546	1.00741e-05	0.0013619	2.64512	-0.0104791
IL1RL1	-0.101866	1.37442	-4.45207	1.02289e-05	0.0013619	2.63064	-0.0141772
NR1H3	-0.0560145	-0.938619	-4.45021	1.03148e-05	0.0013619	2.62269	-0.00873712
MIR199B	-0.150588	0.151288	-4.44975	1.03364e-05	0.0013619	2.6207	-0.026393
SLC16A3	-0.052731	-1.10873	-4.44974	1.03367e-05	0.0013619	2.62067	-0.0079295
SNORD53	-0.093945	1.08393	-4.44856	1.03918e-05	0.0013619	2.61563	-0.0142918
LOC285954	-0.0456878	0.32921	-4.43958	1.08196e-05	0.00139085	2.57729	-0.00780204
C9orf131	-0.141985	0.0141693	-4.4393	1.08336e-05	0.00139085	2.57606	-0.0244366
IL31RA	-0.0518131	1.22733	-4.43889	1.08532e-05	0.00139085	2.57434	-0.00749136
RAPGEF2	-0.0585836	1.8576	-4.43845	1.08747e-05	0.00139085	2.57246	-0.00691871
SREBF1	-0.0255711	-0.0249899	-4.43359	1.11144e-05	0.00140026	2.55175	-0.00442772
EIF4G3	-0.0273469	-0.409435	-4.43223	1.11824e-05	0.00140026	2.54595	-0.00464002
TREM1	-0.100299	0.0162794	-4.431	1.12446e-05	0.00140026	2.54069	-0.0173258
SSH3	-0.0964559	-1.56096	-4.43038	1.1276e-05	0.00140026	2.53804	-0.0122795
C1orf220	-0.0475773	-1.52512	-4.43034	1.12781e-05	0.00140026	2.53786	-0.00617022
FER1L5	-0.047122	1.32607	-4.42559	1.15204e-05	0.00141394	2.51767	-0.00668774
SFTPD	-0.0700506	0.862629	-4.42557	1.15215e-05	0.00141394	2.51758	-0.0110893
H2AFJ	0.0873277	-2.60568	4.41525	1.2066e-05	0.00147226	2.47372	0.00783609
MIR548C	-0.0962949	0.824491	-4.41047	1.23264e-05	0.00149544	2.45344	-0.0153962
RCAN3	0.0464168	-1.26095	4.40393	1.26913e-05	0.00153096	2.42574	0.00676691
OLR1	-0.0901884	1.07441	-4.39324	1.33104e-05	0.00159279	2.38053	-0.0135008
MBD6	-0.0425716	-0.557322	-4.39251	1.33539e-05	0.00159279	2.37743	-0.00707458
SNORA18	-0.0752064	-0.595193	-4.38854	1.3592e-05	0.00161213	2.36065	-0.0124667
HYAL2	-0.0416569	-0.432269	-4.38113	1.40471e-05	0.00165686	2.32939	-0.00704281
LOC100270710	-0.0990879	0.0771516	-4.37203	1.46254e-05	0.00171554	2.2911	-0.017017
MTMR9L	-0.0544101	-0.796209	-4.36706	1.49514e-05	0.00173705	2.27019	-0.0087152
YWHAG	-0.0375561	-0.860339	-4.36674	1.49725e-05	0.00173705	2.26885	-0.00594934
MYCT1	-0.115635	0.0579495	-4.36176	1.53064e-05	0.00176614	2.24793	-0.0197166
NYNRIN	-0.0575246	-0.696554	-4.35538	1.57438e-05	0.0018036	2.2212	-0.00942182
NLRC4	-0.0731376	1.81403	-4.35456	1.58009e-05	0.0018036	2.21776	-0.00895219
METTL7A	-0.0792663	-1.65942	-4.34906	1.61894e-05	0.00183805	2.19473	-0.0101215
PTCH2	-0.0314932	-0.29848	-4.34565	1.64351e-05	0.00185603	2.18043	-0.00538735
SLC25A42	-0.0422723	-1.47039	-4.3425	1.66644e-05	0.00187197	2.1673	-0.00568135
TRPM2	-0.0509129	0.83166	-4.33982	1.6863e-05	0.00188431	2.15606	-0.008085
C10orf91	-0.0554489	-1.40144	-4.33842	1.69669e-05	0.00188599	2.15023	-0.00762922
CLEC3B	-0.0536261	-0.15034	-4.33619	1.71345e-05	0.0018947	2.14092	-0.00924282
AVIL	-0.0848417	0.596267	-4.33411	1.72917e-05	0.00190217	2.13226	-0.0140503
TMEM37	-0.0427402	-0.762347	-4.33026	1.75873e-05	0.00192249	2.11619	-0.00687677
ETV3	0.0314935	-0.509241	4.32935	1.76575e-05	0.00192249	2.11241	0.0053133
MIR1284	-0.180272	-0.440713	-4.32467	1.80249e-05	0.00195248	2.09288	-0.0297031
FUT4	-0.0830637	-1.09109	-4.31583	1.87374e-05	0.00201647	2.05613	-0.0123273
STK38L	-0.0465695	-0.450043	-4.315	1.88056e-05	0.00201647	2.05269	-0.00785987
IL10	-0.0818575	0.611992	-4.30862	1.93386e-05	0.00206321	2.0262	-0.0134865
ALDH3B1	-0.0482766	-0.175428	-4.30047	2.00408e-05	0.00212743	1.9924	-0.00831836
CSGALNACT1	-0.0608885	1.12393	-4.28679	2.12742e-05	0.00224712	1.93582	-0.00907957
HLA-DMB	-0.0530395	-0.415206	-4.28375	2.15571e-05	0.00226574	1.9233	-0.00895545
NME4	-0.0932577	-1.90441	-4.28238	2.16866e-05	0.00226812	1.91763	-0.010398
AHCYL2	-0.0338927	-1.2324	-4.27645	2.22536e-05	0.00231601	1.89318	-0.00494278
CDH5	-0.0640952	1.13873	-4.2732	2.25699e-05	0.00232612	1.87982	-0.00954668
DOK1	-0.0476543	-0.516828	-4.26933	2.2953e-05	0.00235418	1.86388	-0.00800193
GIT1	-0.0398316	0.0263764	-4.266	2.32874e-05	0.002377	1.85018	-0.00689033
PI4KAP1	-0.0892099	2.27633	-4.26269	2.36241e-05	0.0023887	1.83659	-0.00898656
SNORD5	-0.0584154	0.0118772	-4.26266	2.36271e-05	0.0023887	1.83647	-0.010091
CLEC5A	-0.0890722	1.45522	-4.25875	2.40314e-05	0.00240718	1.8204	-0.0118604
OLFM4	-0.0724115	1.25556	-4.2587	2.40366e-05	0.00240718	1.8202	-0.0105363
ENTPD1	-0.0651675	0.395441	-4.25361	2.45721e-05	0.00244925	1.79934	-0.0110671
LOC100130933	-0.0726896	0.130034	-4.25049	2.49073e-05	0.00246435	1.78651	-0.0125108
SULT6B1	-0.0883414	2.03113	-4.25004	2.49557e-05	0.00246435	1.78467	-0.00960897
TNFSF4	-0.0789034	-1.61806	-4.24758	2.52221e-05	0.00247912	1.77462	-0.0101277
SIRPB2	-0.0773433	-0.668284	-4.24544	2.54563e-05	0.00249061	1.76587	-0.012617
ITGA5	-0.0657642	-2.67578	-4.24156	2.58869e-05	0.00252113	1.75	-0.00533671
IL7R	0.117849	1.30524	4.23887	2.61903e-05	0.00253902	1.73897	0.0164231
SIGLEC9	-0.0662544	-0.24162	-4.2378	2.63113e-05	0.00253916	1.73461	-0.0113316
RAPGEF3	-0.0721001	-2.01192	-4.2362	2.64939e-05	0.00254521	1.72806	-0.00777817
ZMYND8	-0.0403743	-0.704968	-4.233	2.68622e-05	0.00256603	1.715	-0.0065867
VNN1	-0.0536948	0.676562	-4.23222	2.69524e-05	0.00256603	1.71183	-0.0088094
CFI	-0.0951536	1.83771	-4.23062	2.71391e-05	0.00256673	1.70529	-0.0113825
ROPN1L	-0.0622584	-2.52397	-4.23008	2.72014e-05	0.00256673	1.70312	-0.0054347
CLCF1	-0.0496374	-1.99341	-4.22797	2.74508e-05	0.00257879	1.69449	-0.00552178
DPRXP4	-0.0743572	0.620284	-4.22246	2.81097e-05	0.00262906	1.67205	-0.0124698
IL1RN	-0.0510341	1.09023	-4.21313	2.92593e-05	0.00272344	1.63413	-0.00764959
DEFA4	-0.089853	0.607976	-4.21221	2.93754e-05	0.00272344	1.63039	-0.0148567
CPNE6	-0.0652126	1.45172	-4.21024	2.96248e-05	0.00273463	1.62239	-0.00897155
ADRBK1	-0.0463884	-1.01879	-4.20425	3.03959e-05	0.00278956	1.59809	-0.00710543
MPG	-0.060716	-1.7275	-4.20301	3.05582e-05	0.00278956	1.59305	-0.00749679
EPB49	-0.0540359	0.84786	-4.20259	3.0614e-05	0.00278956	1.59133	-0.00862252
MIR1914	-0.108942	-0.512042	-4.20077	3.08534e-05	0.00279503	1.58396	-0.017993
TSGA13	-0.0376035	-1.46979	-4.19901	3.10869e-05	0.00279503	1.57683	-0.00507311
NLK	-0.047371	0.721066	-4.19887	3.11054e-05	0.00279503	1.57627	-0.00778895
LTBP1	-0.0453033	0.861943	-4.19736	3.13077e-05	0.00279503	1.57014	-0.00717753
TRIP6	-0.0728093	-0.844084	-4.19717	3.13324e-05	0.00279503	1.56939	-0.0115011
ST7OT2	-0.0877717	0.487183	-4.19481	3.16509e-05	0.00280014	1.55983	-0.0146046
GYPC	-0.0482021	-2.15198	-4.19479	3.16534e-05	0.00280014	1.55975	-0.00501767
IRF5	-0.0688312	-2.16511	-4.19037	3.22576e-05	0.00282798	1.54188	-0.00700549
RAB13	-0.0736369	-1.19384	-4.18918	3.24226e-05	0.00282798	1.53705	-0.0106582
FCER1G	-0.0864466	-0.101958	-4.18908	3.24359e-05	0.00282798	1.53667	-0.0148829
INHA	-0.0406037	-0.631206	-4.18489	3.30217e-05	0.00286157	1.51975	-0.00660625
LARP4B	-0.0410977	1.69041	-4.18124	3.3541e-05	0.00289296	1.505	-0.00516674
MS4A6A	-0.0537448	0.502479	-4.18043	3.36565e-05	0.00289296	1.50175	-0.0090354
PION	-0.0326136	0.0410889	-4.17888	3.38797e-05	0.0029004	1.4955	-0.00563894
NLRP3	-0.0643713	0.333575	-4.17202	3.48845e-05	0.00296707	1.46788	-0.0109621
FAM169A	-0.0520753	-0.8041	-4.17166	3.49379e-05	0.00296707	1.46643	-0.0083618
CLEC4D	-0.0681501	1.05087	-4.16697	3.56431e-05	0.00301489	1.44755	-0.0103574
FAM114A1	-0.0381102	-1.12562	-4.16121	3.65269e-05	0.00306523	1.42441	-0.00569559
IPCEF1	-0.0634366	1.28163	-4.15642	3.72776e-05	0.0031102	1.40518	-0.0093046
HIPK3	-0.0382495	-0.843909	-4.15593	3.73558e-05	0.0031102	1.40321	-0.00607709
ANKRD13D	-0.0353174	-1.37205	-4.15441	3.75968e-05	0.00311759	1.39713	-0.00489747
SHC1	-0.0525457	-1.11232	-4.15353	3.77383e-05	0.00311759	1.39358	-0.00789093
RABGAP1	-0.0639112	-0.724695	-4.15242	3.79167e-05	0.00311832	1.38913	-0.0103981
CD244	-0.0441255	-0.35762	-4.15165	3.80409e-05	0.00311832	1.38604	-0.00752495
STARD6	-0.101221	1.22368	-4.14896	3.84775e-05	0.00314198	1.37526	-0.0147485
C5orf4	-0.0927124	-0.0305642	-4.148	3.86344e-05	0.00314271	1.37141	-0.0159594
CSPP1	-0.0419197	-0.802669	-4.1447	3.91774e-05	0.00316402	1.35823	-0.00672402
ZNF438	-0.0418042	0.710023	-4.1446	3.91945e-05	0.00316402	1.35782	-0.00683227
ARG1	-0.098943	1.68674	-4.14147	3.97175e-05	0.0031941	1.3453	-0.0124647
ST8SIA6	-0.033311	-0.479142	-4.13609	4.06317e-05	0.00325529	1.32381	-0.00560827
MARCH8	-0.0371155	0.0657966	-4.1352	4.07853e-05	0.00325531	1.32025	-0.00641196
TCN1	-0.0635602	0.0362028	-4.13219	4.13062e-05	0.00326344	1.30826	-0.0109604
P2RX1	-0.0611701	-0.431317	-4.13197	4.13447e-05	0.00326344	1.30738	-0.0103302
QRFP	-0.1154	0.228643	-4.1312	4.14794e-05	0.00326344	1.30431	-0.0195087
ARAP3	-0.0456796	-1.25829	-4.13108	4.1502e-05	0.00326344	1.3038	-0.00654651
FLJ42289	-0.0520608	-0.773806	-4.12596	4.24084e-05	0.00332241	1.2834	-0.00832426
RNASE11	-0.0827563	1.18345	-4.11937	4.36021e-05	0.00339906	1.2572	-0.0122622
CTSZ	-0.06006	-0.573059	-4.1188	4.3707e-05	0.00339906	1.25493	-0.00987314
SNORD127	-0.0891864	1.48015	-4.11681	4.40759e-05	0.00340962	1.247	-0.0121522
ACAD8	-0.0349769	-1.32101	-4.11634	4.41639e-05	0.00340962	1.24511	-0.00495574
TM4SF20	-0.0976786	1.71582	-4.11033	4.52944e-05	0.00348422	1.22126	-0.0122229
LOC401127	-0.0746832	1.41223	-4.10663	4.60036e-05	0.003526	1.2066	-0.0103592
SLFN12L	-0.04942	-0.668078	-4.10569	4.61867e-05	0.0035273	1.20285	-0.00811513
DIAPH1	-0.0351788	-1.7641	-4.1033	4.66533e-05	0.00355017	1.19336	-0.00426606
ZBTB25	0.0320828	-2.39642	4.09745	4.78131e-05	0.00362542	1.17019	0.00302659
NLGN3	-0.0772087	0.893484	-4.09538	4.82302e-05	0.00364404	1.162	-0.0122047
TMEM159	-0.0658266	-1.20887	-4.08897	4.95413e-05	0.00370404	1.1367	-0.00948964
AMT	-0.0978091	0.128032	-4.08874	4.95908e-05	0.00370404	1.13575	-0.0168834
LOC100131551	-0.0715574	-1.20264	-4.08749	4.98492e-05	0.00370404	1.13085	-0.0104404
CD72	-0.066361	-0.343334	-4.0874	4.98681e-05	0.00370404	1.13049	-0.0110996
MIR223	-0.214029	-1.1094	-4.08706	4.99405e-05	0.00370404	1.12913	-0.030602
GPR110	-0.0857102	0.775117	-4.08643	5.0071e-05	0.00370404	1.12666	-0.0139302
LOC728264	-0.046522	0.352612	-4.08476	5.04235e-05	0.00371715	1.12005	-0.00791223
C11orf21	-0.089877	-2.94174	-4.07545	5.24242e-05	0.00384887	1.08335	-0.00633406
IFI30	-0.0473562	-2.28167	-4.07477	5.25728e-05	0.00384887	1.08068	-0.004659
CEBPE	-0.0929418	-0.494372	-4.07205	5.31737e-05	0.00387949	1.06996	-0.0155429
PHLPP1	-0.045228	-1.49435	-4.07091	5.34274e-05	0.00388465	1.06548	-0.00603953
Magmas	-0.0714589	-2.83393	-4.06824	5.40242e-05	0.0038937	1.055	-0.00537951
SLC27A3	-0.0463098	-1.03518	-4.06817	5.40403e-05	0.0038937	1.05472	-0.00707319
P2RY13	-0.0797492	0.357403	-4.0679	5.41021e-05	0.0038937	1.05364	-0.0135015
SMCR5	-0.0742339	2.04147	-4.06544	5.4659e-05	0.00392049	1.04399	-0.00822059
KRTAP5-1	-0.132744	-1.77799	-4.06318	5.51765e-05	0.00394428	1.03511	-0.0158182
DNAJB1	0.0382579	-1.34793	4.06121	5.56308e-05	0.00396341	1.02738	0.00555895
CAB39L	-0.0332282	-0.809972	-4.05553	5.69611e-05	0.00404462	1.0051	-0.00534381
GPR81	0.100855	1.87186	4.05307	5.75467e-05	0.00406085	0.995459	0.0116856
CD177	-0.0888579	0.0739111	-4.05296	5.75723e-05	0.00406085	0.99504	-0.0152711
C20orf3	-0.060387	-1.96314	-4.04748	5.88984e-05	0.00412846	0.973578	-0.00676204
LMO2	-0.0689439	-2.11488	-4.04739	5.89197e-05	0.00412846	0.973237	-0.00730635
RNASE10	-0.0695397	1.55864	-4.04277	6.00609e-05	0.00419458	0.955161	-0.00896253
FBXL18	-0.0397911	0.546638	-4.03563	6.18652e-05	0.00430642	0.927273	-0.00666153
SEPP1	-0.0652874	-0.0349292	-4.03201	6.27987e-05	0.00435712	0.913164	-0.0112874
CCRL2	-0.0528937	-2.17758	-4.03011	6.32945e-05	0.00437722	0.905755	-0.00537746
CBX2	-0.0270953	-0.468246	-4.02902	6.3579e-05	0.00438261	0.901531	-0.00457068
PLEKHM1P	-0.0408405	-1.99192	-4.0272	6.40612e-05	0.00439442	0.894414	-0.00454899
UBASH3A	0.100397	1.18095	4.02681	6.41643e-05	0.00439442	0.892899	0.0144886
FOLR3	-0.091367	0.195275	-4.02141	6.56112e-05	0.00447907	0.871896	-0.0157071
TREM2	-0.067716	1.16101	-4.01865	6.63627e-05	0.00451585	0.861171	-0.010125
SLC12A9	-0.0693641	-1.73246	-4.01562	6.71966e-05	0.00454702	0.849411	-0.00849333
CD22	-0.0704583	-0.444761	-4.01543	6.7249e-05	0.00454702	0.848677	-0.0117941
TSPAN32	-0.05642	-2.07669	-4.01262	6.80341e-05	0.0045855	0.837747	-0.00605996
MXD3	-0.0623715	-2.25639	-4.0096	6.88857e-05	0.00462821	0.826034	-0.00613199
LOC100129354	-0.0729622	0.868312	-4.00396	7.05035e-05	0.00472196	0.804179	-0.0115945
WIPI1	-0.0251966	0.0877318	-4.00021	7.15976e-05	0.00478015	0.789684	-0.00436023
C1orf200	-0.0667716	-2.72744	-3.99582	7.29022e-05	0.004852	0.772686	-0.00525072
MIR937	-0.0719622	0.864089	-3.99077	7.44297e-05	0.0049355	0.753171	-0.011276
TSPAN4	-0.0338499	-0.217976	-3.98864	7.50805e-05	0.0049355	0.744978	-0.00582571
GSTP1	-0.0482501	-0.724136	-3.98714	7.55443e-05	0.0049355	0.739183	-0.00786512
NKG7	-0.0631342	-1.02456	-3.98712	7.55508e-05	0.0049355	0.739101	-0.00964931
HGF	-0.0602925	0.18141	-3.98678	7.56543e-05	0.0049355	0.737813	-0.0103584
NOMO2	0.025136	-2.38568	3.98663	7.57009e-05	0.0049355	0.737234	0.00234687
FCGR2A	-0.0683881	0.0173575	-3.98328	7.67499e-05	0.00498311	0.724284	-0.0118161
SCARB2	-0.0452317	-1.42105	-3.9806	7.75939e-05	0.00502255	0.713994	-0.00611469
CSNK1E	-0.070748	-1.30854	-3.97256	8.01885e-05	0.00517471	0.683051	-0.00993098
C1orf162	-0.034489	-0.84696	-3.97031	8.0928e-05	0.00520661	0.674416	-0.00545824
USHBP1	-0.0562836	1.31719	-3.96911	8.13267e-05	0.00521646	0.669793	-0.00812937
TESC	-0.0288497	0.474008	-3.96789	8.17334e-05	0.00522675	0.665101	-0.00485991
SPATC1	-0.0394737	0.558158	-3.96644	8.22193e-05	0.00524204	0.659525	-0.00657627
CYLD	0.0237799	-2.28122	3.95744	8.52907e-05	0.0054054	0.625034	0.00236332
C2orf67	-0.0370223	-1.87088	-3.94607	8.93286e-05	0.00564445	0.581545	-0.00436222
VPS37C	-0.0298511	-1.31504	-3.94485	8.97735e-05	0.00565459	0.576875	-0.00423738
CCDC30	-0.0849554	1.89163	-3.94417	9.00217e-05	0.00565459	0.574279	-0.00988397
SLC26A8	-0.0585621	-0.0279623	-3.9411	9.11506e-05	0.00568246	0.562565	-0.0101177
MIR1203	-0.10081	0.417214	-3.94105	9.11664e-05	0.00568246	0.562402	-0.0170646
GALNT3	-0.0425318	-1.98354	-3.93948	9.17496e-05	0.00568336	0.556408	-0.00480043
LTB	0.0342533	-2.28953	3.9393	9.18182e-05	0.00568336	0.555706	0.00344349
DPPA4	-0.116985	-0.675568	-3.93166	9.47048e-05	0.00584499	0.526615	-0.0185887
CPSF3	-0.0295299	-0.790273	-3.93012	9.52981e-05	0.00586456	0.520746	-0.00475174
C4BPA	-0.0682525	1.32533	-3.92835	9.59836e-05	0.00588968	0.514011	-0.00969496
LRRC28	-0.0289804	-1.0269	-3.92677	9.65994e-05	0.00591038	0.508002	-0.00439594
PIWIL4	-0.0776716	3.34132	-3.92458	9.74606e-05	0.00592619	0.499663	-0.0047811
SLC2A5	-0.0439222	0.748962	-3.92437	9.75425e-05	0.00592619	0.498873	-0.00716575
F2RL1	-0.063133	-1.82486	-3.92398	9.76952e-05	0.00592619	0.497404	-0.00745745
EMR3	-0.0729042	-0.980105	-3.92187	9.8534e-05	0.00596004	0.489372	-0.0112818
P2RX7	-0.0388453	-0.0694104	-3.91948	9.94878e-05	0.00600064	0.480321	-0.00669779
SYNGR1	-0.0425926	0.346164	-3.91792	0.000100117	0.00602147	0.474401	-0.00725249
MIRLET7A3	-0.0978319	2.19368	-3.91163	0.00010269	0.00614147	0.450559	-0.0102119
LASS6	-0.0300473	0.474945	-3.90767	0.000104346	0.00622294	0.43554	-0.00506014
SRGN	-0.0437044	-1.21599	-3.90046	0.000107419	0.00637969	0.408282	-0.00633684
RCOR1	-0.0245986	-0.368547	-3.9001	0.000107575	0.00637969	0.406919	-0.00419533
MCTP2	-0.0516808	1.78902	-3.89696	0.00010894	0.00644261	0.395085	-0.00619451
C6orf211	0.0334079	-2.56073	3.89528	0.000109676	0.00645175	0.388757	0.00296736
PGM1	-0.0313111	-0.350663	-3.89523	0.000109702	0.00645175	0.388538	-0.00533526
HPGDS	-0.128979	-0.843591	-3.89365	0.000110397	0.00647472	0.382604	-0.020013
CLU	-0.0510519	-0.482589	-3.89293	0.000110719	0.00647572	0.37987	-0.00858339
C5orf62	-0.0498481	-0.787414	-3.89024	0.00011192	0.00652796	0.369744	-0.00800181
HAL	-0.063581	0.852573	-3.88649	0.000113617	0.00660071	0.355617	-0.0100563
CD5L	-0.0681057	2.30503	-3.88475	0.000114414	0.00661887	0.349058	-0.00689917
SLC10A5	-0.081	0.239014	-3.88134	0.000115989	0.00669173	0.336229	-0.0138418
HTR3A	-0.0769587	0.463384	-3.88002	0.000116603	0.00670896	0.331269	-0.0129638
C17orf64	-0.061453	0.199862	-3.87546	0.00011875	0.00681402	0.314149	-0.0105592
CRYBB1	-0.0443949	0.429095	-3.87354	0.000119669	0.00684821	0.30692	-0.00750913
C20orf135	-0.050725	1.63372	-3.87096	0.000120906	0.00690043	0.297266	-0.00651792
KIAA0146	-0.0403484	1.47776	-3.86893	0.00012189	0.00693156	0.289661	-0.00548653
IFFO1	-0.0508893	0.105467	-3.86849	0.000122105	0.00693156	0.288012	-0.00878906
EGOT	-0.111548	-0.404099	-3.86671	0.00012298	0.00696264	0.28131	-0.0188544
ZNF124	-0.0836212	0.221663	-3.86584	0.000123407	0.00696821	0.278062	-0.014258
C1QTNF3	-0.0596585	1.44688	-3.86374	0.000124444	0.00700816	0.270207	-0.00823131
SAMD13	-0.0535857	-1.20749	-3.8625	0.000125063	0.00702436	0.265556	-0.00778339
GPD2	-0.0547427	-0.71011	-3.85968	0.000126478	0.0070851	0.255002	-0.00889121
IVNS1ABP	0.0286517	-2.40522	3.84914	0.000131902	0.00735016	0.215621	0.00274222
NADK	-0.0321916	1.14732	-3.8479	0.00013255	0.0073513	0.211025	-0.00480449
DGKA	0.0392482	-1.18533	3.84778	0.000132615	0.0073513	0.210567	0.00579889
SNORD65	-0.0519356	-1.652	-3.84681	0.000133126	0.00735264	0.206959	-0.00658754
CHI3L1	-0.0661848	0.573693	-3.84642	0.000133332	0.00735264	0.205511	-0.0110019
DYRK4	-0.0584051	-0.69469	-3.83944	0.000137083	0.00752043	0.179499	-0.00951113
B3GNT8	-0.0354989	0.443188	-3.83823	0.000137741	0.00753704	0.175012	-0.00600327
ZNF385A	-0.0444332	0.00228746	-3.83737	0.000138214	0.0075435	0.171795	-0.00767953
MIR497	-0.0498251	0.468926	-3.83663	0.000138619	0.0075462	0.169053	-0.00844237
CST7	-0.0651085	-1.71753	-3.83503	0.000139505	0.00757502	0.16308	-0.00794814
TMEM206	-0.0312404	-0.983101	-3.83222	0.000141067	0.00764031	0.152642	-0.00483671
FAM196B	-0.0777113	1.66515	-3.82717	0.000143917	0.00775508	0.133898	-0.00988683
ARRDC5	-0.0612918	1.86703	-3.8262	0.000144473	0.00776531	0.130287	-0.00721423
CLEC9A	-0.106107	1.54812	-3.82317	0.00014621	0.00783887	0.119083	-0.013887
LOC284837	-0.0633872	0.308366	-3.82089	0.000147535	0.00787432	0.110632	-0.0107937
WISP2	-0.0396339	0.60071	-3.82076	0.000147613	0.00787432	0.110135	-0.00660118
IKZF4	-0.0502861	-0.403159	-3.81944	0.000148387	0.00789575	0.105237	-0.00852483
EIF4G1	-0.0278317	0.296705	-3.81865	0.000148851	0.00790063	0.102313	-0.00476578
MIR130A	-0.0626863	-0.146931	-3.81586	0.000150496	0.00796801	0.0920167	-0.0107663
ZNF780B	0.0338125	-2.00941	3.81379	0.000151736	0.00801369	0.0843288	0.00399784
LOC284276	-0.0552217	0.413996	-3.81074	0.000153572	0.00809053	0.073061	-0.00926469
SLC35E2	-0.0472085	-0.589234	-3.80939	0.00015439	0.00811349	0.068085	-0.00777703
LGALS2	-0.050632	-0.576141	-3.8056	0.000156715	0.0081961	0.0540828	-0.00832019
FCGRT	-0.051514	-0.707286	-3.80557	0.000156734	0.0081961	0.0539712	-0.00839601
SNORA22	-0.0941375	2.07426	-3.80454	0.000157368	0.00820872	0.0501909	-0.0106859
VSIG4	-0.070767	1.51186	-3.80393	0.000157748	0.00820872	0.0479283	-0.00936243
C13orf30	-0.0748851	0.932871	-3.80227	0.000158783	0.00824235	0.0418071	-0.0116539
CCIN	-0.0840307	0.677634	-3.79911	0.000160769	0.00832511	0.0301643	-0.0138214
CRIP1	-0.0684489	-2.91513	-3.79739	0.000161861	0.00835245	0.0238245	-0.00471975
IL32	0.105744	1.45607	3.79704	0.000162084	0.00835245	0.0225375	0.0141436
TPRG1	-0.0627281	1.2006	-3.79472	0.000163567	0.00840847	0.0140076	-0.0093233
AP3S1	-0.0291739	-1.15479	-3.78507	0.000169889	0.00871236	-0.0214937	-0.00428257
LTBR	-0.0735042	-0.833937	-3.78401	0.000170593	0.00872737	-0.0253635	-0.0116145
SORL1	-0.0265243	0.179307	-3.78294	0.000171312	0.00874309	-0.0292999	-0.00457493
LPIN1	-0.0267693	0.0368971	-3.78222	0.000171796	0.00874677	-0.0319415	-0.0046351
RIMBP3C	-0.0968968	1.06309	-3.77652	0.000175678	0.00890173	-0.0528547	-0.0146325
RIMBP3B	-0.0968968	1.06309	-3.77652	0.000175678	0.00890173	-0.0528547	-0.0146325
EIF2AK4	-0.028492	0.256451	-3.7749	0.000176793	0.0089369	-0.0587756	-0.00490375
LYZ	-0.122693	0.351811	-3.7697	0.000180425	0.00909881	-0.0778016	-0.0208006
THEMIS	0.0971244	1.76439	3.76658	0.000182638	0.00916689	-0.0892108	0.0115946
HRH4	-0.0846481	1.23358	-3.76418	0.00018436	0.00923146	-0.0979867	-0.0126058
DDX39	0.030205	-2.19982	3.76213	0.000185841	0.0092442	-0.105473	0.0031267
FAM124B	-0.0699977	-1.52274	-3.76212	0.000185847	0.0092442	-0.105505	-0.00924214
SCRG1	-0.0893701	2.72526	-3.76202	0.00018592	0.0092442	-0.105872	-0.00730991
LOC90834	-0.0617641	1.59232	-3.75903	0.000188103	0.00930912	-0.116789	-0.00800563
LOC26102	-0.0823588	-1.83756	-3.75722	0.000189429	0.0093131	-0.123362	-0.0096443
MIR19A	-0.114193	-2.33407	-3.75718	0.000189461	0.0093131	-0.123519	-0.0111352
LOC201651	-0.0797793	0.823158	-3.75713	0.000189499	0.0093131	-0.123708	-0.0125991
C16orf73	0.0349785	-0.859031	3.75419	0.000191683	0.00939864	-0.134422	0.00561487
IGJ	-0.107958	0.996656	-3.75207	0.000193272	0.00945475	-0.142145	-0.0167146
DNAH3	-0.0350291	-0.0242188	-3.74816	0.000196233	0.0095775	-0.15636	-0.0060612
ARHGAP27	-0.0471056	1.18082	-3.74734	0.000196864	0.00958629	-0.159365	-0.00695996
TMEM66	0.0236493	-2.00581	3.74497	0.000198685	0.00961663	-0.167973	0.00262288
DHTKD1	0.0246902	-2.30267	3.74476	0.000198846	0.00961663	-0.168731	0.00243113
IFNGR2	-0.066883	-1.55524	-3.74249	0.000200605	0.00967966	-0.176967	-0.0086157
FAM13A	-0.0355542	-0.196586	-3.74133	0.00020151	0.00970126	-0.181173	-0.00611927
LOC150381	-0.105246	-1.45084	-3.74045	0.000202202	0.00971258	-0.18438	-0.0143877
MIR195	-0.0478986	0.707045	-3.73392	0.000207392	0.00991699	-0.20807	-0.00787808
MIR24-2	-0.0595319	-1.3697	-3.7312	0.000209587	0.00999944	-0.217911	-0.00824192
CCDC12	-0.0316981	-0.934113	-3.72772	0.000212431	0.0101124	-0.230508	-0.00494395
FOLR2	-0.0763609	1.82982	-3.72701	0.00021302	0.0101177	-0.233093	-0.00977842
STAT5A	-0.0385057	-1.51985	-3.72513	0.000214579	0.0101624	-0.239907	-0.00515484
TTLL4	-0.0349255	-0.901472	-3.72472	0.000214917	0.0101624	-0.241379	-0.00549699
C9orf139	-0.0419083	-0.801125	-3.72402	0.0002155	0.0101673	-0.24391	-0.00675468
C22orf26	-0.102876	-1.32917	-3.71893	0.000219784	0.0103464	-0.262301	-0.0147281
ENG	-0.0443159	0.0243421	-3.71539	0.000222805	0.0104654	-0.275055	-0.00765061
ZFP36L1	0.0418844	-1.4875	3.71348	0.000224453	0.0105196	-0.28194	0.00574784
JARID2	-0.0370281	0.871825	-3.70843	0.000228874	0.0107031	-0.30016	-0.00584621
CYP4F3	-0.0512522	0.680303	-3.70624	0.000230814	0.0107604	-0.308043	-0.0084837
PLAA	-0.0746946	-2.38851	-3.7059	0.000231112	0.0107604	-0.309248	-0.00702593
C6orf105	-0.0636647	1.50301	-3.70256	0.000234104	0.0108521	-0.321261	-0.00850127
SELL	-0.0658892	-0.636522	-3.70034	0.000236115	0.0109115	-0.32925	-0.0107667
LOC606724	0.0869688	0.64344	3.6995	0.000236884	0.0109115	-0.332283	0.0139478
CCNY	-0.0396011	1.0682	-3.69845	0.000237838	0.0109115	-0.336038	-0.00604986
TGM5	-0.0427649	0.615358	-3.6981	0.000238158	0.0109115	-0.337291	-0.00707902
GPT2	-0.0408957	-0.276115	-3.69779	0.000238447	0.0109115	-0.338425	-0.00694807
P2RX3	-0.0470237	1.43295	-3.69776	0.000238469	0.0109115	-0.338511	-0.00633644
IL17RC	-0.0308215	-0.525697	-3.6945	0.000241479	0.0110255	-0.350222	-0.00515806
PI16	-0.0689945	0.974074	-3.69103	0.00024472	0.0111207	-0.362669	-0.0107205
ASAP1IT1	-0.0744296	0.927747	-3.69014	0.000245554	0.0111207	-0.365843	-0.0116961
SPRED2	-0.0400489	0.0889191	-3.69003	0.00024566	0.0111207	-0.366247	-0.00691965
LAX1	0.100783	0.392715	3.68945	0.000246212	0.011122	-0.368341	0.0171724
SLAMF8	-0.0519892	0.243784	-3.68827	0.000247322	0.0111484	-0.372542	-0.00891418
ADORA3	-0.0581448	1.06593	-3.6875	0.000248055	0.0111578	-0.375306	-0.00891142
FEZ2	-0.0319527	-0.183033	-3.68354	0.000251853	0.0112808	-0.389486	-0.00550994
MED21	-0.0456982	-1.6043	-3.68294	0.000252434	0.0112827	-0.391637	-0.00577802
SYNPO2	-0.0283982	0.601725	-3.6824	0.000252958	0.0112827	-0.393574	-0.00472358
FBXW11	-0.0251144	-0.39471	-3.6808	0.000254509	0.011328	-0.399276	-0.00426206
PTPRCAP	0.0548739	-0.221196	3.68005	0.000255242	0.0113369	-0.401962	0.00952793
COPS5	-0.0594916	-2.54737	-3.67876	0.000256508	0.0113694	-0.406579	-0.00513041
AGFG2	0.0457689	-1.07624	3.67804	0.000257216	0.011377	-0.409152	0.00712063
RP9P	-0.0328349	-1.11512	-3.67731	0.000257933	0.011385	-0.411748	-0.00489912
WDR82	0.0260456	-1.13724	3.67418	0.000261044	0.0114746	-0.422936	0.00389694
NDRG1	-0.03509	-0.250587	-3.66777	0.000267514	0.0117235	-0.445776	-0.00602643
NFE2	-0.0582642	-0.437344	-3.66737	0.000267926	0.0117235	-0.447211	-0.00982966
SCN1B	-0.0284521	-0.739797	-3.66694	0.000268362	0.0117235	-0.44873	-0.0046063
TRIM38	-0.0302322	-0.641572	-3.66331	0.000272107	0.0118263	-0.461655	-0.00496539
BZRAP1	-0.0442248	-1.13782	-3.66326	0.000272162	0.0118263	-0.461845	-0.00656822
ANKS1A	-0.0258006	-0.365441	-3.66246	0.000272992	0.0118284	-0.464685	-0.00439669
CREB3L2	-0.0264242	-0.140373	-3.66175	0.000273738	0.0118365	-0.46723	-0.00455782
ZNF395	-0.0456097	-1.8168	-3.66077	0.000274763	0.0118567	-0.470717	-0.0053657
TRIM35	-0.0266015	-0.880988	-3.65864	0.000276995	0.011911	-0.478262	-0.00416519
C11orf45	-0.0404873	-0.974509	-3.6585	0.000277143	0.011911	-0.478761	-0.00621526
AHNAK	-0.0306965	-0.0786409	-3.65643	0.000279345	0.0119572	-0.48614	-0.00530477
PSMG2	0.0200656	-2.00447	3.65586	0.000279945	0.0119588	-0.488141	0.0022372
MGST1	-0.0597863	0.739167	-3.65415	0.000281781	0.0120131	-0.494237	-0.00972337
SERPINB2	-0.0666077	1.26236	-3.65157	0.00028456	0.0121072	-0.503388	-0.00955761
GGPS1	0.0414639	-2.14858	3.64974	0.000286543	0.0121285	-0.509863	0.00433855
MGP	-0.113503	-0.506326	-3.64967	0.000286624	0.0121285	-0.510126	-0.01885
DOK3	-0.0642596	0.122552	-3.64953	0.000286775	0.0121285	-0.510618	-0.0110419
IQGAP2	-0.0377333	0.283936	-3.64695	0.000289609	0.0121998	-0.519785	-0.00647032
UCKL1	-0.0345302	0.282934	-3.64547	0.000291232	0.0122439	-0.524995	-0.00592065
KCNE3	-0.0548127	-0.388187	-3.64001	0.000297342	0.012476	-0.544349	-0.00928614
TNFSF12-TNFSF13	-0.0432559	-1.36005	-3.639	0.000298483	0.0124992	-0.547919	-0.00598443
FFAR3	-0.0663432	-0.372875	-3.63425	0.000303911	0.0126765	-0.564715	-0.0111482
FNDC3B	-0.0259878	0.219595	-3.6319	0.000306623	0.0127396	-0.572994	-0.00447251
NCKAP1L	-0.0362461	-0.696216	-3.63066	0.000308072	0.0127748	-0.577386	-0.00589774
TMEM177	0.0225064	-0.994762	3.62943	0.00030951	0.0128094	-0.581727	0.00348093
AMICA1	-0.0567309	0.258296	-3.62728	0.000312034	0.0128637	-0.589293	-0.00971484
FAM7A3	-0.0314063	-0.582385	-3.62665	0.000312778	0.0128694	-0.591511	-0.00520413
MIRLET7B	-0.0847756	2.60964	-3.62545	0.000314204	0.0128786	-0.595751	-0.0073082
SORT1	-0.0448625	-0.589785	-3.62544	0.000314215	0.0128786	-0.595781	-0.00741464
RPS11	0.0366446	-2.15672	3.6243	0.000315572	0.0128832	-0.599797	0.00393481
INHBA	-0.0389315	0.758753	-3.62403	0.000315896	0.0128832	-0.600753	-0.00630678
NCOA4	-0.0508788	-0.803263	-3.62331	0.000316754	0.0128832	-0.60328	-0.00818193
SEL1L3	-0.028777	0.278614	-3.62223	0.000318056	0.0129114	-0.607102	-0.00493557
PHACTR4	-0.0809574	-1.40387	-3.62066	0.000319941	0.0129631	-0.612605	-0.0110212
LOXL4	-0.0380253	-1.41457	-3.61476	0.000327146	0.0132298	-0.633349	-0.00528262
FAM46A	-0.0851207	-3.32669	-3.6108	0.000332075	0.0133998	-0.647275	-0.00479945
CCT6P1	-0.0318785	-0.807887	-3.61037	0.000332613	0.0133998	-0.648782	-0.00509016
MFSD7	-0.0411719	0.80267	-3.60852	0.00033494	0.013468	-0.655274	-0.00663557
PCK2	-0.0810289	-2.07842	-3.60744	0.000336307	0.013472	-0.659067	-0.00867006
LY6G6E	-0.0676545	1.10883	-3.60737	0.000336397	0.013472	-0.659317	-0.0101122
NICN1	-0.0472297	-0.856438	-3.60694	0.000336942	0.013472	-0.660824	-0.00746634
ATP6V1E2	-0.067958	2.50307	-3.60466	0.000339837	0.0135622	-0.668788	-0.00631735
CCDC42B	-0.0277402	-0.0226375	-3.60397	0.00034072	0.0135719	-0.671204	-0.00479588
PPBPL1	-0.0518394	0.760096	-3.60303	0.000341928	0.0135945	-0.6745	-0.00835029
SAA1	-0.0443813	0.956715	-3.60031	0.000345446	0.0136823	-0.68403	-0.00690795
HPN	-0.0383571	-0.682013	-3.59954	0.000346457	0.0136823	-0.68675	-0.00623474
TIGD3	-0.0351856	-1.4332	-3.59842	0.000347918	0.0136823	-0.690667	-0.00480626
RUFY3	0.0214584	0.511064	3.59789	0.000348608	0.0136823	-0.692511	0.0036019
HOXB2	-0.0591265	-0.972036	-3.59746	0.000349166	0.0136823	-0.694	-0.00915801
ANKRD33B	-0.0292935	0.00520007	-3.59587	0.000351264	0.0136823	-0.699578	-0.00506766
ASAM	-0.0350522	-0.186777	-3.59559	0.000351629	0.0136823	-0.700542	-0.00602661
NFAM1	-0.0431964	-0.770232	-3.59556	0.000351677	0.0136823	-0.700671	-0.00691924
RPN1	-0.0423501	-1.74836	-3.59515	0.000352212	0.0136823	-0.702084	-0.00522274
CXXC5	-0.0296103	-0.0856298	-3.59482	0.000352654	0.0136823	-0.703252	-0.00511804
MIR612	-0.0951825	0.305754	-3.59467	0.000352851	0.0136823	-0.703771	-0.0161699
AIF1	-0.118219	-1.60651	-3.59444	0.000353158	0.0136823	-0.704581	-0.0150102
LOC146880	-0.0387316	-0.814185	-3.59353	0.000354366	0.0137041	-0.707759	-0.00620328
C16orf68	-0.036964	-0.576516	-3.59179	0.000356682	0.0137686	-0.713822	-0.0061249
ANXA1	-0.0631268	0.755008	-3.59047	0.000358457	0.013812	-0.718442	-0.0102321
ADAM9	0.0163411	-1.54934	3.58911	0.000360282	0.0138572	-0.723169	0.00217054
ANKRD26	0.0576651	-2.70211	3.58661	0.000363676	0.0139624	-0.731893	0.00468077
ZBTB38	-0.0389658	1.02656	-3.58318	0.00036838	0.014092	-0.743851	-0.00600303
AGPAT2	-0.0555826	0.160736	-3.58059	0.000371974	0.0141784	-0.752885	-0.00956165
EMR1	-0.0752082	0.474286	-3.57734	0.000376529	0.0143263	-0.764207	-0.0125466
CD9	-0.030698	-0.329398	-3.57513	0.000379651	0.0144193	-0.771888	-0.00523528
CD248	-0.0425991	0.240604	-3.57197	0.000384161	0.0145645	-0.782871	-0.00732747
PITPNM2	-0.0382267	1.7426	-3.57143	0.000384936	0.0145679	-0.784745	-0.00473042
FLJ10213	-0.0695906	2.16653	-3.56944	0.000387799	0.0146216	-0.791637	-0.00735084
DEFB1	-0.0867056	0.140579	-3.56901	0.000388423	0.0146216	-0.793132	-0.0148459
LCN6	-0.0727422	0.99471	-3.56745	0.000390698	0.0146813	-0.798564	-0.0112141
ERCC3	-0.0340945	-1.41165	-3.56594	0.000392899	0.0147379	-0.803787	-0.00466053
C21orf62	-0.059228	0.435044	-3.56091	0.000400346	0.0149589	-0.821247	-0.0100334
C15orf52	-0.0452087	0.52033	-3.56016	0.000401467	0.0149589	-0.823845	-0.00755074
ZBTB47	-0.0410757	0.559567	-3.5601	0.000401544	0.0149589	-0.824023	-0.00687539
SGMS2	-0.0310039	0.00560843	-3.56006	0.00040161	0.0149589	-0.824176	-0.00536654
CDCP2	-0.0478418	1.4197	-3.55625	0.000407348	0.0150932	-0.837364	-0.00657994
CYB5R3	-0.0395437	0.00275546	-3.55576	0.000408088	0.0150943	-0.839053	-0.00683693
CRADD	-0.0278713	-0.455934	-3.54867	0.000418994	0.0154707	-0.863566	-0.0047092
RETN	-0.0501298	-0.321807	-3.54672	0.000422045	0.0155563	-0.870309	-0.00852964
SLC11A1	-0.0415954	0.222379	-3.54543	0.000424066	0.0156037	-0.874747	-0.00712687
MIR18A	-0.0978113	-2.4679	-3.54198	0.000429529	0.0157774	-0.886641	-0.00903721
LGALS3	-0.0248949	-0.394898	-3.53649	0.000438359	0.0160186	-0.905547	-0.00423271
MIR620	0.102384	2.20493	3.53591	0.000439296	0.0160252	-0.90753	0.00986497
IQSEC2	-0.0451775	-0.413331	-3.53374	0.000442851	0.016094	-0.915017	-0.00762995
MGRN1	-0.0318548	0.958661	-3.53343	0.000443355	0.016094	-0.916075	-0.004965
RABGGTB	0.0395614	-2.25501	3.53015	0.00044876	0.0161827	-0.927329	0.00403532
SLC7A7	-0.0544102	0.757255	-3.52986	0.000449245	0.0161827	-0.928333	-0.00889852
LYL1	-0.0865995	-2.5498	-3.52958	0.000449704	0.0161827	-0.929282	-0.00733124
DUSP3	-0.0296037	-1.10062	-3.52958	0.000449709	0.0161827	-0.929291	-0.00444478
BGLAP	-0.056322	0.142131	-3.52317	0.000460488	0.0165425	-0.951288	-0.0097208
MIR222	-0.0920393	1.72991	-3.52271	0.00046127	0.0165426	-0.952863	-0.0118627
EGLN1	-0.0260623	-0.388196	-3.52196	0.000462552	0.0165606	-0.95544	-0.00442362
B4GALT5	-0.0353372	-1.60759	-3.5213	0.000463683	0.0165732	-0.957709	-0.00453975
CTSS	-0.0413621	-0.569447	-3.51994	0.000466021	0.0166266	-0.962378	-0.00686529
NR2F6	-0.0345415	-1.36436	-3.51951	0.000466746	0.0166266	-0.963821	-0.00476888
TM7SF4	-0.0513555	0.818387	-3.51795	0.000469449	0.0166949	-0.969182	-0.00831755
CLEC17A	-0.046205	1.09061	-3.51153	0.000480685	0.0170375	-0.99114	-0.00715186
CLNK	-0.0387912	0.203073	-3.51102	0.000481582	0.0170408	-0.992869	-0.00666901
CLEC11A	-0.0692088	-1.15907	-3.50969	0.000483957	0.0170679	-0.997437	-0.010002
NACC2	-0.0285221	0.328492	-3.50841	0.000486238	0.0171199	-1.0018	-0.00487787
SLC9A11	-0.0672341	2.30987	-3.50703	0.00048872	0.0171781	-1.00653	-0.00695894
VCL	-0.0249797	-0.154256	-3.50641	0.000489825	0.0171781	-1.00862	-0.00431146
NOD2	-0.034444	0.865962	-3.50614	0.000490318	0.0171781	-1.00955	-0.00546112
MIR1208	-0.0693943	1.32743	-3.49977	0.000501924	0.0174933	-1.03126	-0.00992018
YPEL4	-0.0539624	-1.00011	-3.4994	0.000502611	0.0174933	-1.03253	-0.00825963
NME5	-0.0703878	-1.82275	-3.49836	0.000504534	0.0175315	-1.03608	-0.0082802
ARSB	-0.0311118	-0.212165	-3.4971	0.000506871	0.017584	-1.04036	-0.00535039
PLVAP	-0.0358108	-0.188746	-3.49593	0.000509058	0.017631	-1.04436	-0.00617661
WDHD1	0.0160875	-1.49414	3.48993	0.000520379	0.0179937	-1.06476	0.00216337
PPARGC1B	-0.0281129	-1.02782	-3.47913	0.000541348	0.0186271	-1.1014	-0.00431884
GHRL	-0.0503389	1.48359	-3.47872	0.000542147	0.0186271	-1.10276	-0.00677517
ADAMTS4	-0.0507415	1.19972	-3.47845	0.000542687	0.0186271	-1.10369	-0.00740289
PHGR1	-0.0396456	0.956014	-3.47752	0.00054454	0.0186271	-1.10685	-0.00613233
AGBL2	-0.0413115	-1.12785	-3.47737	0.000544838	0.0186271	-1.10735	-0.00612892
CRHBP	-0.049777	-0.547052	-3.47496	0.000549651	0.0187615	-1.11551	-0.00827367
INPP5D	-0.0241718	-0.305672	-3.47315	0.000553303	0.0188255	-1.12165	-0.00414162
MIR628	-0.0531689	0.401543	-3.47261	0.000554393	0.0188255	-1.12347	-0.00901935
SLC43A2	-0.0326671	-0.0333897	-3.47239	0.000554832	0.0188255	-1.1242	-0.00565133
HORMAD2	-0.0846814	0.400953	-3.47153	0.000556572	0.0188394	-1.12711	-0.0141051
ROBO4	-0.0422638	-0.490566	-3.47119	0.000557259	0.0188394	-1.12825	-0.00710332
FLJ42627	-0.137322	-2.59764	-3.46857	0.000562614	0.0189735	-1.13711	-0.0113405
KCNMB1	-0.0444985	0.0380475	-3.46837	0.000563013	0.0189735	-1.13777	-0.00767681
FXYD2	-0.0611855	0.236048	-3.46746	0.000564893	0.0190067	-1.14086	-0.0104793
RNF32	0.014046	-0.057872	3.4666	0.000566673	0.0190262	-1.14378	0.00243121
SMARCB1	0.0167806	-1.07113	3.46631	0.000567265	0.0190262	-1.14474	0.00254143
PWWP2B	-0.0421592	0.430819	-3.46448	0.000571061	0.0191233	-1.15093	-0.00713285
MIR17	-0.0912373	-2.65336	-3.45925	0.000582022	0.0194291	-1.16854	-0.00770581
CORO1A	0.0444051	-2.46076	3.45848	0.000583659	0.019437	-1.17114	0.00410783
SLC45A4	-0.0512852	2.30694	-3.45828	0.000584091	0.019437	-1.17183	-0.0050078
SLAMF7	-0.0618517	0.651003	-3.45402	0.000593191	0.0196782	-1.18615	-0.010116
MYB	-0.0668645	-2.60052	-3.45288	0.000595646	0.0197288	-1.18998	-0.00550129
KAZALD1	-0.0587828	-1.2831	-3.45153	0.000598574	0.0197949	-1.19452	-0.00824395
MEX3A	-0.0257627	-0.605996	-3.44976	0.000602442	0.0198671	-1.20049	-0.00426003
MIR22	-0.100552	-1.74198	-3.44893	0.000604258	0.0198899	-1.20327	-0.0122908
RNASE12	-0.0845849	1.41575	-3.44797	0.000606361	0.0199282	-1.20649	-0.0117983
CLDN15	-0.0562988	0.27531	-3.44236	0.000618821	0.0202126	-1.22533	-0.00960735
ETV6	-0.0292029	-0.0509049	-3.44158	0.000620572	0.0202387	-1.22795	-0.00504415
ZDHHC24	-0.0519329	-2.43475	-3.43759	0.000629596	0.0204701	-1.24131	-0.00473647
EHF	-0.0600232	1.3569	-3.43475	0.000636085	0.0206494	-1.2508	-0.00863848
DAPP1	-0.0297856	-1.13438	-3.43264	0.000640959	0.0207733	-1.25787	-0.00446184
PARVG	-0.0520526	-1.64384	-3.43192	0.000642623	0.0207733	-1.26027	-0.00667637
MIR505	-0.162252	-0.136088	-3.43183	0.000642836	0.0207733	-1.26058	-0.0272911
YTHDF3	0.0246272	-2.23395	3.42905	0.000649325	0.0209511	-1.26987	0.00252142
PRR5	-0.0339507	-1.04372	-3.42584	0.000656892	0.0211631	-1.2806	-0.00518714
DGKZ	-0.0355459	-1.08673	-3.42361	0.000662202	0.0212696	-1.28805	-0.00534504
CD300C	-0.0666654	0.613955	-3.42162	0.000666948	0.0213666	-1.29465	-0.0109391
SGK1	-0.0375305	-1.26907	-3.42068	0.000669228	0.0213666	-1.29781	-0.00537502
UCK2	-0.029531	-0.761566	-3.41898	0.000673325	0.0214645	-1.30346	-0.00477093
GSN	-0.0280569	-0.130633	-3.4178	0.000676187	0.0215234	-1.30738	-0.00484739
C7orf13	0.0209772	-1.40442	3.41505	0.000682927	0.0217054	-1.31656	0.00291403
IRAK3	-0.0431846	-1.07834	-3.41361	0.000686468	0.0217271	-1.32134	-0.00647835
TK2	-0.0427053	-0.519655	-3.41316	0.000687588	0.0217271	-1.32285	-0.0070914
CALML4	-0.0616812	0.821902	-3.41311	0.000687702	0.0217271	-1.32301	-0.0099432
KIF13A	-0.0287875	0.35314	-3.41161	0.000691412	0.0217929	-1.32798	-0.00490391
MIR573	-0.045173	1.93263	-3.40889	0.000698216	0.0219507	-1.33704	-0.00553288
DRD3	-0.0451997	-0.0131415	-3.40861	0.000698916	0.0219507	-1.33797	-0.00780161
C6orf27	-0.0353335	0.630444	-3.40621	0.000704959	0.0220803	-1.34593	-0.00585162
ING2	0.0251968	-1.39407	3.40615	0.000705123	0.0220803	-1.34614	0.00361618
TCF12	-0.0267033	0.393261	-3.40537	0.000707091	0.0221093	-1.34872	-0.00453801
PLXNC1	-0.0257506	0.36417	-3.40469	0.000708821	0.0221308	-1.35098	-0.00439286
LPCAT1	-0.0329313	1.54241	-3.40251	0.000714389	0.0222393	-1.35821	-0.00439897
MIR574	-0.0775528	-3.1586	-3.40174	0.000716352	0.0222677	-1.36075	-0.00500675
LOC284805	-0.0483346	-0.626339	-3.40058	0.000719352	0.0223283	-1.36462	-0.00786966
SNX11	0.0226917	-2.4676	3.39531	0.000733053	0.0226872	-1.38206	0.00203885
GRASP	-0.025196	-0.0950934	-3.39443	0.000735359	0.0227255	-1.38496	-0.00435626
MMP7	-0.0424333	0.335746	-3.39322	0.000738564	0.0227849	-1.38898	-0.00725744
C3orf21	-0.0311029	1.09484	-3.39289	0.000739429	0.0227849	-1.39006	-0.0047023
EMCN	-0.0584784	-0.106422	-3.39165	0.000742709	0.0228528	-1.39415	-0.0100425
SULT1C4	-0.0707875	-0.542035	-3.39036	0.00074616	0.0228956	-1.39844	-0.011748
OSCAR	-0.0446332	-0.152194	-3.39032	0.000746257	0.0228956	-1.39856	-0.00769357
IGFBP4	-0.0298536	-0.26232	-3.38985	0.000747519	0.0229013	-1.40012	-0.00511708
C20orf141	-0.0563299	0.496478	-3.38927	0.000749072	0.0229158	-1.40204	-0.00937587
C10orf105	-0.0362713	0.9706	-3.38783	0.000752933	0.0229509	-1.40679	-0.00562846
TMBIM6	0.0426947	-3.05383	3.38763	0.000753463	0.0229509	-1.40744	0.00315173
FAM125B	-0.0455915	1.05061	-3.38491	0.000760821	0.0231418	-1.41642	-0.00692611
AIFM2	-0.0273841	0.165273	-3.38349	0.000764701	0.0231856	-1.42112	-0.00472228
C11orf75	-0.025947	0.226776	-3.38315	0.000765625	0.0231856	-1.42224	-0.00446069
DARC	-0.0521341	0.753813	-3.38233	0.000767872	0.0231856	-1.42495	-0.00834802
EIF5A	0.0820716	-3.31362	3.38227	0.000768031	0.0231856	-1.42514	0.00664069
CEACAM6	-0.0603492	0.895859	-3.38213	0.000768405	0.0231856	-1.42559	-0.00966659
LRRC70	-0.105205	0.909249	-3.38198	0.000768814	0.0231856	-1.42608	-0.0165285
LHFPL2	-0.0291322	0.34263	-3.38152	0.000770083	0.023191	-1.4276	-0.00498395
LST1	-0.0615882	-1.74139	-3.38052	0.00077284	0.023241	-1.4309	-0.00749483
IL12B	-0.0319707	-0.400253	-3.37971	0.000775085	0.0232756	-1.43358	-0.00541205
C20orf201	-0.0515009	-1.21353	-3.37906	0.00077688	0.0232965	-1.43572	-0.00745342
RASSF5	0.0297885	-1.30201	3.37817	0.000779354	0.0233377	-1.43866	0.00427669
HSPA5	-0.0398255	-1.2807	-3.37706	0.000782427	0.0233968	-1.44229	-0.00564874
SEMA6B	-0.0288177	0.495284	-3.37533	0.000787282	0.0234676	-1.44801	-0.00485061
LOC284632	-0.0520523	-1.09222	-3.37498	0.000788255	0.0234676	-1.44915	-0.00767906
NCRNA00093	-0.046088	1.42067	-3.37464	0.000789218	0.0234676	-1.45028	-0.006328
MIR138-2	-0.0840245	1.5593	-3.37115	0.000799088	0.0237279	-1.46175	-0.0112132
FAM194A	0.046447	-2.95325	3.36898	0.000805279	0.0238783	-1.46888	0.00334937
FLJ46111	-0.0551316	1.57729	-3.36632	0.000812933	0.0240717	-1.47762	-0.00702909
PPT2	-0.0317608	-0.631301	-3.36558	0.000815047	0.0241007	-1.48002	-0.00518157
RXRA	-0.0343414	0.552752	-3.36465	0.00081775	0.0241163	-1.48307	-0.0057293
GALNT5	-0.0543089	-0.0283303	-3.36462	0.000817849	0.0241163	-1.48318	-0.00936444
ITGB1BP2	-0.0610047	1.45693	-3.3627	0.000823437	0.0241574	-1.48947	-0.00818192
STIP1	0.021995	-0.76516	3.36258	0.000823802	0.0241574	-1.48988	0.00360031
ARID3A	-0.0281205	-0.548055	-3.36196	0.000825595	0.0241574	-1.49189	-0.00467678
RSPH9	-0.0426839	-0.0412849	-3.36146	0.000827078	0.0241574	-1.49355	-0.0073679
RAD51	0.026085	-2.70371	3.36126	0.000827668	0.0241574	-1.4942	0.00218297
VRK2	-0.02878	-0.761908	-3.36103	0.000828345	0.0241574	-1.49496	-0.00460527
SNX18	-0.0448148	-0.547155	-3.35962	0.000832482	0.0242115	-1.49956	-0.00731999
WFDC10A	-0.0344444	-1.27855	-3.35837	0.00083619	0.0242783	-1.50366	-0.00489968
LNPEP	-0.0345735	-1.35515	-3.35808	0.000837063	0.0242783	-1.50462	-0.00478499
PPP6C	0.0246061	-0.615913	3.35732	0.00083931	0.0243102	-1.5071	0.0040678
ALOX15B	-0.071628	-0.914802	-3.35543	0.000844948	0.0244402	-1.51328	-0.0110252
COMMD3	-0.0435708	-2.02289	-3.35041	0.000860114	0.024845	-1.5297	-0.00477048
MCM2	-0.0254611	0.0796456	-3.34959	0.000862619	0.0248835	-1.53238	-0.00440497
ZDHHC14	-0.0268777	0.994346	-3.34871	0.000865303	0.0249271	-1.53525	-0.00415135
PSMB8	0.0226184	-2.02594	3.34795	0.000867639	0.0249605	-1.53774	0.00249904
HLA-E	0.0311968	-1.11417	3.34599	0.000873684	0.0250765	-1.54414	0.0047311
CD83	-0.0373079	-1.81279	-3.34538	0.000875556	0.0250863	-1.54612	-0.00454689
MAP1A	-0.0450754	0.168535	-3.33858	0.000896842	0.0256022	-1.56828	-0.0077486
SLC10A1	-0.0625812	1.83684	-3.33848	0.00089718	0.0256022	-1.56862	-0.00746658
SERPINF1	-0.0530703	1.12031	-3.33664	0.000903005	0.0257338	-1.57459	-0.00798546
ETV3L	-0.0477149	1.07977	-3.33356	0.000912885	0.0259457	-1.58463	-0.00714304
SERPINB1	-0.0465831	-2.38748	-3.33236	0.000916759	0.026021	-1.58854	-0.00443985
LOC554203	-0.0313215	-1.29991	-3.33189	0.000918282	0.0260294	-1.59007	-0.00441011
CHIC2	-0.043114	-2.2162	-3.33075	0.000921973	0.0260771	-1.59377	-0.00443898
FAM18A	-0.0631206	0.958585	-3.33018	0.000923811	0.0260771	-1.5956	-0.00995664
ZG16B	-0.0398357	-0.140766	-3.32948	0.000926103	0.0260771	-1.59789	-0.00687172
AGAP11	-0.0395095	-0.0582079	-3.32874	0.000928512	0.0261102	-1.60028	-0.00681924
KCTD4	-0.0760556	1.89604	-3.32721	0.000933525	0.0261819	-1.60525	-0.00885537
ECT2	-0.104528	1.56511	-3.32656	0.000935655	0.0261915	-1.60735	-0.0139684
C4orf45	-0.0651893	2.72421	-3.32636	0.000936337	0.0261915	-1.60802	-0.00555078
OR2B2	-0.0556477	1.4962	-3.32081	0.000954775	0.0265673	-1.626	-0.00760457
SLC25A37	-0.0263764	0.328414	-3.31848	0.000962623	0.0267156	-1.63354	-0.00451243
AVP	-0.0445492	-0.724159	-3.31538	0.000973155	0.0269024	-1.64357	-0.00719072
CLEC4E	-0.032273	0.868234	-3.31429	0.000976887	0.0269705	-1.6471	-0.00512949
COL9A2	-0.027286	-0.529532	-3.31292	0.000981601	0.0270654	-1.65154	-0.00453367
MSRB3	-0.0297162	-0.577183	-3.31243	0.000983282	0.0270667	-1.65311	-0.00494056
C5orf20	0.0811318	2.52378	3.31217	0.000984198	0.0270667	-1.65397	0.00643675
OR4K14	0.192434	-0.739065	3.30827	0.00099773	0.0273024	-1.66655	0.0299003
MTX1	-0.0395451	-2.0061	-3.30821	0.000997926	0.0273024	-1.66673	-0.00438564
NPFF	-0.0501943	1.74216	-3.30268	0.00101746	0.0276946	-1.6846	-0.00613876
CCL1	-0.0489134	0.207346	-3.30225	0.00101898	0.0277002	-1.68596	-0.00835858
ITGAL	0.0437604	0.209361	3.3016	0.0010213	0.0277278	-1.68806	0.00754514
LOC158376	-0.0575295	1.2104	-3.30068	0.00102458	0.0277813	-1.69101	-0.00834489
ZFAND2B	-0.0487754	-2.44584	-3.29701	0.0010378	0.0280475	-1.70283	-0.00447485
ACOT11	-0.0489301	1.11516	-3.29681	0.00103856	0.0280475	-1.7035	-0.00741728
MARCKSL1	-0.0430226	-2.05351	-3.2965	0.00103968	0.0280475	-1.70449	-0.00454109
SNORD1A	-0.0614956	-0.452668	-3.29569	0.00104261	0.028091	-1.70708	-0.0102262
PGK2	0.108887	3.12903	3.29347	0.00105071	0.0282378	-1.71421	0.00601785
BATF2	-0.0354676	-0.58612	-3.29347	0.00105072	0.0282378	-1.71422	-0.00584942
DCAF16	0.028954	-2.29782	3.29047	0.00106177	0.0284626	-1.72385	0.0028313
NTS	-0.0778317	-1.5911	-3.2856	0.00107996	0.0288775	-1.73949	-0.00987348
C17orf72	-0.0322975	-1.25825	-3.28448	0.00108417	0.0289534	-1.74307	-0.00464043
MIR484	0.0726718	-3.83565	3.28072	0.00109845	0.0292479	-1.75511	0.00357089
CHRNA5	-0.0447562	-1.8301	-3.28057	0.00109904	0.0292479	-1.75561	-0.00534696
TMEM150B	-0.0352665	0.790191	-3.27816	0.0011083	0.0294129	-1.76333	-0.00569602
MMP14	-0.0476497	0.603064	-3.2772	0.001112	0.0294376	-1.7664	-0.00789555
GSG1	-0.0297735	0.738356	-3.27556	0.00111834	0.0295316	-1.77162	-0.00483159
ANXA3	-0.0310225	-0.662228	-3.2678	0.00114889	0.0301883	-1.79642	-0.00510009
PA2G4P4	-0.084265	0.101974	-3.26496	0.00116023	0.0303734	-1.80545	-0.0146079
BEST3	-0.0297946	0.151812	-3.2616	0.00117382	0.0306913	-1.81616	-0.00514196
MFSD11	0.0160253	-2.6654	3.26042	0.00117863	0.0307791	-1.81992	0.0013144
MIR647	-0.0640273	0.367304	-3.25985	0.00118094	0.0308017	-1.82173	-0.0108349
MIR609	-0.038939	-0.945926	-3.25762	0.00119008	0.0309261	-1.82882	-0.00596798
UNC13D	-0.0371035	-0.474465	-3.25694	0.00119289	0.0309344	-1.83098	-0.00624106
HIVEP3	-0.0362598	0.333042	-3.25658	0.00119438	0.0309344	-1.83213	-0.00620507
CCDC88B	-0.0262447	0.872284	-3.25582	0.00119753	0.0309344	-1.83455	-0.0041497
PTPN7	-0.0488375	-2.41904	-3.25578	0.00119768	0.0309344	-1.83467	-0.0044031
CASP10	-0.0531975	-0.604524	-3.25397	0.00120521	0.0310368	-1.84043	-0.00872032
ARHGAP18	-0.0317012	-0.989899	-3.25323	0.00120829	0.0310368	-1.84278	-0.00485198
KDM5B	-0.0282325	-0.95677	-3.2524	0.00121176	0.0310368	-1.84541	-0.00435701
DCAF5	-0.0262684	-0.621143	-3.25237	0.00121188	0.0310368	-1.84551	-0.00434833
NFIL3	-0.0350634	-1.1471	-3.25198	0.00121351	0.0310411	-1.84674	-0.00517468
SNRNP48	-0.0358874	-1.4148	-3.24969	0.00122314	0.0312498	-1.85401	-0.00493072
PRRT1	-0.0476337	-0.116939	-3.24641	0.00123708	0.0314814	-1.86442	-0.00815049
FAM115C	0.0362328	-2.47525	3.24381	0.00124821	0.0316994	-1.87265	0.00354916
FAM72B	0.0724566	-3.76487	3.24109	0.00125998	0.0319601	-1.88127	0.00416861
KDSR	0.023754	-2.12014	3.23712	0.00127731	0.0322455	-1.89382	0.00265613
CMIP	-0.0308516	1.43769	-3.23467	0.0012881	0.032441	-1.90156	-0.00422875
TRPM6	-0.0487287	0.536426	-3.23339	0.00129378	0.0325453	-1.9056	-0.0081483
MLC1	-0.03483	-1.27888	-3.23258	0.00129742	0.0325984	-1.90818	-0.0050105
EMID1	-0.0332054	-1.46969	-3.23198	0.00130006	0.0326261	-1.91005	-0.00455434
TIMP2	-0.0299505	0.537635	-3.22931	0.00131205	0.0328803	-1.91848	-0.00502691
PTGER2	-0.0385808	-1.29217	-3.22838	0.00131625	0.0328803	-1.92141	-0.0054427
PELI2	-0.0268868	0.142087	-3.22822	0.001317	0.0328803	-1.92193	-0.00464119
TRIB2	0.0167623	-2.02435	3.22756	0.00131999	0.0328928	-1.92401	0.00184224
NARG2	-0.0296287	-1.33704	-3.22508	0.00133124	0.0330956	-1.93181	-0.00415598
NET1	-0.0450334	-0.803899	-3.22352	0.00133841	0.0332348	-1.93674	-0.00717245
MAN2A2	-0.0266946	0.422766	-3.22219	0.00134451	0.0333472	-1.94091	-0.00452919
CCDC59	0.0300413	-2.74685	3.21927	0.00135802	0.0335742	-1.9501	0.00251449
TSPAN16	-0.0507618	0.655995	-3.21892	0.00135967	0.0335742	-1.95121	-0.00840728
GPR182	-0.0528774	1.97768	-3.21851	0.00136157	0.0335742	-1.95249	-0.00585917
WIBG	0.0259531	-2.98551	3.21685	0.00136933	0.0337265	-1.95771	0.00185128
ZNF827	-0.0247601	0.412872	-3.2134	0.0013856	0.0340363	-1.96855	-0.00420817
SERPING1	-0.0315922	0.345107	-3.21316	0.00138672	0.0340363	-1.96929	-0.00540151
FAM13B	0.0273094	-2.1324	3.21275	0.00138868	0.034045	-1.97058	0.00306858
C11orf42	-0.0739699	2.14168	-3.21114	0.00139635	0.0341936	-1.97564	-0.00772212
ENKUR	0.0216029	-2.24213	3.21049	0.00139945	0.0341964	-1.97768	0.00227513
EDARADD	-0.0410993	-1.35666	-3.20954	0.00140399	0.0342621	-1.98065	-0.00576295
LIME1	0.0510855	-0.940662	3.20554	0.00142331	0.034654	-1.99319	0.00810185
ICAM2	-0.0374845	-0.205674	-3.20485	0.00142664	0.0346953	-1.99533	-0.00645182
BCL2L2	-0.0539804	-0.734908	-3.20434	0.00142911	0.0347157	-1.99692	-0.00875811
TIMM9	0.0251491	-1.83754	3.20029	0.00144898	0.035118	-2.00959	0.00300295
TP53RK	-0.0273458	-0.774389	-3.1988	0.00145637	0.0352136	-2.01426	-0.00438359
LOC100292680	-0.0530627	1.07244	-3.19843	0.00145824	0.0352136	-2.01543	-0.0080261
PLEKHB1	-0.038905	0.261055	-3.19817	0.00145951	0.0352136	-2.01623	-0.00667296
OXNAD1	0.0175029	-1.36866	3.19772	0.00146175	0.0352163	-2.01763	0.00244614
SIRT7	-0.0304082	-0.128724	-3.19747	0.00146299	0.0352163	-2.01841	-0.00524537
ANKRD36BL1	-0.0941984	1.91812	-3.197	0.00146536	0.0352333	-2.01989	-0.0104947
MGEA5	0.0158158	-1.34768	3.19426	0.00147906	0.0354825	-2.02843	0.00222376
SYNC	-0.036283	-0.263496	-3.19381	0.00148132	0.0354965	-2.02983	-0.00622985
LBH	0.0199314	-1.17975	3.19221	0.00148941	0.0355813	-2.03483	0.00292904
NCF4	-0.066494	-1.0172	-3.18895	0.001506	0.0359258	-2.04498	-0.0101836
TSSK4	0.0599056	3.05751	3.18782	0.00151179	0.0359798	-2.0485	0.0037892
BMX	-0.0487236	1.31906	-3.18758	0.00151304	0.0359798	-2.04925	-0.00687848
LOC100216545	0.0569538	-4.39564	3.18752	0.00151335	0.0359798	-2.04945	0.00184178
SH3TC1	-0.0295697	0.269145	-3.18612	0.00152055	0.0360666	-2.0538	-0.00507257
CEP110	-0.0795542	1.62476	-3.18582	0.0015221	0.0360666	-2.05473	-0.0105324
SOCS4	0.0150623	-1.57558	3.18451	0.00152888	0.036187	-2.05881	0.00199429
RAD51AP1	0.0233043	-2.03584	3.18372	0.00153298	0.0362435	-2.06126	0.00258197
ADAM23	0.0177775	-1.13153	3.18252	0.00153924	0.036351	-2.06499	0.00264243
C18orf1	-0.0327991	0.232595	-3.18153	0.00154443	0.0364331	-2.06808	-0.00564347
GAS7	-0.0289016	0.252538	-3.18103	0.00154707	0.0364549	-2.06965	-0.00496354
ZMPSTE24	0.0202694	-2.01429	3.17987	0.00155317	0.0365581	-2.07325	0.00234246
CLEC4A	-0.0508255	1.09881	-3.17705	0.00156806	0.0368676	-2.082	-0.00763552
EIF4ENIF1	0.0419542	-2.60098	3.17668	0.00157004	0.0368735	-2.08315	0.00412628
RNF19A	-0.0310986	-0.739605	-3.17195	0.00159537	0.0373444	-2.09782	-0.00502703
CUBN	-0.0368972	1.35046	-3.17098	0.00160062	0.0373965	-2.10082	-0.00524156
MIR802	-0.0552873	0.337602	-3.17071	0.00160207	0.0373965	-2.10165	-0.00942037
C8orf58	-0.026043	0.0295675	-3.17017	0.00160501	0.0374051	-2.10334	-0.00450525
FAM167B	-0.0322107	-1.17618	-3.16919	0.00161034	0.037431	-2.10637	-0.00470434
KCNJ5	-0.0286284	-0.973896	-3.16831	0.00161511	0.037431	-2.10908	-0.00442882
ASB14	-0.0701077	2.89705	-3.16812	0.00161617	0.037431	-2.10968	-0.00558393
ODF3B	-0.0418592	-1.48756	-3.16812	0.00161617	0.037431	-2.10968	-0.00555832
MIR645	-0.0725508	2.41732	-3.16773	0.0016183	0.037431	-2.11089	-0.00728435
2001-09-01	0.0249354	-0.897778	3.1677	0.00161847	0.037431	-2.11098	0.00389344
LOC440354	-0.0442839	2.472	-3.16724	0.00162096	0.0374388	-2.11239	-0.00415414
PTAFR	-0.0432616	1.86812	-3.16474	0.00163473	0.037618	-2.12014	-0.00523534
RNMT	0.0198819	-2.38534	3.16466	0.00163515	0.037618	-2.12037	0.00185693
C15orf54	-0.0593798	0.938779	-3.16462	0.00163541	0.037618	-2.12052	-0.00924075
TEK	-0.0567609	0.0246765	-3.16344	0.00164194	0.0377223	-2.12417	-0.00973414
CEACAM8	-0.0447317	0.073758	-3.16288	0.00164505	0.0377223	-2.1259	-0.00771283
DOCK9	-0.031777	1.24435	-3.16252	0.00164705	0.0377223	-2.12702	-0.00467087
CRYZL1	0.023783	-2.01104	3.16157	0.0016523	0.0378018	-2.12993	0.00271701
RARA	-0.0303908	-0.618956	-3.16093	0.00165589	0.037843	-2.13192	-0.00501016
GALNT10	-0.0271772	0.945047	-3.15936	0.00166468	0.037898	-2.13676	-0.00423893
KIAA0513	-0.033431	0.593912	-3.15748	0.00167524	0.0380804	-2.14256	-0.00554002
SP7	-0.0436991	0.407983	-3.15701	0.00167793	0.0381006	-2.14402	-0.00743915
IL18	-0.0805942	-0.687512	-3.15421	0.00169384	0.03838	-2.15267	-0.0130073
BCL11B	0.0285728	-0.226352	3.15325	0.0016993	0.0384215	-2.15561	0.00490463
NAPSB	0.0730097	0.902314	3.15274	0.00170223	0.0384469	-2.15719	0.0113566
NDUFV2	0.0249576	-2.19407	3.14926	0.00172228	0.0387932	-2.16791	0.00257216
DSTYK	-0.0268664	-0.948277	-3.14925	0.00172235	0.0387932	-2.16794	-0.00420476
EPS15L1	-0.0245963	-0.0166503	-3.14663	0.00173758	0.0390377	-2.176	-0.00424953
PDE6H	-0.0640575	2.30343	-3.14512	0.00174642	0.0391255	-2.18065	-0.00632648
TMEM173	-0.035928	-1.38568	-3.14502	0.00174702	0.0391255	-2.18096	-0.00492573
C17orf91	-0.0496074	-2.58788	-3.14355	0.00175565	0.0392774	-2.18547	-0.00421916
SCNN1A	-0.033754	0.876036	-3.14191	0.00176534	0.0394221	-2.1905	-0.0053525
TPT1	0.0209685	-1.35195	3.14151	0.00176769	0.0394221	-2.19172	0.00295969
CD1C	0.08797	2.50128	3.1397	0.0017785	0.0395942	-2.1973	0.00689648
CLINT1	-0.0316732	-1.01524	-3.13941	0.00178019	0.0395942	-2.19816	-0.00484343
SIK3	-0.0269054	0.0944662	-3.13928	0.001781	0.0395942	-2.19858	-0.00465086
PMCHL1	0.0681194	1.04355	3.13637	0.00179846	0.0398857	-2.20751	0.0099247
RPS6KC1	0.0229321	-0.388588	3.13609	0.00180015	0.0398857	-2.20836	0.00391053
THNSL1	0.0217973	-2.49592	3.13566	0.00180275	0.0398857	-2.20968	0.0021034
PFN1	0.0327767	-2.61986	3.13553	0.00180351	0.0398857	-2.21007	0.00272439
LOC100329108	0.0798993	-3.75678	3.13399	0.00181287	0.0400093	-2.2148	0.00464944
KCNH2	-0.029626	-0.499204	-3.13342	0.00181633	0.0400442	-2.21655	-0.00497816
OR4D11	0.0962247	2.76327	3.13174	0.00182655	0.0402277	-2.22168	0.00640387
FAM129C	-0.0293054	-0.305185	-3.13137	0.00182879	0.0402353	-2.2228	-0.0050049
DPM2	-0.0396003	-0.0324427	-3.12993	0.00183767	0.040347	-2.22723	-0.00683214
SH2D7	-0.0408816	0.585947	-3.12804	0.00184931	0.0404551	-2.23301	-0.00686131
RAP1GAP2	-0.0254996	0.211574	-3.12751	0.00185257	0.040465	-2.23462	-0.00439194
LOXL1	-0.0391392	-0.0705498	-3.12483	0.00186923	0.040745	-2.2428	-0.0067552
SLC16A7	-0.0604081	2.21197	-3.1241	0.00187386	0.040804	-2.24506	-0.00655828
GIMAP7	0.0298484	0.291777	3.12006	0.00189926	0.0412725	-2.25737	0.00511513
ISCA1	-0.0492594	-2.3517	-3.11926	0.00190434	0.0413405	-2.25981	-0.00474963
MIR140	-0.101528	1.43302	-3.11826	0.00191072	0.0414107	-2.26287	-0.0139207
FLJ90757	-0.0352442	-0.916512	-3.11814	0.00191147	0.0414107	-2.26323	-0.00555157
FDXR	0.0243663	-1.69704	3.11561	0.00192768	0.0416344	-2.27095	0.0032385
TMCO3	-0.0335762	1.76453	-3.11463	0.00193396	0.0417275	-2.27392	-0.00414481
LOC143666	0.0348638	-3.11873	3.11251	0.00194772	0.0419817	-2.28039	0.00244183
HOXB3	-0.0455898	1.59673	-3.11082	0.00195871	0.0421401	-2.28553	-0.00590689
CLDN6	-0.0280478	-0.50641	-3.1107	0.00195949	0.0421401	-2.2859	-0.00468696
MIR320A	0.0479455	-4.61678	3.10984	0.00196508	0.0421401	-2.2885	0.00134107
COL16A1	-0.0354585	-0.218166	-3.10972	0.00196584	0.0421401	-2.28885	-0.00609878
LRP4	-0.0311271	-1.05847	-3.10955	0.00196697	0.0421401	-2.28938	-0.00468312
LARP7	0.0175564	-1.91681	3.10631	0.00198832	0.0425115	-2.29924	0.00205139
PTGDS	-0.0377472	0.449195	-3.10531	0.00199494	0.0425861	-2.30228	-0.00638593
CMTM3	0.0603408	-3.63578	3.10518	0.00199581	0.0425861	-2.30268	0.00375558
CUL3	-0.0296501	-0.847695	-3.10376	0.00200525	0.0426587	-2.30699	-0.00472421
XPNPEP1	-0.0268884	-0.754814	-3.10315	0.00200932	0.0427026	-2.30884	-0.00430989
LRRC2	-0.0369099	0.719119	-3.10201	0.00201694	0.0428005	-2.31229	-0.00601315
AOC2	-0.0483449	0.767788	-3.10055	0.00202669	0.0428999	-2.3167	-0.0077744
GALNT12	-0.0328503	-0.0582634	-3.09855	0.00204023	0.0431267	-2.32278	-0.0056834
RBM9	-0.0449169	-1.33349	-3.09458	0.00206724	0.0435846	-2.33479	-0.00627246
NHEDC2	-0.0547422	-1.28278	-3.09154	0.00208822	0.0439396	-2.34401	-0.00748562
LIX1	-0.0353746	0.357548	-3.08829	0.0021108	0.0443708	-2.35383	-0.00602597
ATF7	-0.0320797	-0.622906	-3.08535	0.00213141	0.0446712	-2.36269	-0.00528706
PAR1	0.0949206	2.38137	3.08441	0.00213804	0.0447219	-2.36553	0.00827525
LRRC4	-0.0313946	-0.695476	-3.0813	0.00216016	0.0450343	-2.37492	-0.00512699
MAPK3	0.0227978	-0.445861	3.08111	0.00216146	0.0450343	-2.37547	0.00387346
SNORD45B	0.137021	1.7668	3.08074	0.00216413	0.0450457	-2.37659	0.0150892
ALOX5AP	-0.033393	0.177418	-3.07859	0.00217952	0.0453216	-2.38306	-0.0057605
SNORD35B	0.0345575	-1.82956	3.07703	0.00219076	0.0455108	-2.38775	0.00424643
HKR1	0.122757	0.386219	3.0755	0.00220185	0.0456237	-2.39235	0.0205709
YJEFN3	-0.0336537	0.968342	-3.07544	0.00220228	0.0456237	-2.39254	-0.00526902
WT1	-0.0396568	-0.975006	-3.07301	0.00222001	0.0458492	-2.39985	-0.00617996
CRNKL1	-0.041341	-1.40969	-3.07243	0.00222431	0.0458934	-2.40161	-0.00564084
ALMS1P	-0.0481976	-0.061073	-3.07014	0.00224112	0.0461058	-2.40848	-0.00832454
RAB2B	0.0358662	-2.75861	3.06952	0.00224571	0.0461555	-2.41034	0.00304151
ERMP1	-0.0382297	0.138326	-3.06297	0.00229462	0.0469418	-2.42999	-0.00660291
MED12L	-0.0281685	0.504524	-3.06287	0.00229539	0.0469418	-2.4303	-0.00472753
MPL	-0.0586495	1.37063	-3.06262	0.00229723	0.0469418	-2.43103	-0.00844699
HNRNPF	0.0248947	-2.43042	3.05788	0.00233333	0.0474965	-2.44524	0.00233026
TIE1	-0.0414922	1.92662	-3.05699	0.00234014	0.0475338	-2.44789	-0.00483398
PLTP	-0.0338445	-0.616247	-3.05444	0.00235976	0.0478053	-2.4555	-0.00560293
ABCC1	-0.027283	0.873284	-3.05109	0.00238583	0.0482365	-2.46551	-0.0043059
XYLT1	-0.0333283	0.605089	-3.05084	0.00238783	0.0482365	-2.46628	-0.00555461
AHR	0.0179813	-0.87385	3.05054	0.00239013	0.0482365	-2.46715	0.00288255
SFRS3	0.0191142	-1.74979	3.04935	0.00239947	0.048379	-2.4707	0.0023178
ADPRH	-0.0337999	-1.5776	-3.04886	0.00240332	0.0483947	-2.47217	-0.00437249
MYL9	-0.0481156	0.106514	-3.04867	0.0024048	0.0483947	-2.47273	-0.00831124
HIST2H3D	-0.0842829	-2.04275	-3.04836	0.00240726	0.0483982	-2.47366	-0.010389
LOC285629	-0.0464079	1.54564	-3.04698	0.00241815	0.0485712	-2.47777	-0.00605004
ZCCHC5	-0.0656282	0.945696	-3.04528	0.00243167	0.0487505	-2.48285	-0.0101984
LRRC25	-0.0290972	-0.689225	-3.04407	0.00244133	0.0488656	-2.48646	-0.00473823
C7orf69	-0.0483444	1.39741	-3.04398	0.00244202	0.0488656	-2.48672	-0.00660923
LOC100134368	-0.0319256	-1.2974	-3.03874	0.00248425	0.0496639	-2.50233	-0.00452166
NCAPG	0.0278493	-2.71588	3.03805	0.00248983	0.0497286	-2.50437	0.00220335
PRPF39	-0.0264944	-0.618706	-3.03743	0.00249485	0.0497354	-2.50621	-0.00437185
MFAP4	-0.0645217	-0.826028	-3.03613	0.00250544	0.0498995	-2.51006	-0.0102707
