# Supplementary material for: Identification of potential blood biomarkers for Parkinson’s disease by gene expression and DNA methylation data integration analysis
Source: Clin Epigenetics. 2019 Feb 11;11:24. doi: 10.1186/s13148-019-0621-5 (PMC6371578; doi:10.1186/s13148-019-0621-5)
Supplement: Supplementary file 1 — Table S1. Differentially Expressed Gene List. Table S2. Previous differential probes and our analysis results. Table S3. Differentially expressed gene functional enrichment results. Table S4. Differentially methylated intergenic CpG sites. Table S5. Differentially methylated gene list. Table S6. Gene set enrichment analysis results (GO-BP). Table S7. Hypo-up genes in different regions. Table S8. Differentially methylated gene list based on all region CpGs. Table S9. Gene enrichment analysis results. Table S10. Hypo-up gene-associated differentially methylated CpGs. Table S11. Dominant methylation-altered regions for hypo-up genes. Table S12. Correlation Coefficient between gene expression and region-specific methylation level. Table S13. The importance of each hypo-up gene in gene expression classifier. Table S14. Union of best predictors of the three classifiers. (ZIP 1455 kb) [file 13148_2019_621_MOESM1_ESM.zip › Table S5.xls]

## Sheet: TSS1500 DMGs
Table S5 Differentially methylated gene list
geneName	logFC	AveExpr	t	P.Value	adj.P.Val	B	delta.of.beta
PRDM11	-0.237162	-2.11027	-6.57258	1.11395e-10	1.14859e-06	13.8651	-0.0245486
MIR1227	-0.209817	-2.13748	-6.57085	1.12601e-10	1.14859e-06	13.8549	-0.0220391
MPO	-0.263961	-2.14225	-6.4264	2.75294e-10	1.87209e-06	13.0068	-0.0262017
C1orf200	-0.146718	-1.44297	-6.18033	1.21559e-09	5.55958e-06	11.5997	-0.0199512
PDZK1IP1	-0.0909177	0.216623	-6.16108	1.36258e-09	5.55958e-06	11.4917	-0.0155942
SNX22	-0.165736	-2.01104	-6.07307	2.28776e-09	7.77877e-06	11.0013	-0.0177304
PLIN4	-0.186678	-0.890013	-6.03642	2.83357e-09	8.25824e-06	10.7989	-0.028968
PPP6C	0.254819	2.62145	5.98379	3.84539e-09	8.30254e-06	10.5102	0.0213454
DAPP1	-0.13158	0.921138	-5.97611	4.01988e-09	8.30254e-06	10.4683	-0.0204309
SREBF1	-0.141517	0.0463281	-5.97397	4.06967e-09	8.30254e-06	10.4566	-0.0242632
FBXO6	-0.261998	-0.659733	-5.94309	4.86213e-09	8.45911e-06	10.2885	-0.0419022
OTUB1	-0.132495	1.52018	-5.91669	5.65717e-09	8.45911e-06	10.1454	-0.0177857
CD28	0.175488	1.73972	5.91389	5.74868e-09	8.45911e-06	10.1302	0.0215071
STAB1	-0.150224	-0.636717	-5.91219	5.80499e-09	8.45911e-06	10.121	-0.0245903
STK38L	-0.211687	0.030502	-5.89777	6.3035e-09	8.57318e-06	10.0432	-0.036007
AGTRAP	-0.13566	-0.52752	-5.78736	1.17846e-08	1.50261e-05	9.45235	-0.022519
FUT7	-0.213664	-1.44526	-5.76122	1.36458e-08	1.63758e-05	9.31396	-0.0286935
MS4A3	-0.139158	-0.611513	-5.74277	1.51295e-08	1.6826e-05	9.21657	-0.0228768
PPBPL1	-0.208669	-1.86555	-5.73647	1.56705e-08	1.6826e-05	9.18342	-0.0246981
KRT17	-0.125692	-0.555909	-5.71872	1.73007e-08	1.76476e-05	9.09006	-0.0208244
LGALS12	-0.127511	0.432226	-5.68624	2.07193e-08	1.98837e-05	8.91999	-0.0214846
ANLN	-0.193423	-2.7696	-5.68005	2.14422e-08	1.98837e-05	8.88765	-0.0140828
C8ORFK29	-0.0925786	-0.519007	-5.66208	2.36812e-08	2.04634e-05	8.794	-0.0153177
FLJ10213	-0.118197	0.890977	-5.65173	2.50713e-08	2.04634e-05	8.74022	-0.0187133
LIMK2	-0.076304	-0.865932	-5.6517	2.50765e-08	2.04634e-05	8.74003	-0.0120188
CALM2	-0.121008	-2.42453	-5.62244	2.94532e-08	2.19551e-05	8.58839	-0.0108817
AMPD3	-0.113456	0.151405	-5.61907	3.00029e-08	2.19551e-05	8.57096	-0.0194763
GTDC1	-0.0827755	1.39983	-5.6064	3.21606e-08	2.19551e-05	8.50551	-0.0114415
C11orf41	-0.165166	-0.44321	-5.60251	3.28513e-08	2.19551e-05	8.48549	-0.0276268
SULT1E1	-0.265064	-0.467234	-5.60031	3.32496e-08	2.19551e-05	8.47413	-0.0437748
EVPL	-0.102635	0.595189	-5.59419	3.43804e-08	2.19551e-05	8.44262	-0.0170268
TTC31	-0.180072	-2.98987	-5.59389	3.44376e-08	2.19551e-05	8.44105	-0.0124867
SLFN5	0.0671279	-0.679786	5.56936	3.9367e-08	2.43371e-05	8.31502	0.0109763
SLPI	-0.249003	-2.57701	-5.48216	6.3081e-08	3.78505e-05	7.87105	-0.021602
CTAGE5	-0.213502	-1.75032	-5.45803	7.17966e-08	4.18492e-05	7.74925	-0.0259502
GAPDH	-0.176848	-2.50007	-5.40562	9.49316e-08	5.37972e-05	7.48648	-0.0156356
GPR77	-0.166978	-1.25169	-5.39964	9.79926e-08	5.4031e-05	7.45664	-0.0237283
PNKD	-0.0846153	-0.963268	-5.3634	1.18691e-07	6.37213e-05	7.27646	-0.0129576
ACOT11	-0.0997366	-0.476798	-5.35028	1.27183e-07	6.65298e-05	7.2115	-0.016721
IPCEF1	-0.145551	0.728513	-5.34446	1.31139e-07	6.68843e-05	7.1827	-0.0236866
HTRA4	-0.261314	-0.198099	-5.33531	1.37599e-07	6.84671e-05	7.13751	-0.0435471
IFI30	-0.161124	-2.11345	-5.33071	1.4096e-07	6.84695e-05	7.11484	-0.0168065
RHOBTB3	-0.251435	-2.05432	-5.32535	1.44981e-07	6.8785e-05	7.0884	-0.0249836
SNORA8	-0.0857539	-0.084762	-5.31292	1.54731e-07	7.03668e-05	7.02725	-0.0147938
OLFM4	-0.0967987	1.15075	-5.31232	1.55213e-07	7.03668e-05	7.02432	-0.0143702
FLJ42289	-0.113395	0.85985	-5.30089	1.64768e-07	7.30748e-05	6.9682	-0.0179841
AHNAK	-0.124657	-0.202087	-5.29179	1.7278e-07	7.49975e-05	6.9236	-0.021272
SNORA30	-0.14817	-0.526162	-5.28265	1.8121e-07	7.6712e-05	6.87885	-0.024606
SNORA18	-0.246008	-0.932526	-5.27945	1.8425e-07	7.6712e-05	6.86322	-0.0378231
PRTN3	-0.150792	-0.620013	-5.27551	1.8806e-07	7.67322e-05	6.844	-0.0246005
C20orf197	-0.185272	-1.43773	-5.26288	2.0082e-07	8.03321e-05	6.78235	-0.0248648
PLEKHA6	-0.113061	-0.632776	-5.25281	2.11583e-07	8.1371e-05	6.73332	-0.0185241
C20orf135	-0.158608	-1.00095	-5.25193	2.12552e-07	8.1371e-05	6.72904	-0.0238747
ITGB1BP1	-0.075264	-1.19821	-5.24937	2.15383e-07	8.1371e-05	6.71661	-0.0108907
GRASP	-0.157565	-2.41287	-5.21371	2.58929e-07	9.60437e-05	6.54376	-0.0144942
LIPN	-0.249852	-1.76318	-5.20776	2.66979e-07	9.72613e-05	6.51503	-0.029596
P2RY12	-0.182383	-0.634532	-5.19791	2.80843e-07	0.000100517	6.46752	-0.0295216
CD1D	-0.116087	0.226516	-5.18564	2.99091e-07	0.000103642	6.40845	-0.019783
AREG	-0.227765	-1.49227	-5.18522	2.99733e-07	0.000103642	6.40644	-0.0296564
EHD3	-0.0898797	1.44165	-5.17342	3.18407e-07	0.000108264	6.34974	-0.0122171
DUSP3	-0.128179	-2.24059	-5.16783	3.27624e-07	0.000109572	6.32297	-0.012699
C13orf30	-0.164583	-0.871984	-5.16061	3.39938e-07	0.000111856	6.28836	-0.0253975
NHEDC2	-0.137661	1.00425	-5.1495	3.59754e-07	0.000115422	6.23522	-0.0211867
NDUFS2	-0.0850064	0.668754	-5.14823	3.62091e-07	0.000115422	6.22915	-0.0140283
AARS2	-0.0792326	1.03827	-5.12687	4.03631e-07	0.000122861	6.12731	-0.0121678
MIR550-1	-0.185981	-1.10073	-5.1252	4.07064e-07	0.000122861	6.11937	-0.0278682
CHI3L1	-0.125976	-0.288136	-5.12441	4.08693e-07	0.000122861	6.11563	-0.0213803
UPP1	-0.110922	-2.8746	-5.12315	4.11317e-07	0.000122861	6.10963	-0.00814924
CPNE6	-0.139942	-0.277571	-5.12114	4.15538e-07	0.000122861	6.10005	-0.0237286
ERCC3	-0.243572	-0.324859	-5.10102	4.60099e-07	0.000132331	6.00456	-0.0403843
PCDH24	-0.169332	-1.68907	-5.10083	4.6054e-07	0.000132331	6.00367	-0.0206412
IQCE	-0.16384	-0.890042	-5.08596	4.9643e-07	0.000140662	5.93334	-0.0253718
ELANE	-0.126235	-0.728948	-5.08239	5.05434e-07	0.000140811	5.91649	-0.0202612
METTL7A	-0.138419	-1.05869	-5.07774	5.17425e-07	0.000140811	5.89452	-0.0208575
PILRA	-0.144081	-0.919267	-5.07765	5.1766e-07	0.000140811	5.8941	-0.0222921
TMEM206	-0.179558	-1.95211	-5.06102	5.62783e-07	0.00015107	5.81579	-0.01999
MTMR9L	-0.137572	-1.31351	-5.05828	5.70585e-07	0.000151175	5.8029	-0.019161
GLRX2	-0.0646424	0.177138	-5.04863	5.9888e-07	0.000154945	5.75756	-0.0111469
ST8SIA6	-0.13331	-2.85919	-5.04825	6.00002e-07	0.000154945	5.75581	-0.00976453
LTC4S	-0.154541	-0.529725	-5.03138	6.5284e-07	0.000166482	5.67676	-0.0256306
TRA2B	-0.216611	-0.950261	-5.02471	6.74965e-07	0.00017	5.64555	-0.0325784
CRLF3	-0.135662	-0.479522	-5.00493	7.44862e-07	0.000185316	5.55329	-0.0227322
MGP	-0.164642	0.745394	-4.99133	7.96903e-07	0.000191302	5.49008	-0.0262665
CEACAM8	-0.0954219	0.123022	-4.9905	8.00204e-07	0.000191302	5.48621	-0.0164006
LOC201651	-0.128944	-0.140996	-4.98912	8.05679e-07	0.000191302	5.47983	-0.0221421
INF2	-0.0782083	0.421271	-4.98873	8.07253e-07	0.000191302	5.478	-0.0132694
NARF	-0.111566	-2.6501	-4.9866	8.15809e-07	0.000191302	5.46813	-0.00914582
KLRG1	-0.174281	-0.422523	-4.97945	8.45249e-07	0.000191944	5.43495	-0.0287306
IRF5	-0.100453	-2.25504	-4.97873	8.48252e-07	0.000191944	5.43163	-0.00977697
NCOA4	-0.0967337	-0.215308	-4.97685	8.56178e-07	0.000191944	5.42293	-0.016583
MIR219-1	-0.089819	0.122181	-4.97248	8.74887e-07	0.000194006	5.4027	-0.0154784
SNORD6	-0.116479	0.71009	-4.97001	8.85632e-07	0.000194277	5.39128	-0.0190825
LCN6	-0.167983	0.0602191	-4.96158	9.23304e-07	0.000199139	5.3523	-0.0285732
LTBR	-0.145634	-0.45255	-4.9607	9.27317e-07	0.000199139	5.34825	-0.0241793
DEFA4	-0.107946	-0.175137	-4.9504	9.75657e-07	0.000206127	5.30071	-0.0184885
SULT6B1	-0.133338	1.3101	-4.94668	9.93713e-07	0.000206127	5.28355	-0.0186578
C21orf96	-0.159131	-2.11803	-4.94191	1.01731e-06	0.000206127	5.2616	-0.0164231
SFTPD	-0.21965	-1.01444	-4.94122	1.02075e-06	0.000206127	5.25844	-0.0322899
MPL	-0.111691	-0.410722	-4.94114	1.02115e-06	0.000206127	5.25807	-0.0187223
PTGDS	-0.147163	-0.101924	-4.93976	1.02809e-06	0.000206127	5.25174	-0.0250162
GYPC	-0.217559	-1.1971	-4.93927	1.03059e-06	0.000206127	5.24947	-0.0307686
TLR6	-0.197297	-1.29898	-4.92854	1.0864e-06	0.00021518	5.20015	-0.0269097
VAT1	-0.205949	#NAME?	-4.91317	1.17192e-06	0.000227698	5.1295	-0.0243131
ARG1	-0.147219	1.0664	-4.9131	1.17181e-06	0.000227698	5.12937	-0.022459
MS4A6A	-0.101391	0.892173	-4.90533	1.2172e-06	0.000232823	5.09384	-0.0159981
ARL5C	-0.117621	-0.784432	-4.90467	1.22112e-06	0.000232823	5.09084	-0.0187177
NOD2	-0.16041	-2.36397	-4.89988	1.25007e-06	0.000235648	5.06893	-0.0154618
CTSZ	-0.105029	-0.295956	-4.89732	1.26579e-06	0.000235648	5.05725	-0.017739
MIR548C	-0.116351	0.339748	-4.89654	1.27059e-06	0.000235648	5.05371	-0.0196255
SERPINB13	-0.123469	0.671911	-4.89085	1.3064e-06	0.000240107	5.02773	-0.0202172
UNC13D	-0.101854	-0.74274	-4.88151	1.3672e-06	0.00024568	4.98521	-0.0164271
IL10	-0.208567	-0.929121	-4.88069	1.37271e-06	0.00024568	4.98146	-0.0315461
C17orf59	-0.182622	-1.77611	-4.88066	1.37285e-06	0.00024568	4.98136	-0.0215897
AIFM2	-0.0962077	1.54813	-4.87873	1.38584e-06	0.000245849	4.97256	-0.012729
EPHA2	-0.0950755	0.508788	-4.87301	1.42491e-06	0.00024846	4.94657	-0.0160964
DPPA4	-0.151206	-1.53463	-4.87219	1.43062e-06	0.00024846	4.94284	-0.0195762
CD3D	0.159201	1.64778	4.87126	1.4371e-06	0.00024846	4.93861	0.0197668
THUMPD2	-0.152921	-0.899082	-4.8683	1.45793e-06	0.000249061	4.92517	-0.0236842
GHRL	-0.0881369	1.02196	-4.8673	1.46499e-06	0.000249061	4.92065	-0.0133564
MIR200C	-0.110329	0.672848	-4.85843	1.52949e-06	0.000257877	4.8804	-0.018122
IFNGR2	-0.202659	-0.790953	-4.8526	1.57328e-06	0.000263085	4.85403	-0.0314723
PCK2	-0.15215	-1.60309	-4.85009	1.59252e-06	0.000264139	4.84267	-0.019585
SPATS2	-0.157448	-3.0368	-4.84744	1.61306e-06	0.000265388	4.83069	-0.0102215
GUCY1B2	-0.140325	-1.005	-4.84073	1.66629e-06	0.000271952	4.80037	-0.021274
ITGAE	-0.143656	0.190355	-4.82619	1.78749e-06	0.000289417	4.73479	-0.0245439
RAPSN	-0.132866	1.11324	-4.82389	1.80743e-06	0.000290342	4.72443	-0.0200735
TSGA13	-0.116096	0.418489	-4.81852	1.85479e-06	0.000293496	4.70028	-0.0194498
C15orf5	-0.114845	1.14904	-4.81722	1.86643e-06	0.000293496	4.69444	-0.0168263
DHRS4L2	-0.212152	-1.32027	-4.8168	1.87023e-06	0.000293496	4.69254	-0.0291129
SLC27A3	-0.0962949	0.288663	-4.81442	1.89177e-06	0.000294611	4.68184	-0.0164072
CXCL10	-0.129459	-2.00387	-4.81164	1.91719e-06	0.000296308	4.66938	-0.0142555
CLEC7A	-0.153666	0.39223	-4.80914	1.94044e-06	0.000296953	4.65813	-0.0257691
STAT5A	-0.104006	-0.548215	-4.80806	1.95047e-06	0.000296953	4.65331	-0.0172563
MORC3	-0.109031	-2.02617	-4.80542	1.97542e-06	0.000297808	4.64145	-0.011601
CEP110	-0.252275	#NAME?	-4.80447	1.98529e-06	0.000297808	4.63722	-0.0390239
VCAM1	-0.10055	-0.130315	-4.80037	2.02387e-06	0.00029945	4.61883	-0.0172389
RBM19	-0.142466	-2.27513	-4.8002	2.02559e-06	0.00029945	4.61803	-0.0142284
NCEH1	-0.100843	-0.599292	-4.79808	2.04625e-06	0.000300327	4.60856	-0.0164563
GPR114	-0.139071	-2.66468	-4.79647	2.06213e-06	0.000300497	4.60134	-0.0112312
DMBT1	-0.165161	-0.119117	-4.79342	2.09248e-06	0.000302378	4.58771	-0.0282437
TGIF2	-0.127358	-2.89455	-4.79221	2.10469e-06	0.000302378	4.58228	-0.0086381
RAB31	-0.147744	-1.97461	-4.78619	2.16627e-06	0.000305438	4.55536	-0.0159337
GIT2	-0.126872	0.738911	-4.78299	2.19969e-06	0.000305438	4.54107	-0.0205673
AVIL	-0.154676	-0.17169	-4.78294	2.20022e-06	0.000305438	4.54084	-0.0263049
CSPP1	-0.22979	-0.374375	-4.78142	2.21628e-06	0.000305438	4.53406	-0.0383104
COPS5	-0.22979	-0.374375	-4.78142	2.21628e-06	0.000305438	4.53406	-0.0383104
LRG1	-0.103794	-0.664305	-4.78117	2.2189e-06	0.000305438	4.53296	-0.0168794
HIPK4	-0.123096	0.798133	-4.77853	2.24713e-06	0.000305438	4.52116	-0.0197936
IFLTD1	-0.0925643	0.445568	-4.77752	2.25796e-06	0.000305438	4.51667	-0.015619
PDCD1	0.145691	0.945498	4.77727	2.26073e-06	0.000305438	4.51552	0.0221715
HYAL2	-0.0804991	0.625129	-4.77251	2.31271e-06	0.000308597	4.49431	-0.0132864
HPN	-0.137662	-1.57156	-4.77236	2.31437e-06	0.000308597	4.49364	-0.0174577
CD9	-0.168138	-1.0774	-4.7668	2.37666e-06	0.000314845	4.46886	-0.0244946
ARAP3	-0.14507	-1.69919	-4.76513	2.39557e-06	0.000315304	4.46146	-0.0178655
GXYLT2	-0.136287	-3.28453	-4.76298	2.42028e-06	0.000316232	4.45189	-0.00786286
PIK3R5	-0.0793825	0.681815	-4.76183	2.43363e-06	0.000316232	4.44676	-0.0129541
KDM6B	-0.150032	-0.751813	-4.75939	2.46207e-06	0.000317904	4.43592	-0.0238978
BRD4	-0.179909	-0.657738	-4.75311	2.5368e-06	0.000325492	4.40803	-0.0290138
TNFSF13	-0.100707	0.442476	-4.74175	2.67762e-06	0.0003413	4.35763	-0.0171255
PIWIL2	-0.0861617	1.6434	-4.74051	2.69346e-06	0.0003413	4.35213	-0.0109132
MED21	-0.0779857	-0.348878	-4.7381	2.7244e-06	0.000343089	4.34148	-0.0132594
PI3	-0.132919	0.852053	-4.7325	2.79784e-06	0.000350176	4.31667	-0.0210911
C16orf89	-0.0953633	0.5512	-4.72962	2.83632e-06	0.000352828	4.30393	-0.0157814
AOAH	-0.119532	0.368729	-4.72127	2.95064e-06	0.000364825	4.26708	-0.0205776
LTBP1	-0.105237	-1.39184	-4.71864	2.98768e-06	0.000365228	4.25545	-0.0145623
ZEB2	-0.171315	-0.44403	-4.71849	2.98971e-06	0.000365228	4.25482	-0.0285138
AP2A1	-0.127328	-2.64921	-4.71706	3.00996e-06	0.000365513	4.24853	-0.0104425
CD58	-0.0890397	-0.549546	-4.70864	3.1322e-06	0.000376583	4.21141	-0.0147366
TMEM159	-0.135649	-0.75216	-4.70777	3.14516e-06	0.000376583	4.20756	-0.0213839
EXT1	-0.0619217	-0.863297	-4.707	3.1565e-06	0.000376583	4.20421	-0.0098061
LGALS3	-0.101634	0.724198	-4.69974	3.26649e-06	0.000386406	4.17228	-0.0165309
HFE	0.131338	2.12063	4.69908	3.27671e-06	0.000386406	4.16936	0.0140548
TP53RK	-0.190698	-0.196294	-4.69179	3.39116e-06	0.00039657	4.13737	-0.032098
FER1L5	-0.0554174	0.286183	-4.69054	3.41123e-06	0.00039657	4.13186	-0.0095054
C8orf73	-0.150329	-1.19985	-4.68992	3.42122e-06	0.00039657	4.12914	-0.0214614
MIR185	-0.104658	-0.0293983	-4.68182	3.55397e-06	0.00040963	4.09366	-0.0179367
SLC29A1	-0.0899497	-1.81953	-4.67286	3.70665e-06	0.00042418	4.05447	-0.0104837
HAUS6	-0.0740403	-1.37733	-4.67199	3.72179e-06	0.00042418	4.05067	-0.0102627
TXNDC11	-0.118135	-2.41607	-4.67015	3.75404e-06	0.000425479	4.04263	-0.0106976
PRKAR1B	-0.045467	0.437314	-4.66004	3.93607e-06	0.000443645	3.99852	-0.00771348
EMID1	-0.0931108	-0.878971	-4.64643	4.19473e-06	0.000470202	3.93924	-0.0145075
QDPR	-0.0790317	-0.43872	-4.64438	4.23507e-06	0.000472129	3.93032	-0.0132915
FGFBP2	-0.12432	-3.17713	-4.6397	4.32859e-06	0.000477513	3.90998	-0.00763188
FCER1G	-0.114856	0.701319	-4.63962	4.33017e-06	0.000477513	3.90964	-0.0187626
CHRNA3	0.118003	1.4665	4.63618	4.40005e-06	0.00048261	3.89473	0.0157853
PA2G4	0.0601371	-1.34615	4.63213	4.48398e-06	0.000488566	3.87714	0.00843929
TTC21B	-0.145223	-1.64285	-4.63125	4.50225e-06	0.000488566	3.87335	-0.0179318
CPNE2	-0.105364	-1.23231	-4.62931	4.5432e-06	0.000488632	3.86492	-0.015163
ARMC10	-0.135967	-3.33392	-4.62895	4.55076e-06	0.000488632	3.86338	-0.00743791
FERMT3	-0.119575	-1.50867	-4.62384	4.66013e-06	0.00049553	3.84126	-0.0159035
CD3G	0.151992	1.47284	4.62369	4.66358e-06	0.00049553	3.84057	0.0200481
CD68	-0.0962579	-0.816535	-4.61611	4.83073e-06	0.00051063	3.80779	-0.0151513
MIR1537	-0.143661	1.54022	-4.61331	4.89389e-06	0.00051464	3.7957	-0.0185878
FAM71B	0.179766	2.0772	4.61001	4.96922e-06	0.000519882	3.78148	0.0182008
CTSG	-0.208287	-0.765577	-4.60685	5.04263e-06	0.000524871	3.76783	-0.0325606
TGFBR1	-0.076795	-1.03358	-4.60453	5.09723e-06	0.00052581	3.75781	-0.0115312
CHST14	-0.0783094	-0.579049	-4.60389	5.11225e-06	0.00052581	3.75507	-0.0133676
REM2	-0.0851497	-0.713471	-4.60319	5.12897e-06	0.00052581	3.75203	-0.0136418
DCUN1D2	-0.134959	-2.15579	-4.596	5.30249e-06	0.000538959	3.72107	-0.0139524
MRPL23	-0.0679071	-0.591885	-4.59569	5.31007e-06	0.000538959	3.71974	-0.0111133
ZCCHC11	-0.109218	-1.66209	-4.5854	5.56864e-06	0.000562405	3.6755	-0.0134888
PER1	-0.145792	-2.06236	-4.58285	5.63454e-06	0.000563924	3.66455	-0.0157465
C22orf33	-0.151406	-2.26636	-4.58167	5.6652e-06	0.000563924	3.6595	-0.0146394
CD244	-0.201301	0.0253705	-4.58089	5.6858e-06	0.000563924	3.65613	-0.0340006
MICAL1	-0.094359	1.04341	-4.58057	5.69425e-06	0.000563924	3.65474	-0.0144367
CNTLN	-0.117152	-0.0705556	-4.576	5.8155e-06	0.00057315	3.63514	-0.0199849
EXOC1	0.17067	2.62025	4.57083	5.95562e-06	0.000584137	3.613	0.0140918
PARVG	-0.0952559	-0.786044	-4.56788	6.03698e-06	0.000589285	3.60037	-0.0152354
MIR1276	-0.115912	-0.479042	-4.56592	6.09166e-06	0.00059179	3.59199	-0.0193059
SLFN13	-0.139088	-0.146365	-4.56135	6.22092e-06	0.000601483	3.57246	-0.0237559
RXFP4	-0.0843299	0.791812	-4.55968	6.26889e-06	0.000603125	3.56531	-0.0135423
LOC100270710	-0.124747	-0.478493	-4.55871	6.29702e-06	0.000603125	3.56115	-0.0207229
TMEM177	0.070016	-0.303621	4.5553	6.39614e-06	0.000609755	3.54663	0.0119574
SYNJ1	-0.151383	-2.31677	-4.55351	6.4489e-06	0.000610697	3.53899	-0.0142953
JPH2	-0.105571	-1.54727	-4.55294	6.46589e-06	0.000610697	3.53654	-0.0133943
CTSB	-0.130654	-3.09175	-4.54966	6.56401e-06	0.000616152	3.52253	-0.00808617
KPNA6	-0.0609011	0.299873	-4.54899	6.58404e-06	0.000616152	3.5197	-0.0104152
DKFZP434H168	-0.150974	-0.417021	-4.54296	6.76855e-06	0.000630526	3.494	-0.024828
TRAPPC3	-0.0808633	-0.249833	-4.53408	7.04929e-06	0.000653693	3.45622	-0.013793
LMO4	-0.0994512	0.815142	-4.53014	7.17738e-06	0.000660137	3.43948	-0.0160291
CD177	-0.132577	-0.552178	-4.52996	7.18349e-06	0.000660137	3.43869	-0.0217287
HSPC159	-0.106183	-1.95486	-4.51968	7.52857e-06	0.000688746	3.39508	-0.0118271
ESD	-0.118566	-1.8039	-4.50697	7.97701e-06	0.000723285	3.34131	-0.0141244
MIR1284	-0.224367	-0.748663	-4.50363	8.09901e-06	0.000731097	3.32721	-0.0345359
CX3CR1	-0.0567199	0.655235	-4.50235	8.14639e-06	0.000732135	3.32179	-0.00934136
LOC100131496	-0.156548	-1.7882	-4.5008	8.20399e-06	0.000734077	3.31524	-0.0183002
OBSL1	-0.0658734	0.0126784	-4.49781	8.31636e-06	0.000740882	3.3026	-0.0113243
MLC1	-0.0971455	-1.82055	-4.49562	8.39933e-06	0.00074502	3.29338	-0.0111659
CD82	-0.0580383	-0.670936	-4.48612	8.76914e-06	0.000774455	3.25336	-0.00950655
IL27	-0.109016	-1.70699	-4.47935	9.04218e-06	0.000790227	3.22488	-0.0134157
C17orf72	-0.0627708	-1.19917	-4.47879	9.06511e-06	0.000790227	3.22253	-0.00916633
PGAP1	-0.147837	-3.64112	-4.47825	9.08718e-06	0.000790227	3.22027	-0.00732323
TSPAN32	-0.125738	-3.17807	-4.4766	9.15523e-06	0.000790227	3.21334	-0.00777546
SNORA1	-0.07561	0.505501	-4.47659	9.1557e-06	0.000790227	3.21329	-0.012732
S100A6	-0.0694779	-0.481136	-4.47556	9.19838e-06	0.000790227	3.20897	-0.0116736
G6PC3	-0.178049	-1.61322	-4.47507	9.21886e-06	0.000790227	3.20691	-0.0225537
KCTD13	-0.0861237	-1.78235	-4.47237	9.33193e-06	0.000796572	3.19559	-0.0103812
NYNRIN	-0.114667	0.380055	-4.47041	9.41502e-06	0.000799581	3.18735	-0.0194626
HIPK3	-0.140741	-2.31872	-4.46904	9.47346e-06	0.000799581	3.18161	-0.0128557
WDFY4	-0.0752627	-0.992373	-4.46878	9.48476e-06	0.000799581	3.1805	-0.0114763
TYROBP	-0.103673	-1.27338	-4.45637	1.00307e-05	0.000839087	3.12854	-0.0147338
PLUNC	-0.0996514	1.66183	-4.45548	1.00708e-05	0.000839087	3.12484	-0.0127234
S100A9	-0.0630556	0.118189	-4.45535	1.00768e-05	0.000839087	3.12429	-0.0108634
MIR199B	-0.150588	0.151288	-4.4499	1.03273e-05	0.00085334	3.10149	-0.026393
CSTA	-0.239401	-0.388794	-4.44981	1.03316e-05	0.00085334	3.1011	-0.0398856
CDC42EP3	-0.102244	-2.97339	-4.44229	1.06869e-05	0.000877788	3.06972	-0.00716732
MIR937	-0.104836	0.0260343	-4.44173	1.07137e-05	0.000877788	3.0674	-0.0179843
LOC286359	0.205158	2.1455	4.44048	1.07739e-05	0.00087919	3.0622	0.019902
CLTA	-0.071215	1.07713	-4.43819	1.08854e-05	0.000880434	3.05264	-0.010657
TICAM2	-0.13769	-0.940633	-4.43804	1.08926e-05	0.000880434	3.05203	-0.0210677
DHRS9	-0.0839485	1.28262	-4.43751	1.09186e-05	0.000880434	3.04982	-0.0120651
TTC39B	-0.192715	-1.82407	-4.43614	1.09861e-05	0.000881939	3.04409	-0.0220792
CLCF1	-0.0751156	-1.72215	-4.43526	1.10293e-05	0.000881939	3.04045	-0.00922211
GPR97	-0.121938	-0.106741	-4.4345	1.10669e-05	0.000881939	3.03729	-0.0209476
STK40	-0.0949975	-1.87918	-4.43027	1.1279e-05	0.000895106	3.01968	-0.0110245
SNCG	-0.0816127	-0.364521	-4.42946	1.13199e-05	0.000895106	3.01632	-0.0138716
COMMD3	-0.0755484	-1.33857	-4.42667	1.14624e-05	0.000902877	3.00471	-0.0105922
SH2D7	-0.0872641	0.126439	-4.42031	1.17937e-05	0.0009254	2.97827	-0.0150454
MBP	-0.0863295	0.799316	-4.41896	1.18652e-05	0.000927438	2.97267	-0.0138946
TMEM150B	-0.0802714	0.702451	-4.41667	1.19874e-05	0.00093342	2.96316	-0.0130346
HHEX	-0.133794	-2.39131	-4.41569	1.20401e-05	0.000933953	2.95909	-0.012233
DAB1	-0.0848905	0.436772	-4.40601	1.25719e-05	0.000968385	2.919	-0.0144961
XYLT1	-0.073716	-0.799708	-4.40588	1.25789e-05	0.000968385	2.91848	-0.0117115
GLT25D2	-0.0782252	1.52239	-4.40302	1.27406e-05	0.000974243	2.90664	-0.0104302
FAM169A	-0.104904	-0.00973505	-4.40241	1.27754e-05	0.000974243	2.90411	-0.0179955
NIPAL4	-0.0754415	0.845123	-4.40201	1.27982e-05	0.000974243	2.90245	-0.0120652
PION	-0.225018	-0.250052	-4.39765	1.30493e-05	0.000989664	2.88443	-0.0362346
ZAK	-0.145868	-1.97839	-4.3963	1.31282e-05	0.00099196	2.87884	-0.0158606
LOC115110	-0.146403	0.528927	-4.39527	1.31884e-05	0.000992828	2.8746	-0.0240991
GFI1B	-0.150591	-1.47853	-4.39329	1.33053e-05	0.000997949	2.86641	-0.0196559
PLXNB2	-0.0938775	-0.25479	-4.38787	1.363e-05	0.00101856	2.84406	-0.0159539
SMCR5	-0.0945234	1.35211	-4.38634	1.37228e-05	0.00102175	2.83777	-0.0132986
ATP6V1E2	-0.0784936	1.42795	-4.38403	1.38642e-05	0.00102803	2.82826	-0.0107525
HYAL3	-0.0517139	-0.990163	-4.38333	1.39079e-05	0.00102803	2.82535	-0.00796732
SNORD5	-0.0752064	-0.595193	-4.3819	1.3996e-05	0.0010308	2.81949	-0.0124667
AIF1	-0.118464	-1.15007	-4.37981	1.41266e-05	0.00103668	2.81088	-0.0173826
DOK3	-0.0914478	-0.131691	-4.37074	1.47067e-05	0.00107154	2.77357	-0.0156596
MTX1	-0.106383	-0.929481	-4.36595	1.5022e-05	0.0010895	2.75392	-0.0164917
IL1RL1	-0.113049	1.23816	-4.36537	1.5061e-05	0.0010895	2.75151	-0.0163357
ID3	-0.16616	-0.548298	-4.3644	1.51256e-05	0.0010895	2.74755	-0.0271165
SEL1L3	-0.0539053	-0.70609	-4.35829	1.55397e-05	0.00111237	2.72252	-0.00872162
HCCA2	-0.072816	-0.212531	-4.35541	1.57391e-05	0.00112271	2.7107	-0.0124999
GPR182	-0.133835	0.143871	-4.35142	1.60187e-05	0.00113532	2.69439	-0.0229695
HRH4	-0.142258	0.660684	-4.3513	1.60273e-05	0.00113532	2.69389	-0.0235192
RFT1	-0.121491	-2.69744	-4.34663	1.6361e-05	0.00115495	2.67479	-0.00970232
ZNF414	-0.0830636	-0.449278	-4.3455	1.64429e-05	0.00115673	2.67017	-0.0139743
PGM1	-0.139836	-0.261357	-4.34307	1.66199e-05	0.00116269	2.66025	-0.0238902
IL1B	-0.0617621	0.259637	-4.34277	1.66416e-05	0.00116269	2.65904	-0.0105304
NTNG2	-0.127725	-2.56068	-4.34184	1.67103e-05	0.0011635	2.65522	-0.010927
MSRB3	-0.164167	-1.11236	-4.33719	1.70559e-05	0.00118353	2.63626	-0.0236976
ZNF496	-0.101319	-1.60328	-4.33292	1.73793e-05	0.00120188	2.61886	-0.0129934
CCRL2	-0.0765629	-1.71491	-4.32894	1.76867e-05	0.00121901	2.60262	-0.00941079
NEK9	-0.151955	-2.63265	-4.32725	1.78184e-05	0.00122395	2.59575	-0.012456
EPPK1	-0.106092	1.4598	-4.3231	1.81456e-05	0.00123809	2.5789	-0.0145362
C9orf98	-0.104805	0.119293	-4.31915	1.84635e-05	0.00125227	2.56282	-0.0179262
RING1	-0.0949986	-2.18179	-4.31899	1.84762e-05	0.00125227	2.56218	-0.00942395
IL2RA	-0.104555	-2.09983	-4.31505	1.87981e-05	0.00126987	2.54619	-0.0107405
FER	-0.110724	2.20693	-4.31286	1.89792e-05	0.00127787	2.53731	-0.0114623
RNASE2	-0.0884919	0.628296	-4.30851	1.93443e-05	0.00129434	2.51967	-0.0146411
LOC554203	-0.0835043	-0.0970164	-4.30844	1.93508e-05	0.00129434	2.51936	-0.0143936
S100A7A	-0.112744	0.987182	-4.30736	1.94421e-05	0.0012962	2.515	-0.0173562
PIGY	-0.124835	-0.491207	-4.30381	1.97467e-05	0.00131097	2.50061	-0.0208397
CCL1	-0.0788775	0.465308	-4.30261	1.98503e-05	0.00131097	2.49577	-0.0132295
SEPP1	-0.0846078	0.353322	-4.30165	1.99337e-05	0.00131097	2.49188	-0.0143751
RAB11FIP3	-0.0796011	0.513522	-4.30071	2.00165e-05	0.00131097	2.48805	-0.0133623
CLU	-0.0596653	0.887545	-4.30031	2.00511e-05	0.00131097	2.48645	-0.0094029
C5orf62	-0.105608	1.44185	-4.29962	2.01118e-05	0.00131097	2.48365	-0.0142632
C1orf161	-0.0761992	0.799173	-4.29883	2.01815e-05	0.00131097	2.48045	-0.0123015
LYL1	-0.166372	-1.76159	-4.29831	2.02267e-05	0.00131097	2.47838	-0.0194181
LIMS1	-0.079347	1.22142	-4.29814	2.02419e-05	0.00131097	2.47768	-0.0116193
TP53I3	-0.0940148	-0.0042513	-4.28852	2.11106e-05	0.0013586	2.43879	-0.0161908
MPZL1	-0.104226	-0.505951	-4.28444	2.14892e-05	0.00137862	2.42234	-0.0172593
SYNGR1	-0.0709509	-1.39563	-4.28168	2.1749e-05	0.00139092	2.41122	-0.00968161
FAM157A	-0.0691711	0.608191	-4.27574	2.23181e-05	0.00142115	2.38732	-0.0115958
FGR	-0.0783786	1.01559	-4.2753	2.23611e-05	0.00142115	2.38554	-0.0120817
ENTPD1	-0.0752268	0.794013	-4.26959	2.29229e-05	0.00145233	2.36259	-0.0121728
SENP6	-0.0839923	-1.91353	-4.26573	2.33103e-05	0.0014723	2.34708	-0.00972067
C12orf10	-0.099097	-0.849155	-4.26421	2.34646e-05	0.00147747	2.34098	-0.015429
CCT6P1	-0.117362	-1.95151	-4.26067	2.38285e-05	0.00149577	2.32674	-0.0133333
P2RX1	-0.133591	-1.58527	-4.25806	2.40995e-05	0.00150772	2.31629	-0.0167453
SPRED2	-0.0607718	-1.37357	-4.25742	2.41667e-05	0.00150772	2.31371	-0.00837668
SAMD13	-0.0618263	-0.128994	-4.2515	2.47944e-05	0.00154217	2.29	-0.0106569
SH3D20	-0.0800306	0.392683	-4.24555	2.54399e-05	0.0015775	2.26623	-0.0136842
IL31RA	-0.0694234	0.873987	-4.23922	2.61455e-05	0.0016143	2.24094	-0.0110308
CRIP1	-0.138015	-0.770339	-4.23812	2.62707e-05	0.0016143	2.23652	-0.0212034
PTPRCAP	0.127126	1.32494	4.2332	2.68343e-05	0.00163965	2.2169	0.0173275
TBC1D22B	-0.105785	1.78193	-4.23265	2.68971e-05	0.00163965	2.21474	-0.0130849
SPAG4	-0.12448	-0.178602	-4.23242	2.69243e-05	0.00163965	2.2138	-0.0210517
SSH3	-0.176261	-1.4956	-4.23166	2.7013e-05	0.00164016	2.21076	-0.0224488
CLIC1	-0.109346	-2.20312	-4.22338	2.7994e-05	0.00169468	2.17779	-0.010996
GPD2	-0.0882239	-0.566022	-4.22044	2.83498e-05	0.00171114	2.16612	-0.0146159
AKAP8	-0.0947999	-2.75104	-4.21533	2.89794e-05	0.00173839	2.14582	-0.00736897
EPB49	-0.0674691	1.22511	-4.21493	2.90297e-05	0.00173839	2.14422	-0.00990819
LOC100129354	-0.102521	0.123203	-4.21471	2.9057e-05	0.00173839	2.14335	-0.0176045
C19orf71	-0.0819533	1.30142	-4.21315	2.92521e-05	0.00174495	2.13716	-0.0116159
FCGRT	-0.10101	-1.01152	-4.20552	3.02267e-05	0.00178748	2.10688	-0.0153091
ZNF124	-0.138725	-0.76707	-4.20551	3.0228e-05	0.00178748	2.10684	-0.0223583
STARD9	-0.107186	-2.90302	-4.20445	3.03656e-05	0.00179043	2.10265	-0.00751204
SESTD1	-0.130911	-1.66388	-4.2014	3.07644e-05	0.00180872	2.09059	-0.0155576
NXF1	-0.0945927	-1.48994	-4.19827	3.118e-05	0.00182788	2.0782	-0.0126352
PILRB	-0.0755391	-1.80631	-4.19601	3.14827e-05	0.00182986	2.06927	-0.00901668
NLRP3	-0.0894448	-0.590364	-4.18977	3.23354e-05	0.00187408	2.04459	-0.0147129
TCN1	-0.212303	-2.492	-4.18848	3.25142e-05	0.0018791	2.0395	-0.0172619
RCBTB2	-0.0959051	-0.568316	-4.18679	3.2749e-05	0.00188732	2.03285	-0.0158413
PRKAG1	-0.126358	-2.51508	-4.18203	3.34217e-05	0.00192066	2.01408	-0.0107118
BMI1	-0.0766005	-1.29181	-4.17771	3.40442e-05	0.0019424	1.99704	-0.0108216
TNFSF13B	-0.136109	1.02309	-4.17706	3.41379e-05	0.0019424	1.9945	-0.0205651
MIR505	-0.160751	0.572738	-4.17677	3.41807e-05	0.0019424	1.99334	-0.0265136
GPR21	-0.200029	-1.15607	-4.173	3.47348e-05	0.00196379	1.9785	-0.0287181
WDR88	-0.0882222	1.61374	-4.1729	3.47497e-05	0.00196379	1.9781	-0.0118666
PRAM1	-0.131911	-0.286616	-4.15447	3.75819e-05	0.00211798	1.90578	-0.0223754
DCLK3	0.102808	0.960819	4.15087	3.81607e-05	0.00213536	1.89167	0.015778
ERG	-0.0807379	-0.523649	-4.1506	3.82043e-05	0.00213536	1.89062	-0.0134291
TUBA1B	-0.0658573	-1.76309	-4.14961	3.8365e-05	0.00213848	1.88675	-0.00788394
KCNK15	-0.101153	-1.81787	-4.14798	3.86308e-05	0.00214743	1.88038	-0.0115134
STARD6	-0.101221	1.22368	-4.14705	3.87837e-05	0.00214774	1.87673	-0.0147485
PODNL1	-0.0457475	0.844893	-4.14666	3.88469e-05	0.00214774	1.87523	-0.00733289
SCNN1A	-0.0509435	0.73903	-4.14566	3.90118e-05	0.00215103	1.87132	-0.00826813
GAMT	-0.112587	-2.91084	-4.14447	3.92098e-05	0.00215612	1.86665	-0.00820823
FKBP7	-0.0597636	-1.3617	-4.13216	4.13056e-05	0.00226525	1.81861	-0.00821512
AGXT	-0.083067	0.285536	-4.12758	4.2112e-05	0.00229771	1.80078	-0.0142348
S100A11	-0.064282	1.13742	-4.12752	4.21226e-05	0.00229771	1.80055	-0.00974491
NPFF	-0.1082	-0.351501	-4.12617	4.23637e-05	0.0023047	1.79528	-0.0184716
RNF126P1	-0.119515	0.865998	-4.1225	4.30245e-05	0.00233442	1.78101	-0.0192721
SLC9A8	-0.0668926	-0.913599	-4.11602	4.42157e-05	0.00238732	1.75582	-0.0102901
SLC8A1	-0.0571063	0.854876	-4.11593	4.42334e-05	0.00238732	1.75545	-0.00906164
LTB	0.1122	2.36061	4.11497	4.44123e-05	0.00239065	1.75173	0.010199
SNORD127	-0.0891864	1.48015	-4.11378	4.4634e-05	0.00239626	1.74714	-0.0121522
MFSD7	-0.108477	-1.13366	-4.11046	4.52624e-05	0.00242362	1.73425	-0.0156412
UEVLD	-0.090345	-0.690127	-4.10854	4.56291e-05	0.00243686	1.72681	-0.0146148
S100A8	-0.118398	-1.17663	-4.10788	4.57572e-05	0.00243732	1.72423	-0.0171107
MMP9	-0.100322	-2.81785	-4.10322	4.66612e-05	0.002479	1.70619	-0.00748774
BMF	-0.0823167	-1.47217	-4.10093	4.71115e-05	0.00249642	1.69734	-0.0109324
MUC2	-0.110299	-1.95563	-4.09985	4.73266e-05	0.00250132	1.69314	-0.0122706
CBFA2T3	-0.0688237	-1.93719	-4.09774	4.77463e-05	0.00251698	1.685	-0.00773793
MAFG	-0.0806232	-1.66103	-4.09636	4.80233e-05	0.00252506	1.67967	-0.00995005
TRIM2	-0.0615613	-0.894654	-4.09522	4.8255e-05	0.00253072	1.67523	-0.00967946
NFE2	-0.0892111	-1.00123	-4.09445	4.84101e-05	0.00253234	1.67227	-0.0135405
SH3BP5	-0.0632136	1.2189	-4.0937	4.85635e-05	0.00253387	1.66936	-0.00949486
CHI3L2	0.111273	2.44635	4.09277	4.8753e-05	0.00253727	1.66577	0.0095489
PA2G4P4	-0.146374	0.220439	-4.09088	4.91407e-05	0.00255094	1.65847	-0.0253211
HTR3A	-0.103483	0.271171	-4.08985	4.9353e-05	0.00255546	1.6545	-0.0177134
LOC646627	-0.084669	0.400754	-4.08337	5.071e-05	0.00261907	1.6295	-0.0143184
CSNK1E	-0.119078	-0.690164	-4.0796	5.15141e-05	0.00265147	1.61501	-0.0190519
MYCT1	-0.154535	Inf	-4.07816	5.18386e-05	0.00265147	1.60956	-0.0239646
DSTYK	-0.152108	-2.45093	-4.07803	5.18548e-05	0.00265147	1.60893	-0.013633
SLC12A7	-0.0816315	-0.0891145	-4.07802	5.1857e-05	0.00265147	1.60889	-0.0140018
GRB7	-0.0736092	0.393459	-4.07689	5.21014e-05	0.0026573	1.60456	-0.0124761
YWHAG	-0.0645792	-1.72506	-4.06946	5.37422e-05	0.00272161	1.576	-0.00754584
AMICA1	-0.0719596	0.167168	-4.06928	5.37831e-05	0.00272161	1.5753	-0.0123774
HP	-0.184134	-0.994911	-4.06873	5.39059e-05	0.00272161	1.5732	-0.0275837
INPP5K	-0.0661099	-0.228175	-4.06675	5.43528e-05	0.00273116	1.56559	-0.0113276
GALNT1	-0.0846195	-0.0414151	-4.0622	5.53939e-05	0.00277664	1.54812	-0.0145885
ST7	-0.0934477	-0.673973	-4.05786	5.64036e-05	0.00282032	1.53148	-0.0152946
VPS37C	-0.104261	-1.70154	-4.05298	5.75608e-05	0.00287114	1.51278	-0.0128352
CPOX	-0.099203	-1.10989	-4.0505	5.8157e-05	0.00289381	1.50329	-0.0146729
RPS6KA1	-0.0617526	0.397869	-4.0487	5.85914e-05	0.00290833	1.49644	-0.0104717
NCK2	-0.0502849	0.894757	-4.04598	5.92566e-05	0.00293139	1.48605	-0.00793161
C3orf66	-0.159135	-1.54146	-4.04563	5.93434e-05	0.00293139	1.4847	-0.019674
SPATC1	-0.0566241	-0.492669	-4.04296	6.00054e-05	0.00295694	1.47449	-0.00950564
C16orf70	-0.0790255	0.0454403	-4.03932	6.09184e-05	0.00299469	1.46059	-0.0135855
TIE1	-0.0810398	1.18641	-4.03786	6.12877e-05	0.0030056	1.45502	-0.0119214
IFI44L	-0.112353	-0.1322	-4.03701	6.15041e-05	0.00300898	1.45178	-0.0190837
AKAP8L	-0.112631	-1.95232	-4.03479	6.20719e-05	0.0030295	1.44332	-0.0128978
ELOVL6	-0.109689	-2.3735	-4.03013	6.32792e-05	0.00308105	1.42559	-0.0100754
AHCYL1	-0.107596	-0.538737	-4.02914	6.35394e-05	0.00308635	1.42182	-0.0177338
CD22	-0.0879521	-0.10163	-4.02724	6.4041e-05	0.00309614	1.41458	-0.0150865
PPT2	-0.0812769	0.698929	-4.02723	6.40445e-05	0.00309614	1.41453	-0.0135009
FCAMR	-0.111268	1.45973	-4.02644	6.42516e-05	0.00309881	1.41156	-0.015096
MIR589	-0.0834071	0.449257	-4.02248	6.53131e-05	0.00314258	1.39648	-0.014069
DARC	-0.0652731	0.425319	-4.02024	6.592e-05	0.00315139	1.38797	-0.0109729
AP1G2	-0.0620915	0.489823	-4.02009	6.59597e-05	0.00315139	1.38742	-0.0104288
NCOA2	-0.134781	-3.31349	-4.01847	6.64038e-05	0.0031652	1.38124	-0.00758632
GPR62	-0.213316	-1.22095	-4.01534	6.72655e-05	0.00319311	1.36938	-0.0300523
LOC606724	0.110514	0.260155	4.01521	6.73024e-05	0.00319311	1.36888	0.0186408
GPSM1	-0.104545	-2.11804	-4.01173	6.82738e-05	0.003229	1.3557	-0.0108219
PVT1	-0.0728665	-0.448517	-4.01137	6.83754e-05	0.003229	1.35433	-0.0122366
MPG	-0.073073	-1.6443	-4.00914	6.90063e-05	0.00325126	1.34588	-0.00934861
TTC23	-0.10546	-1.06548	-4.00855	6.91734e-05	0.00325163	1.34366	-0.0154349
SMARCA2	-0.0851614	-1.94089	-4.00502	7.01856e-05	0.00329162	1.33029	-0.00942502
FLJ46111	-0.0789153	1.67787	-4.00356	7.06084e-05	0.00330386	1.32477	-0.00961094
HOXB2	-0.0747424	0.530457	-4.00192	7.1088e-05	0.00331869	1.31854	-0.0124251
PGLYRP2	-0.0725904	0.0524192	-3.99859	7.20662e-05	0.00335667	1.30598	-0.0124619
TAPBP	-0.0603887	0.488607	-3.99487	7.31752e-05	0.00339806	1.29193	-0.0101477
MIR130A	-0.0603015	-0.370199	-3.9945	7.3288e-05	0.00339806	1.29052	-0.010214
MYL9	-0.075039	0.225407	-3.99066	7.44502e-05	0.00344413	1.27605	-0.012898
RBM47	-0.0772831	-0.203908	-3.98645	7.57467e-05	0.00349617	1.26018	-0.0131046
LOC286467	-0.215653	-1.91981	-3.98527	7.61153e-05	0.00350525	1.25572	-0.0234787
NECAB3	-0.0793868	-0.535693	-3.98259	7.69558e-05	0.00353598	1.24562	-0.0130332
PI4KAP1	-0.0878035	2.23101	-3.97887	7.81361e-05	0.00357411	1.23163	-0.009119
TRIP6	-0.124599	-0.676477	-3.97311	7.99974e-05	0.00364292	1.20999	-0.0200106
MGAT5	-0.0984492	0.210877	-3.97127	8.06026e-05	0.0036623	1.20306	-0.0167461
TSPYL4	-0.119301	-0.224148	-3.9647	8.2794e-05	0.00374655	1.17841	-0.0203506
MIR145	-0.0721862	-1.49273	-3.96461	8.28241e-05	0.00374655	1.17808	-0.00966159
IRAK3	-0.143185	-1.60736	-3.96203	8.36978e-05	0.0037777	1.16844	-0.0176634
MIRLET7B	-0.149716	2.53276	-3.9613	8.39503e-05	0.00378073	1.16567	-0.0135932
GIPR	-0.111968	-0.801094	-3.95949	8.45702e-05	0.00380026	1.15891	-0.0178376
DNAH3	-0.166932	-1.22575	-3.95598	8.57882e-05	0.00384652	1.14578	-0.022786
TBXA2R	-0.113537	-1.30995	-3.95478	8.62084e-05	0.00385688	1.14129	-0.0156084
ARHGAP25	-0.080987	-1.3628	-3.95362	8.66147e-05	0.00386658	1.13697	-0.0112513
CD38	-0.0563505	-0.384561	-3.95143	8.73899e-05	0.00389267	1.12878	-0.00949161
NAT8	-0.0985222	-1.39017	-3.94021	9.14685e-05	0.00406547	1.08689	-0.0133784
GRAMD1A	-0.152284	-2.57665	-3.93822	9.22106e-05	0.00408954	1.07947	-0.0124008
LRRC28	-0.0924166	-1.57748	-3.93488	9.34672e-05	0.00412768	1.06704	-0.0115212
MBNL2	-0.122949	-0.425482	-3.93486	9.34752e-05	0.00412768	1.06696	-0.0204708
TCEA2	-0.0528485	0.891204	-3.93393	9.38259e-05	0.00413422	1.06353	-0.0083703
MARCKSL1	-0.0701609	-0.863447	-3.93004	9.53181e-05	0.00419007	1.04904	-0.0109537
METTL4	0.0540438	-1.40969	3.92956	9.55043e-05	0.00419007	1.04725	0.00749243
PIK3R6	-0.0931564	-0.756681	-3.92683	9.65624e-05	0.00422037	1.03713	-0.0147673
MIR1976	-0.0767677	0.0847848	-3.92671	9.66085e-05	0.00422037	1.03669	-0.0133712
C10orf91	-0.0627125	-1.76357	-3.92499	9.72861e-05	0.00423423	1.03028	-0.00749317
IFFO1	-0.0690595	0.258471	-3.92485	9.73409e-05	0.00423423	1.02976	-0.0119017
C1orf216	-0.0769921	1.87964	-3.92374	9.77799e-05	0.00424427	1.02563	-0.00878301
SH2D3C	-0.0638906	1.48627	-3.91507	0.000101261	0.00437677	0.99352	-0.00846608
CD248	-0.107979	-1.83353	-3.91392	0.000101735	0.00437868	0.989238	-0.0125127
NEIL3	-0.149623	-1.29955	-3.91263	0.000102264	0.00439066	0.984475	-0.0205114
PROC	-0.0851011	2.09631	-3.90379	0.000105975	0.00452301	0.951771	-0.00918964
CASP9	0.185381	-3.18126	3.90224	0.000106638	0.00452916	0.946047	0.0168503
SLC43A3	-0.0646272	1.48957	-3.90152	0.000106949	0.00452916	0.943383	-0.00884688
PRRT1	-0.0839376	1.31877	-3.90138	0.000107007	0.00452916	0.942879	-0.0125988
CD34	-0.0980521	-1.68737	-3.90056	0.000107361	0.00453472	0.939854	-0.0121155
TSPAN5	-0.0712084	-0.593617	-3.89874	0.000108151	0.00455863	0.933131	-0.0115886
CNR2	-0.161019	-3.31747	-3.89803	0.00010846	0.00456225	0.930509	-0.00869459
ADCY4	-0.0742562	-1.4864	-3.89544	0.000109593	0.00459149	0.920977	-0.00984501
TET1	-0.194772	-2.71575	-3.89542	0.000109605	0.00459149	0.920876	-0.0150967
MIR141	-0.0950923	2.15809	-3.89244	0.000110922	0.00463713	0.909922	-0.0101788
TM7SF4	-0.0769604	0.768074	-3.89169	0.000111256	0.0046416	0.907161	-0.0126793
LCK	0.0773818	0.23653	3.89065	0.000111721	0.00465148	0.903337	0.0133084
PLAU	-0.0751256	-0.641314	-3.88824	0.00011281	0.00468724	0.894444	-0.0122519
AADACL3	-0.077446	0.384186	-3.88507	0.000114255	0.00473763	0.882771	-0.0130928
PLD1	-0.0896408	0.250599	-3.88221	0.000115569	0.0047824	0.872285	-0.0153372
MYO15B	-0.0655565	-0.0031818	-3.88021	0.000116498	0.00481108	0.864944	-0.0112968
CDCP2	-0.0544488	0.88199	-3.87862	0.000117245	0.00483217	0.859081	-0.00854878
PSMG2	0.0308804	-2.82564	3.8774	0.000117818	0.00484597	0.854615	0.00229627
C11orf42	-0.103706	1.4492	-3.87286	0.000119977	0.00492484	0.837968	-0.0143153
NDUFS5	-0.0999429	1.23941	-3.87114	0.000120806	0.00494891	0.831656	-0.0147829
MARK2	-0.0689845	-2.12843	-3.86815	0.000122259	0.00498728	0.820698	-0.00726839
CTSD	-0.0807823	-1.60032	-3.86752	0.000122568	0.00498728	0.818378	-0.010486
RAB34	-0.102026	-2.23639	-3.86721	0.00012272	0.00498728	0.817244	-0.00997543
JAK3	-0.0465109	-0.806492	-3.86503	0.000123793	0.00502087	0.809268	-0.00737624
NGFR	-0.117374	1.19812	-3.8645	0.000124055	0.00502154	0.807325	-0.017093
NCKAP1L	-0.113948	-0.688105	-3.86314	0.000124727	0.00503871	0.80238	-0.0176822
BCAS4	-0.1165	-2.70094	-3.86026	0.00012617	0.00508695	0.791835	-0.00921436
SERPINB1	-0.0466871	-0.293069	-3.8593	0.000126654	0.00509639	0.788326	-0.00798252
GSTP1	-0.0820519	0.0530337	-3.85879	0.00012691	0.00509663	0.786478	-0.0141086
COL9A2	-0.120859	0.917362	-3.85208	0.000130347	0.00521415	0.76199	-0.0193199
C11orf93	-0.0777379	0.18018	-3.8495	0.000131695	0.00525775	0.752564	-0.013403
RAB26	-0.111352	-1.75937	-3.84713	0.000132944	0.00529725	0.743917	-0.0132591
MDFI	-0.0536678	-0.642506	-3.84658	0.000133233	0.00529843	0.741925	-0.00878876
ZBTB47	-0.0819359	0.272486	-3.83853	0.000137562	0.00544931	0.712642	-0.0139585
MGST1	-0.0808526	0.478606	-3.83664	0.000138597	0.00547916	0.705772	-0.0136398
NLGN3	-0.0987007	0.903147	-3.83618	0.000138852	0.00547916	0.70409	-0.0154615
HLA-DMA	-0.0594852	-0.101808	-3.83458	0.000139737	0.00548931	0.698276	-0.0102366
FOXJ1	-0.0619839	-0.192838	-3.83452	0.000139768	0.00548931	0.698072	-0.0106488
TMIE	-0.0510814	0.84655	-3.83425	0.000139917	0.00548931	0.697095	-0.00810439
SLC2A4RG	-0.0880126	-2.68223	-3.83305	0.000140586	0.005505	0.692723	-0.00714079
VSTM1	-0.0535739	0.746887	-3.83158	0.000141407	0.00552651	0.687396	-0.0087209
ZNF271	0.0660719	-3.2303	3.82971	0.000142457	0.00555692	0.680619	0.00387615
MIR195	-0.0498251	0.468926	-3.82495	0.00014517	0.00565192	0.663348	-0.00844237
UCN2	-0.0825972	-0.0571373	-3.82222	0.000146744	0.00570234	0.653473	-0.01401
PLXNB1	-0.082565	-1.58801	-3.81779	0.000149341	0.0057922	0.637416	-0.0104958
LIN7A	-0.116285	1.03641	-3.81634	0.000150197	0.00581438	0.63218	-0.0180981
KDM4A	-0.141257	-2.13039	-3.81572	0.000150564	0.00581752	0.629951	-0.0147312
ENKUR	0.0948477	-4.26219	3.81039	0.000153768	0.00593008	0.610679	0.00412906
ATG7	-0.0738227	1.62124	-3.80903	0.00015459	0.00595056	0.605795	-0.00970081
PTGER2	-0.118215	-1.91023	-3.80822	0.000155087	0.00595845	0.602858	-0.0131439
BMX	-0.116223	1.55787	-3.80724	0.00015569	0.00597035	0.59931	-0.0153752
GSTA3	-0.090883	-1.28593	-3.80598	0.000156459	0.00598861	0.594798	-0.0126938
SLC10A5	-0.0820757	0.935374	-3.80299	0.000158318	0.00604356	0.583994	-0.0127976
FFAR2	-0.0957775	-1.05751	-3.80272	0.000158487	0.00604356	0.583013	-0.0142454
MIR645	-0.110793	1.84974	-3.79888	0.000160898	0.00612404	0.5692	-0.0136136
LOC285830	-0.0580656	-1.46289	-3.79624	0.000162578	0.00616601	0.559701	-0.00775262
ADPRH	-0.12734	-1.24479	-3.79587	0.000162815	0.00616601	0.558367	-0.0177855
NUP43	0.0912047	0.559519	3.79572	0.000162908	0.00616601	0.557845	0.0149979
CASP6	-0.16302	-1.64939	-3.79298	0.000164675	0.00620985	0.547976	-0.0196752
MICALCL	-0.10217	1.08123	-3.79217	0.000165196	0.00621015	0.545085	-0.0154357
MLKL	-0.115181	0.522113	-3.79203	0.000165291	0.00621015	0.544557	-0.0191248
FZD6	-0.057437	-1.57792	-3.79101	0.000165952	0.0062235	0.54091	-0.00756369
SHC1	-0.0583329	-1.57627	-3.78971	0.000166806	0.00624404	0.536216	-0.00763323
IGJ	-0.142924	0.0489225	-3.78853	0.000167581	0.00626156	0.531976	-0.0241339
FAM8A1	-0.0982781	1.85138	-3.78699	0.000168596	0.00627689	0.526451	-0.0116533
IGFBP4	-0.0902939	-1.03702	-3.78697	0.000168606	0.00627689	0.526396	-0.013526
RARRES1	-0.073568	0.287482	-3.78631	0.000169043	0.0062817	0.524028	-0.0126409
CHRNA6	-0.0447245	-0.270799	-3.78473	0.000170095	0.00630928	0.518356	-0.0075597
MIR223	-0.235888	-0.981285	-3.78261	0.000171512	0.00633937	0.51077	-0.0340202
LRRK1	-0.0718979	-2.04125	-3.78259	0.000171528	0.00633937	0.510685	-0.00776276
PHLPP1	-0.0753086	-1.73743	-3.78147	0.000172284	0.0063558	0.506663	-0.00921462
RIMBP3C	-0.0968968	1.06309	-3.77515	0.000176599	0.00649073	0.484042	-0.0146325
RIMBP3B	-0.0968968	1.06309	-3.77515	0.000176599	0.00649073	0.484042	-0.0146325
C5orf24	-0.066223	-0.725537	-3.77449	0.000177058	0.00649073	0.481667	-0.0107153
DKKL1	0.129382	-3.78887	3.77304	0.000178066	0.00649073	0.476477	0.00609784
BRCA2	-0.126071	-2.13217	-3.77289	0.000178167	0.00649073	0.475962	-0.0127138
SCAMP4	-0.094823	-2.79736	-3.77289	0.000178168	0.00649073	0.475955	-0.00710877
ADAT3	-0.094823	-2.79736	-3.77289	0.000178168	0.00649073	0.475955	-0.00710877
C9orf167	-0.0431318	0.110292	-3.76529	0.00018354	0.0066745	0.448801	-0.00745169
LGALS3BP	0.103875	1.85492	3.76244	0.000185591	0.00673707	0.438644	0.0121038
PRF1	0.125792	1.55074	3.75767	0.000189082	0.00685161	0.421613	0.0157566
MIR19A	-0.114193	-2.33407	-3.75683	0.000189703	0.00685254	0.418617	-0.0111352
ZNF193	-0.151764	-1.06799	-3.75672	0.000189779	0.00685254	0.418249	-0.022172
ANGPT2	-0.141803	-0.451977	-3.75606	0.000190271	0.00685817	0.415881	-0.0234461
ROBO4	-0.0781419	0.675805	-3.74963	0.000195093	0.00701956	0.393015	-0.0128476
NLGN2	-0.0738461	0.117586	-3.74778	0.000196504	0.00705788	0.386432	-0.0126762
PACS2	-0.0800393	-1.57036	-3.74412	0.000199321	0.00712533	0.37343	-0.0103877
C20orf201	-0.0739531	0.322169	-3.74288	0.000200278	0.00714314	0.369052	-0.0125896
LOC651250	-0.083773	-0.743873	-3.74021	0.000202371	0.00719262	0.359558	-0.0130301
SS18L2	-0.111366	0.655693	-3.73897	0.000203346	0.00721473	0.355165	-0.0182857
AGAP11	-0.104042	1.67064	-3.73332	0.00020785	0.00735558	0.335157	-0.013445
CXXC5	-0.0986664	-2.89328	-3.73283	0.000208247	0.00735558	0.333418	-0.00698548
IL19	-0.065318	0.490296	-3.73264	0.000208398	0.00735558	0.332754	-0.0109973
SMARCB1	0.107525	2.3229	3.73186	0.000209036	0.00736537	0.329962	0.00990602
FAM53C	-0.100332	-1.9349	-3.73012	0.00021045	0.0074024	0.323806	-0.0113163
SCARF1	-0.0589577	0.934709	-3.72624	0.000213637	0.00749028	0.310084	-0.00919599
TGFBR3	-0.12513	-2.15852	-3.72574	0.00021405	0.00749028	0.308319	-0.0117146
LPIN1	-0.0820718	-0.57802	-3.72496	0.00021469	0.00749983	0.305592	-0.0134806
NDUFAF2	-0.111506	-2.45607	-3.7228	0.000216494	0.00754991	0.297953	-0.0100592
ELMO3	-0.0713044	1.26816	-3.72039	0.000218524	0.00759474	0.289433	-0.0103113
ZNF710	-0.0798653	0.993616	-3.71874	0.000219919	0.00761551	0.283624	-0.0127656
LAG3	-0.0564136	0.826606	-3.71864	0.000220007	0.00761551	0.283259	-0.00905747
OXT	-0.134683	-0.621358	-3.71836	0.000220242	0.00761551	0.282286	-0.0218989
IKZF4	-0.0827323	1.78416	-3.71735	0.000221104	0.00762546	0.27872	-0.0105579
WISP2	-0.0407621	0.187872	-3.71715	0.000221277	0.00762546	0.278006	-0.00700264
C15orf62	-0.133062	-1.08969	-3.71434	0.000223693	0.00769571	0.268094	-0.0193489
TRIM13	-0.133134	-1.88865	-3.71266	0.000225146	0.00772572	0.262184	-0.0149941
HEXA	-0.0745034	-1.78637	-3.71202	0.000225701	0.00772572	0.259937	-0.00887918
FGFBP1	-0.0664738	0.27789	-3.71019	0.000227303	0.00775452	0.253483	-0.011341
FAM167B	-0.101864	0.233645	-3.70824	0.000229012	0.0077998	0.246645	-0.0173329
UAP1L1	-0.0953399	-1.78759	-3.70746	0.000229709	0.0078105	0.243872	-0.0107734
B9D2	-0.0674899	-1.69969	-3.7061	0.000230913	0.00783838	0.239102	-0.00835605
SNX21	-0.0778303	-1.16951	-3.70469	0.00023217	0.00786793	0.234151	-0.0113013
EGOT	-0.17318	-1.30332	-3.70295	0.000233732	0.00790775	0.22803	-0.0239332
GIT1	-0.102281	-2.0884	-3.69971	0.000236665	0.00799371	0.216653	-0.010595
ME3	-0.0682341	-0.784759	-3.69911	0.00023721	0.00799888	0.214555	-0.0108888
MIR20A	-0.126591	-1.82067	-3.69806	0.00023817	0.00800478	0.210872	-0.01512
MIR19B1	-0.126591	-1.82067	-3.69806	0.00023817	0.00800478	0.210872	-0.01512
CEL	-0.0831622	0.298893	-3.69446	0.000241486	0.00809458	0.198259	-0.0141078
MPZL2	-0.0708829	1.16102	-3.68959	0.000246045	0.00822405	0.181198	-0.0104534
ATP11C	-0.125006	2.27336	-3.68808	0.00024748	0.00822405	0.175894	-0.013267
ANGPTL2	-0.119324	-0.260483	-3.68782	0.000247727	0.00822405	0.174986	-0.0203058
GSN	-0.0652946	1.3799	-3.68269	0.000252649	0.00834029	0.157041	-0.00900991
SLC7A5P2	-0.0670001	1.45018	-3.6818	0.000253515	0.00835535	0.153922	-0.00915516
TPST2	-0.0427979	0.666282	-3.67933	0.000255919	0.00842096	0.145318	-0.00710326
ZNF608	-0.135327	-0.793478	-3.67798	0.000257248	0.00842772	0.140593	-0.0209945
SNORA22	-0.0982276	1.75954	-3.67794	0.000257286	0.00842772	0.14046	-0.0126702
RTN3	-0.106527	-1.14125	-3.67786	0.000257363	0.00842772	0.140186	-0.0155569
CCDC55	-0.0636939	-1.18878	-3.67141	0.000263794	0.00862446	0.117686	-0.00939533
RPN1	-0.138354	0.399633	-3.66716	0.000268113	0.00875165	0.102882	-0.023702
MIR484	0.0899805	-3.74561	3.66446	0.000270887	0.00882807	0.093501	0.00483658
PPP1CA	-0.078714	-1.7179	-3.66286	0.000272552	0.00883479	0.0879195	-0.00948327
SLC25A45	-0.0623282	-1.41781	-3.66259	0.000272832	0.00883479	0.0869808	-0.00824419
PDS5A	-0.070123	-2.27114	-3.66229	0.000273144	0.00883479	0.0859399	-0.00700101
AGRP	-0.0536769	1.10455	-3.66218	0.000273259	0.00883479	0.0855574	-0.0080564
IGF2BP2	-0.0726797	-1.55962	-3.66167	0.00027379	0.00883797	0.0837864	-0.00937634
PRKAR2A	-0.0773417	-1.83249	-3.65627	0.000279489	0.009003	0.0650151	-0.00883065
LOC150381	-0.191637	-2.46018	-3.6552	0.000280622	0.00901551	0.0613283	-0.0174734
MAST4	0.0417724	-0.0207957	3.65475	0.000281103	0.00901551	0.0597687	0.00722337
GPR31	-0.0931496	0.250739	-3.65438	0.0002815	0.00901551	0.0584834	-0.0156923
C9orf125	-0.161635	1.34813	-3.65394	0.000281977	0.00901662	0.0569415	-0.0213839
BFSP1	-0.0459099	1.08657	-3.64914	0.000287174	0.00916843	0.0403042	-0.00694304
MACF1	-0.0705024	-0.119486	-3.64588	0.000290757	0.00926832	0.0290091	-0.012113
CDCA7L	-0.0616907	-0.671686	-3.64334	0.000293573	0.0093302	0.020229	-0.00996829
P2RY2	-0.0789032	-2.26765	-3.64276	0.000294224	0.0093302	0.0182116	-0.00757742
MEF2B	-0.0842713	-0.0938065	-3.64256	0.000294447	0.0093302	0.0175204	-0.0143628
PRRT3	-0.0433272	0.820797	-3.64249	0.000294527	0.0093302	0.0172735	-0.00700598
NFRKB	-0.0447328	0.305907	-3.64092	0.000296284	0.0093713	0.011857	-0.00767762
FLJ44635	-0.114114	0.390052	-3.63865	0.000298852	0.0094379	0.00399706	-0.0193736
C16orf38	-0.0577177	-0.320229	-3.63599	0.000301879	0.00951875	-0.00517832	-0.00978774
FAIM	-0.0469206	-0.627786	-3.63419	0.00030395	0.00956927	-0.0114052	-0.00767987
CLEC11A	-0.103002	0.317189	-3.63223	0.000306206	0.00961063	-0.0181381	-0.0175781
ZNF366	-0.089934	1.6526	-3.63075	0.000307932	0.0096311	-0.023255	-0.0112971
SENP7	-0.0636545	-0.497025	-3.6306	0.000308108	0.0096311	-0.0237757	-0.0106012
PTPRJ	-0.0490017	-1.03187	-3.62429	0.000315556	0.00980035	-0.0455201	-0.00737947
SLC35C1	-0.0515845	-0.121043	-3.62416	0.000315708	0.00980035	-0.045957	-0.00885937
2001-09-01	0.0618708	1.57553	3.62407	0.00031582	0.00980035	-0.0462797	0.00800162
PLCB2	-0.0977151	-2.42847	-3.62337	0.000316652	0.00980035	-0.0486745	-0.0085202
CSGALNACT1	-0.078067	0.919204	-3.62325	0.000316799	0.00980035	-0.0490988	-0.0121941
ASGR2	-0.0486802	0.555707	-3.62303	0.000317055	0.00980035	-0.0498324	-0.00808749
MCTP2	-0.0663481	0.785424	-3.61948	0.000321342	0.00990288	-0.0620587	-0.0105812
CSF3	-0.0544431	0.415956	-3.6132	0.000329046	0.010125	-0.0836163	-0.00920233
EFCAB4B	-0.101161	-2.88378	-3.61252	0.000329892	0.0101357	-0.0859534	-0.00706818
MFSD2B	-0.054115	-0.236335	-3.61087	0.000331952	0.0101684	-0.0916172	-0.00921437
NHSL1	-0.0502317	0.965377	-3.61009	0.00033293	0.0101831	-0.0942959	-0.00784903
BAZ2B	-0.152361	-0.172108	-3.60827	0.000335217	0.0102377	-0.100524	-0.0259318
LAIR1	-0.104653	0.368706	-3.60602	0.000338077	0.0102942	-0.108251	-0.0176278
ING2	0.0643463	-3.07631	3.60427	0.000340309	0.0103467	-0.114239	0.00459726
EGFL7	-0.105142	-1.11533	-3.6038	0.000340905	0.0103494	-0.115831	-0.0150854
R3HCC1	-0.0463737	-0.532216	-3.59918	0.000346886	0.0104997	-0.13165	-0.00773268
PARD6B	-0.0484699	0.0878905	-3.59791	0.000348543	0.0105188	-0.135986	-0.00836114
HAUS1	-0.110627	-1.26354	-3.59791	0.000348546	0.0105188	-0.135992	-0.0150312
CD300LF	-0.0576294	-0.775463	-3.59631	0.000350649	0.0105666	-0.141464	-0.00936156
RIMBP3	-0.0977862	1.19721	-3.59546	0.000351768	0.0105847	-0.144361	-0.0143275
WIBG	0.0446297	-2.48738	3.59488	0.000352537	0.0105922	-0.146348	0.004177
MIR612	-0.0951825	0.305754	-3.59357	0.000354271	0.0106287	-0.15081	-0.0161699
RSPH3	-0.11729	-2.95606	-3.59226	0.000356023	0.0106655	-0.155295	-0.0076538
ADAD2	-0.0759245	1.77785	-3.58352	0.000367877	0.0109884	-0.185076	-0.00917783
PTPN7	-0.0834647	-2.49847	-3.58037	0.00037225	0.0110872	-0.195817	-0.00729921
PALM	-0.0652388	-1.08619	-3.58035	0.000372274	0.0110872	-0.195875	-0.00949883
SLC15A3	-0.117495	-2.20896	-3.57763	0.000376086	0.0111844	-0.205136	-0.0114889
TMEM69	0.0718086	-4.32209	3.57583	0.000378627	0.0112436	-0.211255	0.00241413
FAS	-0.0866183	-0.708478	-3.57335	0.000382149	0.0113153	-0.21967	-0.0144337
MIR193B	-0.102023	-2.3967	-3.57211	0.000383924	0.0113442	-0.223882	-0.00879496
MPEG1	0.142601	2.64444	3.57189	0.000384237	0.0113442	-0.224623	0.0102986
YPEL2	-0.076921	-1.46376	-3.57049	0.000386251	0.0113871	-0.229373	-0.0105431
C10orf27	-0.0813432	1.84902	-3.56811	0.000389704	0.0114724	-0.237461	-0.00981877
TMEM175	0.0619897	-1.53007	3.56729	0.000390899	0.0114788	-0.240243	0.00794784
VPREB1	0.0617218	0.0367515	3.56718	0.000391049	0.0114788	-0.240591	0.0107452
CCDC40	0.0734859	-3.79974	3.56559	0.000393379	0.0115306	-0.24599	0.0036722
FAM13A	-0.107359	-2.58777	-3.56352	0.000396431	0.0115868	-0.253012	-0.00954975
C20orf3	-0.0932961	-1.37297	-3.56237	0.000398131	0.0116198	-0.256898	-0.0128563
BSPRY	-0.077447	1.19734	-3.55502	0.000409188	0.0118915	-0.281781	-0.0114033
F2RL2	-0.107242	2.13213	-3.55442	0.000410091	0.0119008	-0.283783	-0.0120889
H6PD	-0.0977243	-1.56752	-3.55174	0.0004142	0.0119853	-0.292837	-0.0126847
RASSF5	0.0507776	-0.299705	3.55166	0.000414318	0.0119853	-0.293097	0.00885896
OR4D11	0.129937	3.01462	3.55138	0.000414764	0.0119853	-0.294073	0.00736938
TREM1	-0.0868902	0.0541791	-3.5495	0.000417658	0.0120518	-0.300387	-0.0149957
NEK3	-0.0527246	1.12349	-3.54744	0.000420873	0.0121274	-0.30735	-0.00795946
MIR18A	-0.0978113	-2.4679	-3.54115	0.000430815	0.012332	-0.32855	-0.00903721
CLDN15	-0.0804207	0.379861	-3.54076	0.000431429	0.012332	-0.329843	-0.013469
ZBTB42	-0.0700643	0.293521	-3.54022	0.000432303	0.012332	-0.33168	-0.0119736
HRASLS2	0.0938076	1.85625	3.54006	0.000432558	0.012332	-0.332214	0.0104778
FKBP5	-0.053095	0.190031	-3.53993	0.000432762	0.012332	-0.332644	-0.00913384
TRIOBP	-0.107182	-2.15841	-3.5399	0.000432808	0.012332	-0.332739	-0.0107049
FLT1	-0.109845	-2.40399	-3.53705	0.000437415	0.0124459	-0.342351	-0.0100378
SPEF1	-0.0944879	1.70598	-3.53663	0.000438092	0.0124478	-0.343754	-0.0112712
MIR620	0.102384	2.20493	3.53534	0.000440189	0.01249	-0.34809	0.00986497
IER5	-0.108215	0.1144	-3.53427	0.000441931	0.0125137	-0.351675	-0.0184084
CFD	-0.060865	-0.00779796	-3.53408	0.000442251	0.0125137	-0.352331	-0.0104819
GIMAP2	0.384404	NA	3.53196	0.000446272	0.0125751	-0.356138	0.0316193
CXCR2	-0.0557707	1.13833	-3.5328	0.000444346	0.0125382	-0.35662	-0.00837491
EFCAB2	-0.0581315	-1.28121	-3.52931	0.000450123	0.0126661	-0.368343	-0.00847502
PTMS	-0.0871711	-2.11361	-3.52883	0.000450925	0.0126712	-0.369959	-0.00900199
IPO9	-0.0670134	0.515355	-3.52792	0.000452445	0.0126833	-0.373013	-0.0112246
CTF1	-0.0835015	1.06022	-3.52783	0.000452597	0.0126833	-0.373317	-0.012574
ASXL1	-0.0854284	-2.071	-3.52686	0.000454216	0.0127112	-0.376558	-0.00878687
ENOPH1	0.0569615	-3.99902	3.52635	0.000455072	0.0127177	-0.378266	0.00230073
C1orf125	-0.0444891	0.393975	-3.52502	0.000457315	0.0127629	-0.382727	-0.00757714
SLC10A1	-0.0723763	1.73821	-3.52345	0.000459979	0.0128197	-0.387999	-0.00929766
FAM165B	-0.0881962	-0.809982	-3.5207	0.000464662	0.0129326	-0.397188	-0.0139897
ST7OT2	-0.0854335	0.203211	-3.51975	0.000466293	0.0129603	-0.400367	-0.0145519
C2orf88	-0.0462088	-0.853854	-3.51936	0.00046698	0.0129617	-0.401702	-0.00723063
ITGA2B	-0.0895466	-1.23973	-3.51281	0.000478382	0.0132242	-0.423584	-0.0125691
C3orf20	-0.0679563	1.37263	-3.5054	0.000491607	0.0135396	-0.448314	-0.00954283
TMEM64	-0.0668133	-2.06904	-3.50531	0.000491771	0.0135396	-0.448617	-0.00697974
PLEKHB1	-0.0555212	0.418145	-3.50502	0.000492301	0.0135396	-0.449594	-0.00938596
PPT1	-0.128687	-3.15397	-3.5046	0.000493063	0.0135396	-0.450995	-0.00747574
HOPX	-0.093581	0.184957	-3.50427	0.000493665	0.0135396	-0.452102	-0.0161025
SLC26A10	-0.0528653	-1.28585	-3.50421	0.000493772	0.0135396	-0.452299	-0.00756111
DEPDC1	-0.187191	#NAME?	-3.50271	0.000496556	0.0135813	-0.456607	-0.0252077
DNAH7	-0.172546	1.77676	-3.50264	0.000496625	0.0135813	-0.457522	-0.0221187
PYCARD	-0.0491337	0.497881	-3.49798	0.0005052	0.0137973	-0.473043	-0.00829079
CR1	-0.0877231	0.0505981	-3.4963	0.000508328	0.0138642	-0.478638	-0.0150999
MIR1914	-0.0840187	-0.224164	-3.4954	0.000509995	0.0138715	-0.481606	-0.014152
HORMAD2	-0.125228	-0.124289	-3.49506	0.000510636	0.0138715	-0.482745	-0.0212048
SESN2	-0.0800865	-2.35972	-3.49422	0.000512215	0.0138955	-0.485542	-0.00749561
SCRN1	-0.0462048	-0.467149	-3.49386	0.000512881	0.0138955	-0.486721	-0.00778746
CDC42EP4	-0.102622	-2.12713	-3.48871	0.000522652	0.0141014	-0.503825	-0.0101335
C7orf49	-0.0532416	-0.666331	-3.48744	0.000525097	0.0141326	-0.508054	-0.0087348
ACSF2	-0.0468664	-1.09203	-3.48323	0.000533247	0.014333	-0.522011	-0.00698562
G0S2	-0.0816972	-0.826568	-3.48182	0.000535998	0.014388	-0.526674	-0.0130763
LOC285954	-0.0624759	0.806806	-3.47799	0.000543558	0.0145718	-0.539362	-0.0100094
ZNF22	-0.0818426	0.821044	-3.47722	0.000545082	0.0145743	-0.541899	-0.0131039
TOX4	0.105948	-3.6658	3.47602	0.000547479	0.0145885	-0.545873	0.0062286
RNF220	-0.116061	-2.61674	-3.47588	0.000547756	0.0145885	-0.546332	-0.00923184
RQCD1	0.0884527	-4.12959	3.47306	0.000553429	0.0146646	-0.555665	0.0046302
PRSS8	-0.0654769	1.28071	-3.47303	0.000553491	0.0146646	-0.555766	-0.00944197
MAFF	0.02309	-2.28145	3.46968	0.000560286	0.0148254	-0.566817	0.002274
LOC81691	-0.0441583	-0.0368617	-3.46914	0.000561396	0.0148355	-0.568609	-0.00758458
NOX1	-0.106681	1.20428	-3.46141	0.000577424	0.0152394	-0.5941	-0.0158495
UGCG	-0.0685861	-0.908292	-3.45828	0.000584035	0.01538	-0.604407	-0.0105147
MIR17	-0.0912373	-2.65336	-3.45818	0.00058426	0.01538	-0.604755	-0.00770581
ENG	-0.0946494	1.54562	-3.45698	0.000586813	0.0154273	-0.608703	-0.0130785
LOC285780	0.0929837	3.30932	3.45625	0.000588352	0.0154392	-0.611073	0.00504001
ST7OT1	-0.0516572	-0.545947	-3.45606	0.000588778	0.0154392	-0.611729	-0.00861522
CMA1	-0.101474	1.15986	-3.45475	0.000591579	0.0154728	-0.616025	-0.0156156
ALDH4A1	-0.0480037	-0.742458	-3.44911	0.00060381	0.0157725	-0.634547	-0.00779612
C5orf32	-0.129531	-2.62719	-3.44832	0.000605553	0.0157978	-0.637156	-0.0100089
XKR5	-0.0711953	-1.47437	-3.44647	0.000609616	0.0158835	-0.643208	-0.00928475
HRASLS5	-0.112584	-1.24817	-3.44504	0.00061278	0.0159456	-0.647891	-0.0161401
PLK1S1	-0.116584	-2.36732	-3.44417	0.000614731	0.0159759	-0.650767	-0.0109528
CSF3R	-0.0509987	0.518626	-3.44211	0.000619332	0.016075	-0.657514	-0.00853348
CNPY3	-0.0984707	-1.9365	-3.44162	0.00062043	0.0160831	-0.659117	-0.0112167
DENND5A	-0.0427877	-0.0398266	-3.43619	0.000632734	0.0163605	-0.676883	-0.00740427
FLJ43390	-0.0672958	-0.888728	-3.4331	0.000639844	0.0165183	-0.68699	-0.0103117
C6orf105	-0.0780806	1.18427	-3.43247	0.000641312	0.0165183	-0.689063	-0.0113821
DRD3	-0.0909747	-0.150486	-3.43243	0.000641386	0.0165183	-0.689168	-0.015498
SP7	-0.11155	-2.32413	-3.43151	0.00064352	0.0165346	-0.692172	-0.0103035
ATP5L	-0.0901995	-2.51079	-3.42275	0.000664191	0.0170015	-0.720763	-0.00768623
ABI3	0.0869522	1.12032	3.42094	0.000668548	0.0170806	-0.726674	0.0126514
FAIM3	0.0674619	-0.855751	3.42077	0.000668959	0.0170806	-0.72723	0.0109022
USP47	-0.0824235	1.01862	-3.41616	0.000680136	0.0173443	-0.74221	-0.0127216
PPFIBP2	-0.0978019	-2.28165	-3.4156	0.00068151	0.0173577	-0.744034	-0.00937424
PITPNA	-0.0948975	1.15775	-3.41519	0.000682528	0.0173619	-0.745383	-0.0144516
PGLYRP4	-0.0538662	1.23593	-3.41439	0.000684502	0.0173904	-0.747993	-0.00774909
SLC19A1	-0.0610584	-1.57484	-3.41386	0.000685798	0.0174017	-0.749703	-0.00779813
CSTB	0.0530853	-2.43697	3.40881	0.000698367	0.0176778	-0.766117	0.00537544
ALOX15B	-0.127344	0.43112	-3.40582	0.000705898	0.0178451	-0.77581	-0.020946
IFI27	-0.0681405	1.44764	-3.4039	0.000710774	0.0179188	-0.78203	-0.00927693
CLDN1	-0.107684	-1.80237	-3.39868	0.000724195	0.0182051	-0.798931	-0.0120043
SRMS	-0.0714979	1.24809	-3.39853	0.000724599	0.0182051	-0.799433	-0.0107152
MTHFD1L	-0.0556944	-0.115803	-3.39753	0.000727185	0.0182476	-0.802652	-0.00958587
GOT2	-0.069753	-0.329169	-3.39467	0.000734675	0.0184129	-0.811908	-0.0118071
CCDC62	-0.0710969	-0.429608	-3.39384	0.000736858	0.018445	-0.814588	-0.0119436
ZFP92	-0.0744791	1.10546	-3.39292	0.000739291	0.0184832	-0.817565	-0.0114369
SLAMF9	-0.0702083	2.17181	-3.39251	0.000740381	0.0184878	-0.818896	-0.00718238
TXNDC6	-0.0442603	-0.715964	-3.3914	0.000743327	0.0185386	-0.822482	-0.00713371
LOC100126784	-0.0810808	-0.0177437	-3.39054	0.000745621	0.0185732	-0.825266	-0.0140366
PPP1CC	-0.0606822	0.14035	-3.38877	0.000750345	0.018626	-0.830969	-0.0104751
SYDE1	-0.110885	-1.82707	-3.38872	0.000750481	0.018626	-0.831132	-0.0126283
FFAR3	-0.0877728	-0.918514	-3.38547	0.000759255	0.0188085	-0.841628	-0.0133906
MAP6D1	-0.0736578	-0.895953	-3.38531	0.000759679	0.0188085	-0.842132	-0.0114597
BCAT1	-0.0856867	1.45767	-3.384	0.000763252	0.0188741	-0.846369	-0.0114308
LOC100288797	-0.0443858	0.879574	-3.38107	0.000771274	0.0190475	-0.855808	-0.007053
SYCN	-0.0693215	1.173	-3.3803	0.000773386	0.0190475	-0.858277	-0.0103534
TYRO3	-0.0785171	-2.21607	-3.38009	0.00077397	0.0190475	-0.858958	-0.00788824
LOC100129726	0.0639884	-4.42536	3.37987	0.000774574	0.0190475	-0.859663	0.00202845
NEURL	-0.0544503	0.23031	-3.37906	0.000776821	0.019048	-0.862277	-0.00931789
ALG10	0.0811528	-2.02644	3.37863	0.000778016	0.0190514	-0.863665	0.00932328
AURKB	-0.107519	1.1466	-3.3774	0.000781438	0.0190923	-0.867626	-0.0167184
IGLL1	-0.105515	-1.5977	-3.37663	0.000783576	0.0191217	-0.870093	-0.0133472
POLR1B	-0.106919	-1.31016	-3.37458	0.00078933	0.0192391	-0.876697	-0.0147996
MIR609	-0.0457596	1.03663	-3.37419	0.000790419	0.0192427	-0.877942	-0.00715567
SIL1	-0.0870909	-1.82373	-3.37273	0.000794548	0.0193201	-0.882644	-0.0102764
ROPN1B	-0.0655951	1.33189	-3.36957	0.000803527	0.0194688	-0.892784	-0.0093534
SGK1	-0.0697452	-1.95223	-3.3675	0.000809461	0.0195827	-0.899424	-0.00783213
RNASE3	-0.0787796	1.36085	-3.36726	0.000810146	0.0195827	-0.900187	-0.0113492
PHGR1	-0.0492184	0.819498	-3.36659	0.000812082	0.0196062	-0.902341	-0.00785884
KIAA1274	0.0550803	-0.595373	3.36584	0.000814255	0.0196246	-0.904752	0.0092278
UBASH3A	0.123389	1.99489	3.36566	0.000814764	0.0196246	-0.905316	0.0129104
SLC17A9	-0.0650676	-0.0690793	-3.36248	0.000824041	0.0198246	-0.91553	-0.0111133
GAPT	-0.134949	-1.90513	-3.36164	0.000826501	0.019837	-0.91822	-0.0145221
AOC2	-0.0655758	0.339649	-3.35769	0.000838146	0.0200616	-0.930841	-0.0111417
C11orf10	0.0452736	-2.90279	3.35681	0.000840777	0.0200616	-0.933668	0.00354869
MIR611	0.0452736	-2.90279	3.35681	0.000840777	0.0200616	-0.933668	0.00354869
ASB9	-0.0705737	1.48555	-3.35586	0.000843623	0.020106	-0.936716	-0.00953959
MCM3AP	0.0781604	-4.30835	3.35112	0.000857913	0.0203989	-0.951864	0.003234
METAP1	-0.0696865	-2.14268	-3.34747	0.000869055	0.0206398	-0.9635	-0.00713254
ZNF395	-0.0802852	-2.14396	-3.34647	0.000872144	0.0206825	-0.966698	-0.00818702
GBE1	-0.0673054	0.920874	-3.34621	0.000872924	0.0206825	-0.967505	-0.0106536
ZNF296	-0.0504444	-0.825805	-3.34311	0.000882559	0.0208125	-0.977401	-0.00799157
WASL	-0.0700607	-1.5188	-3.34282	0.000883466	0.0208125	-0.978327	-0.00908249
SCARNA14	-0.128083	1.93513	-3.34215	0.000885542	0.0208373	-0.980443	-0.0162968
MYO1C	-0.0620301	-0.677884	-3.33756	0.000900038	0.021154	-0.995078	-0.00996568
RHBG	-0.0515138	1.37771	-3.33656	0.000903204	0.0211891	-0.998244	-0.00716046
HBA2	-0.108046	1.62541	-3.33643	0.000903609	0.0211891	-0.998647	-0.0140253
MTRF1L	0.0978207	-4.43683	3.33363	0.000912579	0.0213749	-1.00755	0.00373632
CCR5	-0.07605	-0.724531	-3.33254	0.000916089	0.0214325	-1.01101	-0.0119091
MAP1A	-0.0570761	0.558721	-3.32654	0.000935653	0.021782	-1.03005	-0.0095493
CHAC2	0.0995293	-3.49417	3.32464	0.000941928	0.0218864	-1.03607	0.00538848
CDCP1	-0.0984778	-1.91572	-3.32339	0.000946082	0.0219441	-1.04003	-0.0105102
KIAA0427	-0.0756996	-0.0252492	-3.32303	0.000947293	0.0219441	-1.04119	-0.012973
MYLK2	-0.0662048	0.987739	-3.32293	0.000947636	0.0219441	-1.04151	-0.010127
MMP14	-0.0718227	0.437076	-3.32181	0.000951357	0.0219803	-1.04504	-0.0120585
SLC1A5	0.0482253	-2.19874	3.32129	0.000953095	0.0219956	-1.04669	0.0052505
SIRT7	-0.0832805	0.143917	-3.32063	0.000955335	0.0220224	-1.0488	-0.0142548
SIK3	-0.0749753	-1.83253	-3.31862	0.000962104	0.0221534	-1.05516	-0.00871957
TMEM109	0.0759624	1.11081	3.31783	0.000964756	0.0221894	-1.05764	0.0110543
DNMT3B	-0.0592223	-1.06398	-3.31698	0.000967634	0.0222176	-1.06032	-0.00871776
POLD2	-0.0762126	-1.36885	-3.31683	0.00096816	0.0222176	-1.06081	-0.01057
ZNF780B	0.191561	-3.80283	3.31589	0.000971355	0.0222658	-1.06378	0.0118777
CEP76	0.0253211	-1.84257	3.31326	0.000980344	0.0224215	-1.07207	0.00306129
ABP1	-0.0666658	-0.746953	-3.30828	0.000997629	0.0227818	-1.08781	-0.0106194
RAB11FIP4	-0.0568223	-1.41617	-3.30808	0.000998329	0.0227818	-1.08844	-0.00780525
HTR2B	-0.151682	2.56107	-3.30722	0.00100133	0.0228246	-1.09114	-0.0154852
ALOX5AP	-0.068682	0.186335	-3.30592	0.00100591	0.0228923	-1.09525	-0.0118149
BCL2L2	-0.121968	-2.25279	-3.30501	0.0010091	0.022925	-1.0981	-0.0117022
COTL1	-0.0908182	-1.38363	-3.30462	0.00101051	0.0229315	-1.09936	-0.0123784
TRAT1	0.125309	2.96223	3.30365	0.00101393	0.0229835	-1.1024	0.00853182
POLR1A	0.0629114	-4.30584	3.30181	0.00102047	0.0230862	-1.10819	0.00198511
IL18	-0.0806364	0.563204	-3.30174	0.00102072	0.0230862	-1.10841	-0.0135862
TMEM183B	-0.090213	-0.732199	-3.29933	0.00102936	0.0232043	-1.11599	-0.014449
TMEM183A	-0.090213	-0.732199	-3.29933	0.00102936	0.0232043	-1.11599	-0.014449
P2RY13	-0.0766399	1.31333	-3.29872	0.00103157	0.0232286	-1.11793	-0.0108762
MGC16121	-0.0910625	1.69089	-3.2973	0.00103668	0.0232922	-1.12237	-0.0120275
AP1G1	-0.0809705	-0.0532672	-3.29491	0.0010454	0.0234365	-1.12991	-0.0139193
BTBD1	-0.0517981	-0.401936	-3.29395	0.0010489	0.0234892	-1.13292	-0.00867386
SLC4A8	-0.0455703	0.138636	-3.29315	0.00105182	0.023492	-1.13542	-0.00785107
REEP4	-0.0676242	-1.34198	-3.29303	0.00105227	0.023492	-1.1358	-0.00925235
DHRS11	-0.0711032	1.03208	-3.29297	0.00105248	0.023492	-1.13599	-0.011135
LHFPL2	-0.0480327	-0.0245298	-3.29218	0.00105539	0.0235311	-1.13846	-0.00828609
CDK2	-0.0470504	0.112036	-3.29018	0.00106278	0.0236701	-1.14474	-0.00811511
ELF2	-0.0980763	2.63613	-3.2868	0.00107536	0.0238981	-1.15533	-0.00908056
C1orf230	-0.0903668	-2.48978	-3.28399	0.00108595	0.0241071	-1.16414	-0.00765502
ZNF337	0.0760515	-4.55792	3.28333	0.00108847	0.0241368	-1.16623	0.00242459
KIF9	0.0871258	-4.19511	3.28195	0.0010937	0.0242264	-1.17054	0.00379184
ZNF512	-0.0449493	0.802473	-3.2786	0.0011065	0.0244568	-1.181	-0.00723504
APOBEC3B	-0.110175	-0.924418	-3.27798	0.00110892	0.0244839	-1.18297	-0.0163776
SEMA3A	-0.0558657	0.0252093	-3.27502	0.00112036	0.0247096	-1.19219	-0.00962002
TSPAN14	-0.0596638	-0.405662	-3.27411	0.00112391	0.0247611	-1.19504	-0.0100568
CCT2	-0.04348	0.231175	-3.27117	0.00113544	0.0249884	-1.20422	-0.00747178
DPH2	0.023237	-0.413212	3.27012	0.00113961	0.0250385	-1.20751	0.00395777
CD93	-0.0853045	0.717584	-3.26876	0.00114496	0.0250952	-1.21173	-0.0142432
ATP11B	0.0792034	-3.55369	3.2687	0.00114522	0.0250952	-1.21193	0.00454365
FAM115C	0.049082	-3.05737	3.26627	0.00115491	0.0252263	-1.2195	0.00364198
UBE2E2	-0.0612392	-0.6987	-3.2646	0.00116161	0.0253184	-1.2247	-0.00981972
TIGD2	0.0437229	-3.24962	3.26306	0.00116781	0.0254264	-1.22948	0.00275649
CLIP3	-0.0785955	2.14388	-3.25701	0.00119256	0.0258823	-1.24833	-0.00855631
GTPBP10	-0.0811678	-2.28541	-3.25623	0.00119575	0.0259241	-1.25073	-0.00755782
DQX1	-0.0547161	1.51432	-3.25496	0.00120102	0.0260106	-1.25468	-0.00740466
TTLL1	-0.0714342	0.133476	-3.2535	0.0012071	0.0261146	-1.25922	-0.012241
SFRS13A	-0.0779157	-2.00995	-3.2509	0.001218	0.0262946	-1.26729	-0.00834104
THAP2	0.0918878	-4.02421	3.24894	0.00122623	0.0264444	-1.27334	0.00501518
DEFA10P	-0.0933919	0.311664	-3.24401	0.0012473	0.0268013	-1.28864	-0.0159928
LXN	-0.150503	-2.10564	-3.24383	0.00124804	0.0268013	-1.28917	-0.015841
DNAJC5	-0.0853559	-2.27545	-3.24277	0.00125264	0.0268589	-1.29247	-0.00808608
THADA	0.0813978	-3.77259	3.24158	0.00125776	0.0268967	-1.29613	0.0039874
AZU1	-0.0560312	0.467802	-3.24022	0.00126368	0.0269952	-1.30036	-0.00944294
LOC404266	-0.0568955	1.1023	-3.23991	0.00126504	0.0269958	-1.30132	-0.00850268
TMIGD2	0.0689228	1.05936	3.23767	0.0012748	0.0271474	-1.30822	0.0102801
C17orf75	-0.0819369	-0.180166	-3.23455	0.00128859	0.0273838	-1.31788	-0.0139863
WRAP53	0.0324742	-2.95839	3.23219	0.00129907	0.0275491	-1.32514	0.00228594
DDIT3	-0.0465008	0.0861592	-3.23132	0.00130295	0.0275741	-1.32782	-0.00801621
PLTP	-0.0604186	-0.0910299	-3.228	0.00131789	0.0277751	-1.33806	-0.0103334
EIF5A	0.0598199	-2.91548	3.22646	0.00132488	0.0278758	-1.3428	0.00555029
FGD2	0.093226	2.3519	3.22634	0.0013254	0.0278758	-1.34316	0.00793997
CHRNA5	-0.0787283	-1.42497	-3.22585	0.00132765	0.0278943	-1.34468	-0.0107389
LRP4	-0.063296	-1.41999	-3.22098	0.00135001	0.0283057	-1.35966	-0.00840675
IQSEC2	-0.0688636	-0.207733	-3.21918	0.00135834	0.0284511	-1.36518	-0.0117025
C17orf58	-0.0612964	-0.137676	-3.21637	0.0013715	0.0286974	-1.37383	-0.0104391
PPP1R14B	-0.0500919	-0.121036	-3.20982	0.00140255	0.029261	-1.3939	-0.00863593
UPF3A	0.0501345	-1.38091	3.20892	0.00140687	0.029261	-1.39666	0.00696864
NKG7	-0.0620947	0.379098	-3.20876	0.00140762	0.029261	-1.39714	-0.0104698
TGM5	-0.0519607	1.3808	-3.20872	0.00140783	0.029261	-1.39727	-0.00725985
MIR874	-0.0839918	2.37442	-3.20798	0.00141142	0.029261	-1.39956	-0.00825163
DSTN	-0.0777927	-2.25392	-3.20781	0.00141222	0.029261	-1.40007	-0.00757975
CLCN4	-0.114137	0.980149	-3.20761	0.00141317	0.029261	-1.40067	-0.017652
SLC26A8	-0.0706669	0.34965	-3.20755	0.00141345	0.029261	-1.40085	-0.0120815
TMCO3	-0.0493335	-0.50396	-3.2074	0.00141421	0.029261	-1.40133	-0.00812848
LOC283404	-0.0488532	0.728329	-3.20703	0.00141596	0.0292675	-1.40244	-0.007919
CLUL1	-0.0460847	-1.0745	-3.20618	0.00142008	0.0293229	-1.40504	-0.0069155
KIF3C	-0.045088	0.0986873	-3.20448	0.00142837	0.0294037	-1.41026	-0.0077648
ALX3	-0.0605219	1.02528	-3.20419	0.00142976	0.0294037	-1.41113	-0.00938636
GBGT1	-0.05823	0.271312	-3.20341	0.00143357	0.0294524	-1.41352	-0.00991185
C17orf87	-0.0834774	-0.684101	-3.20076	0.0014466	0.0296902	-1.42163	-0.0136259
UBE2N	-0.092651	-2.39914	-3.19992	0.00145076	0.0297457	-1.4242	-0.00801923
CD59	-0.0586089	0.174625	-3.19934	0.00145362	0.0297743	-1.42597	-0.0100665
ANGEL1	-0.0717455	0.151097	-3.19814	0.00145955	0.029836	-1.42962	-0.0123382
ANKRD26	0.194152	-1.93013	3.19717	0.00146441	0.0299054	-1.4326	0.0220959
LIN9	-0.0660074	-2.0287	-3.1968	0.00146626	0.0299132	-1.43373	-0.00717925
MIR424	-0.0982016	1.1992	-3.19571	0.00147172	0.0299946	-1.43706	-0.0149519
SLC39A1	-0.130417	-2.44266	-3.19373	0.00148163	0.0301364	-1.44307	-0.0108418
MIR1538	0.0493102	-3.9077	3.19221	0.00148932	0.0302625	-1.44771	0.00226856
C4orf22	-0.14765	-2.64536	-3.1903	0.00149902	0.030369	-1.45353	-0.0105116
GNG11	-0.0881796	1.28838	-3.18942	0.00150355	0.0304304	-1.45623	-0.012039
RUNDC2C	-0.106423	0.577026	-3.1884	0.00150873	0.0304598	-1.45931	-0.0179711
CRHBP	-0.0667541	1.09135	-3.18826	0.00150948	0.0304598	-1.45976	-0.0103435
LOC26102	-0.0658624	-1.58793	-3.18687	0.00151663	0.0305437	-1.46399	-0.00846668
MFAP4	-0.0792668	-1.07765	-3.18365	0.00153329	0.0308184	-1.47378	-0.0117418
FLI1	-0.065575	-1.56198	-3.1813	0.00154557	0.0309922	-1.48092	-0.00853429
CAST	-0.059379	-1.16385	-3.18076	0.00154839	0.0309922	-1.48256	-0.00860536
HSPA5	-0.0965255	-1.95305	-3.1807	0.0015487	0.0309922	-1.48273	-0.0104581
SLC39A12	-0.0893989	1.92687	-3.18054	0.00154953	0.0309922	-1.48322	-0.0102618
USP10	-0.0660851	-2.08666	-3.1793	0.00155604	0.0310376	-1.48697	-0.00699606
C3orf74	-0.0672019	-0.748007	-3.17924	0.00155637	0.0310376	-1.48716	-0.0107273
SHD	-0.0746466	0.102422	-3.17864	0.00155957	0.0310407	-1.489	-0.0128339
MIR222	-0.0816014	1.4024	-3.17783	0.00156383	0.0310929	-1.49144	-0.0117197
WDR93	0.156188	-4.67987	3.17741	0.00156607	0.0310929	-1.49272	0.00752769
KIAA0922	-0.0617561	-0.991578	-3.17681	0.00156927	0.0311124	-1.49455	-0.00935296
PCYT2	-0.0566975	0.889952	-3.17558	0.00157578	0.0311809	-1.49826	-0.00893987
MIR15B	-0.0972368	-0.767337	-3.17457	0.00158118	0.0312574	-1.50132	-0.0156102
BCMO1	-0.0934575	1.62015	-3.17298	0.00158972	0.0313947	-1.50614	-0.0123333
C11orf45	-0.0615082	0.102219	-3.17245	0.00159257	0.0313947	-1.50774	-0.0106405
COQ7	-0.0847091	-0.132733	-3.17232	0.00159326	0.0313947	-1.50813	-0.0143704
RNMTL1	0.0361984	-1.41398	3.16941	0.00160903	0.0316546	-1.51695	0.00511718
FBP1	-0.0473898	-0.0292542	-3.16789	0.00161733	0.031741	-1.52156	-0.00818095
ZNF10	0.0802725	-3.54446	3.16747	0.00161965	0.031741	-1.52284	0.00458055
CSF1	-0.0450578	0.177095	-3.1669	0.00162276	0.0317687	-1.52455	-0.00775199
LPIN3	-0.0561338	-1.47106	-3.16664	0.00162417	0.0317687	-1.52534	-0.00730378
HKR1	0.150322	0.478592	3.16318	0.00164328	0.0320208	-1.5358	0.0247465
ITGA9	0.0608605	-3.85606	3.16317	0.00164334	0.0320208	-1.53584	0.00293235
MOV10	-0.0680352	-0.769951	-3.16284	0.00164514	0.0320254	-1.53682	-0.0107133
GPR126	-0.125541	-3.14112	-3.16077	0.00165669	0.0322043	-1.54308	-0.00752594
NAPSB	0.0898831	1.43499	3.15899	0.00166667	0.032281	-1.54845	0.0117884
IL28RA	-0.0781503	-1.855	-3.15804	0.001672	0.0323215	-1.55131	-0.00864577
LNX1	-0.0461112	-0.0641835	-3.15786	0.00167303	0.0323215	-1.55186	-0.00796408
GSS	-0.0866601	-1.33977	-3.15729	0.00167623	0.0323526	-1.55357	-0.0114212
KCNE3	-0.0650647	0.77955	-3.15682	0.00167892	0.0323739	-1.555	-0.0107948
HDAC7	-0.0460656	-1.00669	-3.15632	0.00168174	0.0323977	-1.5565	-0.00703381
ADORA2A	0.0853998	2.11524	3.15375	0.00169635	0.0325936	-1.56424	0.00825011
FGF11	-0.0994938	-0.788511	-3.15341	0.0016983	0.0325936	-1.56527	-0.0159133
DIO1	-0.0641125	1.61093	-3.15277	0.00170194	0.0326328	-1.56718	-0.0083838
GOLGA7B	0.0567711	-2.37891	3.15151	0.00170917	0.0327406	-1.57097	0.005408
CRADD	-0.117514	0.192667	-3.15081	0.00171324	0.0327721	-1.5731	-0.0198116
TBC1D23	-0.103626	-1.76298	-3.15066	0.00171409	0.0327721	-1.57355	-0.0124216
EVPLL	-0.0539264	0.930342	-3.15037	0.00171574	0.0327721	-1.57441	-0.00836275
TUBA8	-0.0533693	-1.36477	-3.14826	0.00172799	0.0329464	-1.58077	-0.00714343
NGB	0.0621552	2.31816	3.14562	0.00174336	0.0331775	-1.58869	0.00585485
TCHHL1	-0.14246	Inf	-3.14474	0.00174886	0.0332511	-1.59019	-0.019563
GPX2	-0.0680073	0.392944	-3.14423	0.00175155	0.0332713	-1.59288	-0.0115461
GALNS	0.0259923	-1.59052	3.14347	0.001756	0.0333249	-1.59515	0.00343067
C5orf20	0.0917692	2.42745	3.14179	0.00176596	0.0334827	-1.60021	0.00736609
SPSB1	-0.0653482	-1.40284	-3.14048	0.00177371	0.0335152	-1.60412	-0.00865249
C12orf4	0.0342413	-2.70149	3.14046	0.00177383	0.0335152	-1.60418	0.00287786
SERAC1	0.0915137	-2.81247	3.14044	0.00177396	0.0335152	-1.60425	0.00724104
CCL26	-0.126308	-0.549018	-3.14039	0.00177425	0.0335152	-1.60439	-0.0209631
C19orf55	-0.100802	-1.75006	-3.13938	0.00178029	0.0335672	-1.60743	-0.0121244
RNF39	-0.0626789	0.338905	-3.13743	0.00179197	0.0337418	-1.61328	-0.0106336
LOC100130933	-0.0757747	-0.237714	-3.13728	0.00179286	0.0337418	-1.61372	-0.0128736
CTBP1	0.109488	0.758611	3.13694	0.00179491	0.0337493	-1.61474	0.0175035
MIR542	-0.190816	0.154776	-3.13639	0.00179822	0.0337803	-1.61639	-0.0319227
LASP1	-0.0940782	-2.14328	-3.13479	0.00180791	0.0338999	-1.62119	-0.010009
HP1BP3	0.092367	-4.73343	3.13351	0.00181564	0.0339843	-1.625	0.00288311
SULT1C2	-0.0784825	0.84231	-3.1335	0.00181574	0.0339843	-1.62505	-0.0127274
GYG1	-0.105636	-2.13152	-3.13222	0.0018235	0.0340977	-1.62887	-0.010896
MAP3K6	-0.0520266	1.03671	-3.13132	0.00182903	0.0341079	-1.63157	-0.00803783
KLHDC3	0.0746462	-4.00286	3.1301	0.00183652	0.034185	-1.63522	0.00343397
ARMCX4	-0.0875614	0.883235	-3.12349	0.00187756	0.0348536	-1.65497	-0.013561
ROCK2	-0.119639	-2.68032	-3.12256	0.0018834	0.0349302	-1.65774	-0.00943247
PLAC8L1	-0.114065	2.60351	-3.12064	0.00189551	0.035123	-1.66347	-0.0107897
ATP6V1D	0.0634719	-2.61032	3.1203	0.00189762	0.0351301	-1.66446	0.00570623
TMEM59	-0.0849013	-2.4701	-3.11891	0.00190646	0.0352617	-1.66861	-0.00755323
EDARADD	-0.0674329	-1.43621	-3.11811	0.00191159	0.0353245	-1.67101	-0.00908795
FRMD4A	-0.109952	2.48064	-3.11739	0.00191619	0.0353776	-1.67316	-0.0118692
SEZ6L2	0.0944595	-4.1492	3.11593	0.0019255	0.0354959	-1.67749	0.0039388
PSTPIP2	-0.0929873	-0.958666	-3.11584	0.00192608	0.0354959	-1.67776	-0.0139308
LOC100131551	-0.0489173	0.0712968	-3.11492	0.00193201	0.0355411	-1.6805	-0.00841311
GATSL1	-0.0612838	-0.398927	-3.11359	0.00194059	0.0356666	-1.68446	-0.0103417
MT1F	0.0787513	-3.41643	3.11242	0.00194818	0.0357697	-1.68795	0.00511437
UPK2	-0.0567933	1.71641	-3.11141	0.00195475	0.035823	-1.69095	-0.00746087
SPATS1	-0.0886624	-1.44659	-3.1112	0.00195612	0.035823	-1.69158	-0.012295
PPAN	-0.0819939	-1.96906	-3.1089	0.0019711	0.0360399	-1.69839	-0.00940372
NAT8B	-0.0666526	-1.37992	-3.1085	0.00197375	0.0360399	-1.69959	-0.00896152
SORT1	-0.0906041	-1.04361	-3.10833	0.00197486	0.0360399	-1.70009	-0.0131723
SNORA54	-0.0837333	1.82674	-3.10831	0.00197503	0.0360399	-1.70016	-0.00947433
LTA	0.0825251	1.26836	3.1043	0.00200153	0.036459	-1.71206	0.0112596
TNF	0.0953887	1.67086	3.10423	0.00200199	0.036459	-1.71227	0.0114688
THOC7	0.0200163	-2.28419	3.10402	0.00200336	0.036459	-1.71288	0.00207175
DRG1	-0.0601205	-1.79447	-3.10098	0.00202372	0.0367966	-1.7219	-0.00698702
NIN	-0.0493813	-0.959764	-3.1004	0.00202759	0.0367966	-1.72361	-0.00738061
LARP7	0.0704553	-3.90932	3.10014	0.00202936	0.0367966	-1.72439	0.00329167
LOC146880	-0.0524674	1.28915	-3.09991	0.00203093	0.0367966	-1.72507	-0.00756031
ZNF286A	0.106099	2.67394	3.09885	0.00203807	0.0368932	-1.72821	0.00776438
TAGLN3	-0.0564079	-0.84521	-3.09679	0.00205202	0.03708	-1.73429	-0.00903387
ALDH3B1	-0.0430818	0.770708	-3.09452	0.00206758	0.0372857	-1.74104	-0.00699691
RCN1	-0.0695757	1.06983	-3.09071	0.00209381	0.0376352	-1.75228	-0.0111368
ELP2P	0.0856858	-3.55886	3.08801	0.00211262	0.0379397	-1.76025	0.00582905
LRRFIP1	-0.0685251	-1.75381	-3.08577	0.00212831	0.0381879	-1.76686	-0.00810641
TXNDC17	0.0682191	-3.51046	3.08517	0.00213256	0.0382305	-1.76863	0.00387993
SNORD45B	0.137021	1.7668	3.08154	0.00215833	0.0386422	-1.77934	0.0150892
MRE11A	0.0657323	-3.60998	3.0814	0.00215931	0.0386422	-1.77975	0.0037422
TTC22	0.0812519	-4.185	3.08063	0.00216482	0.0387068	-1.78202	0.00338266
CARM1	0.086358	-4.31257	3.07954	0.00217261	0.038812	-1.78522	0.00376836
IL1F9	0.0882909	2.59229	3.07829	0.00218163	0.0389391	-1.78892	0.00693374
SFMBT1	0.0646632	-3.73279	3.07685	0.00219199	0.0390899	-1.79314	0.00294094
LOC150197	-0.0996057	1.09623	-3.07642	0.00219507	0.0391105	-1.79439	-0.0150867
GP9	-0.0793232	1.56757	-3.07597	0.00219835	0.0391349	-1.79572	-0.0109964
S100A12	-0.0590491	1.02688	-3.07551	0.00220168	0.0391597	-1.79707	-0.0091338
MIR298	0.0764516	1.17415	3.07525	0.00220358	0.0391597	-1.79784	0.0110991
LRRC41	0.0480482	-4.17907	3.07323	0.00221833	0.0393874	-1.80379	0.0016732
ILDR1	-0.0635952	1.32771	-3.07093	0.00223522	0.0396528	-1.81055	-0.00881099
BLK	0.0809823	1.92071	3.07014	0.00224099	0.0396862	-1.81285	0.00867121
HSF4	-0.0965232	-1.65337	-3.06961	0.00224495	0.0396994	-1.81442	-0.0120935
C14orf70	-0.0614349	1.88572	-3.06935	0.00224682	0.0396994	-1.81516	-0.00716077
C20orf26	-0.0667433	-1.09095	-3.06925	0.00224757	0.0396994	-1.81546	-0.00989542
SLC9A11	-0.123125	-0.962024	-3.06701	0.00226419	0.0399173	-1.82202	-0.0179564
C1orf92	-0.060639	1.03065	-3.06663	0.00226702	0.0399173	-1.82313	-0.00931815
SLC2A5	-0.0537449	1.4422	-3.06654	0.00226774	0.0399173	-1.82342	-0.0076774
FPGS	-0.104495	-2.10823	-3.06584	0.00227299	0.0399752	-1.82548	-0.010237
DTNA	-0.0458746	0.932833	-3.06542	0.00227607	0.0399949	-1.82668	-0.00729272
C12orf48	0.0572997	-3.68	3.05816	0.00233103	0.04082	-1.84794	0.00281705
PEX10	-0.0547962	-0.81855	-3.05671	0.00234219	0.0409803	-1.85219	-0.00847933
CD302	-0.143024	-0.962525	-3.05399	0.00236318	0.0412775	-1.86014	-0.0213085
SLC25A37	-0.0446399	-0.0596055	-3.05234	0.00237598	0.0414648	-1.86495	-0.00766614
ZDHHC6	0.096794	-4.23509	3.04921	0.00240047	0.0417493	-1.87408	0.00415157
ZNF408	0.0248643	-1.37268	3.04692	0.00241856	0.0419566	-1.88076	0.00358876
FBXW12	-0.0714186	0.895331	-3.04579	0.00242752	0.0420763	-1.88405	-0.0113124
KCNA6	0.0766819	1.40468	3.04334	0.00244706	0.0423789	-1.89119	0.0103174
NUDT17	-0.0774598	-1.60043	-3.03943	0.0024785	0.0428871	-1.90255	-0.00957654
C19orf76	-0.0713413	1.09946	-3.0386	0.0024852	0.0429666	-1.90495	-0.0108518
CASP10	-0.0685276	0.357094	-3.03622	0.0025046	0.0432252	-1.91187	-0.0117339
RAB19	-0.0590606	0.345874	-3.03564	0.00250935	0.0432252	-1.91356	-0.0101198
B4GALT1	-0.0583931	-1.37625	-3.03512	0.00251365	0.0432252	-1.91508	-0.00790933
IL7R	0.186772	Inf	3.03399	0.00252347	0.0432252	-1.91717	0.0123229
TET2	0.0483016	-3.95906	3.03438	0.00251967	0.0432252	-1.91721	0.00202614
CABP4	-0.0630569	2.07293	-3.03401	0.00252269	0.0432252	-1.91827	-0.00715374
CD4	0.0743294	2.91012	3.03399	0.00252292	0.0432252	-1.91835	0.00503602
C2orf44	0.065744	-2.54542	3.03086	0.0025488	0.0435815	-1.92743	0.00596325
IFT52	-0.0767045	-1.25462	-3.02912	0.0025633	0.0437067	-1.93248	-0.0106575
FAM110A	0.040528	-1.01182	3.02898	0.00256443	0.0437067	-1.93287	0.00594647
TKTL1	-0.0882736	2.13817	-3.02583	0.00259088	0.044055	-1.94199	-0.0097336
GRAP2	0.0850017	-0.633096	3.02537	0.00259473	0.0440759	-1.94331	0.0143055
RSAD2	-0.0860942	-0.705605	-3.02501	0.00259782	0.0440916	-1.94437	-0.0137127
BGLAP	-0.0519329	0.442261	-3.01913	0.00264794	0.0448075	-1.96136	-0.00876158
PHACTR4	-0.165835	1.74625	-3.01874	0.00265129	0.0448075	-1.96249	-0.0211022
FLNC	-0.0598261	-1.04509	-3.01849	0.00265342	0.0448075	-1.9632	-0.00900198
RWDD3	-0.0975748	0.436883	-3.01827	0.00265537	0.0448075	-1.96385	-0.0164271
EEPD1	0.0457565	-0.706925	3.01677	0.00266832	0.0449736	-1.96818	0.00776469
BTLA	0.0987678	-1.34936	3.01662	0.00266963	0.0449736	-1.96861	0.0132869
LPPR2	-0.0568946	1.76202	-3.0163	0.0026724	0.0449831	-1.96953	-0.00729231
SKI	0.091682	-4.86885	3.01533	0.0026808	0.0450874	-1.97232	0.00314004
HPCAL1	0.0296529	-2.50836	3.01443	0.00268862	0.0451816	-1.97491	0.00272364
BBS10	-0.107264	-2.67235	-3.01308	0.00270045	0.0453431	-1.97881	-0.00886608
PROM1	-0.0444745	-0.506478	-3.01079	0.00272059	0.0456437	-1.98542	-0.00738501
VWF	-0.0690856	0.979039	-3.00819	0.00274356	0.0459157	-1.99289	-0.0109091
GHITM	0.143327	2.55408	3.00737	0.00275083	0.0459997	-1.99524	0.0105753
LAPTM5	-0.0985163	0.779164	-3.00622	0.00276113	0.0461342	-1.99856	-0.0160318
RPUSD3	-0.0451504	-0.0811799	-3.00299	0.00279017	0.0465051	-2.00785	-0.00778504
TATDN3	0.0399743	-1.0694	3.00238	0.00279568	0.0465589	-2.0096	0.00601506
C17orf108	-0.11665	-3.09652	-2.99936	0.00282303	0.0469017	-2.01825	-0.00760323
RALBP1	-0.0480844	-0.871567	-2.99935	0.00282316	0.0469017	-2.01829	-0.00749832
RGP1	0.0685002	-4.41109	2.99726	0.00284231	0.0471427	-2.0243	0.00221606
UBE2Q2	0.0525727	-3.87218	2.99677	0.00284678	0.0471427	-2.02569	0.00243622
LRRC6	-0.0444277	0.27083	-2.99676	0.00284685	0.0471427	-2.02571	-0.00764373
LOC283856	0.0605635	-2.72174	2.99669	0.00284753	0.0471427	-2.02593	0.00528703
H2AFJ	0.123928	0.0169396	2.99621	0.00285198	0.0471427	-2.02731	0.0214684
KIAA0586	0.0856909	-3.67059	2.99608	0.00285309	0.0471427	-2.02766	0.0044745
LOC90246	0.0913734	2.21677	2.99505	0.00286266	0.0472362	-2.03063	0.00865791
TRAF6	-0.114926	-2.53214	-2.99407	0.00287169	0.0473059	-2.03343	-0.00925465
RSPRY1	0.0392622	-1.82367	2.99388	0.00287351	0.0473059	-2.03399	0.00497954
ATP8B4	-0.0957923	1.18786	-2.99306	0.00288109	0.0473627	-2.03633	-0.0149641
ZFP91	0.0562928	-3.75218	2.99086	0.00290157	0.047508	-2.04262	0.00268726
ZFP91-CNTF	0.0562928	-3.75218	2.99086	0.00290157	0.047508	-2.04262	0.00268726
CYP21A2	-0.0752704	-1.57705	-2.98957	0.00291371	0.0476303	-2.04632	-0.00931157
S100P	-0.0600282	1.91715	-2.98758	0.00293246	0.0478984	-2.05202	-0.00699375
CDKN1A	-0.0498231	-1.05066	-2.98685	0.00293932	0.047952	-2.05409	-0.00749209
HLA-L	-0.0732299	0.981331	-2.98671	0.00294068	0.047952	-2.0545	-0.0114127
PATL1	-0.0568407	-1.4272	-2.98623	0.00294514	0.047952	-2.05585	-0.00797284
LGALS2	-0.0590801	0.881707	-2.98516	0.00295537	0.0480801	-2.05892	-0.00948752
SLC4A5	-0.0643021	2.05557	-2.9848	0.00295876	0.048097	-2.05994	-0.0075583
PPAP2B	-0.135984	Inf	-2.98119	0.00299355	0.0486088	-2.06941	-0.0125771
HAPLN2	-0.0771763	2.58587	-2.98027	0.00300217	0.0486861	-2.07286	-0.00813764
IFNAR1	0.113203	-4.74603	2.97882	0.00301619	0.0488747	-2.077	0.00386947
LRP5	-0.077701	0.650816	-2.97679	0.00303593	0.0491166	-2.08279	-0.0129557
EPM2A	-0.0992673	1.41101	-2.97649	0.00303888	0.0491254	-2.08365	-0.0143902
ABTB2	0.0762531	-4.6307	2.97572	0.00304641	0.0491988	-2.08584	0.00240453
ANKRD19	0.043165	-2.99782	2.97553	0.00304825	0.0491988	-2.08638	0.00287411
CTNS	0.0524678	-4.0645	2.97507	0.00305273	0.0492322	-2.08768	0.00200145
CLEC3B	-0.0601341	1.51013	-2.97455	0.00305788	0.0492764	-2.08918	-0.00784233
SIRT2	0.0687426	-4.39049	2.97375	0.0030657	0.0493608	-2.09144	0.00245192
HK3	-0.0433667	0.391087	-2.97352	0.00306796	0.0493608	-2.09209	-0.0073782
OVCA2	-0.0699669	0.491168	-2.9717	0.00308599	0.0496117	-2.09729	-0.0115379
COMMD1	-0.0404532	-0.0479909	-2.97137	0.00308926	0.0496252	-2.09823	-0.00696519
TMEM100	-0.0606311	0.542587	-2.97042	0.00309866	0.049737	-2.10092	-0.0101115

## Sheet: TSS200 DMGs
Table S5 Differentially methylated gene list
geneName	logFC	AveExpr	t	P.Value	adj.P.Val	B	delta.of.beta
LAMA3	0.127593	1.08555	7.05752	4.9192e-12	8.72174e-08	16.7607	0.0192612
TXK	0.230045	1.68155	6.59962	9.4037e-11	8.33638e-07	13.979	0.0289785
CSF3	-0.180928	0.315529	-6.40569	3.12487e-10	1.8468e-06	12.8488	-0.0302789
MGAT4A	0.218022	1.63516	6.12088	1.72763e-09	5.24071e-06	11.2417	0.0269055
TYROBP	-0.241156	-1.25152	-6.1027	1.92263e-09	5.24071e-06	11.1413	-0.0339792
CD300LB	-0.380473	#NAME?	-6.09682	1.99221e-09	5.24071e-06	11.1078	-0.0343187
CLEC2D	0.23578	1.34737	6.09019	2.06909e-09	5.24071e-06	11.0724	0.0314437
NR1I2	-0.256274	-0.722478	-6.03466	2.86243e-09	6.34386e-06	10.7678	-0.0406102
MIR589	-0.1077	0.739273	-6.01236	3.25849e-09	6.41922e-06	10.6462	-0.0175509
FGD4	-0.21729	-0.26704	-5.99151	3.67706e-09	6.51943e-06	10.5328	-0.0365291
CPB2	-0.290277	-0.446647	-5.95974	4.41728e-09	6.57889e-06	10.3608	-0.0476789
CDA	-0.305574	-2.21107	-5.95836	4.45272e-09	6.57889e-06	10.3533	-0.0322095
LCN2	-0.277979	-0.441737	-5.92376	5.43206e-09	7.40849e-06	10.1669	-0.0454145
GLRX2	-0.140317	-2.89237	-5.88899	6.6269e-09	8.39249e-06	9.98049	-0.00999533
C17orf105	-0.182897	-1.21862	-5.78972	1.1628e-08	1.37443e-05	9.45367	-0.0262215
AZU1	-0.186902	-0.769075	-5.77677	1.25056e-08	1.38578e-05	9.38552	-0.0295214
MIR143	-0.213404	-1.96416	-5.76011	1.37299e-08	1.43194e-05	9.29807	-0.0233988
DPRXP4	-0.157533	-0.476102	-5.73749	1.55806e-08	1.53469e-05	9.17968	-0.0262898
MIR626	-0.229957	-0.740381	-5.70236	1.89453e-08	1.7679e-05	8.99665	-0.0365079
MARCO	-0.259914	-1.57758	-5.59409	3.43965e-08	2.90428e-05	8.43876	-0.032069
CD68	-0.239974	-2.414	-5.59407	3.43993e-08	2.90428e-05	8.43869	-0.0213534
PRTN3	-0.192933	-1.89002	-5.56702	3.98677e-08	2.96291e-05	8.30077	-0.0212541
USHBP1	-0.168693	-1.65404	-5.5605	4.13072e-08	2.96291e-05	8.26761	-0.0207367
GCKR	-0.162105	-1.99388	-5.53456	4.75478e-08	2.96291e-05	8.13612	-0.0177842
NYNRIN	-0.207581	-1.36125	-5.53388	4.7723e-08	2.96291e-05	8.13268	-0.0284409
CHD3	0.157969	0.212068	5.53217	4.81672e-08	2.96291e-05	8.12403	0.0268686
LOC100130331	-0.237107	-1.53634	-5.53123	4.84123e-08	2.96291e-05	8.11928	-0.0305308
AGTRAP	-0.157401	-2.80064	-5.52997	4.87448e-08	2.96291e-05	8.11289	-0.01187
KIAA1683	0.164974	1.3678	5.52772	4.93419e-08	2.96291e-05	8.10151	0.022955
SLAMF7	-0.27225	-1.90646	-5.52478	5.01339e-08	2.96291e-05	8.08663	-0.0305294
PPFIA4	-0.184553	-1.4095	-5.47589	6.52354e-08	3.63728e-05	7.84067	-0.0248352
DIABLO	0.157281	1.24466	5.47472	6.56476e-08	3.63728e-05	7.83479	0.0227072
RXFP4	-0.180993	-0.803031	-5.46702	6.84137e-08	3.67568e-05	7.79624	-0.0280998
SLPI	-0.243036	-3.09211	-5.43755	8.00897e-08	4.06095e-05	7.64911	-0.0157757
SNORA30	-0.328174	-0.568314	-5.43738	8.01654e-08	4.06095e-05	7.64823	-0.0514495
MS4A6A	-0.261518	-1.6833	-5.41461	9.04965e-08	4.35842e-05	7.53508	-0.0320094
FAM65C	-0.172883	-0.77757	-5.41366	9.0954e-08	4.35842e-05	7.53037	-0.0275998
TTC39C	0.0533321	-0.816075	5.38114	1.08072e-07	5.01174e-05	7.36945	0.00856816
TARM1	-0.20653	-1.4334	-5.37738	1.10241e-07	5.01174e-05	7.3509	-0.0271804
MIR145	-0.156259	-1.24457	-5.36502	1.17675e-07	5.21596e-05	7.29002	-0.0221269
CEACAM6	-0.135224	-0.136182	-5.31751	1.51043e-07	6.53168e-05	7.0572	-0.0229967
IL27	-0.162712	-0.954464	-5.30557	1.60778e-07	6.78711e-05	6.99897	-0.0250416
MIR1304	-0.246008	-0.932526	-5.27888	1.84783e-07	7.54637e-05	6.86925	-0.0378231
PHGR1	-0.169329	-2.03236	-5.2763	1.87276e-07	7.54637e-05	6.85676	-0.0187238
S100A9	-0.17044	-2.79089	-5.26186	2.01869e-07	7.95363e-05	6.78684	-0.0128474
CSGALNACT1	-0.117695	0.14298	-5.24566	2.19546e-07	8.32408e-05	6.70862	-0.0202617
MIR1976	-0.227453	-1.46482	-5.24468	2.20661e-07	8.32408e-05	6.7039	-0.0295917
PRG2	-0.274568	-0.543811	-5.23723	2.29331e-07	8.47092e-05	6.66799	-0.0440961
ITGAX	-0.194751	-3.80755	-5.23049	2.37455e-07	8.47946e-05	6.63557	-0.0088135
FOLR3	-0.209672	-0.970807	-5.2265	2.4239e-07	8.47946e-05	6.6164	-0.0309627
TC2N	0.101907	-0.947595	5.22529	2.4391e-07	8.47946e-05	6.61058	0.0160431
CSTA	-0.277706	-1.19169	-5.20954	2.64528e-07	9.0194e-05	6.535	-0.0385821
MMP9	-0.190334	-2.43491	-5.1991	2.79108e-07	9.24769e-05	6.48504	-0.0165237
MGP	-0.298629	-Inf	-5.19744	2.81656e-07	9.24769e-05	6.47662	-0.0308141
CD300LG	-0.135191	-2.73701	-5.18412	3.01414e-07	9.7165e-05	6.41345	-0.0106705
GP5	-0.221657	-1.56127	-5.17274	3.19485e-07	0.00010084	6.35924	-0.0276939
SLC45A4	-0.20836	-0.0774889	-5.16988	3.24188e-07	0.00010084	6.34564	-0.0355335
PNPLA2	-0.170733	-1.04067	-5.14718	3.64002e-07	0.000111272	6.23783	-0.0255186
LOC100130933	-0.164607	-1.46987	-5.13168	3.93869e-07	0.000118329	6.16445	-0.0217187
S100A8	-0.216053	-1.39539	-5.12842	4.00438e-07	0.000118329	6.14906	-0.0291175
FASLG	0.198778	1.57685	5.11661	4.25149e-07	0.000123186	6.09335	0.0250266
LOC100131496	-0.212075	-0.839963	-5.11402	4.30768e-07	0.000123186	6.08113	-0.0331149
C1orf204	-0.110633	-1.53869	-5.10491	4.51096e-07	0.000125526	6.03824	-0.0145352
GP9	-0.189952	-0.993522	-5.10403	4.53113e-07	0.000125526	6.03409	-0.0283676
MS4A3	-0.224535	-1.06826	-5.09179	4.82002e-07	0.000131475	5.9766	-0.0329752
AQP10	-0.154678	-1.64827	-5.07177	5.33171e-07	0.00014086	5.88278	-0.019334
TTC36	-0.173374	-1.20031	-5.0693	5.39828e-07	0.00014086	5.87125	-0.0251536
ENTHD1	-0.15802	-0.384297	-5.06511	5.51312e-07	0.00014086	5.85167	-0.0262263
CAMP	-0.20735	-1.73513	-5.06356	5.55625e-07	0.00014086	5.84443	-0.0244803
MYEOV	-0.158012	-1.56259	-5.06338	5.56133e-07	0.00014086	5.84358	-0.0204088
HAL	-0.251009	-2.41315	-5.05795	5.71509e-07	0.000142564	5.81823	-0.0229241
ETFB	0.0432268	-1.64957	5.05537	5.7894e-07	0.000142564	5.80622	0.00546425
SNORA31	0.202478	1.92116	5.05109	5.91491e-07	0.000143659	5.78628	0.0232704
B3GNT6	-0.142116	-2.5844	-5.02223	6.83309e-07	0.000163717	5.65217	-0.0116589
EMR1	-0.221045	-1.16147	-5.00971	7.27312e-07	0.000171937	5.59418	-0.0318924
CRYBB1	-0.161978	-1.59634	-5.00278	7.52815e-07	0.000175624	5.56217	-0.0202902
PADI4	-0.15174	-2.58792	-4.98433	8.24986e-07	0.000189961	5.47713	-0.0123592
CDH5	-0.165362	-0.856251	-4.98157	8.36357e-07	0.00019011	5.46442	-0.025502
ARRDC5	-0.200785	-0.588701	-4.97674	8.56614e-07	0.00019225	5.44219	-0.0325119
AMPD3	-0.106423	-2.3439	-4.97222	8.75983e-07	0.00019414	5.42143	-0.0101999
SLC2A9	-0.209525	-1.49901	-4.96517	9.07032e-07	0.000197351	5.38908	-0.0269061
AQP9	-0.248881	-1.1648	-4.96329	9.15494e-07	0.000197351	5.38046	-0.0350629
MPO	-0.161172	-0.799536	-4.96145	9.23866e-07	0.000197351	5.37201	-0.0244984
RUNX3	0.116607	-1.51663	4.95725	9.43219e-07	0.000199087	5.35276	0.0152213
MIR24-2	-0.133835	-1.29632	-4.94594	9.97274e-07	0.00020802	5.30103	-0.0189088
NLRC4	-0.247338	-0.792461	-4.9419	1.01732e-06	0.000208399	5.28256	-0.0380067
MDS2	0.260353	2.44797	4.93855	1.03422e-06	0.000208399	5.26726	0.0220376
SAA1	-0.125285	-1.11783	-4.93852	1.03435e-06	0.000208399	5.26714	-0.0184952
MIR1208	-0.226618	-0.952929	-4.9271	1.09401e-06	0.000217941	5.2151	-0.0341032
NME5	-0.180892	-2.77638	-4.92037	1.13075e-06	0.000222758	5.18444	-0.0136082
CD3G	0.200705	2.27134	4.91463	1.163e-06	0.000226594	5.15835	0.0189227
CLNK	-0.175445	-2.28603	-4.91202	1.17795e-06	0.000227012	5.1465	-0.0168611
SLC10A1	-0.245362	-1.1452	-4.90764	1.20344e-06	0.000229429	5.12664	-0.0352375
LY9	0.137338	0.0191103	4.90475	1.22056e-06	0.000230219	5.11353	0.0237444
ANKRD22	-0.230773	-0.578992	-4.89969	1.25114e-06	0.00023204	5.09057	-0.0376073
LOC646627	-0.147353	-0.0437507	-4.89883	1.25639e-06	0.00023204	5.08668	-0.0250021
KRT17	-0.135525	-0.663454	-4.89501	1.28007e-06	0.000233977	5.06936	-0.0218751
PILRA	-0.127639	-0.00744455	-4.8851	1.34345e-06	0.000243055	5.02454	-0.0219332
FXYD1	-0.0985049	0.249694	-4.86327	1.49386e-06	0.000267536	4.92612	-0.0168737
ACPP	-0.212521	-0.982646	-4.86105	1.51004e-06	0.00026773	4.91613	-0.0319303
F2RL2	-0.205807	-1.508	-4.85103	1.58523e-06	0.000274134	4.87107	-0.0266638
NCRNA00093	-0.134393	-0.695867	-4.851	1.58542e-06	0.000274134	4.87097	-0.021501
F12	-0.182477	-0.392414	-4.85008	1.59254e-06	0.000274134	4.86681	-0.0295958
DCAF4L1	-0.184012	-0.0871103	-4.84485	1.63336e-06	0.000278198	4.84335	-0.0315076
GJC1	-0.257334	-2.84714	-4.84306	1.64753e-06	0.000278198	4.83534	-0.0184274
MIR1537	-0.210427	-0.157026	-4.83976	1.67402e-06	0.000278657	4.82056	-0.0352717
TNFAIP6	-0.266865	-0.243006	-4.83881	1.68179e-06	0.000278657	4.81627	-0.0441793
LOC283404	-0.209167	-0.72729	-4.83642	1.7013e-06	0.000278657	4.80557	-0.0330613
NLGN2	-0.158869	-0.663459	-4.83202	1.7378e-06	0.000278657	4.7859	-0.0257418
PRX	-0.168874	0.00630351	-4.83098	1.74659e-06	0.000278657	4.78122	-0.0284678
SERPINA1	-0.0570027	-0.285785	-4.83041	1.75142e-06	0.000278657	4.77866	-0.00974054
TREM1	-0.246762	-0.89119	-4.82936	1.76027e-06	0.000278657	4.77399	-0.0371164
MMRN2	-0.100782	-0.766439	-4.82443	1.8026e-06	0.000282832	4.75197	-0.0162179
P2RX1	-0.149822	-1.59212	-4.81521	1.8845e-06	0.00029309	4.71079	-0.0191364
ELANE	-0.201871	-0.913274	-4.80454	1.98371e-06	0.000303942	4.66325	-0.0305678
LTA	0.2089	1.97215	4.80403	1.98857e-06	0.000303942	4.66099	0.0223207
MTMR9L	-0.204556	-1.63702	-4.79699	2.05685e-06	0.000310917	4.62971	-0.024333
AIF1	-0.196441	-0.716944	-4.79573	2.06933e-06	0.000310917	4.62411	-0.0312972
CENPM	0.0650625	-2.50451	4.79398	2.08681e-06	0.000310917	4.61631	0.00581854
VPREB1	-0.130406	-2.92364	-4.77421	2.2939e-06	0.000338924	4.52868	-0.00921079
ACOT11	-0.217494	-1.52641	-4.77112	2.32803e-06	0.000341123	4.515	-0.0279943
SNORD53	-0.168298	-0.527631	-4.76562	2.38996e-06	0.000347328	4.49069	-0.027842
FAR2	-0.148544	0.33228	-4.75624	2.49916e-06	0.000360245	4.44932	-0.0251779
DEFA4	-0.161822	0.0995467	-4.75092	2.56333e-06	0.000366515	4.42585	-0.0276749
SLC22A18	-0.0890657	-2.54455	-4.74664	2.61594e-06	0.000368863	4.40704	-0.00770994
TREX1	-0.153467	-1.78484	-4.74621	2.62136e-06	0.000368863	4.40513	-0.0184404
CTAGE5	-0.169031	-3.09537	-4.74316	2.65967e-06	0.000368959	4.3917	-0.0110851
SUMO1P1	-0.280379	0.87009	-4.74284	2.66367e-06	0.000368959	4.39031	-0.045256
OSCAR	-0.199859	-1.24057	-4.73923	2.70976e-06	0.000372435	4.37443	-0.0276572
MIR1227	-0.114087	-1.45331	-4.73039	2.82584e-06	0.000385401	4.33561	-0.0151974
ASGR1	-0.146386	-0.542222	-4.71913	2.98051e-06	0.000403393	4.28629	-0.0240539
SLFN13	-0.155102	-1.39173	-4.71567	3.02971e-06	0.000406945	4.27115	-0.0208548
GUCY1B2	-0.150563	-2.07085	-4.7095	3.11935e-06	0.000415835	4.24417	-0.0162999
AFAP1	0.133082	-2.4874	4.70789	3.14314e-06	0.00041588	4.23714	0.0125339
MIR193B	-0.131894	-0.691996	-4.69715	3.30649e-06	0.000434253	4.19027	-0.0209796
THEMIS	0.159878	1.1065	4.69152	3.39531e-06	0.000442639	4.16575	0.0238651
LGALS12	-0.123004	-1.37666	-4.68246	3.54312e-06	0.000456015	4.12634	-0.0169389
LRG1	-0.192438	-1.82152	-4.68209	3.54936e-06	0.000456015	4.12471	-0.0212407
LOC100131551	-0.165996	-1.91727	-4.67411	3.6848e-06	0.000470011	4.09008	-0.0184078
CD22	-0.175534	-1.98153	-4.67034	3.75062e-06	0.00047499	4.07371	-0.019241
ENTPD1	-0.196906	-1.16988	-4.66206	3.89891e-06	0.000490267	4.03786	-0.0279561
RPH3AL	-0.129056	-0.926353	-4.6591	3.95336e-06	0.000493613	4.02504	-0.0198573
CSF2RB	-0.162397	-1.95826	-4.64865	4.15127e-06	0.000511561	3.97988	-0.0191872
VIT	-0.146934	0.00536024	-4.64714	4.18067e-06	0.000511561	3.97336	-0.0249464
SILV	-0.163108	-0.470049	-4.64698	4.18366e-06	0.000511561	3.9727	-0.0272092
FAM169A	-0.143521	-3.15691	-4.62447	4.64645e-06	0.000564257	3.87574	-0.00890234
ALDH3B1	-0.0733386	-1.60672	-4.62289	4.68071e-06	0.000564552	3.86896	-0.00940315
CSF3R	-0.161208	-1.46383	-4.61971	4.75037e-06	0.000568877	3.85531	-0.0205711
SLC16A3	-0.103547	-2.86997	-4.61834	4.78075e-06	0.000568877	3.84942	-0.00750128
BCAT1	-0.117205	-0.769413	-4.61097	4.94707e-06	0.000581497	3.81783	-0.0187144
CXCR6	0.204221	1.42321	4.61017	4.96545e-06	0.000581497	3.8144	0.0271346
CRNKL1	-0.236982	-0.820303	-4.60931	4.98519e-06	0.000581497	3.81073	-0.036872
SFTPD	-0.129396	-0.8205	-4.60753	5.0265e-06	0.000582483	3.80311	-0.0203688
IL3	-0.119683	0.937707	-4.59278	5.3818e-06	0.000618257	3.74003	-0.0184091
CXCR2	-0.114402	-2.37454	-4.59185	5.40495e-06	0.000618257	3.73607	-0.0109128
ITGAE	-0.204209	-0.276328	-4.58932	5.46845e-06	0.000621511	3.72528	-0.0344107
C15orf52	-0.146333	-1.27109	-4.58725	5.52108e-06	0.000622733	3.71644	-0.0204949
CA5BP	0.151863	-3.4615	4.58547	5.56656e-06	0.000622733	3.70886	0.00880428
OLR1	-0.213961	-0.54237	-4.58477	5.58457e-06	0.000622733	3.70588	-0.0348873
EPOR	-0.172072	-1.80334	-4.58148	5.67009e-06	0.000628316	3.69185	-0.0189659
ANKRD1	-0.234024	-0.60518	-4.5755	5.82852e-06	0.000641862	3.6664	-0.0373992
GHRL	-0.0889625	0.227925	-4.56925	5.99868e-06	0.000652494	3.63984	-0.0152833
MAFG	-0.135303	-1.91628	-4.56536	6.10709e-06	0.000660236	3.6233	-0.014833
FUT3	-0.0658894	0.433913	-4.56083	6.2355e-06	0.000670033	3.6041	-0.0111557
C5orf4	-0.199668	-1.24548	-4.55805	6.31571e-06	0.000674564	3.5923	-0.0267426
ZBTB38	-0.171644	-1.2705	-4.55593	6.37739e-06	0.000677072	3.58333	-0.0239248
KLRD1	0.213289	2.06317	4.51894	7.55371e-06	0.000797186	3.42715	0.021177
ZNF217	-0.177497	-3.05508	-4.50989	7.87165e-06	0.000825824	3.38913	-0.0115016
WISP2	-0.0605739	-0.429021	-4.50256	8.13848e-06	0.000848796	3.35838	-0.0101906
LOC284837	-0.107459	-0.551729	-4.50022	8.22527e-06	0.000852831	3.3486	-0.017704
ADAM28	-0.164696	-2.28711	-4.49307	8.49687e-06	0.000875869	3.31865	-0.0165538
FGR	-0.200811	-1.06569	-4.4856	8.78937e-06	0.000900784	3.28745	-0.0289426
SECISBP2L	0.0920008	-3.38159	4.48221	8.9256e-06	0.000909488	3.27327	0.0055057
PLVAP	-0.105794	-3.11331	-4.48076	8.98422e-06	0.00091023	3.26724	-0.00674246
IKZF4	-0.149025	-1.2996	-4.47814	9.09155e-06	0.000915871	3.25629	-0.0207918
SNORD38B	-0.11709	-1.35316	-4.45921	9.90287e-06	0.000979467	3.17752	-0.0160087
TBC1D16	0.124349	-3.64667	4.45795	9.95932e-06	0.000979467	3.17228	0.00655551
ADORA3	-0.171678	0.6474	-4.45736	9.98552e-06	0.000979467	3.16986	-0.0278019
NDST1	-0.189014	-1.62198	-4.45727	9.98976e-06	0.000979467	3.16947	-0.0237701
MIR1203	-0.16692	-0.312243	-4.45706	9.99907e-06	0.000979467	3.16861	-0.0281331
PLEKHA6	-0.119561	-2.13704	-4.45583	1.00547e-05	0.000979504	3.1635	-0.0125226
CHIT1	-0.160944	-0.658568	-4.45078	1.02859e-05	0.000996553	3.14256	-0.0257494
NCF4	-0.119229	-2.5524	-4.44389	1.06096e-05	0.00102233	3.11401	-0.010169
FYB	-0.216221	-0.806493	-4.43473	1.10554e-05	0.00105426	3.07611	-0.033726
INHA	-0.105597	0.549139	-4.43464	1.10599e-05	0.00105426	3.07573	-0.0176605
VNN1	-0.154582	-1.44183	-4.42611	1.1491e-05	0.0010895	3.04051	-0.0208078
CABP1	-0.195659	1.22676	-4.41481	1.20868e-05	0.00113988	2.99398	-0.0285351
MIR223	-0.207518	-2.04788	-4.41229	1.22237e-05	0.0011467	2.9836	-0.0215166
B3GNT8	-0.162533	-0.674185	-4.39995	1.29159e-05	0.00120526	2.9329	-0.0261919
P2RY12	-0.170826	-0.651703	-4.39796	1.30306e-05	0.001206	2.92476	-0.0275101
APOBEC3A	-0.167523	-2.95595	-4.39746	1.30599e-05	0.001206	2.9227	-0.0111718
CCL24	-0.129015	-3.13945	-4.38929	1.35433e-05	0.00124416	2.88925	-0.00791897
C1QTNF6	-0.135246	-0.956554	-4.38647	1.37146e-05	0.0012534	2.87768	-0.0204982
OR2B2	-0.214316	-1.69083	-4.38321	1.39144e-05	0.00126514	2.86437	-0.0253161
SPI1	-0.146868	-1.28998	-4.3815	1.40203e-05	0.00126827	2.85739	-0.0205745
ITLN1	-0.108047	0.264437	-4.376	1.43669e-05	0.00129302	2.83493	-0.0183239
BLNK	-0.219006	-1.9785	-4.36743	1.49236e-05	0.00133634	2.79996	-0.0240364
RMND1	0.104424	-3.61092	4.36015	1.54123e-05	0.00136868	2.77032	0.00584683
WDHD1	0.137584	-2.44076	4.35898	1.54921e-05	0.00136868	2.76557	0.0149619
RPS6KA5	0.0957088	-4.3963	4.35863	1.55163e-05	0.00136868	2.76413	0.00334666
C20orf141	-0.127563	-1.45621	-4.33755	1.70287e-05	0.00149465	2.67861	-0.0168954
ATP11C	-0.178951	0.91031	-4.333	1.73726e-05	0.00151732	2.66023	-0.0280429
RSPH9	-0.0934554	0.0232876	-4.32809	1.77521e-05	0.00153764	2.64037	-0.016066
HIVEP3	-0.223658	-0.391738	-4.32718	1.78232e-05	0.00153764	2.63669	-0.0355303
SLC29A3	0.100247	-4.09279	4.32664	1.78654e-05	0.00153764	2.63452	0.00385624
FCN2	-0.0912695	0.319725	-4.32297	1.81559e-05	0.00155509	2.6197	-0.0155638
BTK	-0.145544	-2.29793	-4.30895	1.93064e-05	0.00164569	2.56323	-0.0134366
STK38L	-0.128709	-3.29718	-4.30662	1.95043e-05	0.0016546	2.55387	-0.00744728
CLEC4C	0.128622	1.00533	4.30498	1.96451e-05	0.0016586	2.54726	0.0192533
MYBPH	-0.112654	#NAME?	-4.28687	2.12732e-05	0.00178755	2.47476	-0.019091
HPGDS	-0.204962	-1.07246	-4.28431	2.15004e-05	0.00179812	2.46436	-0.029619
HTR2A	-0.104057	-1.50511	-4.26689	2.31924e-05	0.00193052	2.39481	-0.0131253
CCL3	-0.116483	-3.01371	-4.26269	2.36199e-05	0.00194867	2.37804	-0.00782389
C1QTNF3	-0.0943755	-0.225335	-4.26259	2.36302e-05	0.00194867	2.37764	-0.0161025
AQP1	-0.110612	-2.50195	-4.25742	2.41656e-05	0.00198359	2.35707	-0.0099756
GRB7	-0.131999	-0.70425	-4.25485	2.4436e-05	0.00199655	2.34686	-0.020664
RARA	-0.0968883	-2.34361	-4.25163	2.47793e-05	0.0020153	2.33406	-0.0088302
LOC285629	-0.200765	-1.52447	-4.24413	2.55959e-05	0.00207222	2.3043	-0.0251788
ELN	-0.146638	-2.8531	-4.2412	2.59224e-05	0.00208911	2.29267	-0.0103115
STAB1	-0.141198	-1.9084	-4.23972	2.60881e-05	0.00209295	2.28682	-0.0162215
MMP14	-0.20516	-1.27659	-4.23588	2.65245e-05	0.00211838	2.2716	-0.027577
CEBPE	-0.212707	-1.50307	-4.23385	2.67576e-05	0.00212741	2.26357	-0.0270511
CPT2	-0.1789	-2.46173	-4.22155	2.82141e-05	0.0022332	2.21495	-0.0155624
STON1-GTF2A1L	-0.112535	0.397959	-4.21461	2.90689e-05	0.00229063	2.18758	-0.0189958
LAMA4	-0.119963	0.664014	-4.20287	3.05708e-05	0.00238984	2.14138	-0.0197961
ST6GALNAC1	0.091193	1.21555	4.20267	3.05975e-05	0.00238984	2.14058	0.0131708
FLJ42289	-0.11753	-2.4029	-4.1995	3.10154e-05	0.00241186	2.12815	-0.0103473
HBBP1	-0.191777	-2.0409	-4.19654	3.14106e-05	0.00243192	2.11654	-0.0194397
CLDN2	-0.17833	-4.10615	-4.1944	3.17006e-05	0.0024437	2.10812	-0.00616378
ZMIZ2	-0.0639809	-0.390967	-4.19332	3.18469e-05	0.00244435	2.10389	-0.0107792
SCARF1	-0.14496	-1.11711	-4.18712	3.27018e-05	0.00249915	2.07961	-0.0205908
S100P	-0.130726	-0.398037	-4.18094	3.35775e-05	0.00255506	2.05539	-0.0218858
RAB34	-0.167009	-1.71797	-4.17786	3.40204e-05	0.0025777	2.04339	-0.0195457
RHOG	0.129007	-4.1647	4.17483	3.44635e-05	0.00260016	2.03153	0.00607915
SIRPB2	-0.153521	-2.02609	-4.16456	3.60039e-05	0.00270487	1.99146	-0.0170813
BGLAP	-0.112861	-1.10606	-4.15841	3.69568e-05	0.00275737	1.96754	-0.0166948
DYRK4	-0.201435	-0.970078	-4.15805	3.70138e-05	0.00275737	1.96612	-0.0305973
CRHBP	-0.141455	-0.374949	-4.15211	3.79598e-05	0.00281601	1.94301	-0.0237658
MIR200C	-0.113644	1.83969	-4.15073	3.81826e-05	0.00282074	1.93765	-0.013935
IFNG	0.166665	2.27591	4.1443	3.92364e-05	0.00288656	1.91272	0.0156263
SNORD1B	-0.0709814	-0.622659	-4.14152	3.9701e-05	0.00290867	1.90194	-0.0114097
DNASE1L3	-0.129238	-2.4105	-4.13188	4.13541e-05	0.00300428	1.86459	-0.0121372
C10orf105	-0.0688085	0.278072	-4.13155	4.14113e-05	0.00300428	1.86332	-0.0117468
LTK	-0.0743212	-1.13944	-4.13096	4.15143e-05	0.00300428	1.86105	-0.0109135
AKNA	-0.119225	0.845859	-4.12691	4.2231e-05	0.00304372	1.84538	-0.0188858
TREML1	-0.131674	-1.62627	-4.12435	4.26898e-05	0.00306149	1.83549	-0.015547
MGST1	-0.0617295	0.702071	-4.12361	4.28229e-05	0.00306149	1.83264	-0.0101227
CD72	-0.134395	-1.25033	-4.12032	4.34201e-05	0.00309172	1.81996	-0.0187593
SPIB	-0.138254	-2.16108	-4.11253	4.48681e-05	0.00318204	1.78994	-0.0141419
SUSD1	-0.164291	-1.56034	-4.10979	4.53884e-05	0.0031934	1.77939	-0.0196629
GPR81	0.143197	2.47654	4.10084	4.71285e-05	0.00329945	1.74497	0.0131143
EIF4EBP1	0.115534	-4.61035	4.10014	4.72679e-05	0.00329945	1.74227	0.00414471
ETV3L	-0.121894	-0.725401	-4.09837	4.76195e-05	0.00331096	1.73549	-0.0193144
CACNA2D4	-0.108776	-0.8978	-4.0956	4.81765e-05	0.0033366	1.72485	-0.0163227
LOC404266	-0.142069	-0.89223	-4.08821	4.96908e-05	0.00342808	1.69655	-0.0217831
ZBTB45	0.136887	-4.47758	4.08367	5.06443e-05	0.00348032	1.67916	0.00584518
LPAR6	-0.0872715	1.0935	-4.08035	5.13517e-05	0.00351531	1.66648	-0.0133447
LTBP1	-0.175671	-1.79203	-4.07918	5.16042e-05	0.00351901	1.66199	-0.0205417
SCRG1	-0.178493	0.112181	-4.07695	5.20876e-05	0.00353836	1.65347	-0.0300209
EXOC3L	-0.126723	0.218975	-4.07378	5.27822e-05	0.00357186	1.64136	-0.0213874
CD7	0.0926062	0.461914	4.06941	5.37531e-05	0.00362374	1.62469	0.0154497
HK2	-0.121638	-0.397606	-4.06291	5.52296e-05	0.00370592	1.59992	-0.0201784
CCR6	0.120011	1.65486	4.06221	5.53903e-05	0.00370592	1.59727	0.0146039
FBP1	-0.0901076	-1.34567	-4.05949	5.60213e-05	0.00373405	1.58691	-0.0123525
SLC44A4	-0.119439	0.575114	-4.05329	5.74838e-05	0.00381718	1.56336	-0.0197027
SLC23A1	-0.166915	-0.843888	-4.05212	5.77654e-05	0.00382157	1.55889	-0.0256699
GPR21	-0.156755	-1.12763	-4.04552	5.93698e-05	0.00391311	1.53386	-0.0226675
GPR151	-0.183319	-1.47376	-4.03669	6.15823e-05	0.00404391	1.50043	-0.023157
ZG16B	-0.0965747	-1.82861	-4.03537	6.19198e-05	0.00405107	1.49544	-0.0115012
RALA	0.0931205	-4.21705	4.01943	6.61391e-05	0.0043112	1.43524	0.00360907
ABLIM1	-0.0639407	-0.385871	-4.01658	6.6921e-05	0.00432822	1.4245	-0.0107577
ABCB9	0.0649858	-3.26431	4.01656	6.69254e-05	0.00432822	1.42444	0.00395606
IL12RB2	-0.118918	-2.93045	-4.01548	6.7226e-05	0.00432822	1.42035	-0.00861456
TREM2	-0.187062	-0.63498	-4.01493	6.73766e-05	0.00432822	1.41831	-0.0295062
LOC90834	-0.0799874	0.858587	-4.00956	6.88839e-05	0.00440907	1.39811	-0.0126701
C10orf91	-0.103705	-1.6049	-4.00409	7.0455e-05	0.00449341	1.37752	-0.013166
HOXB2	-0.112801	-0.406996	-3.99808	7.22172e-05	0.00458929	1.35498	-0.0189415
BAZ2B	-0.202595	-1.65443	-3.9891	7.49265e-05	0.00474445	1.32137	-0.0242801
IL1R2	-0.165126	-1.12204	-3.98672	7.56632e-05	0.00477405	1.31244	-0.0239774
NFAM1	-0.17045	-2.67014	-3.98433	7.6407e-05	0.00480389	1.30351	-0.0130009
RSPO3	0.159725	-4.07864	3.98213	7.70974e-05	0.00483016	1.29531	0.00613588
THNSL1	0.122912	-3.97834	3.98042	7.76387e-05	0.00484695	1.28892	0.00653674
TMOD4	-0.166878	-2.5229	-3.97763	7.85329e-05	0.00488558	1.27848	-0.0143317
EVPLL	-0.141588	-1.89807	-3.97457	7.95191e-05	0.00492963	1.26709	-0.0156387
WASH5P	0.135974	-3.00456	3.97094	8.07088e-05	0.00498595	1.25355	0.0124756
CLEC4A	-0.214861	-0.378116	-3.96848	8.15225e-05	0.00501873	1.2444	-0.0344657
KCNE3	-0.144688	-1.99144	-3.96594	8.23732e-05	0.00503893	1.23493	-0.015372
ARL9	-0.161616	-0.474182	-3.9658	8.24191e-05	0.00503893	1.23442	-0.0265544
C22orf15	-0.108652	-1.19765	-3.96463	8.28138e-05	0.00504567	1.23007	-0.0157123
QPRT	-0.134751	-0.7653	-3.96045	8.42368e-05	0.00509778	1.21453	-0.0213529
MIRLET7A3	-0.149716	2.53276	-3.96043	8.42443e-05	0.00509778	1.21445	-0.0135932
PAM	-0.134712	-2.88177	-3.95863	8.48651e-05	0.00511788	1.20775	-0.0095983
TNFSF13	-0.160508	-1.52511	-3.95622	8.57007e-05	0.00515076	1.19882	-0.0204692
LIME1	0.150346	-0.332648	3.95427	8.63847e-05	0.00517433	1.19157	0.0256878
ALMS1P	-0.108666	-1.31941	-3.95133	8.74257e-05	0.00521905	1.18065	-0.0151633
PXK	0.0957043	-3.85802	3.94763	8.87487e-05	0.00528025	1.16696	0.00431908
AMT	-0.116989	-0.265733	-3.94196	9.08188e-05	0.00538534	1.14594	-0.0199163
KRTAP5-1	-0.173175	-1.41354	-3.93104	9.49307e-05	0.00558657	1.10559	-0.0225857
NDUFV2	0.104067	-4.17344	3.93088	9.49914e-05	0.00558657	1.10501	0.00460542
CLEC9A	-0.144378	1.44026	-3.93045	9.51576e-05	0.00558657	1.10342	-0.0193683
ANGPTL5	-0.149211	-0.546557	-3.9254	9.71207e-05	0.005683	1.08481	-0.0242262
ITIH5	0.0365117	-0.0234332	3.91689	0.000100518	0.00585739	1.05349	0.00624294
CGNL1	0.193852	-4.42645	3.91629	0.000100762	0.00585739	1.05128	0.00868321
RNF19A	-0.10441	-0.890979	-3.9114	0.000102772	0.00594406	1.03329	-0.0161698
MYO7B	-0.0928539	-0.240981	-3.91103	0.000102923	0.00594406	1.03195	-0.0156136
BCL2L15	-0.197792	-2.57436	-3.9078	0.000104273	0.00597345	1.02009	-0.0167133
PARD3B	0.0745503	-3.57271	3.90769	0.00010432	0.00597345	1.01968	0.00419233
FLI1	-0.100667	-2.81101	-3.9074	0.000104443	0.00597345	1.01861	-0.00756806
HAMP	-0.120605	-1.63805	-3.90371	0.000106005	0.00603867	1.00509	-0.0153314
SIGLEC9	-0.105063	-0.842571	-3.90299	0.000106313	0.00603867	1.00244	-0.0164436
EXOC1	0.0933176	-3.34318	3.90194	0.000106765	0.00603867	0.99858	0.00588035
TRPM6	-0.116284	1.79773	-3.90152	0.000106945	0.00603867	0.997045	-0.0142167
G6PC	0.109246	2.14059	3.90016	0.00010753	0.00604858	0.992082	0.0106766
TNNI2	-0.0424769	1.54463	-3.8992	0.000107947	0.00604858	0.988559	-0.00568466
MCTP2	-0.0634895	0.494575	-3.89875	0.000108144	0.00604858	0.986894	-0.0105996
HTRA4	-0.235898	-1.73658	-3.89695	0.00010893	0.00607339	0.9803	-0.0277481
CBFA2T3	-0.168678	-1.57344	-3.89602	0.000109339	0.00607703	0.976896	-0.0205785
ADAM8	-0.120021	-2.10459	-3.89296	0.000110691	0.00613295	0.965708	-0.0117478
FAM115A	0.0998856	-4.16683	3.89176	0.000111222	0.0061432	0.961348	0.00463211
CLEC17A	-0.0761076	-0.0106234	-3.88985	0.000112081	0.00616894	0.954346	-0.0130354
MIR628	-0.184241	-1.48848	-3.88789	0.000112964	0.00616894	0.947205	-0.0230334
DDX19B	-0.0893801	-2.32533	-3.88732	0.000113226	0.00616894	0.945097	-0.00821917
GUK1	0.0480886	-2.33227	3.88716	0.000113296	0.00616894	0.944528	0.00487713
SH2D3C	-0.0695501	0.022034	-3.88687	0.000113428	0.00616894	0.943474	-0.0119944
BLVRA	0.101748	-4.3396	3.88236	0.000115499	0.00626225	0.927007	0.00402833
AVIL	-0.106892	-0.268316	-3.88131	0.000115984	0.00626225	0.923191	-0.0182471
CASP10	-0.174569	-1.71184	-3.88084	0.000116203	0.00626225	0.921474	-0.0204624
KCNJ10	0.110855	-2.94308	3.87474	0.000119078	0.00638955	0.899238	0.00966799
C4BPA	-0.131943	-0.374025	-3.8743	0.000119286	0.00638955	0.897647	-0.0222916
TK2	-0.173325	0.824515	-3.86941	0.000121642	0.00648842	0.879856	-0.027006
FCGRT	-0.086975	-0.729495	-3.86895	0.000121864	0.00648842	0.878196	-0.0139764
CCL27	-0.104464	1.04672	-3.86747	0.000122589	0.00650752	0.872795	-0.0160922
WDR64	-0.125034	-0.207927	-3.8658	0.000123406	0.00651766	0.866756	-0.0205669
ZBED2	0.141022	1.5639	3.86549	0.00012356	0.00651766	0.865625	0.017113
TMEM119	-0.102094	-2.14391	-3.86393	0.000124335	0.00651766	0.859934	-0.0105061
CDYL	-0.0475728	-1.05209	-3.86342	0.000124588	0.00651766	0.858085	-0.00722574
SPRED2	-0.099388	-2.10532	-3.86336	0.000124619	0.00651766	0.857862	-0.0101283
LST1	-0.13595	-1.99646	-3.86147	0.00012556	0.00654757	0.851018	-0.0143103
ITGA2B	-0.131453	-2.67207	-3.85505	0.000128814	0.00669758	0.827745	-0.00986753
LSM12	-0.141706	0.737785	-3.85329	0.000129718	0.00672487	0.821384	-0.022688
CLEC3B	-0.0819474	-1.55083	-3.85035	0.000131248	0.00678434	0.810723	-0.0105339
IL6ST	0.0863545	-4.43038	3.84865	0.000132141	0.00681062	0.804561	0.00325442
INSRR	-0.0875802	-0.845553	-3.84265	0.000135329	0.00695474	0.782884	-0.0136739
MTTP	0.113196	-4.31344	3.8368	0.000138506	0.00709745	0.761787	0.00441678
LOC100270710	-0.11724	-0.0650285	-3.82581	0.000144674	0.00739215	0.72219	-0.0200519
HORMAD2	-0.114657	-0.406229	-3.81612	0.000150323	0.00765871	0.68739	-0.0191183
USP37	0.123123	-4.46061	3.81414	0.000151506	0.00769686	0.680269	0.00567061
CALML4	-0.169564	-1.90547	-3.80466	0.000157273	0.00794506	0.64634	-0.0173679
NEK3	-0.0367584	-0.81468	-3.80399	0.000157693	0.00794506	0.643918	-0.00584597
NDUFS2	-0.0489942	-0.149978	-3.80324	0.000158157	0.00794506	0.641247	-0.00843438
CSNK1E	-0.0791374	-1.97269	-3.8032	0.000158184	0.00794506	0.641091	-0.00868227
FAM13B	0.106641	-3.60826	3.79427	0.00016384	0.0082059	0.60919	0.00728777
HPR	-0.109214	0.434701	-3.79216	0.000165203	0.00825083	0.601672	-0.0183919
EMR3	-0.143313	-2.85438	-3.78411	0.000170502	0.00846781	0.573008	-0.0107739
CRIP1	-0.0830093	-3.12287	-3.77826	0.000174457	0.00864001	0.552197	-0.00537179
MEFV	-0.102175	-0.297244	-3.77731	0.000175107	0.00864803	0.548824	-0.01712
ZNF596	0.227015	#NAME?	3.77508	0.000176675	0.00869357	0.541329	0.00625033
MIR22	-0.116279	-1.46911	-3.77455	0.000177009	0.00869357	0.539017	-0.0154291
LOC286467	-0.180932	-2.84633	-3.76872	0.000181091	0.00885119	0.518334	-0.0128975
CILP	-0.0827172	-0.682473	-3.76835	0.000181353	0.00885119	0.517021	-0.0132323
SLC16A4	0.120694	3.49133	3.76784	0.000181717	0.00885119	0.515203	0.00588814
HPN	-0.141509	-2.16435	-3.76479	0.000183893	0.00891726	0.504401	-0.0140779
MGST2	-0.153864	-3.50859	-3.76453	0.000184079	0.00891726	0.503486	-0.00734112
CD180	-0.199865	#NAME?	-3.76162	0.000186216	0.00899622	0.493326	-0.0264951
SLC35C1	-0.0609969	-1.10451	-3.7602	0.000187222	0.00902024	0.488127	-0.00896277
CINP	0.102735	-3.79872	3.75658	0.000189882	0.0091236	0.475331	0.00559812
FAM176B	-0.105385	-1.26701	-3.75444	0.000191466	0.00914016	0.467795	-0.015026
MIR497	-0.096663	0.322011	-3.75408	0.000191735	0.00914016	0.466523	-0.0162358
PLXNB1	-0.117775	-1.28398	-3.75372	0.000192009	0.00914016	0.465227	-0.0162728
ARHGAP12	0.0749592	-3.72475	3.75334	0.000192289	0.00914016	0.463908	0.00381007
WDR82	0.0862571	-3.0705	3.7517	0.000193525	0.00917432	0.458097	0.00626049
CILP2	-0.103248	-2.35088	-3.74904	0.00019554	0.00924513	0.448704	-0.0093845
PDE2A	0.0542143	-1.86903	3.74779	0.00019649	0.00926532	0.444311	0.00701051
CD2	0.188982	2.31193	3.74553	0.000198228	0.0093225	0.436324	0.0172917
GAS7	-0.0597059	-0.925264	-3.74325	0.000199989	0.00938045	0.428303	-0.00929059
TCN1	-0.145885	-1.87532	-3.74165	0.000201234	0.00941393	0.422678	-0.0162667
C17orf74	-0.0524944	0.639088	-3.74075	0.000201941	0.00942216	0.419497	-0.00858818
ARHGAP27	-0.0691181	1.01406	-3.73506	0.000206455	0.0095823	0.399461	-0.0108188
TTF1	-0.0922301	-3.01428	-3.73276	0.000208303	0.00964284	0.391383	-0.00608329
BCR	-0.111584	-3.23717	-3.73181	0.000209066	0.00965298	0.388067	-0.00655859
IFFO1	-0.0790227	-2.94435	-3.729	0.000211354	0.00970841	0.378203	-0.00547974
MCM3AP	-0.130065	-1.73201	-3.72899	0.000211362	0.00970841	0.37817	-0.0157295
C22orf33	-0.124821	-2.46036	-3.72001	0.000218836	0.0100257	0.346682	-0.0105154
CYBASC3	0.0469755	-0.912595	3.71718	0.000221242	0.0100944	0.336775	0.00756313
SLC9A11	-0.148152	0.823958	-3.71691	0.000221474	0.0100944	0.335823	-0.0235713
GPR97	-0.129284	-0.35522	-3.71539	0.000222782	0.0101091	0.33049	-0.0215519
SEC14L1	0.0627823	-0.982411	3.71521	0.000222936	0.0101091	0.329863	0.0103197
IPCEF1	-0.0789975	-0.0134432	-3.7122	0.000225537	0.010201	0.319356	-0.0134716
LIX1	-0.126685	-2.92095	-3.71064	0.000226902	0.0102162	0.313892	-0.00877095
ZNF366	-0.141378	-2.05703	-3.7105	0.000227028	0.0102162	0.313389	-0.0149934
NUB1	0.0929663	-3.05763	3.7096	0.000227816	0.0102169	0.310248	0.00775404
CLEC11A	-0.12649	-1.0126	-3.70917	0.000228196	0.0102169	0.308742	-0.0187711
SMARCA4	-0.0367388	-1.07461	-3.70172	0.000234836	0.0104878	0.282764	-0.00553529
C8orf73	-0.170148	-1.46472	-3.69513	0.000240868	0.0107114	0.2598	-0.0213901
CLDN15	-0.122129	-0.518369	-3.69493	0.000241052	0.0107114	0.259108	-0.0200154
SPATC1	-0.13514	-2.3422	-3.69376	0.000242131	0.0107325	0.255063	-0.0124625
PLCH1	-0.0656556	0.674966	-3.69148	0.00024427	0.0107884	0.247103	-0.0107532
DEFB1	-0.155691	-0.919	-3.69111	0.00024461	0.0107884	0.245843	-0.0228212
SCRN1	-0.0697479	-1.51948	-3.687	0.000248504	0.0108959	0.231545	-0.00923958
CCL1	-0.0654015	-0.50835	-3.68698	0.000248517	0.0108959	0.231498	-0.0109866
TOPORS	0.113302	-3.79906	3.68659	0.000248891	0.0108959	0.230139	0.00561304
ASB14	-0.107287	2.02241	-3.68424	0.000251149	0.0109677	0.221963	-0.0121043
HRASLS5	0.108667	-4.32983	3.67871	0.000256525	0.0111749	0.202797	0.00409921
HGF	-0.158188	-2.30468	-3.67328	0.000261908	0.0113815	0.184003	-0.0147227
SALL2	-0.126276	0.566233	-3.67075	0.000264461	0.0114643	0.17523	-0.0208463
PAK6	-0.0639728	0.367249	-3.66965	0.000265574	0.0114845	0.171428	-0.0108617
GPT2	-0.0836948	-2.40126	-3.66569	0.000269623	0.0116312	0.15774	-0.0076387
C17orf87	-0.147638	-1.10672	-3.66502	0.000270313	0.0116326	0.155429	-0.0213563
NAP1L1	0.127156	-4.54578	3.66318	0.000272216	0.0116862	0.149083	0.00503297
OSGIN2	-0.106578	-3.08639	-3.66046	0.000275052	0.0117794	0.139708	-0.00615201
RAB13	-0.125137	-2.03736	-3.65566	0.000280134	0.0119682	0.12315	-0.013249
ARPP19	0.100274	-3.12775	3.64979	0.000286464	0.0121848	0.102946	0.00791742
C16orf73	0.136646	-3.5447	3.64968	0.00028658	0.0121848	0.102581	0.0087949
AGAP11	-0.140782	-0.564683	-3.64856	0.000287804	0.0121999	0.0987265	-0.022531
MYLK4	-0.103108	0.0475055	-3.6481	0.00028831	0.0121999	0.0971383	-0.0175708
CXCR5	0.0895144	1.98956	3.64416	0.000292662	0.0123545	0.0835937	0.0092968
SNORA38	-0.119467	1.31577	-3.6424	0.000294614	0.0124074	0.0775846	-0.0168923
NEXN	-0.134164	-1.12241	-3.63814	0.000299421	0.0125799	0.0629567	-0.0193285
ITK	0.122369	0.0962411	3.6369	0.000300839	0.0126096	0.0586863	0.0205694
IGFBP5	-0.100148	-2.6552	-3.63494	0.000303078	0.0126651	0.0519847	-0.00797476
RILP	-0.0703183	1.45675	-3.63449	0.000303592	0.0126651	0.0504532	-0.0095051
C3orf50	0.146409	-1.26912	3.62925	0.00030968	0.0128619	0.0325125	0.0224122
C6orf223	-0.0931041	-3.14241	-3.62918	0.00030976	0.0128619	0.0322776	-0.00579309
SULT1C4	-0.160676	-1.94919	-3.62754	0.000311692	0.0128992	0.0266611	-0.0177459
ZDHHC2	0.107765	-3.46939	3.62718	0.000312113	0.0128992	0.0254415	0.00646531
LOC390594	-0.115031	1.1975	-3.62539	0.000314242	0.012957	0.0192991	-0.0172579
GPR77	-0.104281	-2.67949	-3.62465	0.000315124	0.0129632	0.0167661	-0.00767749
RBM9	-0.0909374	-1.39872	-3.62303	0.000317052	0.0130124	0.0112543	-0.0123228
WDR31	0.139849	-4.04243	3.62065	0.000319917	0.0130996	0.00313015	0.00624235
SLC17A9	-0.168789	-2.39873	-3.61923	0.000321638	0.0131397	-0.0017162	-0.0148763
NRIP1	0.0989236	-3.6468	3.61775	0.000323438	0.0131829	-0.00675741	0.00528455
WFDC2	-0.118404	-2.89736	-3.61672	0.000324699	0.0132039	-0.0102726	-0.00820031
VAMP8	-0.112106	-2.68882	-3.61365	0.000328489	0.0133229	-0.0207538	-0.00857491
LIN7B	0.0596216	-3.1779	3.61313	0.000329127	0.0133229	-0.0225081	0.00376955
SEH1L	0.130452	-3.26945	3.61206	0.000330456	0.0133462	-0.0261462	0.0108618
C21orf62	-0.129266	-1.73816	-3.60942	0.000333768	0.0134188	-0.0351522	-0.0151209
NAPSA	0.132476	2.28075	3.6064	0.00033759	0.0135134	-0.0454338	0.0106027
MIR1284	-0.147752	-0.150021	-3.60635	0.000337645	0.0135134	-0.0455795	-0.0248704
C6orf211	0.0806813	-3.98769	3.60418	0.000340419	0.0135938	-0.0529678	0.00370628
SCARNA20	-0.132527	1.57482	-3.60269	0.000342333	0.0136336	-0.0580313	-0.0180424
PLEC1	-0.0474375	-0.879278	-3.60221	0.000342954	0.0136336	-0.0596671	-0.00745801
SERPING1	-0.0459059	1.21275	-3.6011	0.000344387	0.0136599	-0.0634305	-0.00676026
RAPGEF3	-0.0967463	-2.85477	-3.59365	0.00035416	0.0140131	-0.0886917	-0.00652705
AMBRA1	-0.144937	-2.71094	-3.59312	0.000354872	0.0140131	-0.0905021	-0.0110172
ALOX12P2	-0.104319	0.446235	-3.58887	0.00036057	0.0141892	-0.104879	-0.0173325
BICC1	0.133654	-3.30819	3.58828	0.000361377	0.0141892	-0.106898	0.0108495
AVP	-0.075727	0.0254105	-3.58801	0.000361732	0.0141892	-0.107782	-0.0130276
RETN	-0.132801	-0.7062	-3.58434	0.000366752	0.0143452	-0.120218	-0.0210358
MYH10	0.0779418	-3.87514	3.58392	0.000367327	0.0143452	-0.121634	0.0036636
AOC2	-0.130997	-0.378671	-3.58101	0.000371357	0.0144707	-0.131478	-0.021954
DRP2	-0.157417	-0.291998	-3.57627	0.000377999	0.0146457	-0.147471	-0.0254765
CARS2	0.04895	-3.87482	3.57626	0.000378006	0.0146457	-0.147488	0.00203019
EXOSC9	0.111496	-4.86825	3.57604	0.000378326	0.0146457	-0.148252	0.00290545
WASH2P	-0.120308	-2.11846	-3.57507	0.000379688	0.0146664	-0.151492	-0.0126109
KSR1	0.107747	0.990208	3.56946	0.000387741	0.0149449	-0.170423	0.0160225
BIN2	0.0798424	-3.92086	3.56573	0.000393164	0.0150578	-0.182947	0.00419621
CASP4	-0.159471	#NAME?	-3.56479	0.000394599	0.0150578	-0.185891	-0.00606363
B3GNT2	0.0940959	-3.8885	3.5646	0.000394831	0.0150578	-0.186763	0.00516174
NSMCE1	0.0974023	-4.78093	3.56454	0.000394917	0.0150578	-0.18696	0.00337588
SNORD35B	0.144162	Inf	3.56215	0.000398502	0.0151404	-0.194766	0.0199997
NLRP11	0.135547	2.06151	3.56147	0.000399462	0.0151404	-0.197279	0.0141204
ATRIP	0.066451	-4.05026	3.56135	0.000399644	0.0151404	-0.197689	0.00264886
PHIP	0.0985501	-4.49611	3.55938	0.000402582	0.0152191	-0.204293	0.0037246
SH3D20	-0.135088	-0.655429	-3.55592	0.00040781	0.0153651	-0.215926	-0.0217742
MYO1C	-0.0669903	-1.31707	-3.55568	0.000408177	0.0153651	-0.216736	-0.0092143
GORASP1	0.0947586	-4.78014	3.55186	0.000414006	0.0155308	-0.229517	0.00299047
AGRP	-0.0704965	1.37032	-3.55165	0.000414331	0.0155308	-0.230225	-0.00993904
CCDC38	0.10124	-2.5853	3.54964	0.000417438	0.0156143	-0.236958	0.00954301
KRTAP5-9	-0.081356	0.474978	-3.54805	0.000419916	0.0156739	-0.242294	-0.0134642
KRTAP19-5	0.138198	1.89103	3.54643	0.00042244	0.015735	-0.247695	0.0153392
IFITM3	-0.14043	-1.95651	-3.5458	0.000423444	0.0157393	-0.249834	-0.0155904
BCL7C	0.113376	-3.16942	3.54421	0.000425942	0.0157991	-0.255134	0.00876613
NDUFB3	0.122201	-3.41121	3.54138	0.000430433	0.0159323	-0.264584	0.00872281
GLIS3	-0.152644	-1.75879	-3.53909	0.000434107	0.0160348	-0.272242	-0.0178466
SIGLEC12	-0.109193	-3.37144	-3.53772	0.000436321	0.0160447	-0.276827	-0.00631147
SPEF1	-0.0814944	-2.69537	-3.53768	0.000436384	0.0160447	-0.276957	-0.00642249
PRDM11	-0.0646864	0.823039	-3.53724	0.000437089	0.0160447	-0.278412	-0.0105322
FAIM	-0.0764804	-3.14913	-3.53556	0.000439824	0.0160969	-0.284031	-0.00536602
GAS2L2	-0.112182	-0.863245	-3.53525	0.000440327	0.0160969	-0.285061	-0.0169686
SDPR	-0.150662	-2.74627	-3.52158	0.000463158	0.0168807	-0.33059	-0.0114874
IL1RL1	-0.14444	-0.383876	-3.52128	0.000463673	0.0168807	-0.331591	-0.0241522
SNRNP200	0.0796134	-4.1017	3.51805	0.000469227	0.0170479	-0.342312	0.00336933
RAB33B	0.0678078	-3.96523	3.5159	0.000472959	0.0171484	-0.349444	0.00277531
IL32	0.0924628	1.23354	3.5141	0.000476106	0.0172272	-0.355414	0.0132353
IL17RC	-0.127756	-1.33978	-3.50976	0.000483774	0.0174623	-0.369799	-0.0176027
KIAA0114	0.0883933	-4.34293	3.50932	0.000484571	0.0174623	-0.371279	0.00332702
SPIRE1	-0.121498	-1.38729	-3.50832	0.000486349	0.0174908	-0.374576	-0.016158
ROCK1	0.12087	-4.8556	3.50738	0.000488041	0.0175161	-0.377702	0.00422847
CLU	-0.101228	-2.46179	-3.50661	0.000489424	0.0175303	-0.380248	-0.00907961
PPT2	-0.078527	-0.657128	-3.50103	0.00049957	0.0178576	-0.398714	-0.0124956
LOC645332	0.0905763	-3.61981	3.49751	0.00050605	0.0180231	-0.410311	0.00579811
GATA6	0.13413	-4.18304	3.49742	0.000506234	0.0180231	-0.410637	0.0063297
RARRES2	-0.263581	-0.885232	-3.49628	0.000508343	0.0180258	-0.414378	-0.0388741
GALNT5	-0.113951	-1.40234	-3.49457	0.000511544	0.0181031	-0.420025	-0.0150095
MXD1	0.0940696	-4.24022	3.49388	0.000512851	0.0181132	-0.422321	0.00432914
SUOX	-0.119364	-2.63749	-3.48968	0.000520794	0.0182387	-0.436146	-0.00971322
ASRGL1	-0.0962499	-0.696328	-3.48968	0.000520805	0.0182387	-0.436167	-0.0152336
C10orf129	0.162665	3.17556	3.48957	0.000521011	0.0182387	-0.436522	0.0091041
RHCE	-0.110919	1.13555	-3.48912	0.000521874	0.0182387	-0.438011	-0.016608
PECAM1	0.102102	1.94397	3.48855	0.00052296	0.0182387	-0.439879	0.0104621
C4orf21	0.101193	-3.98566	3.48833	0.00052337	0.0182387	-0.440585	0.00448426
TRAF1	-0.158066	-2.54592	-3.48732	0.000525317	0.0182625	-0.443924	-0.0124826
NPC2	0.0694983	-3.86577	3.48352	0.000532684	0.0184824	-0.45645	0.00337088
FANCG	0.124332	-3.41972	3.48242	0.000534814	0.01852	-0.460038	0.00736783
CD177	-0.147959	1.81203	-3.48155	0.00053653	0.0185432	-0.46292	-0.0186273
DR1	0.0550265	-4.26431	3.47762	0.000544291	0.0187384	-0.475833	0.00202576
ZC3H4	0.11289	-3.34446	3.47658	0.00054636	0.0187633	-0.479245	0.00785458
SHC1	-0.0926877	-2.93884	-3.47619	0.000547131	0.0187633	-0.480512	-0.0065948
ADM2	0.100831	-3.96741	3.47508	0.000549357	0.0188033	-0.484163	0.00564258
CD300A	-0.156944	-2.76045	-3.47141	0.000556757	0.0190199	-0.496193	-0.012216
KRT8	-0.0864192	1.98583	-3.47042	0.000558783	0.0190523	-0.499456	-0.0102286
ECD	0.0934046	-3.98919	3.46824	0.00056324	0.0191675	-0.506599	0.00507213
KCNS1	-0.0844472	-1.73157	-3.46291	0.000574278	0.0195057	-0.524041	-0.0102374
PYCARD	-0.0942632	-2.80404	-3.46179	0.000576629	0.0195481	-0.527713	-0.0071696
FCER1G	-0.155063	-1.70249	-3.46109	0.000578095	0.0195604	-0.529995	-0.0175253
SIT1	0.116624	0.740823	3.45862	0.00058331	0.0196992	-0.538064	0.0182993
RNPEPL1	0.123302	-3.19101	3.45712	0.000586486	0.0197688	-0.542943	0.0102779
LAX1	0.139077	-0.00385934	3.45516	0.000590696	0.0198729	-0.54937	0.0227534
GPR109A	-0.200384	#NAME?	-3.45327	0.000595058	0.0199818	-0.554213	-0.037236
CCDC23	0.110554	-4.14292	3.45227	0.00059691	0.0199927	-0.558771	0.00486167
TIE1	-0.169716	#NAME?	-3.4504	0.000601068	0.0200696	-0.564649	-0.0122194
TNFRSF13B	0.0979789	1.63108	3.44747	0.0006074	0.0202279	-0.574419	0.0118791
KCNA6	-0.108685	-0.303177	-3.44537	0.000612044	0.0202865	-0.581261	-0.0183541
MTRF1L	0.0592928	-3.64161	3.44533	0.000612141	0.0202865	-0.581404	0.00324979
ZNF48	0.0657016	-3.64937	3.44367	0.000615834	0.0203692	-0.586805	0.0036146
LOC283999	-0.0373903	0.545458	-3.44317	0.000616936	0.0203692	-0.588411	-0.00623769
PTGDR	-0.141785	-3.24418	-3.4402	0.000623626	0.0205249	-0.598096	-0.00880713
LAMP1	0.146169	-4.11529	3.44004	0.000623968	0.0205249	-0.598588	0.00501324
TRPC2	-0.114222	-2.97939	-3.439	0.000626324	0.0205643	-0.601973	-0.0076061
MIR142	0.0631051	-3.59044	3.4328	0.000640526	0.0209917	-0.622104	0.00314931
GPX3	-0.145281	-1.67861	-3.43108	0.000644529	0.0210451	-0.627697	-0.0179858
TMBIM6	0.0676565	-3.60419	3.43003	0.000646974	0.0210861	-0.631094	0.0037752
IVD	-0.112905	-2.80025	-3.42807	0.000651561	0.0211578	-0.637437	-0.00795541
WDFY4	-0.100532	-2.14984	-3.41905	0.000673096	0.0218172	-0.666618	-0.0102581
HSPB6	-0.130148	-1.73472	-3.41786	0.000675986	0.0218708	-0.670462	-0.0159695
HIP1	0.073054	-4.22105	3.41494	0.000683141	0.0220621	-0.679909	0.00299658
WDYHV1	0.131547	-3.76372	3.41363	0.000686345	0.0221253	-0.684107	0.00876943
LRRC2	-0.0742784	0.334637	-3.41258	0.000688954	0.0221691	-0.687511	-0.0126496
GJA3	0.13991	-3.58285	3.41135	0.000691996	0.0222266	-0.691462	0.00991794
MLF2	0.0709302	-4.34428	3.40855	0.000699012	0.022396	-0.700511	0.00245383
C1orf162	-0.225114	#NAME?	-3.40804	0.000700363	0.022396	-0.701879	-0.00841834
DTX3L	0.066277	-4.27514	3.40773	0.00070106	0.022396	-0.703135	0.00220982
LTF	-0.105147	-2.51667	-3.40118	0.00071774	0.0228876	-0.724223	-0.00945812
LOC100134259	0.101159	1.89866	3.39913	0.00072304	0.0230153	-0.73082	0.0108711
HMGB3L1	-0.111598	-3.09897	-3.39689	0.000728842	0.0231072	-0.737986	-0.00671567
JAGN1	0.0860217	-3.47791	3.39664	0.000729505	0.0231072	-0.738801	0.00498745
IL1RN	-0.0529746	0.230685	-3.39475	0.000734452	0.0232118	-0.74486	-0.00907792
CCDC59	0.0825993	-3.61482	3.39398	0.000736492	0.0232233	-0.747347	0.00506488
ITGAM	-0.129266	-2.82164	-3.39362	0.000737436	0.0232233	-0.748495	-0.00938508
FAM190B	0.114626	-4.39499	3.39148	0.000743105	0.0233193	-0.75536	0.00574049
GAD2	0.0791725	-1.96355	3.39103	0.000744293	0.0233193	-0.756792	0.00962955
C1orf192	-0.137345	-2.35727	-3.39098	0.000744429	0.0233193	-0.756956	-0.0129459
BARD1	0.090759	-3.44231	3.38966	0.000747959	0.0233886	-0.761196	0.00622103
MIR647	-0.0883021	0.220384	-3.38807	0.000752219	0.0234804	-0.766287	-0.0149257
MCF2L	-0.0618319	-2.03577	-3.38683	0.000755548	0.0235428	-0.770244	-0.00687433
CD226	0.122789	1.65782	3.38547	0.000759236	0.0236145	-0.774608	0.0149889
RNASE11	-0.171675	0.695884	-3.385	0.000760513	0.0236145	-0.776114	-0.0279078
CDK14	0.16252	#NAME?	3.38264	0.000767929	0.0237788	-0.779027	0.0271545
AXL	-0.152863	-2.02241	-3.38208	0.000768486	0.0237788	-0.78546	-0.0166161
NCALD	-0.0847642	-2.35457	-3.37878	0.000777587	0.0240185	-0.796008	-0.00794268
LRRC25	-0.12315	-3.78194	-3.37461	0.000789211	0.0243024	-0.809302	-0.00530404
KRI1	0.100931	-4.56541	3.37431	0.000790065	0.0243024	-0.810272	0.00395793
C8orf80	0.112175	1.14632	3.37374	0.000791675	0.0243024	-0.812095	0.016312
PGK2	0.111796	2.81979	3.37353	0.00079226	0.0243024	-0.812757	0.00722546
ZDHHC13	0.0885272	-3.78028	3.37199	0.000796626	0.0243941	-0.817679	0.00499056
ANP32E	0.0469359	-3.93133	3.37048	0.000800917	0.0244832	-0.822492	0.00191944
SLC27A3	-0.0744039	-1.87508	-3.3693	0.00080427	0.0245434	-0.826234	-0.00848749
LONP2	0.0669734	-3.91234	3.36725	0.000810178	0.024646	-0.832788	0.00332504
ELMO2	0.0674242	-4.44601	3.36716	0.000810412	0.024646	-0.833047	0.00213449
DNTT	0.118198	3.40804	3.36605	0.000813638	0.0247017	-0.836605	0.00573693
ANXA4	0.0939721	-3.96543	3.36492	0.000816909	0.0247586	-0.840198	0.00500837
BTBD19	-0.0976895	-1.95114	-3.36317	0.000822004	0.0248705	-0.845766	-0.0107882
C22orf26	-0.144724	-2.45542	-3.36154	0.000826765	0.024972	-0.850936	-0.0137433
GNGT2	0.111064	0.738723	3.36089	0.000828684	0.0249873	-0.853012	0.0174939
CNNM4	0.074889	-4.24184	3.35916	0.000833788	0.0250986	-0.85851	0.00322501
AP4S1	0.0823962	-3.78988	3.35747	0.000838812	0.025207	-0.863888	0.00404008
RCAN2	0.128993	1.57411	3.35297	0.000852299	0.025569	-0.878167	0.0157919
C2orf58	-0.0969649	-1.112	-3.35217	0.000854691	0.0255866	-0.880676	-0.0138138
C15orf54	-0.104845	-1.67588	-3.35182	0.000855772	0.0255866	-0.881808	-0.0125515
DGKZ	-0.106848	-3.38637	-3.34874	0.000865147	0.0258233	-0.891559	-0.00566237
SLC11A1	-0.0823966	-0.65366	-3.3456	0.00087482	0.0260548	-0.901509	-0.013192
ENOX1	0.164665	-4.96662	3.34494	0.000876851	0.0260548	-0.903584	0.00562423
SELI	0.055894	-3.74447	3.34479	0.00087731	0.0260548	-0.904052	0.00258123
ARL5B	0.102776	-5.45205	3.34258	0.000884189	0.0262152	-0.911041	0.00191085
ASPHD1	0.161854	#NAME?	3.34064	0.00089037	0.0263271	-0.9169	0.0119231
MIR1252	0.133308	1.7548	3.34043	0.000890934	0.0263271	-0.917841	0.0142292
C17orf64	-0.101726	1.08879	-3.33242	0.000916484	0.027037	-0.943133	-0.0155182
NQO2	0.12176	-4.24366	3.33124	0.0009203	0.027096	-0.94685	0.00611034
THBS3	-0.130401	-1.20477	-3.33086	0.000921539	0.027096	-0.948052	-0.0188282
ST8SIA1	0.117798	-4.024	3.32829	0.000929923	0.0272961	-0.956153	0.00681769
TMEM158	0.116625	-2.98664	3.32783	0.000931423	0.0272961	-0.957593	0.0111413
C1orf100	0.128811	3.41597	3.32226	0.000949848	0.0277901	-0.975108	0.0050103
SNORD1A	-0.087808	-0.250512	-3.32123	0.000953291	0.0278076	-0.978343	-0.0149147
IFNGR1	0.10912	-5.36064	3.32011	0.00095706	0.0278076	-0.981871	0.00242239
EPDR1	-0.14797	-1.85839	-3.32006	0.000957223	0.0278076	-0.982024	-0.0166487
CD4	0.0501346	-0.774675	3.32006	0.000957233	0.0278076	-0.982032	0.00797422
FDXR	0.163405	-4.89999	3.31939	0.000959495	0.0278076	-0.984142	0.00653917
TSPAN13	0.052669	-3.88068	3.31928	0.000959855	0.0278076	-0.984478	0.00239644
TMEM87B	0.11039	-2.16397	3.31382	0.000978425	0.0282993	-1.00161	0.0137676
FRMD3	0.093155	-3.75521	3.30929	0.000994083	0.0287054	-1.01579	0.00424905
ARSB	-0.145054	#NAME?	-3.30353	0.00101444	0.0292258	-1.03353	-0.010375
SSH3	-0.106531	-2.79824	-3.30323	0.0010154	0.0292258	-1.03475	-0.00722003
C5AR1	-0.0975593	-2.04698	-3.30256	0.0010178	0.0292474	-1.03686	-0.0103465
HRH1	-0.0424704	1.55735	-3.29692	0.00103807	0.0297816	-1.05448	-0.00567598
PIGQ	0.0812452	-4.12537	3.29614	0.00104091	0.0298147	-1.05691	0.00381992
NT5C3L	0.0870361	-3.39781	3.2935	0.00105054	0.030042	-1.06514	0.00596218
GPR110	-0.137572	2.05103	-3.29252	0.00105414	0.0300615	-1.0682	-0.0149777
IQSEC2	-0.0889134	-2.54362	-3.29239	0.00105461	0.0300615	-1.0686	-0.0071716
ECSCR	-0.106884	1.13874	-3.29178	0.00105684	0.0300767	-1.07048	-0.0163859
GPIHBP1	-0.0724651	-0.536311	-3.28896	0.00106731	0.0303259	-1.07928	-0.0120105
VPS54	0.0782577	-3.22184	3.285	0.00108212	0.0306467	-1.09159	0.00580656
2009-09-01	0.0313843	-1.43389	3.28491	0.00108246	0.0306467	-1.09187	0.00429856
MRPL43	0.123275	-4.32793	3.28454	0.00108386	0.0306467	-1.09303	0.00496458
PPARD	0.10679	-3.66406	3.28269	0.00109085	0.0307485	-1.09876	0.00722587
HRCT1	-0.128766	0.950072	-3.27812	0.00110837	0.0311926	-1.11298	-0.0203607
ATXN7L1	-0.121227	-1.66887	-3.27749	0.00111077	0.0312107	-1.11491	-0.0146503
MKRN2	0.0711961	-2.64704	3.27577	0.00111742	0.031348	-1.12024	0.00672485
WIF1	0.119588	-3.18064	3.27531	0.00111921	0.0313485	-1.12167	0.0090042
LOC100292680	-0.117651	-0.820457	-3.27428	0.00112323	0.0314114	-1.12487	-0.0176294
STEAP4	-0.0819337	-2.86859	-3.27261	0.00112975	0.0314734	-1.13004	-0.00593163
SNAR-E	-0.114801	-0.37882	-3.27236	0.00113077	0.0314734	-1.13084	-0.0191621
TECPR2	0.083273	-4.29788	3.27069	0.00113734	0.0315996	-1.13601	0.00344697
INPP4B	0.0667143	-3.28114	3.2703	0.00113887	0.0315996	-1.13721	0.00461451
TIMM9	0.186553	-2.56749	3.26846	0.00114615	0.0317458	-1.14289	0.0164846
TRIM55	0.124653	1.9744	3.26773	0.00114908	0.0317458	-1.14517	0.0126567
RPL23AP53	0.092607	-2.2418	3.26762	0.00114951	0.0317458	-1.1455	0.0101435
NHP2	0.0881746	-4.29623	3.26698	0.00115204	0.0317662	-1.14747	0.00368907
GCNT2	-0.0518687	0.770883	-3.26552	0.00115789	0.0318778	-1.15198	-0.00847593
ANGPT1	-0.124186	-2.44144	-3.26402	0.00116393	0.0319945	-1.15662	-0.0101984
PLEKHA9	0.139615	-5.39394	3.26295	0.00116827	0.0320642	-1.15994	0.00302268
ISCA2	0.0531562	-3.4926	3.26185	0.0011727	0.032136	-1.16332	0.00297402
SLC22A15	0.0748063	-3.56692	3.26065	0.0011776	0.0321393	-1.16704	0.00433256
C2orf89	0.0522525	-4.01784	3.26059	0.00117784	0.0321393	-1.16722	0.00189662
DCBLD2	0.164807	-5.0729	3.26049	0.00117826	0.0321393	-1.16754	0.00622728
IDH3A	0.116758	-5.13278	3.25879	0.00118521	0.0322793	-1.17279	0.00415213
CISD1	0.0532195	-3.12366	3.25646	0.00119481	0.0324909	-1.17998	0.00350766
KIAA1012	0.0893021	-2.87496	3.25397	0.00120512	0.032721	-1.18764	0.00770771
PRKD1	0.094353	-0.897784	3.25218	0.00121261	0.0327806	-1.19317	0.0151922
TSPAN2	0.11218	-4.84714	3.25212	0.00121286	0.0327806	-1.19335	0.00347399
SSU72	0.0651042	-4.64004	3.25151	0.00121543	0.0327999	-1.19523	0.00198108
CDK2AP2	0.0944403	-4.814	3.25096	0.00121772	0.0328119	-1.19691	0.0031231
RNF217	0.150329	Inf	3.25028	0.00122069	0.0328421	-1.1987	0.00837489
ING2	0.172727	-3.05484	3.24684	0.00123516	0.0331696	-1.20959	0.0178308
MIR153-2	0.120576	2.68951	3.2465	0.00123661	0.0331696	-1.21064	0.00825521
FLJ44635	0.167113	2.09167	3.24472	0.00124423	0.0332373	-1.21611	0.0171738
HNRPLL	0.08164	-4.66074	3.24427	0.00124616	0.0332373	-1.21749	0.00213966
ACTG1	0.049407	-3.66276	3.24422	0.00124636	0.0332373	-1.21763	0.00243495
CEBPD	0.0851961	-4.1407	3.24416	0.00124663	0.0332373	-1.21783	0.00348995
FLVCR2	0.074515	-3.45477	3.24293	0.00125191	0.0333279	-1.22159	0.00474515
MGAT5B	-0.0629782	-1.49667	-3.24143	0.00125839	0.0334502	-1.2262	-0.00841756
C5orf62	-0.113683	-0.207435	-3.23768	0.00127475	0.0338059	-1.2377	-0.0190348
TCTN1	0.061809	-3.69759	3.2373	0.00127643	0.0338059	-1.23888	0.00342218
ADD2	0.101278	-3.26555	3.23682	0.00127854	0.0338059	-1.24035	0.00782372
C21orf7	-0.16255	-1.2208	-3.2364	0.00128038	0.0338059	-1.24163	-0.0226448
MS4A1	0.15035	1.88722	3.23619	0.00128131	0.0338059	-1.24228	0.0153374
ANO10	0.052701	-2.87043	3.23535	0.00128503	0.0338539	-1.24487	0.00437361
H1F0	0.228409	-5.86651	3.23334	0.00129395	0.0340173	-1.25102	0.00480712
VPS37D	0.0784938	-4.18534	3.23265	0.00129698	0.0340173	-1.25311	0.00344673
FANCE	0.0999327	-3.71566	3.23265	0.00129699	0.0340173	-1.25312	0.00572822
NAT6	0.116333	-5.22324	3.23182	0.00130071	0.0340645	-1.25567	0.0035683
ANKRD10	0.133507	-3.21673	3.22584	0.00132769	0.0347196	-1.27395	0.0133743
PTAFR	-0.0490896	0.310589	-3.22426	0.00133491	0.034857	-1.27878	-0.0083881
C20orf123	-0.142515	-1.1957	-3.21804	0.00136365	0.0354726	-1.29775	-0.0199791
CYP27B1	-0.0902432	0.715384	-3.21786	0.00136448	0.0354726	-1.2983	-0.0146492
MIR802	-0.0725139	-0.707602	-3.2168	0.00136947	0.0355147	-1.30154	-0.011623
CTF1	-0.0993731	-2.49617	-3.21666	0.00137011	0.0355147	-1.30196	-0.00879376
LOXL1	-0.0892931	-0.291796	-3.21571	0.00137456	0.035578	-1.30485	-0.0149944
PCBP3	0.0813217	3.33937	3.21474	0.00137917	0.0356452	-1.30782	0.00473949
VAMP3	0.112216	-4.75809	3.21321	0.0013864	0.03578	-1.31248	0.00473662
BHLHE41	0.0726926	-2.30794	3.21042	0.00139966	0.0360697	-1.32095	0.00694438
OTUB1	-0.0786637	-2.18304	-3.20843	0.0014092	0.036263	-1.327	-0.00788637
PLEKHG7	0.11567	3.35099	3.2077	0.00141273	0.036301	-1.32923	0.00552028
PATL1	0.0470842	-3.69995	3.20593	0.00142132	0.0364161	-1.33462	0.00228285
FXYD6	-0.0781944	-0.144772	-3.20544	0.00142368	0.036424	-1.3361	-0.0133347
SLC12A4	-0.0825184	1.95634	-3.20445	0.00142849	0.0364944	-1.3391	-0.00959735
NLGN1	-0.111599	-2.66385	-3.20048	0.00144798	0.0369392	-1.35116	-0.00921616
CASD1	0.115451	-3.85485	3.19946	0.00145299	0.0370137	-1.35423	0.00615471
TUBGCP4	0.104472	-4.37047	3.19479	0.00147631	0.0374745	-1.36839	0.00381848
NOTCH4	-0.0921697	0.570848	-3.19443	0.00147811	0.0374745	-1.36948	-0.0152532
IMPA1	0.0780912	-3.7672	3.19386	0.001481	0.0374745	-1.37121	0.00429724
SLC14A1	-0.102485	0.299199	-3.19373	0.00148165	0.0374745	-1.3716	-0.0174401
S100B	-0.0674136	-0.741344	-3.19325	0.00148403	0.0374812	-1.37303	-0.0106197
TRIM34	0.0503172	0.470681	3.19221	0.00148929	0.03756	-1.37618	0.00855344
ME3	-0.0619403	-1.95981	-3.19123	0.00149427	0.03756	-1.37915	-0.00687806
TGFB3	-0.103097	-2.06131	-3.1911	0.00149492	0.03756	-1.37953	-0.0107719
MIR1204	0.11695	0.521492	3.19097	0.00149562	0.03756	-1.37995	0.0192153
ATP6V0E2	-0.125192	-1.81722	-3.18916	0.00150485	0.037725	-1.38542	-0.0141148
USP47	-0.15263	-1.02268	-3.18884	0.00150645	0.037725	-1.38636	-0.0227286
RAB40C	0.159292	-3.91988	3.18705	0.00151565	0.0378507	-1.39178	0.00854892
FAM18A	-0.11086	0.740981	-3.18704	0.00151574	0.0378507	-1.39183	-0.0181463
FXN	-0.0883293	-1.03869	-3.18656	0.00151818	0.0378585	-1.39326	-0.0121042
HNRNPM	0.0944028	-4.6051	3.18551	0.00152361	0.0379405	-1.39644	0.00257874
CETP	-0.127873	0.257442	-3.18132	0.00154542	0.0384297	-1.40907	-0.0217745
HSPA2	0.0623663	-4.60333	3.17766	0.00156472	0.038812	-1.4201	0.00190214
FAM177B	0.102605	2.10291	3.17757	0.00156518	0.038812	-1.42036	0.00922017
PDZD3	-0.225947	1.17896	-3.17629	0.00157201	0.0389269	-1.42423	-0.0278662
SGK1	-0.079276	-2.29932	-3.17347	0.00158705	0.0391738	-1.4327	-0.00746876
C4orf42	0.180486	1.40315	3.17257	0.00159191	0.0391738	-1.43541	0.023887
CCDC68	-0.0454624	0.166002	-3.17229	0.00159341	0.0391738	-1.43625	-0.00784689
TEX28	-0.148119	1.3795	-3.17214	0.00159425	0.0391738	-1.43672	-0.0211569
RBP5	-0.0853408	1.66353	-3.17196	0.00159523	0.0391738	-1.43727	-0.0112397
PTRH2	0.082008	-4.47376	3.17034	0.00160395	0.0393334	-1.44211	0.00290425
HCCA2	-0.0673073	-1.89164	-3.16949	0.00160857	0.0393922	-1.44466	-0.00782529
ICAM2	-0.077903	0.575228	-3.16802	0.00161661	0.039489	-1.44909	-0.0128921
MUC21	-0.112656	1.71096	-3.16755	0.00161918	0.039489	-1.45051	-0.015384
KCTD8	0.067393	-4.25246	3.16754	0.0016192	0.039489	-1.45052	0.00231007
MBOAT2	0.0599365	-1.68323	3.16468	0.00163497	0.0397885	-1.45913	0.00839408
CCR8	0.0918503	1.92279	3.16289	0.00164488	0.0399502	-1.46449	0.00983774
SNHG4	0.166625	-4.50123	3.162	0.00164983	0.0400157	-1.46716	0.00669774
MGMT	0.115349	-3.82434	3.16137	0.00165334	0.0400282	-1.46905	0.00803556
SNORD113-1	0.104713	2.12956	3.16109	0.00165486	0.0400282	-1.46987	0.00994161
CSRNP3	-0.102253	1.38078	-3.16021	0.00165981	0.0400932	-1.47252	-0.0143587
C11orf74	-0.111578	-2.60767	-3.1592	0.00166548	0.0401754	-1.47555	-0.00869762
TUBG1	0.0583686	-4.24469	3.15779	0.00167342	0.0403122	-1.47977	0.0021159
H2AFJ	0.109369	-3.64941	3.15548	0.00168648	0.0405716	-1.48668	0.00610488
MFAP4	-0.105146	-1.57558	-3.15413	0.00169417	0.0407015	-1.49072	-0.0131394
KLHL9	0.0741535	-2.26474	3.15328	0.00169899	0.040762	-1.49324	0.00716284
TMEM163	0.105935	-3.45188	3.14831	0.00172765	0.0413377	-1.50809	0.00810672
ANKRD52	0.0926083	-4.77145	3.14677	0.00173662	0.0414964	-1.51269	0.00330574
GALNT7	0.139547	-3.71516	3.14266	0.00176081	0.0418713	-1.52496	0.00975858
QSOX2	0.0920964	-4.17526	3.14233	0.00176272	0.0418713	-1.52592	0.00379659
TSPAN4	-0.073818	-1.44514	-3.14232	0.00176276	0.0418713	-1.52595	-0.00992398
PDZK1IP1	-0.0911749	-2.03486	-3.14194	0.00176502	0.0418713	-1.52708	-0.00950321
PTCRA	0.0767323	1.25021	3.14158	0.00176717	0.0418713	-1.52816	0.0106603
TUBB	0.0700024	-3.56417	3.1414	0.00176823	0.0418713	-1.52869	0.00385304
NR1H3	-0.101948	-2.6802	-3.14117	0.0017696	0.0418713	-1.52938	-0.0078577
TIFAB	-0.115746	-2.50797	-3.1409	0.0017712	0.0418713	-1.53018	-0.00985336
IL20	-0.0886596	2.42628	-3.13966	0.00177857	0.0419893	-1.53386	-0.00833721
CDK19	0.100964	-3.94215	3.13899	0.00178262	0.0420291	-1.53588	0.00583213
LOC100192426	-0.076538	-0.613687	-3.13641	0.00179806	0.0422313	-1.54353	-0.0123919
IFNGR2	-0.145707	-2.6092	-3.13637	0.00179834	0.0422313	-1.54368	-0.0120233
ATAD3C	-0.083073	1.54148	-3.13362	0.00181494	0.0425648	-1.55183	-0.0110848
TMEM177	0.105146	-4.72119	3.1317	0.0018267	0.0427507	-1.55756	0.00371036
SYNM	0.119958	-4.411	3.13153	0.00182769	0.0427507	-1.55804	0.00478797
LOC100329108	0.115734	-3.9207	3.13033	0.0018351	0.042811	-1.56162	0.00770407
GCSH	0.115734	-3.9207	3.13033	0.0018351	0.042811	-1.56162	0.00770407
MIR574	-0.0927995	-2.64222	-3.12856	0.00184598	0.0430082	-1.56687	-0.00774133
CCDC106	-0.0867588	-0.379715	-3.12805	0.00184914	0.0430253	-1.56838	-0.0142431
NAMPT	0.0944461	-4.0564	3.12703	0.00185542	0.0431149	-1.57139	0.00412059
ATP1A1	0.108554	-4.62845	3.12634	0.0018597	0.0431577	-1.57343	0.00455614
LOC152225	-0.163821	-1.48206	-3.12421	0.00187301	0.0434098	-1.57976	-0.0201585
EIF5A	0.0979223	-3.73342	3.1235	0.00187748	0.0434566	-1.58187	0.0069201
INPPL1	0.09089	-4.09024	3.12242	0.00188424	0.0435561	-1.58506	0.00414721
MCM8	0.0790371	-3.88822	3.12172	0.00188867	0.0436016	-1.58714	0.00436796
AIFM2	-0.0761464	-2.05494	-3.12015	0.00189859	0.0437738	-1.59179	-0.00837085
SEL1L	0.0681132	-2.43624	3.11931	0.00190392	0.0438395	-1.59427	0.007612
SATB1	0.0715798	0.291068	3.11745	0.00191576	0.0440551	-1.59977	0.0122434
SNORD16	0.109761	1.90602	3.11412	0.00193716	0.0444894	-1.60961	0.0124397
FAM73B	0.11746	-2.85273	3.11359	0.0019406	0.0445108	-1.61119	0.0118003
ZNF7	0.0689644	-3.43035	3.1119	0.00195152	0.0447034	-1.61616	0.00464311
SPTLC2	0.0677318	-3.70261	3.11111	0.00195665	0.044763	-1.61848	0.00361191
MS4A10	0.0833153	0.754422	3.1104	0.00196128	0.0448066	-1.62058	0.0129584
KDM1A	0.0530307	-3.49	3.11005	0.0019636	0.0448066	-1.62163	0.00268547
HSDL2	0.0766934	-4.17646	3.10595	0.00199057	0.0453635	-1.63371	0.00328483
AP1AR	0.0763382	-4.67927	3.10531	0.00199481	0.0454019	-1.6356	0.00264777
CXCL6	-0.0891954	-1.55478	-3.10452	0.00200006	0.045463	-1.63793	-0.0111011
ADD3	0.0420294	-1.8324	3.09984	0.00203136	0.0459974	-1.65168	0.0054273
RASA2	0.124899	-3.83663	3.0988	0.00203841	0.0460796	-1.65475	0.00756429
CCDC78	-0.106288	-1.67345	-3.09854	0.00204019	0.0460796	-1.65552	-0.0129485
RAB2B	0.0813793	-3.73919	3.09788	0.00204463	0.0460831	-1.65745	0.00460222
ALOX15B	-0.11938	-2.17279	-3.09775	0.00204554	0.0460831	-1.65784	-0.0116072
LIPG	0.0555278	-3.47653	3.09722	0.00204913	0.0461055	-1.6594	0.00329651
OLFM4	-0.0986647	-0.523186	-3.0968	0.00205198	0.046111	-1.66063	-0.0159361
SESN3	0.117775	-3.90158	3.09553	0.00206066	0.046236	-1.66437	0.0059619
ISG20L2	0.0912638	-2.46917	3.09522	0.00206275	0.046236	-1.66526	0.00954276
NUMBL	0.0659074	-3.40398	3.09367	0.00207337	0.0463941	-1.66981	0.0046418
C17orf62	0.139239	-4.59325	3.09343	0.00207504	0.0463941	-1.67052	0.00638385
ARHGEF4	0.1161	-0.506624	3.09161	0.0020876	0.0466161	-1.67587	0.019598
NHEDC2	-0.12592	1.09873	-3.08833	0.00211038	0.0470655	-1.68548	-0.0196972
PFKFB4	0.0479271	-3.34845	3.08694	0.0021201	0.0472228	-1.68954	0.0028754
USP14	0.063585	-3.9742	3.08625	0.00212495	0.0472278	-1.69157	0.00299844
PDCD5	0.0956124	-4.27613	3.08615	0.00212565	0.0472278	-1.69186	0.00315789
SYNGR1	-0.0721691	0.674671	-3.07859	0.0021794	0.0483613	-1.71395	-0.0117628
BCAS1	-0.120999	0.514357	-3.07585	0.00219917	0.0487392	-1.72195	-0.0198755
EML2	0.0599507	-3.39154	3.07531	0.0022031	0.0487654	-1.72353	0.00373574
FAM183A	0.084515	-3.70796	3.07355	0.00221593	0.0489882	-1.72867	0.00472568
TIPIN	0.110813	-2.99132	3.07205	0.00222695	0.0491703	-1.73305	0.0108335
TCP1	0.0686359	-3.41881	3.06798	0.00225697	0.0497476	-1.74489	0.00469167
UBASH3A	0.085709	0.369276	3.06775	0.0022587	0.0497476	-1.74557	0.0143663
FSIP1	0.0768531	-3.95795	3.06705	0.00226391	0.0498005	-1.74761	0.00439106
BRDT	0.0921258	2.24876	3.06652	0.00226786	0.0498083	-1.74915	0.00876032
KDR	0.0979924	-3.79108	3.06535	0.00227658	0.0498933	-1.75254	0.00580411

## Sheet: 5'UTR DMGs
Table S5 Differentially methylated gene list
geneName	logFC	AveExpr	t	P.Value	adj.P.Val	B	delta.of.beta
PLEK	-0.278289	-2.34599	-6.59624	9.61753e-11	7.67642e-07	14.016	-0.0257292
AZU1	-0.200797	-0.0570841	-6.57692	1.08539e-10	7.67642e-07	13.9008	-0.0341435
TXK	0.19992	1.04814	6.46804	2.13338e-10	1.00589e-06	13.2576	0.0298981
TNFRSF9	-0.302182	-0.723787	-6.39232	3.39474e-10	1.20046e-06	12.8158	-0.0481991
NCF2	-0.247584	-2.45865	-6.23723	8.6675e-10	2.45204e-06	11.9248	-0.0222103
CYP4F3	-0.250964	-1.96121	-6.0646	2.40586e-09	5.67182e-06	10.9554	-0.0269842
C20orf27	-0.143196	-2.28733	-6.01856	3.14617e-09	6.35752e-06	10.7009	-0.0141269
RAPGEF2	-0.25241	-1.04286	-5.8935	6.4639e-09	1.1429e-05	10.0182	-0.0374612
PILRA	-0.183982	-1.66171	-5.83914	8.80481e-09	1.38382e-05	9.72536	-0.0228666
GPR114	-0.134396	-1.55635	-5.77851	1.23938e-08	1.69753e-05	9.40159	-0.0176368
KRT17	-0.214739	-1.46525	-5.76726	1.3201e-08	1.69753e-05	9.34185	-0.0282105
SLC25A42	-0.129076	-2.92743	-5.72087	1.71063e-08	1.8259e-05	9.09657	-0.00916612
RNASE3	-0.227536	-1.70078	-5.71956	1.72315e-08	1.8259e-05	9.08966	-0.0287297
ADAMTS4	-0.226656	-1.46087	-5.69937	1.92778e-08	1.8259e-05	8.98349	-0.0293773
ANKRD22	-0.291146	-2.41329	-5.69857	1.93627e-08	1.8259e-05	8.97933	-0.0254241
GAS7	-0.0956345	-0.698813	-5.63919	2.68815e-08	2.37649e-05	8.66901	-0.0155485
CD300LF	-0.176298	-1.67581	-5.58691	3.57974e-08	2.8265e-05	8.39822	-0.0215845
TREM2	-0.211398	-1.14286	-5.58532	3.61084e-08	2.8265e-05	8.39005	-0.0301518
ASPRV1	-0.198787	0.421275	-5.57612	3.79664e-08	2.8265e-05	8.34263	-0.0334771
CNR2	-0.0872723	-0.591346	-5.5297	4.88492e-08	3.45486e-05	8.1045	-0.014387
S100A8	-0.156907	-0.400148	-5.51895	5.1773e-08	3.48728e-05	8.04959	-0.0263657
DCAF4L1	-0.281602	0.404086	-5.49709	5.82478e-08	3.74507e-05	7.9383	-0.0471946
DGKA	0.0456402	-1.07814	5.44564	7.67567e-08	4.72054e-05	7.6778	0.00686444
SELPLG	-0.116285	-2.72679	-5.38905	1.03705e-07	6.11214e-05	7.39387	-0.00895369
CD300LB	-0.225152	-1.98201	-5.37883	1.09462e-07	6.19336e-05	7.34291	-0.0241926
EIF4G3	-0.0672726	0.197607	-5.36807	1.15867e-07	6.30359e-05	7.28928	-0.0115901
CCDC30	-0.243123	-0.250183	-5.33917	1.34905e-07	7.06751e-05	7.14584	-0.0408539
CLDND2	-0.151546	-1.61555	-5.29817	1.67206e-07	8.44691e-05	6.9435	-0.0190946
FUT7	-0.154713	-1.30829	-5.25669	2.07472e-07	9.73534e-05	6.74022	-0.0217496
RCAN3	0.0405457	-1.22291	5.25449	2.09851e-07	9.73534e-05	6.72948	0.0058421
S100P	-0.22295	-1.19828	-5.25129	2.13358e-07	9.73534e-05	6.71387	-0.0312854
CST7	-0.203522	-2.13866	-5.22111	2.49364e-07	0.000108783	6.56702	-0.0198592
GPR81	0.222392	1.15549	5.2177	2.53788e-07	0.000108783	6.55046	0.0310198
CLEC4D	-0.305325	-0.29899	-5.19576	2.84087e-07	0.000117929	6.44429	-0.0506124
FGR	-0.0621261	-0.814287	-5.19054	2.91801e-07	0.000117929	6.41908	-0.00994814
ALDH3B1	-0.103904	-1.18673	-5.17923	3.0921e-07	0.000121494	6.36454	-0.01518
TNFAIP6	-0.259545	-0.664781	-5.16936	3.25228e-07	0.000124334	6.31701	-0.0410167
SLC12A4	-0.141695	-0.778266	-5.13222	3.92978e-07	0.000143918	6.13899	-0.0226534
C10orf27	-0.181387	-2.09558	-5.13032	3.96803e-07	0.000143918	6.12988	-0.0189598
RNASE2	-0.182396	-1.77305	-5.12481	4.08048e-07	0.000144296	6.1036	-0.0211381
NOTCH4	-0.167206	-1.59506	-5.11727	4.23949e-07	0.000146262	6.06765	-0.0210092
CXCR2	-0.0634173	-0.0340618	-5.09517	4.74085e-07	0.000159665	5.96255	-0.0109593
GPR109B	-0.233232	-0.319556	-5.07741	5.18511e-07	0.000170208	5.87835	-0.0388367
SPATA12	-0.115248	0.722189	-5.07326	5.29454e-07	0.000170208	5.85872	-0.0185982
CLEC5A	-0.132314	0.91467	-5.06217	5.59789e-07	0.00017596	5.80636	-0.0209729
SPATC1	-0.162638	-1.70035	-5.03201	6.51063e-07	0.000199942	5.66444	-0.0196006
GPR97	-0.192672	-1.42382	-5.02606	6.70691e-07	0.000199942	5.63654	-0.0256652
ANKRD2	-0.166541	-2.81501	-5.02375	6.78488e-07	0.000199942	5.62568	-0.0129732
SIRPB2	-0.202673	-2.18585	-5.00988	7.2702e-07	0.000209205	5.5608	-0.0201806
CD3E	0.0680326	-0.361851	5.00646	7.39502e-07	0.000209205	5.54481	0.0115726
FBXO32	0.151027	2.02503	5.00056	7.61524e-07	0.000211211	5.51725	0.0159625
SLC11A1	-0.135348	-0.451653	-4.97695	8.56122e-07	0.000229186	5.40732	-0.0223411
CARD9	-0.210292	-1.98352	-4.97633	8.58738e-07	0.000229186	5.40446	-0.0221062
GTPBP5	-0.0489915	-0.314047	-4.96347	9.15084e-07	0.000239701	5.34481	-0.00836149
TP53BP2	-0.0554224	-0.88166	-4.95527	9.52906e-07	0.000241949	5.3068	-0.00871984
TYROBP	-0.207161	-0.914279	-4.95421	9.57874e-07	0.000241949	5.30192	-0.0305571
CFI	-0.181669	0.1619	-4.9388	1.0334e-06	0.000254154	5.23071	-0.0304753
CPNE3	-0.110902	-1.96687	-4.9369	1.04309e-06	0.000254154	5.22194	-0.0122582
F2RL2	-0.219444	-0.737803	-4.92754	1.09213e-06	0.000254154	5.17884	-0.0343617
ADIPOR2	-0.0508927	-0.594018	-4.92705	1.09479e-06	0.000254154	5.17656	-0.00845574
CACNA2D4	-0.169008	-0.795987	-4.92408	1.11086e-06	0.000254154	5.1629	-0.0263526
FCAR	-0.264045	-0.931027	-4.9235	1.114e-06	0.000254154	5.16025	-0.0387475
LCN2	-0.184134	-0.104176	-4.89764	1.26429e-06	0.000283863	5.04155	-0.0306845
DNMT3B	-0.0607915	-0.488672	-4.89297	1.29339e-06	0.00028474	5.02021	-0.0102048
IQCD	-0.151006	-2.07584	-4.8906	1.30845e-06	0.00028474	5.00936	-0.0157492
CTNND1	-0.0926854	0.379557	-4.88168	1.36655e-06	0.000289389	4.96862	-0.0157405
TRIM38	-0.134883	-2.67573	-4.88106	1.37073e-06	0.000289389	4.96576	-0.0107854
TMCO3	-0.0920203	-1.4539	-4.87708	1.39751e-06	0.000289667	4.94762	-0.0125659
IL1RN	-0.0678104	1.11816	-4.87175	1.43424e-06	0.000289667	4.92331	-0.0101362
CSTA	-0.260541	-0.572814	-4.87053	1.44273e-06	0.000289667	4.91778	-0.0416092
TMEM105	-0.0676943	0.486932	-4.86546	1.47872e-06	0.000289667	4.89468	-0.0113718
PNPLA2	-0.10571	-2.05181	-4.86429	1.48711e-06	0.000289667	4.88937	-0.0112215
OSCAR	-0.164599	-1.1744	-4.85952	1.52195e-06	0.000289667	4.86767	-0.0235397
FXYD1	-0.142806	-0.52291	-4.85871	1.52792e-06	0.000289667	4.864	-0.0235793
PLN	-0.244494	-0.321454	-4.85764	1.53588e-06	0.000289667	4.85913	-0.0407605
C19orf35	-0.119608	-2.72603	-4.83818	1.6876e-06	0.000312684	4.77086	-0.00942447
IL32	0.163545	1.52781	4.8364	1.70213e-06	0.000312684	4.76282	0.0212044
LGALS2	-0.105828	-1.13097	-4.83233	1.73594e-06	0.000314805	4.7444	-0.0151177
PRTN3	-0.181285	-1.05563	-4.81222	1.91254e-06	0.000342442	4.65364	-0.0253786
GRB7	-0.0997729	-0.304456	-4.8021	2.00784e-06	0.000355011	4.60811	-0.0169944
BCL2L2	-0.180172	-1.59797	-4.798	2.04774e-06	0.000357597	4.58968	-0.0227035
FAM114A1	-0.0697195	-0.979094	-4.78695	2.15914e-06	0.000372452	4.54008	-0.0107221
MS4A3	-0.179605	-0.505384	-4.76938	2.34831e-06	0.000400203	4.46146	-0.0295242
LNPEP	-0.0808403	-1.31166	-4.74761	2.605e-06	0.000438663	4.36438	-0.0113161
THEMIS	0.135814	1.57306	4.71913	2.98172e-06	0.000496193	4.23802	0.0175233
ROBO4	-0.155412	-2.68007	-4.70567	3.17744e-06	0.000522616	4.17856	-0.0120168
ELANE	-0.190757	-0.0184649	-4.68186	3.5545e-06	0.000577912	4.07373	-0.0324724
DDX3X	0.136981	-4.64056	4.6746	3.67774e-06	0.000584512	4.04187	0.00433283
BMP10	-0.211799	#NAME?	-4.66663	3.81925e-06	0.000596176	4.00687	-0.0378274
LPO	-0.138482	0.186376	-4.66564	3.83542e-06	0.000596176	4.00263	-0.0237253
MAFG	-0.140725	-1.3953	-4.65188	4.09051e-06	0.000624575	3.94247	-0.0187029
S100A9	-0.183891	-1.53816	-4.65105	4.10643e-06	0.000624575	3.93884	-0.0234461
CD3G	0.189001	1.30708	4.6449	4.22612e-06	0.000635941	3.912	0.0257574
EPB49	-0.0654692	0.439439	-4.63473	4.43126e-06	0.000659792	3.86772	-0.0110856
LTA	0.155343	1.50661	4.62455	4.64636e-06	0.000683425	3.82345	0.0200405
MARCO	-0.182786	-1.04237	-4.62269	4.68662e-06	0.000683425	3.81539	-0.0269323
LTBP1	-0.22175	-1.03802	-4.61198	4.92565e-06	0.000710952	3.76894	-0.0328531
ITSN2	-0.0568899	-1.7031	-4.60682	5.04493e-06	0.000720813	3.7466	-0.00696996
NLRP3	-0.103479	-0.532688	-4.60277	5.14044e-06	0.000727115	3.72909	-0.0171536
PADI4	-0.151663	-2.08133	-4.59545	5.31757e-06	0.000737553	3.69747	-0.0157252
SLC16A3	-0.0645152	-0.967959	-4.59541	5.31851e-06	0.000737553	3.6973	-0.0100136
FAM193B	-0.0716422	-0.198459	-4.58895	5.47965e-06	0.000752521	3.66944	-0.0122522
CD3D	0.154355	1.75673	4.58083	5.68904e-06	0.000763246	3.63444	0.018667
ZNF710	-0.0528009	0.441245	-4.58038	5.70084e-06	0.000763246	3.63251	-0.00892702
TNN	-0.123219	0.126506	-4.57966	5.71962e-06	0.000763246	3.62944	-0.0212967
CD72	-0.195407	-1.20966	-4.57523	5.83763e-06	0.000771712	3.61038	-0.0273673
GTF2IRD1	-0.0703518	-0.74123	-4.5668	6.06889e-06	0.000788948	3.57413	-0.0113643
GLRX2	-0.117096	-2.52919	-4.56556	6.10338e-06	0.000788948	3.56884	-0.0100471
ZNF438	-0.064251	1.44486	-4.56443	6.13533e-06	0.000788948	3.56397	-0.00882497
SLC26A8	-0.15062	-1.68286	-4.55914	6.2864e-06	0.000801091	3.54128	-0.018293
MBD6	-0.125347	-2.16556	-4.55278	6.47254e-06	0.000817447	3.51406	-0.0129856
FGD2	-0.140626	-2.10452	-4.54821	6.60975e-06	0.000827389	3.49449	-0.0146233
OXER1	-0.160265	-1.8223	-4.54595	6.67857e-06	0.00082867	3.48483	-0.0180609
CAB39L	-0.0611243	-0.821449	-4.54373	6.74676e-06	0.000829851	3.47536	-0.00978293
SLC2A5	-0.16189	-1.78475	-4.54098	6.83221e-06	0.000833118	3.46362	-0.0186403
NARG2	-0.0509262	-1.57305	-4.53426	7.0454e-06	0.000844789	3.43496	-0.00664904
FASLG	0.185141	1.26542	4.53209	7.11561e-06	0.000844789	3.42572	0.0256437
ANXA1	-0.237658	-2.31883	-4.53202	7.11799e-06	0.000844789	3.4254	-0.0221624
LOXL4	-0.143709	-2.63403	-4.52552	7.33255e-06	0.000852986	3.39771	-0.0119672
AHCYL2	-0.112606	-2.60823	-4.52479	7.35697e-06	0.000852986	3.39461	-0.00940861
NDUFS2	-0.0614084	-0.301972	-4.51673	7.63243e-06	0.00087773	3.36034	-0.0104971
C5orf4	-0.187637	-1.11218	-4.51014	7.86497e-06	0.000897178	3.33237	-0.0272535
RAB11FIP1	-0.0924701	-0.866606	-4.50571	8.02526e-06	0.000908139	3.31356	-0.0144479
OSBPL5	-0.0577083	0.473978	-4.50133	8.18645e-06	0.000919027	3.29503	-0.00972585
SLC7A7	-0.0862816	0.437944	-4.48536	8.80174e-06	0.000975242	3.2275	-0.0145953
TNFSF13	-0.144753	-1.5402	-4.48477	8.8251e-06	0.000975242	3.22503	-0.0183482
PI16	-0.220329	-1.72546	-4.46307	9.73478e-06	0.00106411	3.13364	-0.0243948
PILRB	-0.0485862	-0.83188	-4.46205	9.77972e-06	0.00106411	3.12935	-0.00772315
HAL	-0.11628	-0.114039	-4.45783	9.96743e-06	0.00107351	3.11165	-0.0199742
GIMAP7	0.0678014	0.493839	4.45671	1.00179e-05	0.00107351	3.10695	0.0114045
SPI1	-0.180916	-0.932599	-4.452	1.02327e-05	0.00108828	3.08719	-0.026568
YIPF1	0.106687	-4.1494	4.44699	1.04661e-05	0.00110102	3.06619	0.00410468
MST1	-0.115805	-0.440274	-4.4461	1.05081e-05	0.00110102	3.06246	-0.0194442
NR1H3	-0.0678835	-1.45052	-4.43414	1.10877e-05	0.00115172	3.01248	-0.00924775
GSG1	-0.22327	-0.166358	-4.4328	1.11549e-05	0.00115172	3.00685	-0.0384252
NCKAP5L	-0.0613165	-2.12099	-4.42475	1.15646e-05	0.00118537	2.97329	-0.00644066
DHRS9	-0.0762265	0.772366	-4.42181	1.17179e-05	0.00119244	2.96103	-0.0123461
GPR62	-0.147661	-2.20306	-4.41977	1.18252e-05	0.00119409	2.95254	-0.0138961
TMEM79	-0.100955	0.871838	-4.41831	1.19029e-05	0.00119409	2.94645	-0.0162023
PVRIG	0.119999	0.964084	4.41476	1.20932e-05	0.00120464	2.93169	0.018229
FOLR3	-0.195955	-0.96481	-4.41241	1.22205e-05	0.0012088	2.92194	-0.0293458
ZNF821	-0.107689	-1.52249	-4.3942	1.32546e-05	0.00130199	2.84638	-0.0143306
IL1B	-0.150667	-1.72746	-4.39065	1.34659e-05	0.00131362	2.83167	-0.0182116
RAPGEF3	-0.131111	-2.42174	-4.38839	1.36019e-05	0.0013178	2.82232	-0.0116003
BATF2	-0.117579	-2.04358	-4.38618	1.37361e-05	0.00132175	2.81318	-0.0123489
DYRK4	-0.15566	-0.902645	-4.38045	1.409e-05	0.00134665	2.78953	-0.0240198
DDX39	0.0662296	-1.75036	4.37783	1.4255e-05	0.00135326	2.77871	0.00857784
TMEM49	0.0332025	-2.24955	4.37539	1.44102e-05	0.00135889	2.76863	0.00334073
RREB1	-0.0417138	-0.689402	-4.37236	1.46053e-05	0.00136816	2.75613	-0.00683711
WFDC10A	-0.107049	-2.6871	-4.368	1.489e-05	0.00138566	2.73818	-0.00852211
TRPM6	-0.185963	-0.609934	-4.36625	1.50059e-05	0.00138731	2.73097	-0.030424
C1orf220	-0.103036	-2.09215	-4.35712	1.56245e-05	0.00143512	2.69342	-0.0108639
RAB5C	-0.0419076	-0.69221	-4.34287	1.66387e-05	0.00151576	2.63497	-0.00686388
FCGR3B	-0.175104	-0.941295	-4.341	1.67761e-05	0.00151576	2.62733	-0.026508
SLA2	0.13182	0.887735	4.34035	1.68239e-05	0.00151576	2.62468	0.020235
CDYL	-0.0583429	1.29623	-4.32668	1.78674e-05	0.00159958	2.56877	-0.00845268
ZBTB25	0.0627525	-0.738714	4.31955	1.8435e-05	0.00164002	2.53972	0.0102559
CLEC3B	-0.169788	-2.42407	-4.31696	1.86457e-05	0.00164839	2.52917	-0.0148561
SCARF1	-0.148852	-0.639989	-4.31463	1.88375e-05	0.001655	2.51966	-0.0238891
MGAT4A	0.0378412	-1.86634	4.2998	2.01007e-05	0.00175509	2.45939	0.00448442
CD68	-0.221641	-2.97753	-4.28399	2.15359e-05	0.00185747	2.39536	-0.0150414
LMO2	-0.115819	-2.46608	-4.27835	2.20715e-05	0.00189213	2.37256	-0.0103338
GPR55	-0.190438	-0.808354	-4.2726	2.26303e-05	0.00192835	2.34936	-0.02919
NDRG1	-0.0469426	-0.542955	-4.26959	2.2928e-05	0.00194089	2.33723	-0.00784392
IL1RL1	-0.119741	0.974201	-4.26835	2.30519e-05	0.00194089	2.33223	-0.0184977
CSGALNACT1	-0.066981	1.36941	-4.2659	2.32983e-05	0.00195003	2.32237	-0.00936502
STAT1	0.0318569	-1.49718	4.26202	2.36942e-05	0.0019715	2.30673	0.00429627
SLAMF8	-0.13813	-0.916196	-4.24533	2.54705e-05	0.0021069	2.23967	-0.0211805
C6orf211	0.123835	-3.25692	4.24237	2.57976e-05	0.00212155	2.22784	0.00865552
ARAP3	-0.0882062	-1.02724	-4.23665	2.64437e-05	0.00216212	2.2049	-0.0133142
SSH3	-0.196432	-2.91288	-4.23056	2.71465e-05	0.00220377	2.18058	-0.0127659
C22orf25	-0.0478069	0.24535	-4.22894	2.73372e-05	0.00220377	2.17409	-0.00821224
SBNO2	-0.0426741	0.945851	-4.22755	2.75008e-05	0.00220377	2.16855	-0.00667211
SIL1	-0.0426185	0.709425	-4.22692	2.75764e-05	0.00220377	2.16601	-0.00692204
RNH1	-0.102918	-2.21705	-4.22498	2.7808e-05	0.0022098	2.15825	-0.0101415
ITM2C	0.0738632	-3.33585	4.22328	2.80112e-05	0.00221208	2.15151	0.0044637
VSIG4	-0.166109	-0.823355	-4.22214	2.81495e-05	0.00221208	2.14694	-0.0260514
BACH1	-0.0477328	-1.64159	-4.2196	2.84582e-05	0.00222399	2.13683	-0.00601466
ITGAX	-0.167147	Inf	-4.21311	2.92718e-05	0.002275	2.11105	-0.00667253
VNN2	-0.0746955	1.05236	-4.19707	3.13475e-05	0.00242301	2.04721	-0.0114109
KCTD4	-0.116754	1.03418	-4.1911	3.21589e-05	0.00247222	2.02354	-0.0178557
BCL2L15	-0.235279	-0.931783	-4.18814	3.25675e-05	0.00249009	2.01184	-0.0345323
BMF	-0.0626713	-0.669873	-4.18475	3.30427e-05	0.00250131	1.99842	-0.0100605
KRT23	-0.0705037	0.0226181	-4.18457	3.30679e-05	0.00250131	1.99772	-0.0121587
NCOR2	-0.0644517	0.827503	-4.17809	3.39954e-05	0.00255359	1.97209	-0.0102903
IVNS1ABP	0.0368674	-2.23839	4.17723	3.412e-05	0.00255359	1.96871	0.00376778
POR	-0.0478629	0.884325	-4.17162	3.49454e-05	0.00259081	1.94657	-0.00760805
TNFSF4	-0.148624	-2.87448	-4.17137	3.49837e-05	0.00259081	1.94555	-0.0107785
SHC1	-0.0668254	-1.38164	-4.16583	3.58184e-05	0.00262558	1.92372	-0.00928803
FNDC3B	-0.0462288	-0.267536	-4.16469	3.59923e-05	0.00262558	1.91924	-0.00792476
H6PD	-0.0531555	-2.16708	-4.16457	3.60101e-05	0.00262558	1.91878	-0.00547184
LGALS12	-0.0771094	-1.41131	-4.16122	3.65277e-05	0.00264966	1.90557	-0.0101546
ZNF76	-0.0394432	-0.687376	-4.14452	3.92101e-05	0.00282973	1.83997	-0.00646399
CCDC135	-0.17981	-1.34127	-4.13723	4.04374e-05	0.00288882	1.81145	-0.0239601
CRYBB1	-0.0511255	0.486686	-4.13134	4.14569e-05	0.00294677	1.78841	-0.00856488
IPCEF1	-0.0576275	1.23749	-4.12643	4.23263e-05	0.00299353	1.7692	-0.00855401
KCNJ5	-0.0468357	-0.693622	-4.12459	4.26557e-05	0.00300056	1.76203	-0.00764512
VTN	-0.127256	-0.396825	-4.12351	4.285e-05	0.00300056	1.75783	-0.0213024
KIF1B	-0.0507985	-0.218721	-4.12161	4.31951e-05	0.00300982	1.75041	-0.00872079
TREM1	-0.206355	-0.628093	-4.11007	4.53464e-05	0.00314424	1.70545	-0.0330538
SERPINB6	-0.0442361	0.128784	-4.09727	4.78495e-05	0.00330161	1.65577	-0.0076372
TSPAN4	-0.0436865	-0.174012	-4.09204	4.89104e-05	0.00335843	1.6355	-0.00752428
DEFB1	-0.15511	-0.65386	-4.0798	5.14807e-05	0.00351785	1.58816	-0.0238791
AMT	-0.13748	-0.610493	-4.07848	5.17662e-05	0.00352035	1.58305	-0.022139
EMR3	-0.166714	-1.87024	-4.07333	5.28915e-05	0.00357967	1.56318	-0.0190277
LRRC4	-0.0989629	0.227054	-4.06087	5.57109e-05	0.00373474	1.5152	-0.0169061
SGMS2	-0.0349606	-0.151273	-4.05719	5.6572e-05	0.00377458	1.50103	-0.00602748
TMEM150A	-0.09139	-3.21169	-4.05257	5.7668e-05	0.00381848	1.4833	-0.00535354
PARN	0.0830625	-2.9926	4.05066	5.81275e-05	0.00381848	1.47597	0.00628537
GRN	-0.0516018	-1.26059	-4.05017	5.82459e-05	0.00381848	1.47409	-0.00724576
LTC4S	-0.223537	#NAME?	-4.04996	5.83097e-05	0.00381848	1.47345	-0.0175447
IFFO1	-0.177937	-0.148872	-4.04139	6.0408e-05	0.00393766	1.44044	-0.0299729
CXXC5	-0.0395959	-0.132172	-4.03864	6.11e-05	0.00395841	1.42992	-0.00682763
ZNF280D	-0.0633363	-0.938358	-4.03708	6.14959e-05	0.00395841	1.42396	-0.00972323
SLC25A25	-0.292433	0.107263	-4.03681	6.15659e-05	0.00395841	1.42291	-0.0464422
SH3TC2	-0.111767	-1.29742	-4.03308	6.25234e-05	0.00400178	1.40866	-0.0152427
ZBTB7A	-0.0408859	-0.96592	-4.02594	6.43966e-05	0.00410311	1.38141	-0.00628966
GALNT5	-0.172964	-1.57702	-4.02281	6.52348e-05	0.00413362	1.36947	-0.0212546
LAX1	0.134285	0.257359	4.02198	6.546e-05	0.00413362	1.36629	0.0230728
DOPEY2	-0.123661	-0.0940419	-4.01951	6.613e-05	0.00415737	1.35689	-0.0208954
PTAFR	-0.0647957	1.75712	-4.0169	6.68463e-05	0.00416538	1.34695	-0.0081077
MCF2L	-0.0859629	1.4385	-4.01575	6.71649e-05	0.00416687	1.34256	-0.0120629
ZNF395	-0.0539602	-1.25435	-4.00572	6.99974e-05	0.00432364	1.30445	-0.00761039
MFSD6	-0.0346544	-0.883521	-4.00418	7.04416e-05	0.00433216	1.29861	-0.00547397
NFE2L2	-0.0386127	-1.26831	-3.99566	7.29522e-05	0.00446714	1.26631	-0.00555617
UQCRHL	0.0631833	0.351188	3.99048	7.45186e-05	0.00454338	1.24672	0.0104878
CYB5R3	-0.0625343	0.227055	-3.98806	7.52632e-05	0.00456909	1.23755	-0.0107228
PRR5	-0.0444761	-1.12838	-3.98328	7.67513e-05	0.00463952	1.21949	-0.00663829
NFE2	-0.0909288	-0.329834	-3.97558	7.92078e-05	0.00476764	1.19045	-0.0154351
GALNT3	-0.0425271	-0.817688	-3.95569	8.5905e-05	0.00513313	1.11564	-0.00674765
MBP	-0.0343389	0.036741	-3.95367	8.66139e-05	0.00513313	1.10806	-0.00594216
IRF5	-0.0880029	-2.11652	-3.95353	8.66627e-05	0.00513313	1.10754	-0.00914827
CLEC4G	-0.0895844	0.795111	-3.95302	8.6841e-05	0.00513313	1.10565	-0.0144835
SERPINB2	-0.14324	-0.336229	-3.95231	8.70944e-05	0.00513313	1.10297	-0.0240337
NCF4	-0.145281	-2.36889	-3.95044	8.77588e-05	0.00513749	1.09596	-0.0129512
ANKRD43	0.0988569	-3.1573	3.94824	8.85475e-05	0.00513749	1.08772	0.00725981
TXNDC5	-0.0488447	-0.726403	-3.9482	8.85636e-05	0.00513749	1.08755	-0.00766652
IGSF6	-0.245333	-0.0491846	-3.94709	8.89622e-05	0.00513749	1.08342	-0.040691
C11orf75	-0.0449519	0.617621	-3.94703	8.89844e-05	0.00513749	1.08319	-0.00740606
CRHBP	-0.102767	-1.0166	-3.94156	9.09835e-05	0.00523155	1.06272	-0.0156596
TEAD3	-0.0410764	-0.296562	-3.93598	9.30651e-05	0.00532958	1.04188	-0.00701304
FAM169B	-0.0818642	1.89689	-3.93132	9.48395e-05	0.00540929	1.02449	-0.00965773
PCDH12	-0.1041	0.213514	-3.92333	9.79562e-05	0.00554236	0.994718	-0.0175824
ITGAE	-0.170483	-0.212517	-3.92215	9.84252e-05	0.00554253	0.99032	-0.0287354
NTRK1	0.131907	2.30515	3.92135	9.87428e-05	0.00554253	0.987354	0.0123523
CLSTN1	0.0838004	-4.84539	3.91567	0.000101033	0.00564866	0.966246	0.00213126
RUNX3	0.0566869	-0.764583	3.91144	0.000102773	0.00572332	0.950529	0.00926336
GABRR1	-0.118424	-0.644425	-3.90333	0.000106186	0.00589019	0.920463	-0.0192319
SIGLEC9	-0.0949708	-0.814575	-3.89508	0.000109771	0.00606525	0.889912	-0.0148786
CD244	-0.161686	-3.70872	-3.89203	0.000111122	0.00611604	0.878653	-0.00720953
RAD51AP1	0.0800661	-3.06551	3.8815	0.000115915	0.00634706	0.839807	0.00533029
MPG	-0.0631809	-2.48081	-3.87047	0.000121151	0.00659107	0.799184	-0.00570184
SLC20A2	-0.0340727	0.0259917	-3.86269	0.000124974	0.00677303	0.770618	-0.0058978
ETV3L	-0.0815973	0.17086	-3.85779	0.000127439	0.00688024	0.752667	-0.0139884
PDGFRB	-0.0838888	1.34373	-3.84479	0.000134205	0.007218	0.705123	-0.0116903
ZFC3H1	0.119427	-4.15164	3.83129	0.000141592	0.00755782	0.6559	0.00603784
MAP1A	-0.10519	-1.92459	-3.82671	0.000144183	0.00765547	0.639248	-0.0121465
AIF1	-0.136557	-2.07411	-3.82467	0.000145351	0.00765547	0.631837	-0.0142214
KLHL8	-0.0862588	-2.2019	-3.82418	0.000145632	0.00765547	0.630066	-0.00870215
NLRC4	-0.061986	1.8035	-3.82382	0.000145844	0.00765547	0.628726	-0.00764993
TMBIM6	0.0785453	-3.50641	3.82332	0.000146128	0.00765547	0.626943	0.0047623
TNNI2	-0.0718462	0.126055	-3.81582	0.000150528	0.00783525	0.599703	-0.0123216
PER2	-0.0317603	-0.0238165	-3.81558	0.000150667	0.00783525	0.598853	-0.00549421
RB1CC1	0.020481	-1.04245	3.81355	0.000151885	0.00786965	0.591461	0.00312093
IL1R1	-0.0857139	1.51971	-3.8113	0.000153236	0.00791067	0.583331	-0.0116006
THRA	-0.0785432	-1.94203	-3.80937	0.000154407	0.00794215	0.576342	-0.00894743
CEBPE	-0.16584	0.117242	-3.80604	0.00015645	0.00801804	0.56428	-0.0286921
CD300C	-0.172874	-0.93407	-3.80179	0.000159092	0.00812402	0.548909	-0.0261071
KCNMB1	-0.113483	-1.75744	-3.79673	0.000162289	0.00825746	0.530651	-0.0127937
CDCA3	-0.060805	-1.88421	-3.79518	0.000163282	0.0082782	0.525054	-0.00696972
KIAA0232	-0.0503781	-1.44205	-3.78732	0.000168402	0.00850733	0.496721	-0.00674344
RALY	-0.0454734	-0.655108	-3.77684	0.000175463	0.00883246	0.459048	-0.00751421
STIP1	0.256679	#NAME?	3.77299	0.000178186	0.00893459	0.446097	0.0132978
CCR5	0.150094	2.34933	3.77192	0.000178869	0.00893459	0.441414	0.0140566
MTMR14	0.0704733	-2.48325	3.77118	0.000179387	0.00893459	0.438766	0.00684882
TP53INP2	-0.0419095	-0.781824	-3.76804	0.000181606	0.00898118	0.427492	-0.00660099
PKN3	0.0958126	-3.90618	3.76777	0.000181798	0.00898118	0.426523	0.00473342
TGFBRAP1	-0.0794153	-2.08241	-3.7564	0.000190046	0.00928749	0.385845	-0.00838204
GPR110	-0.112516	0.850005	-3.75636	0.000190071	0.00928749	0.385725	-0.0179908
C21orf62	-0.0753248	0.0553676	-3.7559	0.000190412	0.00928749	0.384083	-0.0129737
CCNY	-0.0439621	0.985737	-3.75148	0.00019372	0.00938977	0.368295	-0.00683963
CMIP	-0.157671	-1.92043	-3.75133	0.000193836	0.00938977	0.367746	-0.0170916
PGBD2	0.0433908	-0.736781	3.73893	0.000203402	0.00979435	0.323604	0.00715126
CXCR6	0.201426	2.44995	3.73872	0.000203573	0.00979435	0.322837	0.0174989
IGF1	-0.174188	-1.3929	-3.73606	0.000205684	0.00986238	0.313384	-0.0244397
FAM13A	-0.145831	-1.97794	-3.73093	0.000209815	0.0100265	0.295171	-0.0157038
LYST	-0.0590199	-0.133983	-3.7295	0.000210981	0.0100482	0.290093	-0.0101704
TSPAN16	-0.12304	-0.232921	-3.72706	0.000212983	0.0100843	0.281444	-0.0209044
GNB4	-0.0605072	-1.70382	-3.72672	0.000213264	0.0100843	0.280236	-0.00742299
ARAP1	-0.0343206	-0.435936	-3.72512	0.000214589	0.0100843	0.274563	-0.00579087
FBXL19	-0.120232	-1.43475	-3.71446	0.000223617	0.0104737	0.23683	-0.0161424
GPR44	-0.0858854	-1.77775	-3.71235	0.000225446	0.0105245	0.229375	-0.0102548
AHDC1	-0.0395774	-0.269753	-3.70752	0.000229684	0.0106871	0.212324	-0.00678091
GSN	-0.0505874	-1.37982	-3.7005	0.000235979	0.010944	0.187578	-0.00702341
DCAF16	0.0479496	-1.83279	3.69443	0.000241552	0.0111659	0.166218	0.00576264
DIABLO	0.0376894	-1.68487	3.69016	0.000245547	0.0113136	0.151211	0.00485387
EIF4G1	-0.0318419	-0.105579	-3.68026	0.000255042	0.0116879	0.116505	-0.00550474
HYAL2	-0.0350475	-1.1078	-3.67997	0.000255324	0.0116879	0.115497	-0.00523671
C2orf55	-0.0430602	-0.520791	-3.67699	0.000258263	0.0117843	0.10503	-0.00714753
CD177	-0.110723	-0.443984	-3.67493	0.000260298	0.0118389	0.0978526	-0.0182587
C5AR1	-0.102834	-2.94116	-3.67369	0.000261537	0.0118572	0.0935089	-0.00738153
C22orf43	0.159048	1.74906	3.66908	0.000266192	0.0120296	0.0773802	0.0168082
KIAA0430	0.0899805	-3.74561	3.66372	0.000271694	0.0122392	0.0586745	0.00483658
PCBP3	0.143262	2.79923	3.66191	0.000273575	0.0122848	0.0523691	0.00955674
TEF	-0.107794	-2.31166	-3.65914	0.000276482	0.0123761	0.0427055	-0.0097993
MON2	0.0918157	-4.16894	3.65543	0.00028042	0.0125128	0.0297797	0.00339528
PQLC2	-0.0398133	-0.577878	-3.65329	0.000282712	0.0125753	0.0223434	-0.00659143
AQP9	0.113971	1.81066	3.65187	0.000284237	0.0126036	0.0174241	0.0129378
MESDC2	0.263746	#NAME?	3.64833	0.000288313	0.0126905	0.00726553	0.00666449
PHYH	-0.0478985	-0.907762	-3.64828	0.000288152	0.0126905	0.00492507	-0.0074595
FAR2	-0.0719067	1.83183	-3.64761	0.00028889	0.0126905	0.00258868	-0.00852004
GDE1	0.0758427	-3.34367	3.64308	0.000293903	0.0128365	-0.0131302	0.0046041
C10orf95	-0.147618	-2.09632	-3.64297	0.000294028	0.0128365	-0.0135176	-0.0146529
RUFY3	0.0922709	3.06739	3.64049	0.000296811	0.0129181	-0.0221222	0.00610128
CYLD	0.0362746	-2.40398	3.6368	0.000300988	0.0130597	-0.0348875	0.00346429
MPP7	-0.0883816	2.44835	-3.63567	0.000302286	0.0130759	-0.0388185	-0.00814688
ICAM2	-0.0479797	-0.246682	-3.63275	0.000305643	0.0131732	-0.0489069	-0.00823327
HEXDC	-0.0949223	-1.33056	-3.63181	0.000306741	0.0131732	-0.0521818	-0.0135696
TMEM87B	0.0850914	-3.09964	3.6313	0.000307327	0.0131732	-0.0539242	0.00645337
GDI2	0.0862331	-3.11953	3.62509	0.000314641	0.0134459	-0.075402	0.0060312
PDE6G	-0.0591829	0.302668	-3.62031	0.00032038	0.0136252	-0.0919027	-0.0100765
C1orf175	-0.0528141	1.18442	-3.61999	0.000320763	0.0136252	-0.0929946	-0.00780599
C18orf22	0.252215	#NAME?	3.61682	0.000324962	0.0137542	-0.100758	0.00456618
GSDMC	-0.0811647	1.06714	-3.61517	0.000326657	0.0137542	-0.109615	-0.012359
NFIL3	-0.0533241	-0.537664	-3.61512	0.000326716	0.0137542	-0.10978	-0.00886111
BTK	-0.0925174	-0.321523	-3.6127	0.000329714	0.0138392	-0.118118	-0.0156581
AVPR1B	-0.0702644	0.613358	-3.61121	0.000331564	0.0138441	-0.123224	-0.0115036
YPEL5	-0.0492689	-1.62746	-3.6106	0.000332338	0.0138441	-0.125351	-0.00613568
KCNA2	-0.0831649	1.95567	-3.60901	0.000334332	0.0138441	-0.130812	-0.00973725
SNX11	0.0474955	-1.2155	3.60896	0.000334387	0.0138441	-0.130962	0.00711354
C3orf17	0.100861	-4.19301	3.60869	0.000334726	0.0138441	-0.131886	0.00306791
LPAR2	0.128715	-3.49309	3.60221	0.000342994	0.0141447	-0.154151	0.00884445
PTP4A2	0.0434008	-1.06365	3.60016	0.000345652	0.0142129	-0.161196	0.00669799
UGGT1	0.0833016	-4.52196	3.59777	0.000348772	0.0142811	-0.169394	0.00229963
NET1	-0.137964	-2.46191	-3.59735	0.000349328	0.0142811	-0.170847	-0.0111632
NFAM1	-0.243297	-3.92115	-3.59229	0.000356029	0.014513	-0.188178	-0.00694511
KAZALD1	-0.0880777	-0.751964	-3.58859	0.000361004	0.0146315	-0.200836	-0.0139147
ABCB4	0.149915	-4.78737	3.57988	0.00037297	0.0150304	-0.230571	0.00423674
GCNT2	-0.0489501	0.508231	-3.57185	0.000384344	0.0154447	-0.257955	-0.00820804
INPP5B	-0.110573	-2.52482	-3.56751	0.000390617	0.0156371	-0.272712	-0.00977523
EMCN	-0.152013	-2.43991	-3.56467	0.000394773	0.0157298	-0.282357	-0.0127292
TLR9	-0.10627	-1.83539	-3.56365	0.000396277	0.0157453	-0.285822	-0.0119867
C9orf139	-0.040654	-1.49747	-3.56003	0.000401666	0.0158269	-0.29813	-0.00543014
SYTL3	-0.0896331	-1.84013	-3.56002	0.000401686	0.0158269	-0.298178	-0.0106275
TTC21A	0.0947586	-4.78014	3.55279	0.000412639	0.0161791	-0.322687	0.00299047
C12orf70	-0.0723535	0.860626	-3.55202	0.000413812	0.0161791	-0.325273	-0.0116276
SC4MOL	0.0351247	-1.17516	3.55163	0.000414412	0.0161791	-0.326592	0.00530123
HGF	-0.142544	-0.825075	-3.55112	0.000415201	0.0161791	-0.328325	-0.0216098
TMEM159	-0.123393	-2.19527	-3.54872	0.000418924	0.0162793	-0.336456	-0.0118377
CLEC4E	-0.167402	-2.16796	-3.54664	0.000422181	0.0163609	-0.343509	-0.0172387
DLK2	0.0596236	-2.5217	3.54471	0.000425208	0.0163887	-0.350017	0.00582877
RRBP1	-0.047672	-1.07753	-3.54471	0.000425214	0.0163887	-0.350029	-0.0071943
ZMIZ1	-0.0376555	0.558319	-3.54382	0.000426623	0.0163983	-0.353041	-0.00628644
CSF2RB	-0.100074	1.09852	-3.54216	0.000429256	0.0164548	-0.358644	-0.0148604
NACC2	-0.0341035	0.213469	-3.53956	0.000433408	0.0165244	-0.36741	-0.00587185
ANXA3	-0.127994	-3.35828	-3.53643	0.000438463	0.0166275	-0.377969	-0.0078891
EIF5A	0.107158	-3.71547	3.53419	0.00044211	0.016721	-0.38551	0.0074199
CDH24	-0.0409451	-1.01215	-3.53189	0.000445901	0.0168194	-0.393282	-0.00607671
ZKSCAN3	-0.0372868	-0.0516787	-3.5303	0.000448531	0.0168489	-0.398636	-0.0064421
CD7	0.0894078	0.72908	3.52998	0.000449066	0.0168489	-0.399721	0.014308
C1orf198	0.0322666	-1.79757	3.52761	0.000453018	0.0169522	-0.407697	0.00412199
PDC	-0.0617898	0.751129	-3.52481	0.00045773	0.0170833	-0.417114	-0.0100556
C17orf64	-0.12956	1.02826	-3.52269	0.000461314	0.0171203	-0.424213	-0.0201551
PRX	-0.174097	2.93069	-3.52233	0.000461941	0.0171203	-0.425449	-0.015444
C5orf40	0.139908	3.03229	3.52208	0.000462352	0.0171203	-0.426259	0.00916862
RAB13	-0.196265	-1.53887	-3.52035	0.000465314	0.0171403	-0.432069	-0.0243624
ADAMTSL2	-0.0356317	-0.571368	-3.51962	0.000466584	0.0171424	-0.434551	-0.00589997
GGPS1	0.0636929	-1.82261	3.51875	0.000468082	0.0171529	-0.437466	0.00768901
ARL5A	0.028624	-1.3007	3.51394	0.000476451	0.0174145	-0.45359	0.00413381
GPSM2	-0.0426781	-1.60459	-3.51126	0.000481181	0.0175396	-0.462579	-0.0054482
ITPRIP	-0.0354665	-0.381131	-3.51059	0.000482355	0.0175396	-0.464795	-0.00601765
ADCY3	0.105679	1.52113	3.50435	0.000493567	0.0178555	-0.485695	0.0132979
CTSD	0.122743	-4.84848	3.49908	0.000503218	0.0181582	-0.503306	0.00366219
NCOA4	-0.0523688	-0.779543	-3.49813	0.000504964	0.0181749	-0.506456	-0.00847961
ARHGAP27	-0.0455356	1.10823	-3.49375	0.000513143	0.0184223	-0.521064	-0.00682695
TM4SF5	0.0934672	1.60401	3.49209	0.000516291	0.0184557	-0.526625	0.0109119
MS4A1	0.087331	1.02494	3.49188	0.000516682	0.0184557	-0.527313	0.0129543
ARHGEF1	0.0440696	-3.07275	3.48713	0.000525746	0.0186851	-0.543122	0.00310035
P2RY6	-0.0448297	1.02047	-3.48292	0.00053391	0.0189277	-0.557128	-0.00686091
LCK	0.0697941	1.01599	3.47786	0.000543869	0.0192326	-0.573921	0.0105134
SPAG6	0.136853	-4.96179	3.47388	0.000551842	0.0194174	-0.587144	0.00394213
STAT5B	0.0348609	-0.910176	3.47236	0.000554906	0.0194599	-0.592176	0.0055187
ESPNL	-0.101805	-0.846058	-3.47192	0.000555801	0.0194599	-0.59364	-0.0156472
STEAP3	-0.035637	0.571209	-3.47098	0.000557703	0.0194783	-0.596743	-0.00591795
CSK	0.0529681	-2.4157	3.46773	0.000564355	0.0196621	-0.607514	0.00495219
DNAJC8	0.160921	-3.19049	3.46273	0.000574725	0.0199252	-0.624053	0.0127836
HOXB3	-0.0552229	0.927482	-3.46152	0.000577247	0.0199637	-0.628028	-0.00862996
IL18	-0.1285	-1.57439	-3.45967	0.000581158	0.0200499	-0.63416	-0.0161259
HPGDS	-0.163742	-1.25334	-3.45826	0.00058414	0.0201038	-0.638808	-0.021667
LST1	-0.092583	-2.27829	-3.45705	0.000586724	0.0201437	-0.642816	-0.0087709
SUCNR1	0.132478	2.53434	3.45612	0.000588704	0.0201627	-0.645874	0.0112342
OPRL1	-0.034158	-0.520117	-3.45253	0.000596437	0.0203783	-0.657724	-0.00571596
NOD1	-0.0467431	-0.417912	-3.44765	0.00060707	0.0206916	-0.673764	-0.0079153
LNX2	-0.0313909	0.167759	-3.44568	0.000611437	0.0207903	-0.68027	-0.00542082
MUM1	-0.0584591	0.077198	-3.43892	0.000626577	0.021254	-0.702468	-0.0100989
CUL1	-0.034774	-0.664051	-3.43779	0.000629154	0.0212569	-0.706193	-0.00572094
RETN	-0.0868949	-0.845863	-3.43648	0.00063213	0.0212892	-0.710475	-0.0135335
MMAA	0.0218073	-2.02341	3.43554	0.000634285	0.0213111	-0.713563	0.00238448
C20orf26	-0.0807623	-1.16771	-3.43422	0.000637326	0.0213625	-0.717902	-0.0116914
IL17RC	-0.12943	-2.07879	-3.43313	0.000639835	0.0213959	-0.721467	-0.0131033
TMEM136	-0.079501	-1.37986	-3.43237	0.000641597	0.0214042	-0.723963	-0.0110081
PRDM1	0.0409829	-1.63389	3.43048	0.000645987	0.0215	-0.730149	0.00537794
VPS13B	0.132635	-3.66574	3.42468	0.000659662	0.0218629	-0.74915	0.0073175
ARID3A	-0.0709357	-2.75484	-3.42454	0.000659983	0.0218629	-0.749592	-0.00552237
FAM149B1	0.0982601	-3.43892	3.42098	0.000668515	0.0220423	-0.76124	0.00737116
SLC39A11	0.0861397	-2.08958	3.41953	0.00067201	0.022106	-0.765969	0.00987407
ST3GAL3	-0.0769823	-2.33026	-3.41627	0.000679934	0.0223148	-0.776598	-0.00737851
SLFN12L	0.166699	1.48438	3.41172	0.000691154	0.0226305	-0.791436	0.0213316
CIR1	0.0562657	-4.207	3.41065	0.000693835	0.0226658	-0.794946	0.00201702
DDX59	0.0596775	-4.26856	3.4094	0.000696946	0.022715	-0.799001	0.00207466
DYNLL2	0.103428	-4.1761	3.40792	0.000700671	0.0227773	-0.803833	0.00445046
FAIM3	0.0635966	-1.42345	3.40658	0.00070404	0.0227887	-0.808182	0.00893524
NRF1	-0.0318659	-0.506007	-3.40394	0.000710754	0.0229534	-0.816783	-0.00532243
KIAA0020	-0.0505407	-0.322797	-3.40247	0.000714489	0.0230215	-0.821534	-0.00862512
ETS1	-0.0371718	0.37853	-3.40178	0.000716266	0.0230263	-0.823784	-0.00633659
AVP	-0.0818916	-0.869438	-3.39925	0.00072281	0.023184	-0.832026	-0.0125497
ACOT7	-0.0530085	0.35671	-3.39104	0.000744344	0.0237867	-0.858623	-0.0090107
GPR171	0.127445	1.4588	3.38993	0.000747306	0.0237867	-0.862221	0.0172312
NKG7	-0.12214	-2.72768	-3.38986	0.000747514	0.0237867	-0.862473	-0.009853
KHNYN	0.135181	-4.44518	3.38917	0.000749352	0.0237867	-0.864697	0.00595963
CD63	0.0783746	-4.36559	3.38832	0.000751618	0.0237867	-0.867433	0.00252286
IL2RA	0.0705674	-0.865558	3.38823	0.000751875	0.0237867	-0.867742	0.0117523
MFSD11	0.0622782	-4.25273	3.38767	0.000753372	0.0237867	-0.869544	0.00206742
NSUN5C	-0.0596793	-1.59001	-3.37859	0.0007782	0.0244614	-0.898907	-0.00760249
ZBTB22	0.0323568	-1.22076	3.37474	0.000788949	0.0246785	-0.911327	0.00480228
KCNH2	-0.106183	-1.00511	-3.37378	0.000791636	0.0246785	-0.914405	-0.0156175
PKLR	0.10882	3.50911	3.37362	0.000792085	0.0246785	-0.914919	0.00598867
TIGD2	-0.130733	0.135135	-3.3716	0.000797815	0.0248024	-0.921444	-0.0224071
BCR	0.0976506	-4.79992	3.36175	0.000826247	0.025518	-0.953136	0.00247226
ZNF512	0.0893788	-2.91134	3.3611	0.00082816	0.0255214	-0.955229	0.0071468
STMN1	0.0619921	-4.21233	3.35568	0.000844239	0.0259603	-0.972627	0.00221663
CLIC1	0.0975643	-4.20491	3.35501	0.000846238	0.0259654	-0.974766	0.00388929
LILRA3	-0.0526364	-0.265578	-3.35028	0.000860536	0.0263469	-0.989922	-0.00897288
SEC63	0.369167	#NAME?	3.33983	0.000899589	0.0270471	-0.991972	0.00625609
TENC1	-0.03978	0.627324	-3.34804	0.000867387	0.0264748	-0.997094	-0.00659555
SEPHS1	-0.0827545	0.94668	-3.34509	0.000876489	0.0266275	-1.00653	-0.0129833
FLVCR1	0.0991945	-3.68184	3.34485	0.000877228	0.0266275	-1.0073	0.00636131
LIME1	0.0764719	-0.568584	3.34109	0.000888973	0.026895	-1.01932	0.0129587
GPT2	-0.053316	0.645077	-3.34081	0.000889844	0.026895	-1.02021	-0.00872688
WFIKKN1	-0.097489	-2.87928	-3.33964	0.000893524	0.0269486	-1.02394	-0.00663912
HEXIM2	0.0722667	-4.38182	3.3374	0.000900614	0.0270471	-1.03109	0.00244176
APBA3	0.0614149	-1.01222	3.33395	0.000911654	0.0272696	-1.0421	0.00951967
TRAPPC2L	0.0636311	-4.48288	3.33388	0.000911878	0.0272696	-1.04232	0.00195396
ODF3B	-0.141234	-2.68534	-3.33296	0.000914843	0.0273005	-1.04526	-0.0102593
YTHDF3	0.0519996	-3.2749	3.32082	0.000954768	0.028432	-1.08386	0.00320948
GPD2	-0.0494775	-1.26821	-3.3202	0.000956834	0.0284336	-1.08581	-0.00712207
CRNKL1	-0.139494	0.939005	-3.3187	0.000961916	0.028511	-1.0906	-0.0217282
TNFAIP2	0.136126	2.18225	3.31729	0.000966687	0.028511	-1.09506	0.0128404
PTMS	0.155034	-4.20683	3.31705	0.000967501	0.028511	-1.09583	0.00932068
SLC27A1	0.132143	-2.62884	3.31618	0.000970455	0.0285386	-1.09858	0.0139486
ATP8B4	-0.137491	-1.91346	-3.3138	0.000978576	0.0286642	-1.10611	-0.0159281
DBNL	0.0877492	-3.44949	3.31331	0.000980289	0.0286642	-1.10769	0.00434949
MBLAC1	0.0849851	-3.9963	3.31316	0.000980805	0.0286642	-1.10816	0.00368465
HTRA4	-0.114704	-0.793689	-3.3111	0.000987911	0.0288124	-1.11468	-0.017994
CALML4	-0.0910339	-0.00402355	-3.3098	0.000992429	0.0288846	-1.1188	-0.0157326
GBA2	0.0862856	-4.08678	3.30902	0.000995147	0.0289042	-1.12127	0.00357564
CSF3R	-0.111695	-1.98182	-3.30545	0.00100765	0.0291475	-1.13254	-0.0119706
KRT72	-0.0950208	-0.408871	-3.30434	0.00101158	0.0292015	-1.13606	-0.0157945
GRIN2D	-0.0692438	-1.0487	-3.30012	0.00102662	0.0295204	-1.14938	-0.0105508
CCL2	-0.0732851	-1.45665	-3.30007	0.0010268	0.0295204	-1.14954	-0.0101254
INF2	-0.0433196	0.454464	-3.2981	0.00103389	0.0296642	-1.15576	-0.00730493
MFN1	0.0972058	-4.20498	3.29681	0.00103858	0.0297223	-1.15984	0.00487927
ITGB1BP2	-0.177859	-0.133805	-3.29589	0.00104192	0.0297223	-1.16274	-0.0297929
FAM108B1	-0.0428025	-1.26887	-3.29555	0.00104315	0.0297223	-1.1638	-0.00611016
ZMPSTE24	0.0922784	-3.5173	3.29523	0.00104433	0.0297223	-1.16482	0.00626418
TLR8	-0.308364	0.760043	-3.29376	0.00104968	0.0297835	-1.16943	-0.0457827
ANKRD49	0.069476	-4.02322	3.29348	0.0010507	0.0297835	-1.17032	0.00315477
TNFRSF17	0.166399	2.9942	3.29291	0.00105279	0.0297835	-1.17211	0.00981409
SLC17A9	-0.154268	-2.14003	-3.29124	0.00105896	0.0298981	-1.17738	-0.0149106
ANGPTL1	-0.1054	1.58006	-3.28543	0.00108062	0.030449	-1.19565	-0.0154166
CDH5	-0.0799902	0.894419	-3.2835	0.00108789	0.0305928	-1.2017	-0.0128331
TAGLN3	-0.122644	-1.83228	-3.28022	0.00110039	0.0308217	-1.212	-0.0144694
CBARA1	-0.0553983	0.504642	-3.27859	0.00110664	0.0309355	-1.21711	-0.00931034
DARC	-0.0619084	0.452221	-3.275	0.00112053	0.0312117	-1.22836	-0.0103361
KIAA0513	-0.0452263	0.54557	-3.2749	0.00112093	0.0312117	-1.22868	-0.00755207
CYB5D2	0.0512301	-4.15021	3.27008	0.00113985	0.0316308	-1.24377	0.00189174
TMC1	-0.0651066	2.07292	-3.26993	0.00114045	0.0316308	-1.24426	-0.00705989
CD79A	-0.0798469	-1.55726	-3.26779	0.00114896	0.0318043	-1.25095	-0.0101521
DLEU7	-0.186431	-2.19093	-3.26393	0.0011644	0.0320388	-1.26299	-0.017969
TP53	0.0198062	-1.63116	3.26386	0.0011647	0.0320388	-1.26322	0.00253233
CCDC78	-0.0830496	-1.17706	-3.2631	0.00116776	0.0320388	-1.26558	-0.0117608
NME5	-0.0946912	-2.2496	-3.26254	0.00117003	0.0320388	-1.26734	-0.00921821
KIAA1274	-0.0394844	-0.721711	-3.26236	0.00117078	0.0320388	-1.26791	-0.00641421
CLEC9A	-0.157287	0.764069	-3.26159	0.00117388	0.0320388	-1.2703	-0.0251925
CAPG	-0.0752408	-0.908539	-3.26128	0.00117516	0.0320388	-1.27128	-0.011629
MLC1	-0.0957286	-3.35836	-3.26118	0.00117555	0.0320388	-1.27158	-0.00555327
GAL3ST1	-0.061672	0.10956	-3.25742	0.00119094	0.0323959	-1.2833	-0.0105361
LARP7	0.0317657	-2.87282	3.25686	0.00119327	0.0323969	-1.28506	0.00246638
BMPR1A	-0.0363554	0.97193	-3.25483	0.00120164	0.0325618	-1.29136	-0.00563534
LRRC2	-0.0443668	0.537614	-3.2542	0.00120429	0.032571	-1.29334	-0.00742119
VILL	-0.0831206	1.88106	-3.25145	0.00121577	0.0327601	-1.3019	-0.0101541
SSX1	0.083773	2.22488	3.25088	0.00121815	0.0327601	-1.30366	0.00822564
FNBP1L	0.0943538	-4.97779	3.25087	0.00121822	0.0327601	-1.30371	0.00226221
CLDND1	0.0639739	-4.21854	3.24863	0.00122767	0.0329513	-1.31067	0.00252702
C22orf26	-0.309969	-3.07179	-3.24488	0.00124365	0.033317	-1.32232	-0.0209378
ALOX15B	-0.111156	-0.923922	-3.24376	0.00124846	0.0333175	-1.3258	-0.0169183
BCMO1	-0.0780638	-2.9186	-3.24372	0.00124865	0.0333175	-1.32593	-0.00561941
AGBL2	-0.161726	-2.46005	-3.24196	0.00125621	0.0334004	-1.33137	-0.013387
PSMD1	0.0768242	-3.85476	3.238	0.00127346	0.0337956	-1.34365	0.00398051
CELA2A	0.105021	3.27584	3.23702	0.00127777	0.0338464	-1.34669	0.00587289
PRKCD	-0.0312924	-0.637432	-3.23425	0.00128999	0.0339167	-1.35527	-0.00513893
ADIPOQ	-0.0355059	-0.127874	-3.23347	0.00129348	0.0339167	-1.3577	-0.00604344
CSNK1G3	0.0255051	-1.41873	3.23268	0.00129697	0.0339167	-1.36012	0.00354777
FEN1	0.0425874	-3.10049	3.23162	0.00130171	0.0339167	-1.36341	0.00297742
KIAA1009	-0.0765169	-2.29455	-3.23133	0.00130302	0.0339167	-1.36431	-0.00723411
ARHGAP1	0.0190286	-0.535957	3.23122	0.00130349	0.0339167	-1.36464	0.00321171
ZNF337	-0.037291	-0.994303	-3.23118	0.00130369	0.0339167	-1.36478	-0.00569718
NYNRIN	-0.131487	-3.54324	-3.23102	0.0013044	0.0339167	-1.36526	-0.00650043
IQSEC1	-0.0771802	-2.01691	-3.2279	0.00131846	0.0342194	-1.37492	-0.00828493
ZSWIM5	0.0849389	-4.21997	3.22193	0.00134574	0.0347362	-1.39335	0.00343224
EVPL	-0.120284	0.188157	-3.22028	0.00135335	0.0348383	-1.39842	-0.0202916
IMPA2	0.134508	-2.83954	3.22001	0.00135462	0.0348383	-1.39926	0.0140737
ARIH2	0.0233871	-1.92235	3.21873	0.00136058	0.0348819	-1.40322	0.00267903
SPRED2	-0.0685579	-1.25423	-3.21858	0.00136124	0.0348819	-1.40366	-0.00942901
FABP3	-0.0870908	-0.980873	-3.21743	0.00136663	0.0349168	-1.40721	-0.0128754
DUOX1	-0.0363225	0.746831	-3.21707	0.00136832	0.0349168	-1.40832	-0.00592997
CAMKK2	-0.035949	-0.870222	-3.21671	0.00137001	0.0349168	-1.40943	-0.00566141
ITPRIPL2	0.174853	-5.13098	3.21381	0.00138365	0.0351866	-1.41834	0.00471294
SEPP1	-0.129256	-2.33663	-3.21314	0.00138686	0.0351866	-1.42043	-0.0106337
TEKT5	0.120403	1.21146	3.21288	0.00138806	0.0351866	-1.42121	0.0160216
MYLK4	-0.0879995	0.904598	-3.21208	0.00139188	0.0352203	-1.42368	-0.014091
RNMT	0.0437803	-2.5397	3.20994	0.00140209	0.0354152	-1.43025	0.00381382
FAM72B	0.107921	-3.72049	3.20903	0.00140644	0.0354619	-1.43304	0.00743683
STAP1	0.11354	-2.91749	3.2069	0.00141672	0.0356574	-1.43959	0.00926949
OXT	-0.20589	-0.569136	-3.20632	0.00141954	0.0356651	-1.44138	-0.0314102
S100A10	0.0318426	-0.803311	3.20463	0.00142775	0.0358077	-1.44656	0.00518553
INPP4B	-0.0326379	-0.245875	-3.20406	0.00143053	0.0358139	-1.44831	-0.00559269
TRPM4	0.0837107	-3.37901	3.20312	0.00143513	0.0358655	-1.4512	0.00547638
PLA2G3	-0.134043	2.81758	-3.20133	0.0014439	0.0360212	-1.45668	-0.0111333
CCDC102A	-0.0456038	-1.01769	-3.19965	0.0014522	0.0361643	-1.46183	-0.00704596
CYP24A1	0.114895	-2.38189	3.19641	0.00146832	0.0365015	-1.47175	0.0116778
SRC	-0.0379278	0.111066	-3.19453	0.00147775	0.0365814	-1.47751	-0.00655073
C1S	-0.0535904	1.04967	-3.1941	0.00147989	0.0365814	-1.47881	-0.0082562
PRDM2	-0.0298075	-0.0182625	-3.18824	0.00150969	0.0371541	-1.49672	-0.00514386
C20orf112	-0.0354585	-0.0892575	-3.18811	0.00151033	0.0371541	-1.49711	-0.00612004
SULT1C4	-0.144916	-1.47986	-3.1872	0.00151502	0.037182	-1.49989	-0.0188558
HSPBP1	0.120128	-4.21739	3.18687	0.00151672	0.037182	-1.5009	0.00638995
COX7A2	0.0894188	-2.93366	3.18563	0.0015231	0.0372738	-1.50467	0.00652823
HNRNPA3	-0.0687463	-1.55909	-3.18148	0.00154473	0.0377379	-1.51734	-0.00834595
SPARC	-0.0706867	-2.0413	-3.17837	0.0015611	0.0380719	-1.52681	-0.00779824
MGST1	-0.0496224	0.853888	-3.17639	0.00157163	0.0382627	-1.53284	-0.00793765
TTC33	0.0211701	0.0296487	3.17354	0.00158684	0.0385627	-1.5415	0.00366313
PACSIN1	-0.0418331	1.03381	-3.17306	0.0015894	0.0385627	-1.54294	-0.0064387
MFSD2A	0.114689	-2.99923	3.17079	0.00160167	0.0387938	-1.54985	0.00951406
GLCCI1	0.126662	-2.14324	3.16936	0.00160942	0.0388118	-1.55418	0.0177106
H2AFJ	0.129932	-4.12735	3.16898	0.00161152	0.0388118	-1.55536	0.00752731
CSF3	-0.0864578	-1.2166	-3.16895	0.00161165	0.0388118	-1.55543	-0.0124263
ZNF583	0.0533729	-3.13304	3.1685	0.00161414	0.0388118	-1.55682	0.00342424
ARMC5	0.0545364	-3.93494	3.16813	0.00161613	0.0388118	-1.55792	0.00207593
C1orf122	0.0512848	-3.6824	3.16453	0.00163594	0.039221	-1.56886	0.00276921
POLR3A	0.0832172	-3.52985	3.16129	0.00165392	0.039585	-1.57867	0.00555099
RNF26	0.0681827	-3.35514	3.1584	0.00167008	0.0398923	-1.58739	0.00411973
RAB22A	0.0690563	-3.62234	3.15799	0.0016724	0.0398923	-1.58864	0.00383175
ARVCF	-0.0727857	-1.3195	-3.15332	0.00169895	0.0404574	-1.60278	-0.00957513
GNGT2	0.074549	1.32605	3.15247	0.00170379	0.0405043	-1.60532	0.0102301
FAM196B	-0.0597709	2.11072	-3.15104	0.001712	0.0406313	-1.60964	-0.00637955
SLC35B1	0.0581075	-3.32632	3.14947	0.0017211	0.040675	-1.6144	0.00339572
TTLL1	0.0201187	-2.23496	3.14933	0.00172187	0.040675	-1.61479	0.0020335
LRMP	-0.0518373	-0.383896	-3.14923	0.00172247	0.040675	-1.61511	-0.00841518
PCDHB1	-0.131406	-1.69678	-3.14868	0.00172568	0.0406828	-1.61678	-0.0161913
PTPN12	-0.0431547	-1.11122	-3.14352	0.00175585	0.0413253	-1.63232	-0.00638945
NUPR1	-0.0578965	0.895985	-3.14233	0.00176289	0.0414221	-1.63591	-0.00921303
CRHR2	0.14622	-5.2491	3.14142	0.00176829	0.0414801	-1.63866	0.00322408
PPP3CB	0.115351	-3.91078	3.14032	0.00177479	0.0415105	-1.64195	0.00668265
SOD1	0.166418	-6.04943	3.14021	0.00177546	0.0415105	-1.64228	0.00344162
SRP54	0.0700264	-3.75558	3.13587	0.00180149	0.042008	-1.65533	0.00351017
RNF19A	-0.0318231	-0.20792	-3.1355	0.00180373	0.042008	-1.65645	-0.00546845
DNPEP	0.0929393	-3.02904	3.13216	0.00182399	0.0422957	-1.66646	0.00805291
GK2	0.124681	1.71978	3.13037	0.00183497	0.0424807	-1.67184	0.0134898
NDUFA5	0.113691	-2.00608	3.12888	0.00184416	0.0426235	-1.67632	0.0126784
WDR59	0.0891487	-2.18099	3.12664	0.00185803	0.0428043	-1.68303	0.010191
DPM3	0.115627	-4.32876	3.12468	0.00187024	0.0430154	-1.6889	0.00426866
CXCR5	0.0927067	2.8374	3.12349	0.00187769	0.0431169	-1.69247	0.00603804
EIF6	0.083565	-3.3579	3.12214	0.00188618	0.043236	-1.69651	0.00604473
CD59	-0.0344121	-0.877507	-3.12169	0.001889	0.043236	-1.69785	-0.00542422
CLRN1	0.10835	2.47366	3.12072	0.00189511	0.0432822	-1.70074	0.00839906
LOC643008	-0.0364457	1.07673	-3.1204	0.00189713	0.0432822	-1.7017	-0.00552296
MTHFD1L	0.0634173	-3.88196	3.11945	0.00190318	0.0433503	-1.70455	0.00282803
TMEM91	-0.0453766	-1.91476	-3.1172	0.00191754	0.043511	-1.71128	-0.00516531
PACSIN2	-0.0603403	1.3651	-3.11689	0.00191947	0.043511	-1.71218	-0.00868952
ZNF385A	-0.0449384	-1.57164	-3.11357	0.00194086	0.0439256	-1.72211	-0.00577986
C7orf68	0.0722465	-4.36671	3.11137	0.00195511	0.0441774	-1.72866	0.00277877
LIX1	-0.0856045	-2.17973	-3.10731	0.00198171	0.0446972	-1.74076	-0.00864626
FAM54A	0.0759765	-3.54789	3.1069	0.00198443	0.0446972	-1.74199	0.00425575
POU2F1	-0.0305363	-0.480093	-3.10347	0.00200719	0.0451378	-1.7522	-0.0051437
SNRK	-0.0433457	-0.454966	-3.10224	0.00201541	0.0452507	-1.75586	-0.00724636
NXPH4	0.0824104	-4.81467	3.09586	0.00205853	0.0460726	-1.7748	0.00193374
PCYT1A	0.0370775	0.237248	3.09332	0.00207595	0.0463439	-1.78235	0.00637146
GNAO1	0.0608529	-2.62286	3.09314	0.0020772	0.0463439	-1.78289	0.00566055
ZNF91	0.0696157	-4.61821	3.09139	0.00208928	0.04654	-1.78807	0.00177767
MMRN2	-0.076742	-0.439013	-3.09053	0.00209523	0.046599	-1.79061	-0.0126207
DPM2	-0.0601305	-1.49591	-3.08993	0.00209938	0.046618	-1.79238	-0.00786037
ITGA7	0.0993598	-4.10961	3.08677	0.00212148	0.0470351	-1.80176	0.00501548
VAPB	0.0948911	-4.58589	3.08313	0.00214715	0.0474626	-1.81251	0.00333594
ITGB7	0.0598564	-1.98041	3.08308	0.00214748	0.0474626	-1.81265	0.00687708
PLEKHA5	-0.0404421	1.74404	-3.07874	0.00217847	0.0480726	-1.82546	-0.0050743
HAGHL	0.0580407	-2.18787	3.07488	0.00220643	0.0485411	-1.83686	0.00669186
TNFAIP8	-0.148487	-3.59375	-3.07474	0.00220747	0.0485411	-1.83729	-0.00834568
CYP27B1	-0.0841536	-0.22627	-3.07439	0.00221	0.0485411	-1.83831	-0.0141812
ARSB	-0.0636159	-1.90926	-3.0721	0.00222671	0.0488323	-1.84505	-0.0070862
HBZ	0.0897257	3.29884	3.07051	0.00223844	0.0490135	-1.84974	0.00487405
FOLR2	-0.118497	2.2938	-3.06861	0.00225246	0.0492442	-1.85532	-0.0146191
CDK1	0.0406849	-3.50579	3.06794	0.00225744	0.049277	-1.8573	0.00220114
LEPROT	0.153128	-5.01148	3.06728	0.00226238	0.0493087	-1.85925	0.00342096
SAMD13	-0.133431	-2.7813	-3.0659	0.00227262	0.0494557	-1.86329	-0.00977085
AP1G2	0.0685432	-3.65717	3.0638	0.00228844	0.0497234	-1.86948	0.00372809
IL11RA	-0.0410114	-0.16246	-3.06235	0.0022993	0.0498829	-1.87372	-0.00704562

## Sheet: 1stExon DMGs
Table S5 Differentially methylated gene list
geneName	logFC	AveExpr	t	P.Value	adj.P.Val	B	delta.of.beta
PLEK	-0.278289	-2.34599	-6.59703	9.56185e-11	8.54455e-07	13.929	-0.0257292
AZU1	-0.200797	-0.0570841	-6.57516	1.09644e-10	8.54455e-07	13.8007	-0.0341435
TXK	0.19992	1.04814	6.46644	2.1528e-10	1.11845e-06	13.1684	0.0298981
GPR114	-0.26284	-2.72218	-6.39009	3.43877e-10	1.33992e-06	12.7297	-0.020688
NCF2	-0.247584	-2.45865	-6.23764	8.64062e-10	2.69345e-06	11.8672	-0.0222103
HAL	-0.242791	-1.37407	-6.09275	2.03894e-09	5.29649e-06	11.0644	-0.0334005
SLC16A3	-0.15269	-1.86926	-5.91258	5.79287e-09	1.20952e-05	10.089	-0.0173539
RAPGEF2	-0.25241	-1.04286	-5.89428	6.43156e-09	1.20952e-05	9.99137	-0.0374612
C6orf105	-0.152754	0.54033	-5.86467	7.61334e-09	1.20952e-05	9.83395	-0.0251798
BMP10	-0.159752	1.29461	-5.86131	7.76032e-09	1.20952e-05	9.8161	-0.0225402
PILRA	-0.183982	-1.66171	-5.83787	8.86353e-09	1.25588e-05	9.69209	-0.0228666
CD1C	0.187505	1.51996	5.78934	1.16562e-08	1.51394e-05	9.43662	0.0243435
KRT17	-0.214739	-1.46525	-5.76725	1.31946e-08	1.56342e-05	9.32102	-0.0282105
LRG1	-0.220914	-0.500887	-5.75612	1.40433e-08	1.56342e-05	9.2629	-0.0361309
ANKRD22	-0.291146	-2.41329	-5.70003	1.91976e-08	1.99475e-05	8.97149	-0.0254241
CX3CR1	-0.0882664	-0.297028	-5.68215	2.11979e-08	2.03055e-05	8.87914	-0.0149465
ADAMTS4	-0.0948182	0.482937	-5.67422	2.21476e-08	2.03055e-05	8.8383	-0.0159497
CD300LF	-0.176298	-1.67581	-5.58571	3.60164e-08	2.95917e-05	8.38547	-0.0215845
TREM2	-0.211398	-1.14286	-5.58541	3.60735e-08	2.95917e-05	8.384	-0.0301518
CLEC5A	-0.250624	-0.771269	-5.53341	4.78563e-08	3.72944e-05	8.12094	-0.0389503
SLC7A7	-0.152982	-0.82297	-5.51748	5.21617e-08	3.87139e-05	8.0408	-0.0239844
C12orf71	-0.271977	0.0119162	-5.43215	8.24466e-08	5.84097e-05	7.61507	-0.0457761
CTLA4	0.198694	1.94266	5.40552	9.49937e-08	6.43727e-05	7.48341	0.0220451
SLPI	-0.21676	-0.986843	-5.32485	1.45379e-07	9.44115e-05	7.08812	-0.0325093
CLDND2	-0.151546	-1.61555	-5.29616	1.68909e-07	0.000105305	6.94885	-0.0190946
GAS7	-0.068958	-0.994674	-5.26317	2.00544e-07	0.000120218	6.78953	-0.0105836
FUT7	-0.154713	-1.30829	-5.25496	2.09262e-07	0.000120799	6.75004	-0.0217496
C20orf186	-0.241014	-1.11922	-5.24779	2.17185e-07	0.000120894	6.71556	-0.0350129
CST7	-0.203522	-2.13866	-5.22135	2.48961e-07	0.000133804	6.5889	-0.0198592
CLEC4D	-0.305325	-0.29899	-5.19746	2.81528e-07	0.000146263	6.4749	-0.0506124
CSTA	-0.256513	-0.710579	-5.17877	3.09833e-07	0.000152563	6.38607	-0.0401368
CXCR2	-0.153689	-0.671307	-5.17479	3.16219e-07	0.000152563	6.36716	-0.0248387
TNFAIP6	-0.259545	-0.664781	-5.17063	3.23019e-07	0.000152563	6.34744	-0.0410167
TAS2R40	-0.190923	-1.6665	-5.15274	3.53892e-07	0.000162228	6.26284	-0.0237442
TMBIM6	0.126054	-4.31644	5.12649	4.04453e-07	0.000180109	6.1391	0.00468667
NOTCH4	-0.167206	-1.59506	-5.11643	4.25614e-07	0.000184267	6.09185	-0.0210092
PNPLA2	-0.150246	-0.998143	-5.08762	4.92354e-07	0.000207401	5.95694	-0.0225037
ITK	0.222878	2.2584	5.07195	5.32769e-07	0.000214165	5.88389	0.0218348
P2RY13	-0.286412	-0.566757	-5.07079	5.35894e-07	0.000214165	5.87848	-0.0450797
LYZ	-0.247419	-0.817484	-5.04928	5.96979e-07	0.000232613	5.77855	-0.0385647
CTNND1	-0.203751	-1.25525	-5.04377	6.13697e-07	0.000233295	5.75299	-0.0287545
LY86	0.15589	0.660311	5.03482	6.41778e-07	0.000235819	5.71158	0.0254634
KCNJ11	-0.0525407	1.1532	-5.03209	6.50599e-07	0.000235819	5.69895	-0.00789958
GPR97	-0.192672	-1.42382	-5.02621	6.69981e-07	0.000237325	5.67178	-0.0256652
SIRPB2	-0.202673	-2.18585	-5.01029	7.25303e-07	0.000251213	5.59837	-0.0201806
ASPRV1	-0.107898	1.89259	-4.98812	8.09785e-07	0.000274376	5.49646	-0.0125529
CARD9	-0.210292	-1.98352	-4.97693	8.55924e-07	0.000278702	5.44521	-0.0221062
SLC11A1	-0.135348	-0.451653	-4.97457	8.66007e-07	0.000278702	5.43438	-0.0223411
LNPEP	-0.154288	-2.71377	-4.9722	8.76196e-07	0.000278702	5.42356	-0.0119365
S100P	-0.168575	-0.4443	-4.96014	9.29987e-07	0.000289896	5.36847	-0.027846
TYROBP	-0.207161	-0.914279	-4.95477	9.54974e-07	0.000291848	5.34396	-0.0305571
RNASE2	-0.192492	-0.952893	-4.94569	9.98625e-07	0.000299319	5.30265	-0.0288676
CFI	-0.181669	0.1619	-4.93873	1.03346e-06	0.000303915	5.27095	-0.0304753
F2RL2	-0.219444	-0.737803	-4.92835	1.08751e-06	0.000309816	5.22383	-0.0343617
FCAR	-0.264045	-0.931027	-4.92489	1.10612e-06	0.000309816	5.20815	-0.0387475
CACNA2D4	-0.169008	-0.795987	-4.9236	1.11316e-06	0.000309816	5.2023	-0.0263526
CXCR1	-0.171395	-2.679	-4.91304	1.17225e-06	0.000320539	5.1545	-0.0146848
LCN2	-0.184134	-0.104176	-4.89768	1.26365e-06	0.000339573	5.08514	-0.0306845
IL32	0.185189	1.63036	4.8752	1.40996e-06	0.000372469	4.98395	0.0229713
OSCAR	-0.164599	-1.1744	-4.85896	1.52565e-06	0.000396314	4.91113	-0.0235397
G6PC	-0.157662	-1.17262	-4.85395	1.56321e-06	0.000399412	4.88868	-0.0227666
LGALS2	-0.105828	-1.13097	-4.82734	1.77773e-06	0.000438439	4.76997	-0.0151177
CD3D	0.164022	1.73352	4.82611	1.78836e-06	0.000438439	4.76447	0.0201259
GPR81	0.113246	1.44597	4.82472	1.80034e-06	0.000438439	4.75831	0.0149629
CCIN	-0.22466	-0.610893	-4.81371	1.89843e-06	0.000451409	4.70936	-0.0356862
PRTN3	-0.181285	-1.05563	-4.81228	1.91152e-06	0.000451409	4.70301	-0.0253786
PVRIG	0.169785	1.66046	4.7875	2.15288e-06	0.000493502	4.59332	0.0208266
CRYBB1	-0.148622	-1.81545	-4.78748	2.15309e-06	0.000493502	4.59323	-0.0172569
EPB49	-0.0777428	0.373206	-4.74279	2.66462e-06	0.000595195	4.39669	-0.0132451
ANKRD2	-0.0474481	0.116795	-4.74212	2.67314e-06	0.000595195	4.39374	-0.0081928
ROBO4	-0.155412	-2.68007	-4.70497	3.1872e-06	0.000699658	4.23167	-0.0120168
OR10T2	0.171743	2.23802	4.69953	3.27005e-06	0.000707875	4.20803	0.0165806
NR1H3	-0.151611	-3.0471	-4.68732	3.46351e-06	0.000739484	4.15509	-0.0103614
ELANE	-0.190757	-0.0184649	-4.68227	3.5467e-06	0.000747011	4.13323	-0.0324724
FES	-0.15408	-0.981784	-4.67829	3.61374e-06	0.000750984	4.11598	-0.0233249
DDX3X	0.136981	-4.64056	4.67302	3.7041e-06	0.000759633	4.09324	0.00433283
PRDM2	-0.0632027	-0.901915	-4.64847	4.15518e-06	0.000831998	3.98745	-0.00984979
CD3G	0.189001	1.30708	4.6453	4.21711e-06	0.000831998	3.97384	0.0257574
MARCO	-0.182786	-1.04237	-4.62297	4.67943e-06	0.00091167	3.87811	-0.0269323
PILRB	-0.147599	-1.71239	-4.61433	4.87115e-06	0.000933211	3.84117	-0.0176242
PLCH1	-0.167898	-1.84469	-4.61124	4.94153e-06	0.000933211	3.82797	-0.0195859
LTC4S	-0.171735	-2.29444	-4.61001	4.96962e-06	0.000933211	3.82276	-0.0161529
SATB1	0.0561735	-1.83605	4.59755	5.26489e-06	0.000970961	3.76967	0.00672319
PADI4	-0.151663	-2.08133	-4.59476	5.33336e-06	0.000970961	3.75779	-0.0157252
NLRC4	-0.157857	-0.451418	-4.5913	5.41938e-06	0.000970961	3.74307	-0.0262712
ZG16B	-0.126644	-1.1273	-4.59128	5.41984e-06	0.000970961	3.743	-0.018339
C10orf27	-0.174734	-1.73784	-4.58529	5.57178e-06	0.000981307	3.71757	-0.0203657
C9orf131	-0.186024	-0.506219	-4.58406	5.60351e-06	0.000981307	3.71235	-0.030353
CD72	-0.195407	-1.20966	-4.57583	5.82037e-06	0.00100796	3.67744	-0.0273673
FAR2	-0.148544	0.467391	-4.57084	5.95575e-06	0.00102007	3.6563	-0.0244607
FGD2	-0.140626	-2.10452	-4.54708	6.64243e-06	0.00112531	3.55601	-0.0146233
SLC2A5	-0.16189	-1.78475	-4.54075	6.83795e-06	0.0011378	3.52936	-0.0186403
FASLG	0.164601	2.04617	4.53998	6.86215e-06	0.0011378	3.52611	0.017302
SPI1	-0.177091	-0.932066	-4.5353	7.01052e-06	0.00113931	3.50646	-0.02619
ACTR3C	-0.158758	-2.18898	-4.53315	7.07991e-06	0.00113931	3.49741	-0.0157894
SPATC1	-0.159946	-1.54412	-4.53282	7.09053e-06	0.00113931	3.49603	-0.0201988
APBA2	0.143283	2.0962	4.52744	7.26685e-06	0.00115573	3.47347	0.015197
CDYL	-0.132715	-2.28942	-4.52377	7.3897e-06	0.00116339	3.45807	-0.0123255
DIABLO	0.184902	2.23634	4.51752	7.60337e-06	0.00118506	3.43189	0.017892
HLA-DPA1	-0.148148	-3.03039	-4.51446	7.7102e-06	0.00118981	3.41907	-0.0097692
C5orf4	-0.187637	-1.11218	-4.51063	7.84598e-06	0.0011989	3.40304	-0.0272535
C5orf37	0.0865246	-3.43476	4.50382	8.09262e-06	0.00122458	3.37462	0.00494592
P2RY12	-0.196907	-1.9566	-4.50153	8.17743e-06	0.00122551	3.36504	-0.0221614
ZBTB38	-0.164281	-0.603798	-4.48877	8.66483e-06	0.00128619	3.31189	-0.0272482
TNFSF13	-0.144753	-1.5402	-4.48396	8.85592e-06	0.00129461	3.29187	-0.0183482
TRPM6	-0.137469	-0.913464	-4.48119	8.96781e-06	0.00129461	3.28034	-0.0211401
FYB	-0.230904	-0.895302	-4.48111	8.97077e-06	0.00129461	3.28004	-0.0347085
TTC39C	0.0472485	-1.69821	4.47724	9.12929e-06	0.00129797	3.26396	0.00591905
IL1RN	-0.0892517	0.318546	-4.47649	9.1606e-06	0.00129797	3.26082	-0.0148788
THEMIS	0.155463	1.59807	4.46558	9.62332e-06	0.00134805	3.2156	0.0190728
PI16	-0.220329	-1.72546	-4.46412	9.68699e-06	0.00134805	3.20955	-0.0243948
MST1	-0.115805	-0.440274	-4.44356	1.06265e-05	0.00146571	3.12462	-0.0194442
GPR21	-0.183833	-0.548372	-4.43913	1.08401e-05	0.00148205	3.10637	-0.0300555
PTAFR	-0.133502	-1.43929	-4.43685	1.09519e-05	0.00148432	3.09695	-0.017596
GSG1	-0.22327	-0.166358	-4.43389	1.10981e-05	0.00149117	3.08479	-0.0384252
LTA	0.172734	1.9882	4.41854	1.18883e-05	0.00158368	3.02173	0.0183133
FOLR3	-0.195955	-0.96481	-4.41313	1.21794e-05	0.00160871	2.99955	-0.0293458
RNASE10	-0.143483	-0.370871	-4.41069	1.23128e-05	0.00161267	2.98956	-0.0242763
LOC646627	-0.133169	-0.430911	-4.4058	1.25845e-05	0.00163452	2.96955	-0.0222715
SPATA12	-0.152018	0.454339	-4.40054	1.28833e-05	0.0016595	2.94804	-0.0252878
RAG2	0.203394	3.04435	4.39413	1.3256e-05	0.00169351	2.92191	0.0116727
RAPGEF3	-0.131111	-2.42174	-4.38706	1.368e-05	0.00173346	2.89306	-0.0116003
BATF2	-0.117579	-2.04358	-4.38395	1.38703e-05	0.0017434	2.8804	-0.0123489
WFDC10A	-0.107049	-2.6871	-4.36488	1.50945e-05	0.00188211	2.80291	-0.00852211
FAM196B	-0.17535	0.202669	-4.35562	1.57251e-05	0.00194517	2.76542	-0.0299271
FCGR3B	-0.175104	-0.941295	-4.34135	1.67475e-05	0.00205533	2.70775	-0.026508
FUT4	-0.0985605	-0.930221	-4.33611	1.71386e-05	0.00207433	2.68661	-0.0151232
QRFP	-0.152045	-0.387413	-4.33571	1.71685e-05	0.00207433	2.68502	-0.0253734
PRKAR1B	-0.140649	-2.063	-4.3315	1.74891e-05	0.0020968	2.66808	-0.0146496
P2RY6	-0.132205	-0.731081	-4.32088	1.83246e-05	0.00218021	2.62537	-0.0212533
CLEC3B	-0.169788	-2.42407	-4.3172	1.86228e-05	0.0021989	2.6106	-0.0148561
SCARF1	-0.148852	-0.639989	-4.31424	1.88666e-05	0.00221094	2.59869	-0.0238891
TSPAN4	-0.110817	-3.27805	-4.29285	2.07167e-05	0.00240963	2.51311	-0.00627212
CD68	-0.221641	-2.97753	-4.28512	2.1427e-05	0.00247379	2.48228	-0.0150414
ITM2C	0.069019	-3.59783	4.27315	2.25729e-05	0.00258692	2.43464	0.00350807
FGR	-0.176504	-0.934134	-4.26389	2.34989e-05	0.00267339	2.39788	-0.0262377
BCL2L15	-0.19748	-0.440569	-4.25207	2.47343e-05	0.00279354	2.35105	-0.0325486
MS4A3	-0.195539	-0.650265	-4.24848	2.51215e-05	0.00281686	2.33685	-0.0311707
SLAMF8	-0.13813	-0.916196	-4.2446	2.55459e-05	0.00284399	2.32154	-0.0211805
TSPAN16	-0.157684	-0.627849	-4.23394	2.67499e-05	0.00295691	2.27946	-0.025446
SSH3	-0.196432	-2.91288	-4.23138	2.70462e-05	0.00296861	2.2694	-0.0127659
CEBPE	-0.133709	-0.0872163	-4.22851	2.73829e-05	0.00298454	2.2581	-0.0228749
P2RY14	-0.142556	-2.7356	-4.22439	2.78738e-05	0.0030032	2.24186	-0.010831
VSIG4	-0.166109	-0.823355	-4.22238	2.81164e-05	0.0030032	2.23395	-0.0260514
VNN1	-0.206594	-2.36325	-4.22225	2.81322e-05	0.0030032	2.23344	-0.0180559
ABL2	0.0576023	-1.59721	4.2165	2.88359e-05	0.00305739	2.21087	0.0076027
ITGAX	-0.167147	Inf	-4.21337	2.92334e-05	0.00306099	2.19856	-0.00667253
LTBP1	-0.115934	-2.39018	-4.21308	2.92626e-05	0.00306099	2.19746	-0.0105072
KCTD4	-0.156783	0.583231	-4.20312	3.05407e-05	0.00317338	2.15842	-0.0257488
TENC1	-0.109414	-0.303021	-4.19972	3.09888e-05	0.00319862	2.14512	-0.0184693
ICAM2	-0.0927558	-2.49839	-4.17414	3.45672e-05	0.00354451	2.04538	-0.00800966
TNFSF4	-0.148624	-2.87448	-4.17115	3.50102e-05	0.00356646	2.03376	-0.0107785
ZNF366	-0.284508	#NAME?	-4.16775	3.55303e-05	0.00358295	2.02069	-0.0254047
LMO2	-0.125613	-2.50596	-4.16702	3.56318e-05	0.00358295	2.01771	-0.0108791
LGALS12	-0.0771094	-1.41131	-4.15433	3.76066e-05	0.00374582	1.9685	-0.0101546
RUNX3	0.058725	-0.160335	4.15354	3.77322e-05	0.00374582	1.96546	0.0101356
KIF3C	-0.032568	-1.03775	-4.14108	3.97783e-05	0.00392395	1.9173	-0.00493611
DEPDC5	-0.0731887	-0.93033	-4.12758	4.2114e-05	0.00412824	1.86528	-0.0112492
VTN	-0.127256	-0.396825	-4.12248	4.30301e-05	0.00419167	1.84566	-0.0213024
OLFML3	-0.161361	-2.80007	-4.11331	4.4725e-05	0.00432971	1.81046	-0.0107826
TREM1	-0.206355	-0.628093	-4.11107	4.51483e-05	0.00434371	1.80187	-0.0330538
E2F5	0.0909067	-0.798619	4.10253	4.67984e-05	0.00447485	1.76917	0.0147425
SOCS4	0.0901386	-3.60575	4.09722	4.78536e-05	0.00454784	1.74885	0.00516473
NLRP3	-0.112838	1.12172	-4.08084	5.12511e-05	0.00483116	1.68638	-0.0168949
DEFB1	-0.15511	-0.65386	-4.07989	5.14547e-05	0.00483116	1.68277	-0.0238791
TMEM87B	0.0776041	-3.2306	4.07546	5.24153e-05	0.00489188	1.66593	0.00512751
EMR3	-0.166714	-1.87024	-4.07371	5.28003e-05	0.00489849	1.65927	-0.0190277
IRF5	-0.127481	-3.56306	-4.0623	5.53728e-05	0.00508945	1.61596	-0.00585545
SGMS2	-0.132826	-1.90837	-4.0617	5.55118e-05	0.00508945	1.61368	-0.0144892
C6orf211	0.108249	-3.67639	4.05636	5.67591e-05	0.00517338	1.59345	0.00596309
MESDC2	0.0899223	-3.8666	4.04783	5.88071e-05	0.00532066	1.5612	0.00412179
KCNMB1	-0.132418	-2.35957	-4.04681	5.90577e-05	0.00532066	1.55733	-0.0120396
FAM126B	0.185777	-3.26892	4.04481	5.95494e-05	0.00533412	1.54978	0.0139431
ZNF596	0.10541	-3.57049	4.03569	6.18423e-05	0.00550785	1.51541	0.00645649
GALNT5	-0.172964	-1.57702	-4.02336	6.50792e-05	0.00576321	1.46901	-0.0212546
LAX1	0.134285	0.257359	4.02144	6.5597e-05	0.00577624	1.4618	0.0230728
DOK3	-0.130515	-0.475792	-4.01261	6.803e-05	0.00595683	1.42869	-0.0214056
IL17RC	-0.0839791	-0.903392	-4.00707	6.95996e-05	0.00604968	1.40795	-0.0130351
GPD2	-0.15126	-1.07363	-4.00614	6.98667e-05	0.00604968	1.40447	-0.0220453
VWF	-0.101434	0.794283	-4.00237	7.09577e-05	0.00610156	1.39038	-0.0163113
EIF4G1	-0.0339981	-1.05065	-4.00138	7.12488e-05	0.00610156	1.38666	-0.00512345
CAB39L	-0.115973	-2.22012	-3.98983	7.47089e-05	0.00636292	1.34356	-0.011764
GPR109B	-0.100769	1.48239	-3.98426	7.6433e-05	0.00647438	1.32283	-0.0135552
AMT	-0.137459	-0.567888	-3.97776	7.8494e-05	0.00661301	1.29866	-0.0222217
SERTAD3	-0.106374	-1.56018	-3.9748	7.94507e-05	0.00663325	1.28766	-0.0140364
P2RY11	-0.178249	-1.28037	-3.97439	7.95854e-05	0.00663325	1.28612	-0.0241247
LRRC4	-0.160713	-1.27462	-3.96404	8.30201e-05	0.00688272	1.24774	-0.0220755
GPT2	-0.146567	-0.311776	-3.9536	8.66281e-05	0.00714384	1.20911	-0.024166
NCF4	-0.145281	-2.36889	-3.95038	8.77684e-05	0.007178	1.19724	-0.0129512
CLEC4G	-0.0895844	0.795111	-3.94936	8.81351e-05	0.007178	1.19346	-0.0144835
IGSF6	-0.245333	-0.0491846	-3.94847	8.84539e-05	0.007178	1.19018	-0.040691
PLD4	-0.129455	-1.43097	-3.94727	8.88845e-05	0.007178	1.18577	-0.016298
HSPBP1	0.178379	-4.66826	3.94521	8.96328e-05	0.00720112	1.17816	0.00783347
CRHBP	-0.102767	-1.0166	-3.93932	9.18027e-05	0.00733071	1.15645	-0.0156596
UGT1A5	0.121762	1.6375	3.93829	9.21865e-05	0.00733071	1.15266	0.0150169
ITGAE	-0.170483	-0.212517	-3.92272	9.8188e-05	0.00774795	1.09543	-0.0287354
PCDH12	-0.1041	0.213514	-3.92125	9.87707e-05	0.00774795	1.09007	-0.0175824
NTRK1	0.131907	2.30515	3.92087	9.89249e-05	0.00774795	1.08865	0.0123523
FAM124B	-0.142942	-2.01889	-3.91207	0.000102501	0.00797146	1.05644	-0.0152457
CLSTN1	0.0838004	-4.84539	3.91134	0.000102801	0.00797146	1.05379	0.00213126
TNFRSF8	-0.0930625	-2.48652	-3.90823	0.000104102	0.00803231	1.04239	-0.00821186
GABRR1	-0.118424	-0.644425	-3.90225	0.000106637	0.00815519	1.02057	-0.0192319
UBASH3A	0.12366	0.919929	3.90052	0.000107383	0.00815519	1.01425	0.0184906
SMAD3	-0.0402281	0.434689	-3.89992	0.000107642	0.00815519	1.01207	-0.00681515
SSPO	-0.124944	-1.75695	-3.89959	0.000107787	0.00815519	1.01084	-0.0149981
MAP1A	-0.128693	-1.19661	-3.89757	0.000108666	0.00818194	1.00348	-0.01884
MCF2L	-0.0753003	1.91444	-3.89279	0.000110771	0.00823937	0.986087	-0.00890923
CD244	-0.161686	-3.70872	-3.89245	0.000110924	0.00823937	0.984832	-0.00720953
SIGLEC9	-0.0949708	-0.814575	-3.89225	0.000111014	0.00823937	0.984097	-0.0148786
MET	-0.127851	-3.09378	-3.88788	0.000112974	0.00834512	0.968231	-0.00797675
KCNA2	-0.102163	1.70429	-3.88326	0.000115091	0.00846134	0.951411	-0.0134444
RAD51AP1	0.0800661	-3.06551	3.87672	0.000118143	0.00864493	0.927693	0.00533029
ETV3L	-0.0815973	0.17086	-3.85337	0.000129687	0.00941829	0.843239	-0.0139884
EIF3F	0.0674277	-1.74252	3.85292	0.00012992	0.00941829	0.841613	0.00874453
GRB7	-0.135071	-0.998341	-3.84447	0.000134363	0.00969529	0.811165	-0.0202859
PHLPP2	0.125271	3.09567	3.8272	0.000143889	0.0102994	0.749164	0.00750959
MFSD11	0.131037	-3.2394	3.8269	0.000144056	0.0102994	0.748113	0.0095327
FBXL14	0.0579309	-2.10047	3.81992	0.000148091	0.0105395	0.723117	0.00646045
CPA3	-0.125827	-2.98855	-3.81501	0.00015099	0.010697	0.705577	-0.00867093
UGT1A3	0.158829	1.99559	3.8042	0.000157571	0.0110883	0.66699	0.017329
QPRT	-0.151803	Inf	-3.80326	0.00015818	0.0110883	0.663772	-0.0188742
CD300C	-0.172874	-0.93407	-3.80247	0.000158649	0.0110883	0.660823	-0.0261071
LYZL4	-0.133432	-0.357478	-3.79919	0.000160709	0.0111822	0.649156	-0.0227441
RAB11FIP1	-0.075146	-1.47895	-3.78236	0.000171687	0.0118444	0.589419	-0.00996818
DNTT	0.129545	0.887007	3.78228	0.000171746	0.0118444	0.589108	0.0197587
C21orf62	-0.127961	-0.992516	-3.77925	0.000173795	0.0119329	0.578386	-0.0191266
NCOA4	-0.0786703	-1.66063	-3.77644	0.000175714	0.0120118	0.568462	-0.00993406
STIP1	0.256679	#NAME?	3.77443	0.000177164	0.012058	0.561835	0.0132978
ZFC3H1	0.106852	-4.29251	3.77039	0.000179923	0.0121901	0.547074	0.00481265
COG3	0.0891775	-4.11565	3.76834	0.000181375	0.0121901	0.539811	0.00342111
SLC37A4	-0.112096	-2.89968	-3.76823	0.000181451	0.0121901	0.539432	-0.00792059
KRTAP12-3	0.104731	0.827163	3.76578	0.000183196	0.0122196	0.530785	0.0162659
PKN3	0.0958126	-3.90618	3.76541	0.000183459	0.0122196	0.52949	0.00473342
MYST1	0.279759	#NAME?	3.76258	0.000185659	0.0123136	0.520606	0.00302238
HTRA4	-0.138463	-0.938669	-3.76058	0.000186951	0.0123173	0.512457	-0.0209412
CD300LB	-0.0665784	0.139319	-3.75842	0.000188537	0.0123173	0.504824	-0.0114825
TCN1	-0.146216	1.08821	-3.75828	0.000188634	0.0123173	0.504362	-0.0225908
HIVEP3	-0.245216	-0.644332	-3.75795	0.000188877	0.0123173	0.503197	-0.0371495
CLDND1	0.0764455	-4.23561	3.75269	0.000192789	0.01252	0.484682	0.00305419
AHCYL2	-0.0780502	-2.72017	-3.74208	0.000200916	0.0129937	0.4474	-0.00619799
IGF1	-0.174188	-1.3929	-3.7368	0.000205077	0.0131725	0.428892	-0.0244397
FAM176B	-0.082534	-2.90589	-3.73643	0.000205371	0.0131725	0.427599	-0.00627945
EIF2AK4	0.0799272	-4.04367	3.73458	0.000206847	0.0132128	0.421134	0.00329725
FLVCR1	0.0682635	-3.06145	3.73317	0.00020798	0.0132309	0.416205	0.00527033
FAM13A	-0.145831	-1.97794	-3.73112	0.000209643	0.0132314	0.409015	-0.0157038
NUP37	-0.151881	2.31313	-3.73106	0.000209685	0.0132314	0.408835	-0.0149127
CDH5	-0.110895	-0.114697	-3.71824	0.000220353	0.0138485	0.364055	-0.0194537
FBXL19	-0.120232	-1.43475	-3.7138	0.000224164	0.0140314	0.348583	-0.0161424
PION	0.125444	-2.95182	3.7032	0.000233518	0.0145584	0.311712	0.0117931
CXCR4	-0.0781922	-1.72499	-3.70034	0.000236103	0.0146609	0.301785	-0.00955349
DLEU7	-0.173656	-1.95787	-3.69162	0.000244145	0.0151002	0.271584	-0.0193747
MTMR14	0.0662722	-2.75928	3.67362	0.000261587	0.0160888	0.20939	0.00564677
C5AR1	-0.102834	-2.94116	-3.67215	0.000263063	0.0160888	0.204322	-0.00738153
ALDH3B1	-0.12192	0.0892348	-3.67098	0.000264236	0.0160888	0.200312	-0.0208746
C15orf52	-0.1725	-0.783791	-3.67096	0.000264258	0.0160888	0.200238	-0.0271426
C22orf43	0.159048	1.74906	3.6696	0.000265636	0.0161097	0.195553	0.0168082
CMIP	-0.130352	-2.41767	-3.66583	0.00026949	0.0162801	0.182576	-0.0114626
PCBP3	0.143262	2.79923	3.6621	0.000273356	0.0164499	0.169745	0.00955674
ZNF438	-0.102993	-1.79971	-3.66005	0.000275496	0.0165001	0.162722	-0.0126299
KAZALD1	-0.101068	-0.608455	-3.65928	0.000276307	0.0165001	0.160074	-0.0163603
TEF	-0.107794	-2.31166	-3.65794	0.00027772	0.0165212	0.155478	-0.0097993
ADD3	0.030142	-0.835035	3.65675	0.000278983	0.0165332	0.151394	0.00476017
AQP9	0.113971	1.81066	3.65103	0.000285129	0.0168334	0.13177	0.0129378
UBE3A	-0.0698359	-2.17352	-3.64652	0.000290062	0.01706	0.116326	-0.0071096
C10orf95	-0.147618	-2.09632	-3.64327	0.000293659	0.0172066	0.105231	-0.0146529
RUFY3	0.0922709	3.06739	3.63818	0.000299389	0.0174146	0.0878365	0.00610128
TMEM49	0.082982	-4.39476	3.63813	0.000299443	0.0174146	0.0876749	0.00293194
OR10J1	0.10496	1.926	3.63283	0.000305522	0.0177021	0.069586	0.0112357
HEPH	-0.0947415	0.894712	-3.62264	0.000317536	0.0182917	0.0348803	-0.0150659
GDI2	0.0862331	-3.11953	3.62222	0.000318046	0.0182917	0.0334375	0.0060312
TEX101	-0.0487663	0.38397	-3.62095	0.000319571	0.0183119	0.0291329	-0.00831257
GSDMC	-0.0811647	1.06714	-3.61171	0.000330911	0.0188922	-0.00223061	-0.012359
KIAA1841	0.0629188	-3.84861	3.60571	0.000338475	0.0192535	-0.0225541	0.00292805
NRCAM	-0.103498	-2.05322	-3.5983	0.00034805	0.0196558	-0.0476362	-0.0107091
NET1	-0.137964	-2.46191	-3.59746	0.000349154	0.0196558	-0.0504821	-0.0111632
P2RX1	-0.0950008	-1.60601	-3.59654	0.000350351	0.0196558	-0.0535579	-0.0119812
TPCN1	0.137415	-2.58334	3.59636	0.000350592	0.0196558	-0.0541763	0.0130247
FAM149B1	0.0851293	-3.40374	3.59422	0.000353422	0.019715	-0.0614026	0.00605537
NFAM1	-0.243297	-3.92115	-3.59365	0.000354176	0.019715	-0.0633197	-0.00694511
GALNT11	0.0997158	-4.44666	3.5904	0.000358524	0.0197531	-0.0742857	0.00301393
TMEM138	0.0694988	-3.39604	3.59036	0.000358578	0.0197531	-0.0744223	0.00430534
METTL7A	-0.107877	-2.98689	-3.58327	0.000368244	0.0201603	-0.0983258	-0.00756344
KRTAP12-4	0.114762	0.918202	3.58295	0.000368674	0.0201603	-0.0993743	0.0175145
CCR3	-0.154191	-0.654295	-3.58204	0.000369937	0.0201603	-0.102447	-0.0249539
DENND2C	0.0956637	-3.44552	3.57841	0.000375001	0.020365	-0.114661	0.00674183
PLVAP	-0.062791	0.158636	-3.57471	0.000380226	0.0205771	-0.127091	-0.0109105
RNASE12	-0.115674	0.656125	-3.57221	0.000383793	0.0206983	-0.13548	-0.019115
EMCN	-0.152013	-2.43991	-3.56513	0.000394063	0.0211309	-0.159198	-0.0127292
OR52M1	0.158965	1.74063	3.56482	0.000394526	0.0211309	-0.160252	0.0179873
TLR9	-0.10627	-1.83539	-3.56256	0.000397857	0.0212363	-0.167802	-0.0119867
NLRP4	0.135547	2.06151	3.5605	0.000400925	0.021327	-0.174699	0.0141204
UBXN10	0.070476	-3.19155	3.55352	0.000411482	0.0218141	-0.198033	0.00440234
HGF	-0.142544	-0.825075	-3.55139	0.000414754	0.0218752	-0.205142	-0.0216098
TTC21A	0.0947586	-4.78014	3.55094	0.000415441	0.0218752	-0.206629	0.00299047
CLEC4E	-0.167402	-2.16796	-3.54736	0.000421005	0.0220935	-0.218569	-0.0172387
TNF	-0.108117	-2.79396	-3.54318	0.000427587	0.0223637	-0.232492	-0.00847596
SHC1	-0.054028	-0.863915	-3.5416	0.000430103	0.02242	-0.237757	-0.00846468
C15orf54	-0.125466	0.680982	-3.53049	0.000448175	0.0232068	-0.274683	-0.0207241
CD7	0.0894078	0.72908	3.52774	0.000452762	0.0233433	-0.283817	0.014308
ZSWIM5	0.0535852	-3.91819	3.52693	0.000454114	0.0233433	-0.286492	0.00237037
ZMPSTE24	0.0823312	-3.90145	3.52622	0.000455304	0.0233433	-0.288838	0.0041702
C17orf64	-0.12956	1.02826	-3.52264	0.000461363	0.0235278	-0.300695	-0.0201551
C5orf40	0.139908	3.03229	3.52231	0.000461922	0.0235278	-0.301779	0.00916862
RAB13	-0.196265	-1.53887	-3.52142	0.000463455	0.023529	-0.304752	-0.0243624
FADS3	-0.70281	#NAME?	-3.51321	0.000483112	0.024369	-0.309206	-0.014149
ZNF610	0.0417326	-0.634598	3.50975	0.000483813	0.024369	-0.343294	0.00705155
OR4D2	-0.143276	0.27036	-3.50926	0.00048469	0.024369	-0.344917	-0.0237744
AVPR1B	-0.051585	1.49187	-3.49972	0.000501994	0.0251578	-0.376356	-0.0068834
CTSD	0.122743	-4.84848	3.49883	0.000503631	0.025159	-0.379273	0.00366219
C16orf38	-0.0774766	0.112006	-3.49788	0.000505392	0.0251663	-0.382401	-0.0133883
ZNF165	-0.113987	2.24428	-3.48811	0.000523825	0.0260011	-0.414495	-0.0118012
YWHAH	0.100314	-4.84226	3.4824	0.000534879	0.0264655	-0.433197	0.00272871
CECR2	-0.189314	-1.56768	-3.47448	0.000550576	0.0271107	-0.459097	-0.0228551
SPAG6	0.136853	-4.96179	3.47408	0.000551398	0.0271107	-0.460433	0.00394213
APTX	0.0824264	2.6645	3.47312	0.000553321	0.0271197	-0.463551	0.00650486
EIF5AL1	0.218777	2.58939	3.4671	0.000565606	0.0276349	-0.483208	0.0268665
C10orf12	-0.0584134	0.379427	-3.46111	0.000578074	0.0281056	-0.502722	-0.00993176
MFSD2A	0.0983434	-3.0455	3.46074	0.000578846	0.0281056	-0.503917	0.00751666
HPGDS	-0.163742	-1.25334	-3.45898	0.000582573	0.0281433	-0.509661	-0.021667
MLL5	0.0851114	-4.66429	3.45867	0.000583233	0.0281433	-0.510674	0.00268132
HDAC11	0.0994628	-4.90994	3.45722	0.00058631	0.0282044	-0.515382	0.0026622
UQCRHL	0.0505236	1.10012	3.45353	0.000594224	0.0284972	-0.527379	0.00736666
TIE1	-0.101493	0.970075	-3.44441	0.000614208	0.0293652	-0.556966	-0.0168495
ABCB11	-0.100645	0.907726	-3.44247	0.000618534	0.0294815	-0.563243	-0.0155002
CLEC4A	-0.170649	-2.09093	-3.43442	0.000636823	0.0302608	-0.589301	-0.0168108
ZBTB32	0.145443	1.46687	3.42734	0.000653317	0.0309501	-0.612158	0.0183237
RNASE11	-0.180185	-0.808797	-3.42561	0.000657407	0.0309605	-0.617737	-0.0279225
RAD51	0.114951	-3.38701	3.42556	0.000657508	0.0309605	-0.617874	0.00805985
SIN3A	0.0800472	-4.06912	3.42331	0.000662864	0.0311021	-0.625125	0.00332963
DYNC1I1	0.113974	-3.72664	3.42263	0.000664507	0.0311021	-0.627337	0.00596749
SYT7	0.135414	-3.18879	3.41843	0.000674628	0.0314813	-0.640846	0.0110817
PRDM1	0.0409829	-1.63389	3.41427	0.000684803	0.0318308	-0.654222	0.00537794
PRKG2	-0.116365	-0.863219	-3.41309	0.000687722	0.0318308	-0.658021	-0.0176561
SLFN12L	0.166699	1.48438	3.4125	0.000689173	0.0318308	-0.659903	0.0213316
ATP2A1	-0.0904574	2.81999	-3.41205	0.000690286	0.0318308	-0.661346	-0.00788885
LARP7	0.0865723	-3.96065	3.409	0.0006979	0.0320869	-0.671145	0.00387391
CAPG	-0.120828	-1.78662	-3.40562	0.00070643	0.0323836	-0.681995	-0.0143346
AMPD3	-0.0681571	-2.18527	-3.40332	0.000712266	0.0325121	-0.689343	-0.00704566
SEC14L1	0.0410018	-1.07703	3.40288	0.000713405	0.0325121	-0.690771	0.00645307
CHI3L1	-0.101135	-0.984453	-3.39893	0.000723563	0.0328789	-0.703396	-0.015196
AVP	-0.0818916	-0.869438	-3.39667	0.000729465	0.0330507	-0.710649	-0.0125497
HSD3B7	-0.10517	-3.56922	-3.39363	0.000737429	0.0333147	-0.720343	-0.00504926
NME5	-0.14346	-2.79105	-3.39057	0.000745565	0.0335309	-0.730139	-0.00962342
NKG7	-0.12214	-2.72768	-3.38973	0.000747805	0.0335309	-0.732817	-0.009853
KHNYN	0.135181	-4.44518	3.3894	0.00074867	0.0335309	-0.733849	0.00595963
GAS2L2	-0.101407	-1.3302	-3.38612	0.0007575	0.0338292	-0.744314	-0.0138418
IL2RA	0.0705674	-0.865558	3.38417	0.000762803	0.0339687	-0.75054	0.0117523
APOL3	-0.0637616	-0.667478	-3.38093	0.000771678	0.0342444	-0.760864	-0.0104029
GNGT2	0.0841582	0.194666	3.38031	0.000773389	0.0342444	-0.76284	0.0143377
DCAF4L1	-0.0577998	1.9993	-3.37951	0.000775584	0.0342444	-0.765369	-0.00645454
WDFY4	-0.112726	-2.33439	-3.36984	0.000802766	0.0353444	-0.7961	-0.0108377
HYAL3	0.0840898	-4.74585	3.36665	0.000811939	0.0356475	-0.806233	0.00286992
ZNF608	-0.0630012	0.968195	-3.36439	0.000818472	0.0358335	-0.813381	-0.00984539
RFNG	0.347798	#NAME?	3.36091	0.00083096	0.0358763	-0.815417	0.00674933
HPN	-0.109108	-2.07548	-3.36141	0.000827195	0.0358763	-0.822834	-0.0112609
SLC27A1	0.108272	-3.2483	3.36098	0.000828446	0.0358763	-0.824181	0.0083234
PRR5	-0.0799419	-2.98642	-3.36087	0.000828779	0.0358763	-0.82454	-0.00535754
MEIG1	0.110996	-4.36923	3.36075	0.000829111	0.0358763	-0.824897	0.00359256
ZNF512	0.0893788	-2.91134	3.35933	0.000833307	0.0358782	-0.829398	0.0071468
ADAT2	0.105722	-5.22412	3.35748	0.000838811	0.0360157	-0.835268	0.00200844
ZFP36L2	0.106053	-4.57169	3.35629	0.000842337	0.0360678	-0.839008	0.00366039
CLIC1	0.0975643	-4.20491	3.35383	0.000849708	0.0362837	-0.846775	0.00388929
H2AFJ	0.0838429	-3.81806	3.34983	0.000861843	0.0367013	-0.859415	0.00479942
LILRA3	-0.0526364	-0.265578	-3.34186	0.00088648	0.0376476	-0.884533	-0.00897288
FCN1	-0.0786662	0.586822	-3.34004	0.0008922	0.0377876	-0.890263	-0.0131398
CYB5R3	-0.0813104	-0.762868	-3.33857	0.000896833	0.0377891	-0.894878	-0.012972
WFIKKN1	-0.097489	-2.87928	-3.33849	0.000897086	0.0377891	-0.895129	-0.00663912
SNX15	0.0578396	-4.2727	3.33722	0.00090112	0.0378568	-0.899127	0.00198295
ODF3B	-0.141234	-2.68534	-3.33337	0.000913455	0.0382718	-0.911238	-0.0102593
TRAPPC2L	0.0636311	-4.48288	3.32878	0.000928351	0.0387916	-0.925644	0.00195396
CILP	-0.069446	0.19854	-3.32506	0.000940591	0.0390935	-0.937309	-0.0119154
GDF3	-0.114381	-2.65383	-3.32382	0.00094468	0.039159	-0.941172	-0.00931788
GPR87	0.115153	2.87647	3.32188	0.000951162	0.0393231	-0.94726	0.00713614
PTMS	0.155034	-4.20683	3.31771	0.000965201	0.0397072	-0.960305	0.00932068
TNFAIP2	0.136126	2.18225	3.3176	0.000965548	0.0397072	-0.960625	0.0128404
DHX36	0.0404239	-2.81762	3.31413	0.000977389	0.0399456	-0.971475	0.00306451
C16orf73	0.123027	-3.67756	3.31365	0.000979034	0.0399456	-0.972972	0.00691526
YTHDF3	0.0519996	-3.2749	3.31241	0.000983319	0.0400157	-0.976858	0.00320948
DBNL	0.0877492	-3.44949	3.31154	0.000986325	0.040026	-0.979575	0.00434949
OR4K14	0.192434	-0.739065	3.30852	0.000996808	0.040026	-0.988984	0.0299003
FAM171A1	0.0771213	-3.63378	3.30831	0.000997529	0.040026	-0.989627	0.00421398
CALML4	-0.0910339	-0.00402355	-3.30829	0.000997619	0.040026	-0.989707	-0.0157326
EDARADD	-0.104228	-2.0011	-3.30801	0.000998589	0.040026	-0.990572	-0.0113988
SLCO2B1	-0.0935954	-2.55881	-3.3079	0.00099898	0.040026	-0.99092	-0.00904193
C10orf84	0.0992735	-4.18028	3.30361	0.00101411	0.0405278	-1.00429	0.00343119
EIF2S1	0.138252	-0.318245	3.30194	0.00102002	0.0406601	-1.00947	0.0223863
MRVI1	-0.069706	0.939385	-3.29998	0.00102704	0.0406998	-1.01556	-0.0111986
TLR4	-0.117666	-3.57676	-3.29965	0.00102825	0.0406998	-1.01661	-0.00568057
MPO	-0.09222	0.0103151	-3.29948	0.00102885	0.0406998	-1.01714	-0.0158012
RNF32	0.084973	-2.06372	3.29731	0.0010367	0.0407127	-1.02389	0.010127
ITGB1BP2	-0.177859	-0.133805	-3.29683	0.00103844	0.0407127	-1.02538	-0.0297929
CCL2	-0.0732851	-1.45665	-3.29681	0.00103851	0.0407127	-1.02544	-0.0101254
TLR8	-0.308364	0.760043	-3.29527	0.00104408	0.0407127	-1.03021	-0.0457827
2009-09-01	-0.0416796	-0.46669	-3.29422	0.00104794	0.0407127	-1.03349	-0.00700944
TNFRSF17	0.166399	2.9942	3.29373	0.00104972	0.0407127	-1.035	0.00981409
PLEKHA5	-0.0551938	-0.757417	-3.29369	0.00104988	0.0407127	-1.03513	-0.00876814
MPG	-0.0794241	-0.632882	-3.29363	0.00105008	0.0407127	-1.0353	-0.0129298
SLC17A9	-0.154268	-2.14003	-3.2919	0.00105645	0.0408582	-1.04068	-0.0149106
ATOH7	-0.053893	-2.25806	-3.2909	0.00106015	0.0408997	-1.04379	-0.00525541
ANGPTL1	-0.1054	1.58006	-3.2848	0.00108291	0.0416747	-1.06268	-0.0154166
HNRPDL	0.0647539	-3.61753	3.2804	0.00109964	0.0422144	-1.07631	0.00351386
WNT5B	-0.0748882	1.61043	-3.27932	0.00110377	0.0422688	-1.07964	-0.0100218
IL24	0.127654	2.28412	3.27238	0.00113073	0.0431948	-1.10108	0.0113158
MBIP	0.0952524	-4.27756	3.26584	0.00115666	0.0439261	-1.12123	0.00379166
SYNGR1	-0.11148	-3.87819	-3.26582	0.00115675	0.0439261	-1.1213	-0.0045268
CD79A	-0.0798469	-1.55726	-3.26543	0.00115832	0.0439261	-1.1225	-0.0101521
CLEC9A	-0.157287	0.764069	-3.26231	0.0011709	0.0441641	-1.1321	-0.0251925
CYB5D2	0.0512301	-4.15021	3.26181	0.00117293	0.0441641	-1.13364	0.00189174
LYST	0.142177	-2.15275	3.26138	0.00117467	0.0441641	-1.13496	0.0193872
CCDC78	-0.0830496	-1.17706	-3.26107	0.00117593	0.0441641	-1.13591	-0.0117608
MLC1	-0.0957286	-3.35836	-3.26009	0.00117991	0.0442069	-1.13891	-0.00555327
GLCCI1	0.0914734	-2.85973	3.25555	0.00119859	0.0447055	-1.15286	0.00904018
C1S	-0.0766322	-0.108541	-3.25546	0.00119896	0.0447055	-1.15313	-0.0130188
CTAGE5	-0.104026	-3.89373	-3.25258	0.00121095	0.045045	-1.16197	-0.00452298
CLDN2	-0.0931855	1.06539	-3.25057	0.00121941	0.0452101	-1.16815	-0.0141671
FNBP1L	0.0943538	-4.97779	3.24972	0.00122299	0.0452101	-1.17075	0.00226221
VILL	-0.0831206	1.88106	-3.24946	0.00122409	0.0452101	-1.17155	-0.0101541
EEF2K	0.231915	#NAME?	3.24621	0.00123826	0.0454484	-1.17966	0.00896966
CEPT1	0.115008	-4.26932	3.24661	0.0012362	0.0454484	-1.18029	0.00508393
VPS26B	0.035032	-2.80154	3.24588	0.00123929	0.0454484	-1.1825	0.00273063
BCMO1	-0.0780638	-2.9186	-3.24125	0.00125924	0.0459638	-1.19668	-0.00561941
LRSAM1	0.0648449	-4.37803	3.23949	0.00126686	0.0460801	-1.20203	0.00227972
BCL6B	-0.105284	-2.56864	-3.23848	0.00127131	0.0460801	-1.20515	-0.00851432
CCNG2	0.174312	-3.98963	3.23751	0.00127553	0.0460801	-1.20808	0.00949568
KRTAP5-1	-0.0899504	-2.21466	-3.23705	0.00127754	0.0460801	-1.20949	-0.00905081
IL4I1	-0.075649	-2.55095	-3.2366	0.00127952	0.0460801	-1.21086	-0.00654586
CELA2A	0.105021	3.27584	3.23646	0.00128017	0.0460801	-1.21131	0.00587289
PSMD1	0.0768242	-3.85476	3.23542	0.00128476	0.046139	-1.21449	0.00398051
NYNRIN	-0.131487	-3.54324	-3.23131	0.00130305	0.0465809	-1.22702	-0.00650043
TAGLN3	-0.120427	-1.73288	-3.22738	0.00132075	0.0471056	-1.23899	-0.0147996
IQSEC1	-0.0771802	-2.01691	-3.22539	0.00132979	0.0472748	-1.24505	-0.00828493
PTPN7	-0.196828	-4.216	-3.225	0.00133156	0.0472748	-1.24622	-0.00589551
SLC24A6	0.201433	-4.87693	3.22222	0.0013443	0.047439	-1.25467	0.00583756
FPR2	0.148133	3.16153	3.222	0.00134531	0.047439	-1.25534	0.00764773
IMPA2	0.134508	-2.83954	3.22037	0.00135287	0.0475032	-1.26031	0.0140737
EVPL	-0.120284	0.188157	-3.22029	0.00135323	0.0475032	-1.26054	-0.0202916
KCNJ12	0.182846	-4.96024	3.21853	0.00136139	0.0476823	-1.26587	0.00616834
INPP5B	-0.109748	-2.67076	-3.21614	0.00137258	0.0479054	-1.27313	-0.00893606
FABP3	-0.0870908	-0.980873	-3.21586	0.00137391	0.0479054	-1.27398	-0.0128754
SPRED2	-0.0685579	-1.25423	-3.21497	0.00137809	0.0479439	-1.27668	-0.00942901
SEPP1	-0.129256	-2.33663	-3.21338	0.0013856	0.0480978	-1.2815	-0.0106337
FAM72B	0.107921	-3.72049	3.20863	0.00140828	0.0487764	-1.29589	0.00743683
PRKD2	0.0532422	-3.92822	3.20699	0.0014162	0.0488803	-1.30086	0.00233547
STAP1	0.11354	-2.91749	3.20671	0.00141755	0.0488803	-1.3017	0.00926949
PRM3	-0.079966	0.277494	-3.20423	0.00142961	0.0491508	-1.30921	-0.0136861
ZPBP	-0.197859	-1.4391	-3.2038	0.0014317	0.0491508	-1.31051	-0.0241684
PACSIN2	-0.0992375	0.208729	-3.20217	0.0014397	0.0493168	-1.31544	-0.0176998
TRPM4	0.0837107	-3.37901	3.20131	0.00144389	0.0493521	-1.31802	0.00547638
KRTAP1-5	0.0987041	1.04473	3.19787	0.00146096	0.0498261	-1.32843	0.0137938
UBE2Z	0.122792	-4.70517	3.19661	0.00146721	0.0498518	-1.33221	0.0040259
TSGA10	0.142495	#NAME?	3.19585	0.00147131	0.0498518	-1.33395	0.0036932
DOCK9	-0.0484431	-0.544608	-3.19383	0.00148115	0.0499679	-1.34059	-0.00780155

## Sheet: Body DMGs
Table S5 Differentially methylated gene list
geneName	logFC	AveExpr	t	P.Value	adj.P.Val	B	delta.of.beta
TNFRSF10D	0.0774618	-1.28674797763068	6.19602	1.10824e-09	2.11353e-05	11.6535	0.0110958
LOC284276	-0.210269	-2.04792	-6.03335	2.88672e-09	2.55139e-05	10.7353	-0.0228181
TRMT6	-0.176131	0.739875	-5.9268	5.34237e-09	2.55139e-05	10.1455	-0.0283426
DIAPH1	-0.0591951	-1.02191	-5.89028	6.58339e-09	2.55139e-05	9.94553	-0.00904798
MARCH8	-0.108303	0.715873	-5.86407	7.643e-09	2.55139e-05	9.80267	-0.017643
PLEKHJ1	-0.0843906	-1.46974	-5.83614	8.9552e-09	2.55139e-05	9.65102	-0.0114343
RNASE3	-0.28143	-1.22383	-5.80374	1.07531e-08	2.55139e-05	9.47596	-0.0391897
CIAPIN1	0.21277	2.18494	5.79031	1.15977e-08	2.55139e-05	9.40362	0.0219627
SRCAP	-0.100974	1.11878	-5.76354	1.34779e-08	2.55139e-05	9.25991	-0.0150173
C9orf139	-0.213664	-1.44526	-5.75944	1.37914e-08	2.55139e-05	9.23792	-0.0286935
CHCHD5	-0.0655249	-0.860946	-5.69185	2.00967e-08	3.18803e-05	8.87796	-0.0102247
TNFAIP6	-0.259657	-0.0690464	-5.67773	2.17316e-08	3.18803e-05	8.80321	-0.0439991
CD63	-0.122357	-0.903162	-5.5951	3.4228e-08	4.66258e-05	8.36925	-0.0191443
ESM1	-0.266361	#NAME?	-5.5665	4.01533e-08	4.89788e-05	8.21936	-0.0381359
LGALS12	-0.0927059	0.96943	-5.55299	4.30536e-08	4.89788e-05	8.15024	-0.014278
DHRS9	-0.162195	0.260207	-5.55041	4.366e-08	4.89788e-05	8.13689	-0.0275519
CEACAM3	-0.19855	-0.492943	-5.50979	5.43919e-08	5.75806e-05	7.92715	-0.0323373
CALR	-0.122728	-0.979598	-5.49991	5.73662e-08	5.75806e-05	7.87635	-0.0188837
CCDC21	-0.0849117	0.705502	-5.45716	7.2167e-08	6.23348e-05	7.65743	-0.013826
RNASE9	-0.304232	-1.02784	-5.45683	7.22936e-08	6.23348e-05	7.65576	-0.0450868
CBL	0.0795964	0.535227	5.44896	7.53999e-08	6.23348e-05	7.61564	0.0132697
SNORD65	-0.220283	-1.38919	-5.44781	7.58649e-08	6.23348e-05	7.60978	-0.0305881
WDR7	0.240739	3.06682	5.44019	7.90143e-08	6.23348e-05	7.571	0.0157088
C12orf59	-0.191668	-0.828268	-5.4339	8.17141e-08	6.23348e-05	7.53896	-0.0298963
ZGLP1	-0.0979644	0.870451	-5.4189	8.85086e-08	6.4921e-05	7.46282	-0.0155853
ADAT1	-0.2521	-1.35568	-5.37924	1.09224e-07	7.71483e-05	7.2624	-0.0351454
CYP2S1	-0.107601	-2.12494	-5.35667	1.23035e-07	7.87466e-05	7.14896	-0.0110429
SLC2A6	-0.0649275	-0.552473	-5.35616	1.23365e-07	7.87466e-05	7.14641	-0.0108133
TSPAN1	-0.151022	-0.900978	-5.35538	1.23874e-07	7.87466e-05	7.14249	-0.0234534
SERPINB1	-0.229845	-1.39585	-5.32221	1.47453e-07	9.0712e-05	6.97654	-0.0313332
STAG2	0.207068	2.47501	5.3049	1.61427e-07	9.58645e-05	6.89033	0.018239
MTIF2	-0.238139	-0.0884699	-5.29957	1.65977e-07	9.58645e-05	6.86386	-0.0406527
PPCDC	-0.102948	-0.0791184	-5.29396	1.70908e-07	9.58645e-05	6.83599	-0.0177219
EPB41L1	-0.205893	-1.31236	-5.26633	1.97339e-07	0.000105061	6.69913	-0.0279485
LY6G6E	-0.0980606	0.903329	-5.26505	1.98652e-07	0.000105061	6.69282	-0.0152311
LOC100131496	-0.189449	-1.0436	-5.26009	2.0383e-07	0.000105061	6.66833	-0.0282284
PROM1	-0.130632	1.553	-5.23678	2.29982e-07	0.000111668	6.55348	-0.0169225
TMEM123	0.0337425	-0.404862	5.2338	2.33548e-07	0.000111668	6.53884	0.00573014
TP53BP2	-0.0521218	-0.594149	-5.23325	2.34216e-07	0.000111668	6.53613	-0.0086287
VDAC2	-0.0518588	-0.247379	-5.22256	2.47496e-07	0.000113773	6.48367	-0.00891033
CCDC142	-0.131634	1.44077	-5.21743	2.54117e-07	0.000113773	6.45856	-0.0177677
VNN3	-0.145829	1.09667	-5.2156	2.56528e-07	0.000113773	6.44958	-0.0223955
CYP39A1	-0.132427	0.738536	-5.20582	2.69765e-07	0.000116925	6.40173	-0.0214499
ARHGAP15	-0.0783226	2.16155	-5.19081	2.91383e-07	0.000120747	6.32842	-0.00802797
POU2AF1	0.161108	0.911885	5.18758	2.96259e-07	0.000120747	6.31265	0.0246115
SIT1	0.164785	1.67385	5.18671	2.97577e-07	0.000120747	6.30843	0.0198435
LRG1	-0.18954	-0.13131	-5.17477	3.16336e-07	0.000124605	6.25031	-0.0319486
PPP3CC	0.0781768	-0.969551	5.16901	3.25786e-07	0.000124605	6.22233	0.0122318
OSTalpha	-0.0968849	0.576686	-5.16616	3.30578e-07	0.000124605	6.20845	-0.0161182
FBXO9	-0.0683018	-1.02706	-5.16389	3.34436e-07	0.000124605	6.19742	-0.0104505
LOC730668	-0.0808469	-0.713941	-5.16035	3.40518e-07	0.000124605	6.18029	-0.013215
MIR143	-0.190729	-1.39449	-5.15706	3.46288e-07	0.000124605	6.16432	-0.0253372
IL1R1	-0.228	-1.05091	-5.14209	3.7373e-07	0.000131989	6.09185	-0.0337165
BACE1	-0.109512	1.32383	-5.13836	3.80892e-07	0.000132073	6.07381	-0.0155292
WDFY1	-0.0760843	-0.22845	-5.1228	4.12215e-07	0.000140381	5.99872	-0.0130571
TTLL4	-0.239792	-1.10604	-5.10469	4.5181e-07	0.000146991	5.9116	-0.0344377
RAPGEF3	-0.11508	0.329958	-5.10255	4.56718e-07	0.000146991	5.90134	-0.0195864
NCK1	-0.129468	0.438617	-5.10226	4.57383e-07	0.000146991	5.89995	-0.021898
AZU1	-0.15933	-0.317038	-5.09808	4.67151e-07	0.000146991	5.87988	-0.0266067
MYL12A	-0.224114	-0.83425	-5.08919	4.88583e-07	0.000146991	5.83729	-0.0349287
SHE	-0.137038	1.93513	-5.08873	4.89727e-07	0.000146991	5.83507	-0.0158836
AMPD3	-0.0706358	-0.431997	-5.08802	4.91489e-07	0.000146991	5.83166	-0.0119321
TMEM63A	0.138316	0.528999	5.0873	4.93283e-07	0.000146991	5.8282	0.0228818
EBPL	-0.0613405	0.888665	-5.07751	5.18209e-07	0.000147865	5.78139	-0.00975723
PNOC	-0.20545	-1.11408	-5.07644	5.21005e-07	0.000147865	5.77628	-0.0288319
VRK2	-0.144379	2.13783	-5.07121	5.34909e-07	0.000147865	5.75127	-0.0155247
ARMC8	-0.0903995	1.60229	-5.06856	5.4209e-07	0.000147865	5.73861	-0.0116988
NDEL1	-0.210096	-0.320407	-5.06846	5.42341e-07	0.000147865	5.73817	-0.0351944
MYO1A	-0.211308	-2.85034	-5.06632	5.48217e-07	0.000147865	5.72794	-0.0147474
LOC728264	-0.0620055	0.108974	-5.06392	5.54853e-07	0.000147865	5.71652	-0.0107072
MS4A7	-0.239663	-1.0181	-5.06271	5.58243e-07	0.000147865	5.71074	-0.0360799
SLC46A3	-0.105356	1.85583	-5.0347	6.4234e-07	0.00016447	5.57755	-0.0124012
ENO1	-0.165003	1.76169	-5.03332	6.46801e-07	0.00016447	5.57098	-0.0207784
ATF7	-0.0831849	-0.332384	-5.03331	6.46806e-07	0.00016447	5.57098	-0.0141766
Magmas	-0.140196	-2.50502	-5.01804	6.98029e-07	0.000175159	5.49866	-0.0122634
STXBP5	-0.0926467	0.665028	-5.00856	7.31769e-07	0.000179092	5.45388	-0.0151007
S100A8	-0.184405	-0.591797	-5.00837	7.32482e-07	0.000179092	5.45295	-0.0298498
FAM198A	-0.076202	0.0651447	-5.00342	7.50715e-07	0.000181226	5.42963	-0.0131593
PPARG	-0.107048	1.82814	-4.9945	7.84732e-07	0.000182953	5.38759	-0.0129359
TPRG1	-0.0819243	-0.137568	-4.99416	7.86072e-07	0.000182953	5.38598	-0.0140935
DNAJC10	-0.290478	Inf	-4.99167	7.96242e-07	0.000182953	5.37418	-0.043574
SPIN1	-0.157975	-0.708482	-4.99159	7.96159e-07	0.000182953	5.37388	-0.0256389
FBP2	0.13811	2.16672	4.98863	8.07926e-07	0.000183428	5.35997	0.0136445
C14orf34	-0.132901	0.86726	-4.98582	8.19279e-07	0.000183817	5.34673	-0.0211324
RP5-1022P6.2	-0.211757	-2.27764	-4.98174	8.36021e-07	0.000185377	5.32755	-0.019774
IL1RN	-0.0688364	1.11771	-4.97942	8.45673e-07	0.000185377	5.31667	-0.010247
LARP4B	-0.0487277	0.904506	-4.97425	8.67588e-07	0.00018802	5.29241	-0.00764025
ADAMTS14	-0.0602446	1.29254	-4.97001	8.85982e-07	0.000189849	5.27251	-0.00860596
ROPN1L	-0.0979721	-0.670381	-4.96588	9.0421e-07	0.000191602	5.2532	-0.0159924
ASCC2	-0.212481	-0.911952	-4.96047	9.28698e-07	0.000193293	5.22787	-0.032306
ADAM23	0.0406696	0.732471	4.95965	9.32459e-07	0.000193293	5.22404	0.0066248
SPI1	-0.104535	0.0339574	-4.95454	9.56291e-07	0.000195801	5.20011	-0.0180034
FXYD7	-0.0788033	-0.548338	-4.95268	9.65094e-07	0.000195801	5.19143	-0.0131656
CD3E	0.231412	2.2928	4.94567	9.98992e-07	0.000198456	5.1587	0.0227217
SLPI	-0.230604	-0.681711	-4.94323	1.01108e-06	0.000198786	5.14731	-0.0367779
ANKRD32	-0.129709	-1.63203	-4.93822	1.0363e-06	0.000201666	5.12395	-0.0163553
SNRPB2	-0.190282	-1.33098	-4.92943	1.08201e-06	0.00020756	5.08304	-0.025933
PIWIL4	-0.262693	-0.972176	-4.92824	1.08835e-06	0.00020756	5.07751	-0.0391471
GNRHR2	-0.0783166	-1.13681	-4.91959	1.13551e-06	0.000212401	5.03732	-0.011608
RNF165	-0.085334	0.439596	-4.9195	1.13601e-06	0.000212401	5.0369	-0.0144149
TTC8	-0.06595	0.445825	-4.9168	1.15116e-06	0.000213144	5.02435	-0.0111759
SOCS2	-0.157511	-2.18206	-4.91398	1.16718e-06	0.000214032	5.01125	-0.0156879
TMEM173	-0.147147	-1.86261	-4.90055	1.24636e-06	0.000226375	4.94907	-0.0169917
MXD3	-0.115873	-0.490826	-4.89759	1.26456e-06	0.000227514	4.93534	-0.0192521
APOA2	-0.177791	-1.19454	-4.88993	1.31268e-06	0.000233963	4.89997	-0.0252721
ART3	-0.303559	#NAME?	-4.88482	1.34636e-06	0.000237745	4.87638	-0.0398151
HLA-DMB	-0.0931315	0.695667	-4.87743	1.39507e-06	0.000241918	4.84232	-0.0151959
TMEM55A	-0.100307	-0.00173031	-4.87739	1.39537e-06	0.000241918	4.84212	-0.0172978
DOK4	-0.0671556	-0.350227	-4.87488	1.41248e-06	0.000242679	4.83057	-0.0114516
TCTN3	-0.131629	-1.32708	-4.8721	1.43173e-06	0.00024379	4.81776	-0.0184493
IFT88	-0.073088	0.641837	-4.8618	1.50514e-06	0.000254023	4.77041	-0.0121371
CD300LB	-0.236871	-0.917257	-4.85956	1.52158e-06	0.000254544	4.76013	-0.0357935
GALNT3	-0.12953	0.522204	-4.85658	1.54376e-06	0.000256009	4.74643	-0.0217237
RNASE11	-0.204638	-0.650648	-4.84534	1.63012e-06	0.000268	4.6949	-0.0327631
ITGA5	-0.096229	-1.95118	-4.83753	1.6928e-06	0.000275926	4.65919	-0.0107966
RIN2	-0.0759046	0.210865	-4.8322	1.73697e-06	0.000280727	4.63481	-0.0130385
PXMP2	-0.0702321	1.74384	-4.82336	1.81257e-06	0.000290483	4.5945	-0.0088701
ABCB6	-0.0415568	1.28453	-4.82019	1.84046e-06	0.000290574	4.58005	-0.00604848
FAM18A	-0.0746169	1.08579	-4.81984	1.84361e-06	0.000290574	4.57843	-0.0114333
CTSG	-0.0960606	0.436727	-4.7965	2.06243e-06	0.000321405	4.47233	-0.0161069
MPO	-0.146666	-0.117086	-4.79544	2.07293e-06	0.000321405	4.46752	-0.025101
C10orf25	-0.217641	-0.632574	-4.79065	2.12117e-06	0.000326233	4.44577	-0.034457
ACVR1B	-0.0426414	-0.850471	-4.78458	2.18364e-06	0.000329829	4.41832	-0.0067618
GANC	-0.0886708	1.27807	-4.78448	2.18474e-06	0.000329829	4.41784	-0.0128042
ACAD8	-0.0704577	0.253477	-4.78336	2.19644e-06	0.000329829	4.41279	-0.0121039
PTPRJ	-0.0505005	0.231731	-4.77886	2.24428e-06	0.000332486	4.39242	-0.00868587
LGMN	-0.0774769	-0.0315051	-4.77842	2.249e-06	0.000332486	4.39043	-0.0133595
C16orf93	-0.159551	-0.50321	-4.77623	2.27265e-06	0.000333398	4.38054	-0.0263582
KCNJ1	0.16779	3.17418	4.76156	2.43747e-06	0.000351787	4.31434	0.0102269
SERPINB10	-0.115362	0.723211	-4.75902	2.46714e-06	0.000351787	4.3029	-0.018613
SEC23B	-0.140068	-1.70571	-4.75869	2.47105e-06	0.000351787	4.30141	-0.0171975
PPHLN1	-0.0806816	2.01889	-4.75863	2.47179e-06	0.000351787	4.30113	-0.00894379
GATAD2B	-0.0639699	-0.431664	-4.7544	2.52208e-06	0.00035614	4.28208	-0.0108169
RILPL1	-0.0672616	1.02076	-4.75196	2.55149e-06	0.00035614	4.27113	-0.0103827
RSPRY1	-0.16762	0.177541	-4.75139	2.5584e-06	0.00035614	4.26857	-0.0284951
CLCF1	-0.0663905	-1.30946	-4.74616	2.62283e-06	0.000362464	4.24506	-0.0093861
SLC35E3	-0.102082	-1.69657	-4.74395	2.65057e-06	0.000363662	4.23512	-0.0126246
ZNFX1	-0.16483	-0.156058	-4.73168	2.80951e-06	0.000382716	4.18008	-0.0284411
GIMAP5	0.191681	2.32042	4.72989	2.8335e-06	0.000383246	4.17205	0.0179528
KIAA1257	-0.0820264	1.19419	-4.71938	2.97798e-06	0.000398392	4.12506	-0.012073
F2RL1	-0.0951808	-0.716482	-4.71769	3.00194e-06	0.000398392	4.11749	-0.0154246
DOK1	-0.117946	-1.46155	-4.71725	3.00815e-06	0.000398392	4.11554	-0.0159357
C2orf65	-0.0806514	0.0963641	-4.70354	3.20936e-06	0.000422108	4.05438	-0.0138919
ATP2C1	-0.0679455	0.45512	-4.70094	3.24905e-06	0.000422664	4.04277	-0.0114594
SUMO1P1	-0.26031	0.0646478	-4.70036	3.25791e-06	0.000422664	4.0402	-0.0440505
TM4SF20	-0.27002	#NAME?	-4.6989	3.28176e-06	0.000422881	4.03373	-0.0451688
PNPLA2	-0.0551991	0.620039	-4.6919	3.39034e-06	0.000433941	4.00257	-0.00915664
SLAIN2	-0.0754771	0.386264	-4.68927	3.43264e-06	0.000436425	3.99086	-0.012809
FER1L5	-0.0581109	1.48306	-4.67712	3.63424e-06	0.000456658	3.93697	-0.00784994
ZNF519	-0.0601916	0.00233585	-4.67681	3.63967e-06	0.000456658	3.93556	-0.0104009
PTPN7	-0.193154	-0.371767	-4.67334	3.69928e-06	0.000459166	3.92023	-0.0322624
DEPDC5	-0.0562295	0.964867	-4.67265	3.7114e-06	0.000459166	3.91714	-0.00871277
TLR4	-0.0637137	-1.34368	-4.67147	3.73189e-06	0.000459166	3.91194	-0.00888873
PLBD2	-0.0942703	0.0838728	-4.66421	3.86105e-06	0.000472014	3.87982	-0.0162438
MINPP1	-0.0458149	-0.417215	-4.66129	3.91421e-06	0.000475464	3.86692	-0.00777233
LAMA3	0.0534905	0.569119	4.65702	3.99319e-06	0.000481459	3.84806	0.00892987
LPO	-0.0549807	-0.534663	-4.65591	4.01405e-06	0.000481459	3.84314	-0.00918998
EGLN1	-0.0628517	-0.0262809	-4.65124	4.1026e-06	0.000489004	3.82255	-0.0108585
DIRC2	-0.110551	-0.913927	-4.64695	4.18571e-06	0.000493091	3.80362	-0.0171742
ERLIN1	-0.157378	-1.45659	-4.6468	4.1886e-06	0.000493091	3.80297	-0.0209998
PSAT1	-0.149157	-2.90744	-4.64379	4.24794e-06	0.000497009	3.7897	-0.010538
MIR27A	-0.128266	-1.54557	-4.64176	4.28829e-06	0.00049867	3.78078	-0.0164658
OGDH	-0.0828261	1.07287	-4.63952	4.33334e-06	0.000500856	3.77091	-0.0125133
TECR	-0.0449175	-0.145678	-4.63609	4.40318e-06	0.000503878	3.75583	-0.00774757
BMPR1B	-0.164544	-1.50744	-4.63564	4.41233e-06	0.000503878	3.75387	-0.0214875
RPS6KA1	-0.0592121	-0.465113	-4.63262	4.47494e-06	0.000506421	3.74058	-0.00998056
MIR138-2	-0.243027	-0.355114	-4.63165	4.49514e-06	0.000506421	3.73633	-0.0398909
SLC23A2	-0.155747	-0.610014	-4.63074	4.51427e-06	0.000506421	3.73232	-0.0254697
BLCAP	-0.106239	1.30544	-4.62383	4.66177e-06	0.00051991	3.70199	-0.0150773
DPH5	-0.0929556	-0.114989	-4.61705	4.81086e-06	0.000533418	3.6723	-0.0160131
CPSF3	-0.0697203	1.01605	-4.61115	4.94451e-06	0.000545068	3.64645	-0.0106698
LRRC25	-0.19	-1.8868	-4.60891	4.99606e-06	0.000547586	3.63667	-0.0210295
NOMO2	0.0395162	-0.378202	4.6066	5.0498e-06	0.000549354	3.62658	0.00672512
CEBPE	-0.0988486	0.240552	-4.60575	5.06981e-06	0.000549354	3.62285	-0.0169383
RAB31	-0.105209	-2.54898	-4.60142	5.17243e-06	0.000556445	3.60396	-0.00900946
PTCH2	-0.0789419	1.05752	-4.6003	5.19941e-06	0.000556445	3.59905	-0.0120039
KLRG1	-0.18223	-1.84503	-4.59933	5.22279e-06	0.000556445	3.59482	-0.0210685
FOSL2	-0.0792636	0.0147354	-4.59464	5.3372e-06	0.000563762	3.57439	-0.0136719
NLK	-0.0745481	1.42065	-4.5935	5.36561e-06	0.000563762	3.56938	-0.0104074
NUDT3	-0.0452757	0.940891	-4.59086	5.43135e-06	0.000563762	3.5579	-0.00709441
MGC29506	-0.128247	-0.780381	-4.59055	5.43926e-06	0.000563762	3.55653	-0.0197443
C9orf131	-0.186024	-0.506219	-4.58445	5.59459e-06	0.000576726	3.52998	-0.030353
NKG7	-0.201024	-1.06582	-4.57709	5.78763e-06	0.000593419	3.49801	-0.0285157
RCOR1	-0.0433341	0.432605	-4.57536	5.8341e-06	0.000594985	3.49047	-0.00733879
SNORD52	-0.173828	-2.7873	-4.57378	5.8766e-06	0.000596131	3.48363	-0.0136191
WDTC1	-0.141588	-2.20635	-4.57031	5.97136e-06	0.000602539	3.46855	-0.0137431
PCYOX1	-0.0720827	-0.872438	-4.56675	6.06988e-06	0.000604274	3.45313	-0.0113609
UCP3	0.124139	2.01022	4.56651	6.07661e-06	0.000604274	3.45208	0.0132314
NKIRAS2	-0.103907	-0.150236	-4.56626	6.08361e-06	0.000604274	3.451	-0.0177759
FXYD2	-0.112377	-0.240053	-4.56001	6.26103e-06	0.000618674	3.42391	-0.0191625
TMEM182	-0.0950872	2.04289	-4.55508	6.40427e-06	0.000627465	3.40259	-0.0104529
SFT2D1	-0.0713784	0.378274	-4.55469	6.4158e-06	0.000627465	3.4009	-0.0121614
FOLR2	-0.0789091	0.770855	-4.55116	6.52065e-06	0.000634466	3.38563	-0.012756
GJB2	-0.0859993	0.11861	-4.54769	6.62517e-06	0.000638682	3.37064	-0.0149329
CTAGE5	-0.0531115	-1.25862	-4.54711	6.64274e-06	0.000638682	3.36815	-0.00765423
CD5L	-0.090224	1.53317	-4.5464	6.66445e-06	0.000638682	3.36508	-0.0118629
FCER1G	-0.0937887	0.300797	-4.53638	6.97721e-06	0.000665312	3.32187	-0.0160037
CPNE2	-0.0902491	1.4525	-4.53317	7.0806e-06	0.000668522	3.30802	-0.0119881
CBX2	-0.0337705	0.272743	-4.53315	7.08098e-06	0.000668522	3.30797	-0.00579735
SLC44A1	-0.0749077	-0.37261	-4.53079	7.15793e-06	0.000671269	3.29779	-0.0126855
ACOT8	-0.0515956	-0.356009	-4.5301	7.18047e-06	0.000671269	3.29483	-0.00880284
KIAA0753	-0.0792903	-0.18529	-4.52642	7.30217e-06	0.000679315	3.279	-0.0136463
PRTN3	-0.106056	-1.05219	-4.5247	7.35965e-06	0.000681339	3.27161	-0.0160064
AGTRAP	-0.035614	-0.181403	-4.52031	7.5087e-06	0.000691779	3.25273	-0.00614018
C4orf45	-0.0880926	2.6026	-4.51541	7.67834e-06	0.000704008	3.23169	-0.0077105
C12orf34	-0.0561194	2.03818	-4.51185	7.80367e-06	0.000709361	3.21645	-0.00619694
PSRC1	-0.134564	0.500315	-4.51138	7.82059e-06	0.000709361	3.21441	-0.0230058
SLC25A32	-0.116444	-3.24595	-4.50969	7.88096e-06	0.000709361	3.20717	-0.00708631
LHFPL2	-0.089133	-0.344169	-4.50956	7.8855e-06	0.000709361	3.20663	-0.0150883
ARFIP1	-0.11156	1.62774	-4.5079	7.94522e-06	0.000711377	3.19953	-0.0142307
MGA	-0.0657036	0.718907	-4.50679	7.98564e-06	0.000711655	3.19475	-0.0107405
PLAGL1	-0.0909998	-1.61017	-4.50501	8.0506e-06	0.000714107	3.18712	-0.0117987
RABGAP1	-0.157096	-1.27079	-4.5036	8.10211e-06	0.000715349	3.18112	-0.022179
PHLPP1	-0.0781858	0.717338	-4.50037	8.22223e-06	0.000722609	3.16726	-0.0127732
LOC285954	-0.0429305	0.170762	-4.49728	8.33826e-06	0.000728045	3.15407	-0.00740219
RAB37	-0.0445006	-1.51145	-4.49669	8.36044e-06	0.000728045	3.15157	-0.00595304
TRPM2	-0.0766292	1.70223	-4.49526	8.41489e-06	0.000729456	3.14546	-0.00942172
WDSUB1	-0.0789289	1.08814	-4.49302	8.50106e-06	0.000733591	3.13587	-0.012042
PIGV	-0.161266	-0.130912	-4.48931	8.64509e-06	0.00074266	3.12006	-0.0272225
ZMYND8	-0.0558961	-0.0667437	-4.46908	9.47394e-06	0.00080821	3.03391	-0.00966437
KIF2A	-0.0651283	-0.127965	-4.46798	9.52126e-06	0.00080821	3.02922	-0.0112338
TTC33	-0.0896714	2.27136	-4.46765	9.53527e-06	0.00080821	3.02784	-0.00928426
GPR85	-0.213029	-1.05245	-4.46467	9.66468e-06	0.000811134	3.01516	-0.0310456
ITPR1	-0.0642894	1.24692	-4.46443	9.67501e-06	0.000811134	3.01415	-0.00929764
C11orf21	-0.107332	-3.01112	-4.46258	9.75629e-06	0.000811134	3.00628	-0.0072812
GML	0.087215	0.262535	4.46204	9.77994e-06	0.000811134	3.004	0.0149167
ARNT	-0.0519826	-0.0154901	-4.46115	9.81934e-06	0.000811134	3.00022	-0.00897163
FBXL6	-0.045545	-0.216934	-4.46053	9.84681e-06	0.000811134	2.99759	-0.00782921
TCEB1	-0.232752	0.121713	-4.45964	9.88617e-06	0.000811134	2.99384	-0.0400105
IGSF6	0.192482	1.84969	4.45906	9.91225e-06	0.000811134	2.99136	0.0216487
TRPS1	-0.0853882	2.33474	-4.45816	9.95257e-06	0.000811134	2.98754	-0.00830664
LOC401127	-0.0925307	0.910988	-4.45625	1.00384e-05	0.000811581	2.97946	-0.0145403
PCMTD1	-0.089482	2.20703	-4.45615	1.00432e-05	0.000811581	2.97902	-0.00946656
C12orf27	-0.116174	-1.92874	-4.4535	1.01636e-05	0.000817847	2.96781	-0.0129785
SLFN12L	-0.0851394	-1.24411	-4.44306	1.06522e-05	0.000853564	2.92365	-0.0122519
CLCC1	-0.178326	-0.0321747	-4.44058	1.07715e-05	0.000859508	2.91318	-0.0299859
VAT1	-0.127505	-2.47986	-4.43501	1.10442e-05	0.000877603	2.88967	-0.011088
C1orf220	-0.0589817	-0.55426	-4.43099	1.12456e-05	0.000889894	2.87268	-0.00968155
SSH3	-0.0803418	-0.352726	-4.42987	1.13018e-05	0.00089065	2.86799	-0.0137401
NDUFS8	-0.0709336	0.99909	-4.42614	1.14926e-05	0.000897527	2.85226	-0.0110756
PRKAR2A	-0.0570306	-0.0445704	-4.42549	1.15259e-05	0.000897527	2.84953	-0.00984614
NEIL2	-0.0866358	0.43586	-4.42541	1.15303e-05	0.000897527	2.84917	-0.0146325
TRNT1	-0.125538	-2.10426	-4.42218	1.16981e-05	0.00090689	2.83559	-0.0129509
ANKRD33B	-0.056268	0.894915	-4.41956	1.18361e-05	0.000912867	2.82456	-0.00891255
AHCYL2	-0.0363557	-0.21024	-4.4189	1.1871e-05	0.000912867	2.8218	-0.00626024
LYL1	-0.146243	-2.20885	-4.41517	1.20707e-05	0.000924502	2.80612	-0.0143978
AFF1	-0.0419478	0.0693306	-4.41349	1.21613e-05	0.000927714	2.79909	-0.00725635
C17orf106	-0.0597188	1.29212	-4.39749	1.30613e-05	0.000991871	2.732	-0.00854308
LDHB	-0.0607369	0.657318	-4.39672	1.31064e-05	0.000991871	2.72876	-0.00999206
MIF4GD	-0.188269	-1.4939	-4.39436	1.32445e-05	0.000998367	2.71891	-0.0233737
TRIP6	-0.084793	-0.0120091	-4.39247	1.33564e-05	0.00100284	2.71101	-0.0145838
CHKA	-0.0638911	-0.147896	-4.37737	1.42837e-05	0.00106203	2.64795	-0.0109761
CCDC88B	-0.0452312	1.42351	-4.37692	1.43119e-05	0.00106203	2.6461	-0.00620769
FAM7A3	-0.0630113	-1.63892	-4.37458	1.44614e-05	0.00106897	2.63634	-0.00786303
C2orf67	-0.14911	1.22654	-4.37366	1.4521e-05	0.00106923	2.63248	-0.0221062
MIR140	-0.210194	-0.71775	-4.36532	1.50671e-05	0.00110471	2.59781	-0.0330243
HIPK3	-0.10041	1.47097	-4.36319	1.52102e-05	0.00110608	2.58893	-0.0136364
PGAM1	-0.104152	-3.05813	-4.36252	1.52551e-05	0.00110608	2.58617	-0.00691135
TET3	0.0973691	3.38947	4.36169	1.53115e-05	0.00110608	2.5827	0.00547833
TNFRSF17	0.157051	1.45127	4.36037	1.54011e-05	0.00110836	2.57722	0.0207802
LOC127841	-0.107378	-0.84278	-4.35855	1.55254e-05	0.0011131	2.56968	-0.0170971
CCDC121	-0.10402	0.192964	-4.3566	1.56596e-05	0.00111852	2.5616	-0.0178348
SCARB2	-0.0833656	-0.0334521	-4.35371	1.5861e-05	0.00112868	2.5496	-0.0143572
STK35	-0.0608936	-1.46756	-4.35086	1.60617e-05	0.00113871	2.53779	-0.00827862
GPSM2	-0.198376	-0.306963	-4.34796	1.62687e-05	0.00114747	2.52578	-0.0332699
SP140	0.163092	1.526	4.34745	1.63056e-05	0.00114747	2.52364	0.0201598
BATF2	-0.132765	-2.0585	-4.34641	1.63804e-05	0.00114849	2.51935	-0.0137596
CD97	-0.0395052	0.283129	-4.34443	1.6524e-05	0.00115432	2.51116	-0.00676513
NCKAP1L	-0.0787139	0.588792	-4.33886	1.69344e-05	0.00117867	2.48813	-0.0130423
C5orf33	-0.0400984	0.00979368	-4.33716	1.70622e-05	0.00118325	2.48108	-0.00692049
MPI	0.0510039	-1.74194	4.3356	1.71797e-05	0.00118708	2.47463	0.00648608
TTC25	-0.0524736	0.298742	-4.33254	1.74125e-05	0.00119883	2.462	-0.0089713
GBP5	-0.131675	1.51919	-4.32383	1.80914e-05	0.00124109	2.42611	-0.0177537
PPA2	-0.0553388	-1.44691	-4.32299	1.81581e-05	0.0012412	2.42266	-0.00751395
MR1	-0.102686	0.902561	-4.31802	1.85591e-05	0.00126408	2.40217	-0.0160672
MIR1914	-0.260364	-1.00018	-4.31344	1.89356e-05	0.00128199	2.38333	-0.0348594
HTRA4	-0.150851	-0.152703	-4.31318	1.89567e-05	0.00128199	2.38228	-0.0255626
ASAP1IT1	-0.178696	-0.701987	-4.31027	1.92003e-05	0.00129388	2.37031	-0.0282798
THYN1	-0.075119	-0.585652	-4.30816	1.93779e-05	0.00130125	2.36167	-0.0123231
TNKS	-0.0523724	1.28293	-4.30362	1.97671e-05	0.00132273	2.34301	-0.00756932
SNORA38	-0.164596	-0.855213	-4.28649	2.13024e-05	0.00142048	2.27287	-0.0253715
GRLF1	-0.0960167	-1.9877	-4.28325	2.16049e-05	0.00143564	2.25965	-0.010442
TPD52L2	-0.0522317	1.08983	-4.28102	2.18162e-05	0.00144464	2.25053	-0.00799124
WIPI1	-0.0451528	1.28668	-4.27852	2.20545e-05	0.00145035	2.24035	-0.00646763
ZZZ3	-0.144495	-1.68981	-4.27659	2.22409e-05	0.00145758	2.23246	-0.0177454
SUMF2	-0.0503396	-0.380086	-4.27226	2.26637e-05	0.0014802	2.2148	-0.00850608
AURKA	-0.292233	#NAME?	-4.27052	2.286e-05	0.00148287	2.20896	-0.0364149
TGM5	-0.06203	-0.19024	-4.27041	2.28463e-05	0.00148287	2.20728	-0.0106717
ATP6V1C1	-0.137662	1.6264	-4.26948	2.29392e-05	0.00148296	2.20348	-0.017983
CDC25B	0.176033	0.512906	4.26687	2.32002e-05	0.00149477	2.19288	0.0291184
PCTP	-0.0477947	-0.316065	-4.26492	2.33975e-05	0.0015024	2.18494	-0.00815869
ALDH2	-0.0457275	-0.302734	-4.26333	2.35595e-05	0.00150285	2.17847	-0.0078213
RNASEH2B	-0.0922074	-1.30195	-4.2633	2.3562e-05	0.00150285	2.17837	-0.0129473
C16orf80	-0.0666148	0.102728	-4.25793	2.41179e-05	0.00152808	2.15652	-0.011477
NKTR	-0.0468724	-0.475355	-4.25668	2.42482e-05	0.00152951	2.15147	-0.00788521
CCDC12	-0.0411398	-0.102257	-4.25618	2.43008e-05	0.00152951	2.14944	-0.00710032
HERC6	0.0514569	-0.998324	4.25273	2.46671e-05	0.00154459	2.13543	0.00808914
BZRAP1	-0.0905804	0.231833	-4.2524	2.47025e-05	0.00154459	2.13408	-0.0155151
CCDC81	-0.0678271	0.639996	-4.24891	2.50785e-05	0.00156298	2.11993	-0.0111032
NADK	-0.0695894	2.29607	-4.24694	2.52926e-05	0.00156714	2.11197	-0.00690812
CS	-0.0670501	-0.861642	-4.24639	2.53533e-05	0.00156714	2.10972	-0.0104667
IQSEC2	-0.0590434	0.731646	-4.24604	2.53918e-05	0.00156714	2.1083	-0.00958639
SORT1	-0.0393256	-0.0950969	-4.24448	2.55629e-05	0.00156811	2.10201	-0.00679389
C14orf101	0.0330431	0.992976	4.24378	2.56405e-05	0.00156811	2.09917	0.00505164
ENTPD1	-0.064839	0.353991	-4.24366	2.56542e-05	0.00156811	2.09867	-0.0110312
TESC	-0.0371322	0.934294	-4.24007	2.6055e-05	0.00158752	2.08415	-0.00579725
FAM196B	-0.137799	0.67041	-4.23912	2.61617e-05	0.00158815	2.08032	-0.0227804
PCMT1	-0.130843	-2.34717	-4.2385	2.62318e-05	0.00158815	2.07781	-0.0117576
ST7OT2	-0.0912951	0.78156	-4.2364	2.64708e-05	0.00159755	2.06932	-0.0146572
ZNF438	-0.0593746	1.47288	-4.23373	2.67776e-05	0.00160943	2.05852	-0.00809474
SEC22A	-0.245586	-0.325881	-4.23322	2.68365e-05	0.00160943	2.05646	-0.0403861
PTCD2	-0.0516349	-1.05955	-4.22903	2.73264e-05	0.00162857	2.03952	-0.00775059
AP3S1	-0.0603485	0.469692	-4.22068	2.83266e-05	0.00168292	2.00586	-0.0102208
SFI1	-0.089952	1.27382	-4.21474	2.90594e-05	0.00172109	1.98195	-0.0132475
TNFSF4	-0.111155	-0.589689	-4.212	2.94031e-05	0.00173606	1.97094	-0.0181983
ERBB3	-0.0421218	-0.157293	-4.20744	2.99846e-05	0.00176492	1.95261	-0.00724991
IL7R	0.140712	1.44032	4.20653	3.01017e-05	0.00176637	1.94896	0.0183552
LASS6	-0.040833	1.04955	-4.20066	3.08678e-05	0.0017992	1.92544	-0.00621233
PPM1F	-0.0412473	0.742998	-4.20042	3.08997e-05	0.0017992	1.92447	-0.00670384
ADIPOQ	-0.103944	2.12573	-4.20009	3.09442e-05	0.0017992	1.92313	-0.0113862
ELOF1	0.183434	1.97888	4.19853	3.11513e-05	0.00180573	1.91689	0.0197008
PLEKHM1P	-0.0534484	-0.978845	-4.19692	3.13668e-05	0.00181272	1.91043	-0.00823389
AGBL2	-0.104178	0.859203	-4.19464	3.1675e-05	0.0018195	1.90128	-0.0165944
CDA	-0.0565696	-0.426777	-4.18939	3.2394e-05	0.00185521	1.88028	-0.00944733
RFXANK	-0.0505877	1.74602	-4.1883	3.25449e-05	0.00185827	1.87593	-0.00638175
PKM2	-0.0642921	-0.590386	-4.18608	3.28544e-05	0.0018698	1.86707	-0.0106417
ESAM	-0.0404872	-0.171615	-4.18546	3.29428e-05	0.0018698	1.86456	-0.00697704
SRGN	-0.0844998	0.549337	-4.18471	3.30484e-05	0.00187023	1.86156	-0.0141106
FKSG29	0.170102	1.78021	4.18275	3.33251e-05	0.00187616	1.85376	0.0193467
MORC2	0.231964	0.884509	4.18258	3.335e-05	0.00187616	1.85307	0.0349671
ELOVL3	-0.217243	-0.941814	-4.18072	3.36151e-05	0.00188126	1.84566	-0.0315097
H1FOO	-0.086451	1.31193	-4.17989	3.37345e-05	0.00188126	1.84234	-0.0124428
DDAH2	-0.0490272	1.22357	-4.17988	3.37365e-05	0.00188126	1.84229	-0.00718186
RABL2B	-0.15958	-1.01885	-4.17501	3.4444e-05	0.00191511	1.82287	-0.0229656
BTBD3	-0.253183	#NAME?	-4.17357	3.46992e-05	0.00192369	1.81956	-0.0294706
KCNK5	-0.0595965	0.820642	-4.16615	3.57688e-05	0.00197724	1.78757	-0.00953407
SLC25A23	-0.0840171	0.27852	-4.15942	3.68068e-05	0.00202873	1.76082	-0.0143825
CCNH	-0.0730326	-0.19612	-4.15693	3.71976e-05	0.00204437	1.75095	-0.012528
ATL3	-0.0484847	-0.313562	-4.15408	3.76502e-05	0.00206311	1.73964	-0.00827815
INHBA	-0.0469108	-0.060127	-4.15326	3.77819e-05	0.00206311	1.73637	-0.00810849
C1orf122	0.0994172	-3.96024	4.15276	3.78632e-05	0.00206311	1.73436	0.00439316
FAM46A	-0.148277	-2.06843	-4.15185	3.80086e-05	0.00206513	1.73078	-0.0156736
ANKS1A	-0.0512184	0.963427	-4.15103	3.81406e-05	0.00206642	1.72754	-0.00795555
LMO3	-0.156303	-1.43831	-4.14949	3.8392e-05	0.00207178	1.7214	-0.0196925
DYNC1LI2	-0.0437393	-1.09045	-4.14909	3.84568e-05	0.00207178	1.71982	-0.00659187
DNAI2	-0.0573256	2.01897	-4.14841	3.85675e-05	0.00207189	1.71713	-0.00628927
NAPA	-0.0418467	0.490096	-4.14738	3.87357e-05	0.00207508	1.71307	-0.00705443
MANBA	-0.0856823	2.53898	-4.14523	3.90911e-05	0.00208242	1.70453	-0.00747675
EEA1	-0.0664291	-0.291639	-4.14375	3.93361e-05	0.00208964	1.69869	-0.0113824
TACC3	-0.0470715	1.6553	-4.13836	4.02446e-05	0.00213196	1.67734	-0.00602024
LARS2	-0.050062	1.36365	-4.1372	4.04423e-05	0.0021365	1.67276	-0.00700106
LOC284837	-0.127453	-0.166963	-4.13561	4.07144e-05	0.00214493	1.6665	-0.0216087
PION	-0.0359917	0.414805	-4.1341	4.09763e-05	0.0021523	1.66051	-0.0061199
ZNF385A	-0.0516093	0.719706	-4.1335	4.108e-05	0.0021523	1.65814	-0.00842462
SLC37A3	-0.0875115	0.950348	-4.13117	4.14865e-05	0.00216432	1.64894	-0.0135754
STUB1	-0.0465015	-0.486997	-4.13088	4.15364e-05	0.00216432	1.64782	-0.00777841
BCKDHB	-0.0512506	-0.0784969	-4.12931	4.18141e-05	0.00217285	1.64159	-0.00885906
TMEM8C	0.103307	0.739857	4.1256	4.24726e-05	0.00219988	1.62699	0.0162392
SLC12A9	-0.112368	-0.34188	-4.12172	4.3174e-05	0.00222533	1.61169	-0.0190029
TRAF1	0.153297	1.05438	4.11698	4.40459e-05	0.00226415	1.59301	0.0222915
PRPF39	-0.0891864	1.48015	-4.11517	4.43828e-05	0.00227533	1.58589	-0.0121522
LTBR	-0.0843063	0.402428	-4.10834	4.56765e-05	0.00233538	1.55905	-0.0142521
AMT	-0.0898624	0.23597	-4.10025	4.72548e-05	0.00239863	1.52732	-0.0154729
ARPC2	-0.0480177	-0.621139	-4.1002	4.72656e-05	0.00239863	1.52711	-0.0078656
RIPK2	-0.0736424	1.08618	-4.10007	4.72908e-05	0.00239863	1.52661	-0.0109403
C2orf40	-0.140182	-0.941425	-4.09802	4.76995e-05	0.00241294	1.51858	-0.021165
GUCY1B2	-0.0585851	1.04292	-4.09408	4.84941e-05	0.00244664	1.50315	-0.00891288
CD33	-0.186951	-2.13158	-4.08608	5.01466e-05	0.00252334	1.47186	-0.0187021
FAM174A	-0.0679394	-0.360368	-4.08289	5.08206e-05	0.00255052	1.4594	-0.0115061
IL21R	-0.163832	-0.798445	-4.07567	5.23759e-05	0.00261311	1.43126	-0.0254223
THADA	-0.0624195	2.16773	-4.07561	5.23896e-05	0.00261311	1.43102	-0.00648408
PLAA	-0.0981274	-1.68026	-4.0752	5.24788e-05	0.00261311	1.42943	-0.0123419
MAN2A2	-0.07638	2.20266	-4.07348	5.28578e-05	0.00262513	1.42272	-0.00777867
CREB3L2	-0.0441554	0.991424	-4.06643	5.44361e-05	0.0026965	1.39526	-0.00685394
SYNPO2	-0.0633318	2.02549	-4.06568	5.46064e-05	0.00269793	1.39234	-0.00704468
GHDC	-0.0722215	1.00369	-4.06386	5.50208e-05	0.00271137	1.38529	-0.0110598
STAT5B	-0.0997162	-1.09239	-4.06215	5.54154e-05	0.00272378	1.37862	-0.0148784
GALNT12	-0.0924844	0.24806	-4.06126	5.56192e-05	0.00272498	1.3752	-0.0158732
EIF2AK4	-0.0603396	1.55618	-4.0608	5.57256e-05	0.00272498	1.37341	-0.00810415
TKT	-0.0794995	-2.08358	-4.05567	5.69281e-05	0.00277667	1.35349	-0.00849049
AOAH	-0.0800087	2.2315	-4.05363	5.74131e-05	0.0027892	1.34558	-0.00818098
PWWP2A	-0.0464195	0.4468	-4.05336	5.74775e-05	0.0027892	1.34453	-0.00786282
PHYHD1	-0.222759	-3.497	-4.05169	5.7879e-05	0.00280155	1.33804	-0.00933531
TNFSF12-TNFSF13	-0.0657408	-0.403597	-4.05098	5.80484e-05	0.00280264	1.33531	-0.0110593
SLC16A4	-0.11978	0.631699	-4.04923	5.84722e-05	0.00281597	1.32853	-0.0197861
SCN1B	-0.0344931	0.469773	-4.04823	5.87157e-05	0.00282057	1.32465	-0.00582549
C5orf27	-0.0676915	-1.36426	-4.04693	5.90332e-05	0.0028287	1.31962	-0.00938264
ARRDC1	-0.0875992	-1.56745	-4.04492	5.95289e-05	0.0028453	1.31182	-0.0112017
SPTLC2	-0.0636487	-0.0276256	-4.04329	5.99332e-05	0.00285747	1.30551	-0.0109848
SMAP2	-0.0453919	0.833441	-4.04255	6.01173e-05	0.00285909	1.30265	-0.00722835
TMEM205	-0.0603808	0.467978	-4.03665	6.1605e-05	0.00292256	1.27985	-0.0101652
MAP3K3	-0.0482172	-0.079703	-4.02569	6.44633e-05	0.00305057	1.23757	-0.0083352
CSGALNACT2	-0.0649861	0.371842	-4.02266	6.52733e-05	0.00307556	1.22593	-0.010949
PRDX6	-0.0977591	-2.40724	-4.02235	6.53593e-05	0.00307556	1.2247	-0.00876516
GNGT1	-0.161667	0.185936	-4.02192	6.54752e-05	0.00307556	1.22305	-0.0268435
KDM1A	-0.0521038	1.28073	-4.01719	6.6765e-05	0.00312273	1.20487	-0.0075391
HIVEP3	-0.037976	0.900444	-4.01704	6.68068e-05	0.00312273	1.20428	-0.00596291
MICALL1	-0.0515723	-1.13522	-4.01413	6.7614e-05	0.00315273	1.19309	-0.0076024
LOC26102	-0.104545	-2.11804	-4.01187	6.82466e-05	0.00317447	1.18441	-0.0108219
TTLL1	0.0131704	-0.588907	4.00542	7.0082e-05	0.00325191	1.15968	0.00219046
RNF144A	-0.0672078	0.764915	-4.00428	7.04125e-05	0.00325646	1.1553	-0.0108425
PARP15	-0.0614968	1.29604	-4.00223	7.10064e-05	0.00327092	1.14747	-0.0090401
MRVI1	-0.0474174	0.552994	-3.99724	7.24796e-05	0.00333074	1.12834	-0.00790397
RFX8	-0.0560965	0.226526	-3.99603	7.28409e-05	0.0033393	1.12371	-0.00962877
PPP1R3F	0.103928	1.65092	3.99356	7.35814e-05	0.00336516	1.11428	0.0125841
CLU	-0.0551981	0.658372	-3.99197	7.40632e-05	0.00337909	1.1082	-0.00907554
P2RX1	-0.0542673	0.293737	-3.98949	7.48207e-05	0.00340022	1.09872	-0.00928061
GIMAP7	0.167801	2.18591	3.98929	7.48829e-05	0.00340022	1.09795	0.0160635
RFX1	-0.0492413	1.0468	-3.98666	7.56931e-05	0.00342517	1.08793	-0.00749455
PCYT1A	-0.0731364	1.68944	-3.98635	7.57916e-05	0.00342517	1.08672	-0.00924266
KEL	-0.0734019	0.801546	-3.98559	7.60282e-05	0.00342774	1.08381	-0.0118836
C6orf81	-0.0817481	-0.417952	-3.98312	7.68007e-05	0.0034544	1.0744	-0.013734
C5orf43	-0.212938	-0.321042	-3.97855	7.82511e-05	0.00351136	1.05698	-0.0357175
PHACTR4	-0.125006	-0.570823	-3.97475	7.94748e-05	0.0035579	1.04253	-0.0206174
C14orf109	-0.168774	0.179012	-3.96977	8.11107e-05	0.00362263	1.02356	-0.0287162
MYBPHL	-0.166324	0.471188	-3.96786	8.17452e-05	0.00364243	1.0163	-0.027983
SLC25A20	-0.0443699	-1.38155	-3.96455	8.28551e-05	0.00368328	1.00375	-0.00606134
ZDHHC2	-0.0476118	0.970896	-3.96265	8.34997e-05	0.00370331	0.996534	-0.0074401
DEFB132	-0.143944	-2.41792	-3.96148	8.38985e-05	0.00371236	0.992099	-0.013509
FBXL18	-0.0430298	0.741531	-3.96013	8.43616e-05	0.00372421	0.986976	-0.00701223
YIF1A	-0.0688256	-0.635077	-3.95739	8.53102e-05	0.00375739	0.976569	-0.0112892
SMG1	-0.0546642	-1.61012	-3.95648	8.56254e-05	0.00376259	0.973136	-0.00716254
INPP5D	-0.0435615	1.1537	-3.94497	8.973e-05	0.00392487	0.929565	-0.00646645
VPS25	-0.0547887	0.34125	-3.92466	9.74296e-05	0.00424176	0.852988	-0.00931946
C15orf17	-0.0528726	-1.12075	-3.92463	9.74422e-05	0.00424176	0.852868	-0.00791279
UBASH3A	0.122731	0.714046	3.92404	9.76736e-05	0.00424176	0.850662	0.0196493
C18orf1	-0.0625819	0.492068	-3.92341	9.79228e-05	0.00424176	0.848292	-0.0105101
SELL	-0.081967	-0.132648	-3.92282	9.81575e-05	0.00424176	0.846066	-0.0139872
MIR24-2	-0.134833	-2.14637	-3.92244	9.83094e-05	0.00424176	0.844628	-0.013809
IL5RA	-0.0888845	2.25385	-3.91954	9.94646e-05	0.00428192	0.833766	-0.00927308
DRAM1	-0.0461877	0.425009	-3.916	0.000100897	0.00433381	0.820469	-0.00783164
HPS3	-0.048181	-0.165904	-3.91501	0.000101301	0.00433847	0.816759	-0.00829689
S1PR1	0.117162	1.68215	3.91462	0.000101461	0.00433847	0.815292	0.0142513
TMEM37	-0.0554613	-0.935587	-3.91293	0.000102158	0.00435853	0.808921	-0.00858102
FAM173A	0.0660166	-0.297958	3.91235	0.000102396	0.00435891	0.806762	0.0113285
P2RX7	-0.0646212	1.11512	-3.91153	0.000102736	0.00436365	0.803679	-0.00977853
MIR193B	-0.16842	-0.219428	-3.90742	0.000104453	0.00441227	0.788272	-0.0276988
SLC17A5	0.114025	-4.236	3.90713	0.000104575	0.00441227	0.787188	0.00463677
SAMD13	-0.0500006	-1.40626	-3.90516	0.000105406	0.00443752	0.77983	-0.00685393
MNAT1	-0.0534448	-0.576246	-3.90399	0.000105903	0.00444864	0.775453	-0.00886524
ROBLD3	-0.0735937	-0.391528	-3.90255	0.000106519	0.00446465	0.77007	-0.0124564
IL31RA	-0.0630397	0.335825	-3.89902	0.000108044	0.00448678	0.756852	-0.0106462
PTEN	-0.118434	0.670756	-3.89876	0.000108156	0.00448678	0.755892	-0.0194031
CCR9	0.11553	2.43917	3.89823	0.000108387	0.00448678	0.753908	0.0108121
BRI3	-0.05364	-0.0517809	-3.89809	0.00010845	0.00448678	0.753369	-0.00927035
PVRIG	0.107603	0.580486	3.89807	0.000108458	0.00448678	0.753301	0.0169715
COMT	-0.078366	0.550534	-3.894	0.000110245	0.00453911	0.738111	-0.0130644
TTC32	-0.0395237	-0.287044	-3.89357	0.000110437	0.00453911	0.736497	-0.00675828
FBXO38	-0.107246	0.796813	-3.89294	0.000110714	0.0045407	0.73417	-0.0172469
MIR628	-0.172672	-2.45333	-3.89182	0.000111213	0.00455139	0.729991	-0.0143621
LOC100306951	-0.0952283	-2.59998	-3.89126	0.000111464	0.0045519	0.727894	-0.00782054
FCHO1	-0.0829134	0.660261	-3.89025	0.000111917	0.00456062	0.724128	-0.0135902
HSP90B1	-0.0430185	-1.17759	-3.88813	0.000112874	0.0045823	0.716221	-0.00635051
RAB10	-0.0428335	-0.537686	-3.8878	0.000113022	0.0045823	0.714998	-0.00715378
RNF135	-0.0413387	0.0681692	-3.88702	0.000113377	0.0045823	0.712084	-0.0071469
AKR1D1	-0.0532568	0.576903	-3.88695	0.00011341	0.0045823	0.711814	-0.0088947
TBC1D10C	0.0480515	-2.14687	3.88554	0.000114054	0.00459857	0.706557	0.00511959
KLHL5	-0.0902515	1.61353	-3.88137	0.000115975	0.00466176	0.691036	-0.0118842
IL1B	-0.137521	-0.907266	-3.88108	0.00011611	0.00466176	0.689958	-0.0214411
GXYLT1	-0.0441277	0.384406	-3.87998	0.000116624	0.00467257	0.685853	-0.00749036
ADORA3	-0.0570682	0.6022	-3.87915	0.000117014	0.00467835	0.682756	-0.00948468
C21orf96	0.143499	1.59835	3.87663	0.000118198	0.00470506	0.673405	0.0178579
S100P	-0.132576	-4.02334	-3.8764	0.000118307	0.00470506	0.672552	-0.00628013
KIAA1377	-0.0830489	-0.113039	-3.87616	0.000118422	0.00470506	0.671644	-0.0142466
TRIB1	-0.0848071	-2.29608	-3.87485	0.000119044	0.00471994	0.666779	-0.00803284
AGPAT2	-0.0625211	0.775947	-3.87294	0.000119954	0.00474615	0.659708	-0.0099998
FLJ90757	-0.0855211	0.805661	-3.8692	0.000121763	0.00480775	0.645807	-0.0135892
CA2	-0.0654322	-1.39071	-3.86862	0.000122044	0.00480859	0.643667	-0.008851
PMCHL1	0.121971	0.698779	3.86812	0.000122288	0.00480859	0.641809	0.0192766
MYB	-0.0962867	-2.50307	-3.86648	0.000123091	0.00482335	0.635734	-0.00822073
NME7	-0.0474492	1.07151	-3.86632	0.00012317	0.00482335	0.63514	-0.00717565
VCL	-0.0637261	1.42279	-3.86357	0.000124534	0.00485519	0.624916	-0.00877369
PDCD11	-0.121954	1.1381	-3.86314	0.000124747	0.00485519	0.62333	-0.0183769
TRIM27	-0.0400608	1.05578	-3.86012	0.000126259	0.00490403	0.612143	-0.00608631
CCNY	-0.0429443	1.02111	-3.85384	0.000129455	0.00501798	0.588932	-0.00662065
NR1H3	-0.0594235	1.35776	-3.85144	0.000130702	0.00505601	0.58004	-0.00846766
FCGR2A	-0.119892	-0.049487	-3.8502	0.000131346	0.00507066	0.575473	-0.0204062
SYNGR1	-0.0456471	1.003	-3.84857	0.000132201	0.00509333	0.569456	-0.00700858
ZNF335	-0.0995911	-1.31876	-3.84567	0.000133737	0.00513177	0.558735	-0.0140071
IQGAP2	-0.0533584	0.913292	-3.84318	0.000135064	0.00516188	0.549568	-0.00839025
UHRF1BP1L	-0.0546488	-1.28748	-3.84309	0.000135112	0.00516188	0.549239	-0.00782557
DEDD	-0.0758701	1.76794	-3.84268	0.000135333	0.00516188	0.547721	-0.00904064
F5	0.105712	3.58456	3.84144	0.000136001	0.00517699	0.543155	0.00520841
TSPAN32	-0.0449458	-0.770765	-3.83854	0.000137574	0.00522642	0.532487	-0.00721605
SGK1	-0.0358406	-0.555851	-3.835	0.000139523	0.00528997	0.519428	-0.00597189
RRM2B	-0.0506163	-0.322905	-3.83141	0.000141522	0.00535508	0.506236	-0.00863638
ANAPC10	-0.110358	1.12072	-3.82995	0.000142345	0.005369	0.500857	-0.0166384
AMICA1	-0.0676061	0.32197	-3.82525	0.000145016	0.00545484	0.48361	-0.0115246
IRAK3	-0.0567109	-0.262876	-3.82403	0.000145718	0.00547045	0.479132	-0.00971017
ECT2	-0.25113	0.0509941	-3.82298	0.000146327	0.00548252	0.475263	-0.0427288
FBXW11	-0.0422645	1.06959	-3.81888	0.000148718	0.00556118	0.460232	-0.00642071
H2AFY	-0.0646108	1.2382	-3.81818	0.000149126	0.00556554	0.457689	-0.00941121
MGP	-0.165352	-1.12844	-3.81742	0.000149578	0.00557149	0.454884	-0.02368
ALAS1	-0.0803872	-0.677111	-3.81553	0.0001507	0.00560234	0.447954	-0.0129728
C15orf61	-0.0625059	-1.10056	-3.8148	0.000151133	0.0056075	0.445295	-0.00909808
CRABP2	-0.0762773	-1.31002	-3.81259	0.000152459	0.00563081	0.437198	-0.0106866
PTPN4	0.135648	Inf	3.81223	0.000152702	0.00563081	0.436204	0.00743265
CCL18	0.176977	2.44255	3.81216	0.000152713	0.00563081	0.435649	0.0151709
SLC22A18AS	-0.0668408	-1.27558	-3.81178	0.000152942	0.00563081	0.434261	-0.00957179
SLC38A2	0.068817	-0.740265	3.80425	0.000157552	0.00575015	0.406728	0.0111968
EMCN	-0.129122	-0.692773	-3.80403	0.000157691	0.00575015	0.405911	-0.0210904
RXRA	-0.0455987	0.764926	-3.80194	0.000158994	0.00578658	0.398287	-0.00735934
PFKFB2	-0.0570252	1.28458	-3.80068	0.000159782	0.00579778	0.393703	-0.00815218
IFFO1	-0.0600164	0.60856	-3.80048	0.000159909	0.00579778	0.392964	-0.00993585
C20orf12	-0.0747351	0.64024	-3.79498	0.000163403	0.00590204	0.37293	-0.0123071
CDK6	-0.0446008	0.520406	-3.79498	0.000163404	0.00590204	0.372928	-0.00748886
COG3	-0.0388248	-0.219498	-3.79266	0.000164905	0.00593633	0.364452	-0.0066799
MSH6	-0.0831965	-0.197193	-3.79209	0.000165273	0.00593633	0.362388	-0.0141379
JARID2	-0.0453252	1.22681	-3.79207	0.000165287	0.00593633	0.362309	-0.00656699
HTR3A	-0.115696	-0.280718	-3.78837	0.000167704	0.00601183	0.348855	-0.0195526
C10orf91	-0.0760382	-2.25835	-3.78482	0.000170053	0.00607725	0.335967	-0.00736801
KIF18A	-0.161439	1.82644	-3.78465	0.000170167	0.00607725	0.33535	-0.0203304
IL27	-0.0812134	0.715165	-3.78394	0.000170647	0.00608302	0.332737	-0.0131465
C20orf3	-0.114032	-2.63595	-3.77861	0.000174245	0.00619968	0.313409	-0.00908817
AIP	0.0697504	0.829879	3.77683	0.000175463	0.00622237	0.306956	0.0109155
C1S	-0.045987	0.207459	-3.776	0.000176035	0.00622237	0.303942	-0.00793469
KRCC1	-0.196593	-1.03193	-3.77595	0.000176073	0.00622237	0.303741	-0.0288407
STYXL1	-0.0500679	-0.0123419	-3.77398	0.000177433	0.00625365	0.296618	-0.00867029
ADRBK1	-0.0459146	-0.351468	-3.77355	0.00017773	0.00625365	0.295069	-0.0078174
BIRC2	0.0529888	1.74393	3.77229	0.00017861	0.00626152	0.290492	0.00638515
GPT2	-0.06138	0.685309	-3.76741	0.000182052	0.00635881	0.272816	-0.0100176
SAG	-0.0866884	2.28504	-3.76491	0.000183835	0.00640366	0.263791	-0.00865815
S100A2	-0.0931314	0.386505	-3.76427	0.000184295	0.00640366	0.261478	-0.0156709
TMEM189	-0.0338232	0.260695	-3.7639	0.000184565	0.00640366	0.26012	-0.00580666
C17orf63	-0.0807115	2.96066	-3.76374	0.000184679	0.00640366	0.259548	-0.00583979
SCD	-0.0536507	0.219501	-3.76266	0.000185459	0.00641902	0.255647	-0.00919189
BIRC3	-0.0900371	1.17278	-3.76065	0.000186915	0.0064577	0.248406	-0.013177
FAM194A	0.0758651	-0.534142	3.75812	0.000188773	0.00651011	0.239247	0.012912
ZMAT5	-0.0638783	0.567557	-3.75734	0.000189344	0.00651325	0.236452	-0.0105787
PRKD3	-0.101644	1.43454	-3.75707	0.000189547	0.00651325	0.235458	-0.0144228
C1orf83	-0.0883225	-0.623434	-3.75451	0.000191443	0.00655329	0.226247	-0.0144742
NUCKS1	-0.0403698	0.263363	-3.75437	0.000191548	0.00655329	0.225736	-0.00694025
AK2	-0.0633841	-0.333642	-3.75411	0.000191744	0.00655329	0.224789	-0.0106965
SLC35C2	-0.105051	0.444709	-3.75271	0.000192792	0.00655391	0.219743	-0.0176472
BCL2L15	-0.135094	1.38776	-3.74977	0.00019501	0.00661752	0.209155	-0.0194306
LANCL1	-0.127852	-0.765023	-3.74785	0.000196474	0.00665535	0.202233	-0.0195015
TNF	0.134879	1.51087	3.74713	0.000197021	0.00666205	0.199659	0.0170076
B4GALT1	-0.0565888	-0.700372	-3.74635	0.000197623	0.00667055	0.19684	-0.00917648
DCPS	-0.0401814	1.12881	-3.74554	0.000198243	0.00667967	0.193939	-0.00600186
TSSK4	0.0972643	1.83377	3.74175	0.000201186	0.00676689	0.1803	0.0107664
GIMAP8	0.0932672	3.38386	3.73825	0.000203939	0.0068462	0.167724	0.00499718
MBNL1	-0.0594951	1.57629	-3.73772	0.000204363	0.0068462	0.165804	-0.00783014
FAH	-0.0358627	0.143868	-3.73739	0.000204621	0.0068462	0.164635	-0.0061881
C10orf76	-0.0735497	1.37719	-3.7362	0.000205571	0.00686067	0.160349	-0.010361
FAM54B	-0.100269	2.68381	-3.73594	0.000205773	0.00686067	0.159441	-0.00872091
BEST3	-0.0428328	-0.645247	-3.73521	0.000206362	0.0068683	0.156796	-0.00704497
UCKL1	-0.0423865	0.769013	-3.73108	0.000209689	0.00696687	0.142	-0.00685641
ZCCHC10	-0.0367616	-0.0880286	-3.73062	0.000210067	0.00696729	0.140334	-0.00626665
LOC150381	-0.0909511	-1.14327	-3.72946	0.000211008	0.00698635	0.1362	-0.013523
MRPS7	-0.0947976	-1.5475	-3.72894	0.00021144	0.00698851	0.13431	-0.011874
MYCT1	-0.0949989	-0.542152	-3.72753	0.000212598	0.00701462	0.129258	-0.0154686
P2RX3	-0.0494276	0.906378	-3.72676	0.000213229	0.00702329	0.126516	-0.00764784
ERCC8	-0.051146	-0.899567	-3.72493	0.000214743	0.00706096	0.119973	-0.0080675
TMEM91	-0.10817	0.526808	-3.72284	0.000216484	0.00710598	0.112501	-0.0180968
TOMM70A	-0.0631417	-0.565703	-3.71604	0.000222249	0.00728266	0.0881988	-0.0105027
CHD9	-0.0599244	0.0593735	-3.71555	0.000222671	0.00728399	0.0864432	-0.0103784
NDRG2	-0.0663728	1.08139	-3.71465	0.000223446	0.00729681	0.083232	-0.0100073
ZNF217	-0.165615	-3.52794	-3.71226	0.000225521	0.00733944	0.0746843	-0.00792081
PPP2R5E	-0.0789726	2.47865	-3.71008	0.000227427	0.00736487	0.0669052	-0.00738978
ASAM	-0.0535011	0.733018	-3.71004	0.000227455	0.00736487	0.0667882	-0.00874669
DPPA4	-0.144571	1.19811	-3.70891	0.000228451	0.00737191	0.0627492	-0.0209623
KIAA0513	-0.0505684	0.969223	-3.70616	0.000230888	0.00743453	0.0529412	-0.00785054
CLDND1	0.0197497	-1.6387	3.70584	0.000231172	0.00743453	0.0518059	0.00256461
TBC1D2	-0.0525636	1.16877	-3.70515	0.000231782	0.0074416	0.0493693	-0.00781104
FAM166A	-0.101384	0.870133	-3.70442	0.000232435	0.00745005	0.0467666	-0.0159512
MTMR3	-0.108987	0.9984	-3.70349	0.000233273	0.00746433	0.0434436	-0.0167969
FAM124B	-0.0902051	-1.15197	-3.70295	0.000233754	0.00746722	0.041536	-0.0133003
LOC388588	-0.0999918	-0.240352	-3.70187	0.000234734	0.00748597	0.0376709	-0.0168246
SLC35E2	-0.16707	2.54883	-3.69673	0.000239417	0.00762258	0.0194135	-0.0145398
ATAD2B	-0.0349564	0.31861	-3.69457	0.000241413	0.0076733	0.0117428	-0.00599377
SCN8A	-0.0480106	1.14346	-3.6901	0.000245592	0.00778289	-0.00411852	-0.00722099
MCM2	-0.0523384	1.26923	-3.68951	0.000246153	0.00778289	-0.00622644	-0.00752866
GIT1	-0.0393297	1.02815	-3.68915	0.000246493	0.00778289	-0.00749998	-0.00597992
DAZAP2	-0.0412926	-0.303063	-3.68852	0.00024709	0.00778885	-0.00973647	-0.00707537
HMGCL	-0.0506966	-0.876473	-3.68527	0.000250193	0.00787364	-0.0212654	-0.00796768
KIR3DX1	0.0910287	2.73049	3.68456	0.000250876	0.00788213	-0.0237835	0.00704488
MRPL48	-0.0365861	0.534896	-3.68189	0.000253456	0.00795011	-0.0332369	-0.0061187
ARHGAP18	-0.0727159	0.850405	-3.68056	0.000254747	0.00797747	-0.0379291	-0.0115812
ETS2	-0.0710209	2.07191	-3.67941	0.000255874	0.00799962	-0.042006	-0.00773852
E2F1	0.0460436	1.36268	3.67669	0.000258547	0.00806996	-0.051604	0.006295
ZCCHC6	-0.0513312	-0.676907	-3.67583	0.0002594	0.00808225	-0.0546474	-0.0083781
C2orf82	-0.059252	-0.790105	-3.67516	0.000260065	0.00808225	-0.0570132	-0.00944092
XPO7	-0.042667	0.295949	-3.67502	0.000260212	0.00808225	-0.0575338	-0.00730547
AP4S1	-0.0901851	2.24203	-3.67019	0.00026506	0.0082061	-0.0745805	-0.00948683
LOC146880	-0.0534895	-1.58449	-3.66839	0.000266892	0.00823609	-0.0809429	-0.00699351
C10orf116	-0.0856839	0.670232	-3.66669	0.000268629	0.00827172	-0.0869322	-0.014151
MYO7A	-0.0421467	1.10727	-3.66641	0.000268914	0.00827172	-0.0879111	-0.00627011
ZFP36L1	0.063284	-0.392488	3.66457	0.000270806	0.00831648	-0.0943823	0.0109061
CCL19	-0.0796742	-0.139725	-3.66282	0.000272624	0.00835501	-0.100561	-0.013413
ELANE	-0.082068	-0.162436	-3.66224	0.000273223	0.00835501	-0.102588	-0.0140987
LBH	0.0367798	-0.337079	3.6621	0.000273375	0.00835501	-0.103099	0.00631305
FFAR3	-0.0918641	1.78043	-3.65877	0.000276872	0.00842955	-0.114834	-0.0110431
NR4A3	-0.0773745	-0.974144	-3.6585	0.000277157	0.00842955	-0.115784	-0.0119036
MPG	-0.0497032	-0.455335	-3.65823	0.00027744	0.00842955	-0.116726	-0.00835578
CYB5R3	-0.0389804	-0.0131442	-3.65809	0.000277582	0.00842955	-0.117197	-0.00674052
UHRF1BP1	-0.0769675	-0.874953	-3.65683	0.000278918	0.00845666	-0.121629	-0.0119899
NEURL2	-0.158736	-1.75634	-3.6555	0.000280337	0.0084839	-0.126314	-0.0184885
CLCN4	0.126286	-2.57497	3.65333	0.000282659	0.00850251	-0.133928	0.0107212
CHRNB1	-0.0698168	-1.55431	-3.65069	0.000285513	0.00857484	-0.143201	-0.00917081
XRCC3	-0.0564008	1.85511	-3.64529	0.000291445	0.00873921	-0.162175	-0.00655411
GNRH2	-0.101257	-2.9196	-3.64363	0.000293285	0.00878059	-0.167983	-0.00695789
IL20RB	-0.0813298	1.29636	-3.64275	0.000294268	0.00879623	-0.171072	-0.0117305
CYLD	0.100974	2.43856	3.63965	0.000297749	0.00887342	-0.181919	0.00889455
RAB3A	-0.0777398	2.48266	-3.63774	0.000299909	0.00892288	-0.188589	-0.00681676
A4GNT	-0.125743	-1.18623	-3.63581	0.000302123	0.00895394	-0.195374	-0.0174908
NDUFB10	0.0743656	-0.827048	3.63567	0.000302284	0.00895394	-0.195865	0.0120276
FEZ2	-0.0723403	0.570478	-3.6356	0.000302362	0.00895394	-0.196102	-0.0119365
HOPX	-0.0554286	-1.93974	-3.63334	0.000304964	0.009017	-0.204006	-0.00619658
UCK2	-0.0358055	-0.493285	-3.63093	0.000307757	0.00908551	-0.212417	-0.00601334
SLC40A1	-0.0445545	-0.465459	-3.6295	0.000309432	0.00912083	-0.217422	-0.00744478
CHIC2	-0.0642468	-0.672313	-3.62768	0.000311566	0.00915883	-0.223759	-0.0105624
C16orf68	-0.0706699	0.530284	-3.62758	0.000311682	0.00915883	-0.224102	-0.0118693
GPRC5A	-0.106165	1.18638	-3.62641	0.00031307	0.00918548	-0.228202	-0.0152411
SUPT3H	-0.0659424	2.25297	-3.6243	0.000315579	0.00923067	-0.235561	-0.00686996
TRIM4	-0.0439855	0.156279	-3.62335	0.000316715	0.00924973	-0.238876	-0.0075524
ARRB2	-0.0727927	-1.92621	-3.62018	0.000320523	0.00934662	-0.249894	-0.00821462
ERMP1	-0.079622	-0.318844	-3.6181	0.000323057	0.00940614	-0.257156	-0.0134688
MIR574	-0.137004	-2.05092	-3.61747	0.000323826	0.00941415	-0.259347	-0.0137734
C3orf23	-0.119471	1.10495	-3.61423	0.000327811	0.00947536	-0.270622	-0.0175902
TCF12	-0.0620731	2.18761	-3.61408	0.000327989	0.00947536	-0.271124	-0.00637859
B4GALT5	-0.0992023	-0.758915	-3.61374	0.000328416	0.00947536	-0.272322	-0.0158227
APH1B	-0.0677284	-1.40622	-3.61303	0.000329291	0.00948262	-0.274776	-0.00936013
VAPA	-0.0508095	-0.772245	-3.61232	0.000330178	0.00948262	-0.277256	-0.00817004
CBLN3	-0.0836504	1.01122	-3.61194	0.000330656	0.00948262	-0.278589	-0.0130241
PGD	-0.049834	-1.53252	-3.60207	0.000343169	0.00981196	-0.312822	-0.00655719
TSHR	0.0636772	1.58271	3.60082	0.000344798	0.00984377	-0.317185	0.00802001
FAM133B	-0.052965	-1.20836	-3.59852	0.000347788	0.00990997	-0.325142	-0.00757663
CHST15	-0.0607153	2.33964	-3.59824	0.000348156	0.00990997	-0.326116	-0.00598522
STAM	-0.0473942	1.02656	-3.59764	0.000348934	0.0099135	-0.328173	-0.00732514
MFSD10	-0.0464455	-0.710808	-3.59735	0.00034932	0.0099135	-0.32919	-0.00750654
ZBTB22	-0.0543577	1.58102	-3.59567	0.00035153	0.0099614	-0.335001	-0.00706227
MGRN1	-0.0426046	1.33366	-3.59287	0.000355244	0.010022	-0.344684	-0.00605604
C11orf45	-0.0491656	0.536516	-3.58994	0.000359178	0.010118	-0.354829	-0.00824275
ERI1	-0.0662485	-0.105734	-3.58815	0.000361587	0.0101559	-0.360987	-0.0114356
TULP2	-0.117996	-1.11028	-3.58648	0.000363864	0.0102048	-0.366768	-0.0164104
C6orf106	-0.0384191	0.854821	-3.58482	0.000366139	0.0102283	-0.372509	-0.00616287
RGS17	-0.126433	-1.4863	-3.58469	0.00036631	0.0102283	-0.372939	-0.016332
HBEGF	-0.047692	0.128477	-3.58373	0.000367635	0.0102503	-0.376264	-0.00823201
NARG2	-0.0533839	0.543541	-3.58144	0.000370793	0.0103232	-0.38414	-0.00893555
RAB2B	0.0375226	-1.76242	3.57909	0.000374074	0.0103994	-0.392252	0.00482393
ZNF182	-0.0922415	1.74302	-3.57825	0.000375249	0.0104169	-0.395141	-0.0113582
ABCA8	-0.0545377	1.00817	-3.57616	0.000378197	0.0104834	-0.402347	-0.00833922
GOLT1A	-0.0893425	-1.12248	-3.57575	0.000378772	0.0104841	-0.403744	-0.0126398
ELL2	-0.0426745	1.13764	-3.56984	0.000387228	0.0106651	-0.424071	-0.00633565
HIVEP2	0.0957073	2.75742	3.56864	0.000388972	0.0106878	-0.428208	0.00749387
PLXNC1	-0.0430332	1.38402	-3.56828	0.000389495	0.0106878	-0.429444	-0.00603049
DGCR6L	-0.0478879	-1.31245	-3.56271	0.000397664	0.0108807	-0.448549	-0.00675377
BDH1	-0.069378	2.56214	-3.55886	0.000403418	0.0110223	-0.461768	-0.00606926
IQCB1	-0.0603172	0.13724	-3.55746	0.000405526	0.0110641	-0.466565	-0.0103813
IBTK	-0.129174	-2.61803	-3.55257	0.000412969	0.011251	-0.483299	-0.0106087
PEX11A	0.0445489	-1.46689	3.54968	0.00041742	0.0113561	-0.493161	0.00654882
TMEM217	-0.0480349	0.18307	-3.54515	0.000424503	0.0115045	-0.508639	-0.00826426
ARSG	-0.0709152	0.440697	-3.54504	0.000424684	0.0115045	-0.509031	-0.0120187
ZNF689	-0.0405975	0.64147	-3.5418	0.000429826	0.0116272	-0.520099	-0.00670689
RBM9	-0.0541632	-0.257978	-3.53838	0.000435295	0.0117209	-0.531728	-0.00927127
MIR1259	-0.109797	-2.51368	-3.53801	0.000435956	0.0117209	-0.532619	-0.0096528
SNORD12B	-0.109797	-2.51368	-3.53801	0.000435956	0.0117209	-0.532619	-0.0096528
ZNF652	-0.113088	-1.33954	-3.53772	0.000436363	0.0117209	-0.53398	-0.0156254
SYNC	-0.0633451	-1.01927	-3.53719	0.000437219	0.0117274	-0.535783	-0.00963846
IRF1	0.112403	0.451979	3.53603	0.000439103	0.0117474	-0.539738	0.0186484
C9orf9	0.144397	2.80221	3.53526	0.000440365	0.0117622	-0.542375	0.00961167
IL12RB2	0.100291	2.43622	3.53466	0.000441347	0.01177	-0.544424	0.00852154
MIR223	-0.213308	-0.605098	-3.53356	0.000443146	0.01177	-0.548164	-0.032851
CLRN2	-0.0585093	1.77705	-3.53356	0.000443147	0.01177	-0.548166	-0.00709228
PTPRH	-0.0416256	0.236007	-3.5332	0.000443742	0.01177	-0.549399	-0.00716845
FADS2	-0.0440498	-1.16756	-3.53149	0.000446553	0.0118281	-0.555206	-0.00646806
HYAL2	-0.0485122	1.79408	-3.52968	0.000449557	0.0118911	-0.561369	-0.00596062
ELMO1	-0.0458498	1.55908	-3.52469	0.000457922	0.0120812	-0.578317	-0.00607085
YWHAZ	0.203553	1.58262	3.52464	0.000458011	0.0120812	-0.578496	0.0207935
SLC36A1	-0.0697048	2.49315	-3.52385	0.00045934	0.0120996	-0.581159	-0.00622629
CYP4F3	-0.0958287	0.325039	-3.52208	0.000462347	0.0121619	-0.587155	-0.0162757
OXNAD1	0.0794441	1.34906	3.52103	0.000464147	0.0121925	-0.590728	0.0109619
ANXA4	-0.0572599	-0.112288	-3.51623	0.000472445	0.0123764	-0.607012	-0.0098818
FAM161B	-0.0478809	-0.0751266	-3.51398	0.000476376	0.0124622	-0.614625	-0.00825665
NFAM1	-0.16087	-2.83072	-3.5122	0.000479506	0.0125098	-0.620642	-0.0112905
PWWP2B	-0.0421327	0.499369	-3.51042	0.000482662	0.012543	-0.62667	-0.00707605
DTX1	-0.0522831	1.08005	-3.50976	0.000483835	0.012554	-0.6289	-0.00809293
NEK8	-0.0383939	-0.990853	-3.50761	0.000487683	0.0126367	-0.636176	-0.00587797
UPB1	-0.0377951	0.732469	-3.5055	0.000491484	0.0127179	-0.643308	-0.00615424
C7orf69	-0.0561537	0.953918	-3.50493	0.000492503	0.012727	-0.645212	-0.00866148
SNX18	-0.0718595	1.15385	-3.50416	0.000493906	0.012746	-0.647825	-0.0107608
ATOH8	-0.0423572	-0.363857	-3.50111	0.000499476	0.0128302	-0.658124	-0.00721793
PQLC2	-0.0582173	1.96811	-3.5009	0.00049986	0.0128302	-0.658829	-0.00664439
ETV6	-0.0386176	0.669505	-3.50034	0.000500888	0.0128393	-0.660718	-0.0063604
CSGALNACT1	-0.0454276	1.32833	-3.49726	0.000506588	0.012968	-0.671109	-0.006422
DDR1	-0.069286	2.41793	-3.49513	0.000510562	0.0130173	-0.678284	-0.00675401
IL32	0.148687	1.85986	3.49418	0.000512334	0.013045	-0.681466	0.0159423
NAA35	-0.105836	2.18258	-3.49381	0.000513023	0.0130451	-0.682699	-0.0108766
FAM65A	-0.0687297	0.0382283	-3.49206	0.000516326	0.0131117	-0.688593	-0.011851
SHC1	-0.0512149	1.56714	-3.49113	0.000518089	0.0131168	-0.691721	-0.00673551
HNRPDL	0.0253121	-1.26083	3.49113	0.000518103	0.0131168	-0.691747	0.00367213
BTG4	0.155477	2.38352	3.49085	0.000518627	0.0131168	-0.692674	0.0126526
SNORA71A	0.0977559	2.55814	3.49051	0.00051928	0.0131168	-0.69383	0.00803173
HNMT	-0.0619073	0.728359	-3.48829	0.000523514	0.0131937	-0.701285	-0.0100766
ENG	-0.0486233	1.06088	-3.48819	0.000523707	0.0131937	-0.701623	-0.00729679
IL12A	-0.0514751	0.306719	-3.48774	0.000524576	0.0131981	-0.703145	-0.00883336
WT1	-0.0534815	-0.519099	-3.48487	0.0005301	0.0133055	-0.712761	-0.00900596
C17orf91	-0.0657108	-1.77468	-3.4848	0.00053024	0.0133055	-0.713004	-0.00795464
UPP2	-0.0746305	1.64154	-3.48018	0.000539283	0.0135147	-0.728525	-0.00958882
NCOA4	-0.0527172	-0.902815	-3.47933	0.000540955	0.013521	-0.731366	-0.00829613
SPINT2	-0.0773686	-0.738054	-3.47804	0.000543513	0.0135292	-0.735696	-0.0124722
LST1	-0.0577838	-1.35026	-3.47773	0.000544118	0.0135292	-0.736716	-0.00808044
CRTAM	0.0421938	1.22565	3.47585	0.000547869	0.0135998	-0.743022	0.0061793
SGSM1	-0.0608907	0.45779	-3.47559	0.000548386	0.0135998	-0.743887	-0.0103564
GPX3	-0.0666648	-1.33174	-3.47413	0.000551329	0.013655	-0.748797	-0.00918271
AGTPBP1	-0.0488026	0.225864	-3.47273	0.000554159	0.0136896	-0.753496	-0.00837595
MIR497	-0.166023	-3.77978	-3.47174	0.000556147	0.0137209	-0.756782	-0.00702378
DYRK1A	-0.0611652	-0.778501	-3.47104	0.000557574	0.0137384	-0.759132	-0.00981541
CCPG1	-0.0531689	0.401543	-3.4701	0.000559488	0.0137677	-0.762276	-0.00901935
ITGAL	0.0809795	1.19297	3.46922	0.000561283	0.0137783	-0.765216	0.0119
FLJ42627	-0.137322	-2.59764	-3.46797	0.000563855	0.0138217	-0.76941	-0.0113405
IGFBP6	-0.0406937	-0.114298	-3.46745	0.000564914	0.0138299	-0.77113	-0.00700866
KIF14	-0.096296	0.749341	-3.46702	0.000565798	0.0138338	-0.772565	-0.0155109
SNORD35B	0.143819	1.97893	3.4647	0.000570602	0.0139333	-0.780321	0.0141134
C22orf26	-0.172878	-2.39904	-3.46391	0.000572239	0.0139478	-0.78295	-0.0164631
PPP2R2A	-0.0492165	1.49022	-3.46371	0.000572657	0.0139478	-0.783619	-0.00659096
SPRY2	0.122826	3.26044	3.46192	0.000576415	0.0140214	-0.789618	0.00632878
CHD2	0.0288657	-0.773023	3.4606	0.000579187	0.0140709	-0.794018	0.0046917
TMEM183A	0.0423277	-1.16505	3.45915	0.000582255	0.0141095	-0.798864	0.00660136
TMEM183B	0.0423277	-1.16505	3.45915	0.000582255	0.0141095	-0.798864	0.00660136
PLTP	-0.047109	0.225276	-3.45821	0.00058424	0.0141396	-0.801985	-0.00812467
APOBEC3B	0.106828	1.33764	3.45635	0.00058821	0.0142177	-0.808195	0.0142134
RP9P	-0.0398827	-0.6139	-3.45166	0.000598315	0.0144379	-0.823814	-0.00657617
CRISPLD1	-0.11353	1.99754	-3.44991	0.000602128	0.014499	-0.829638	-0.0131591
PELI2	-0.0394865	0.920096	-3.44784	0.000606651	0.0145711	-0.836498	-0.0061939
TBC1D10A	0.0394154	-0.814476	3.44683	0.000608885	0.0146063	-0.839868	0.0063545
CDK17	0.0547852	2.07377	3.44539	0.000612072	0.0146644	-0.844654	0.0059021
DOK3	-0.0449744	1.49918	-3.44488	0.000613196	0.0146728	-0.846336	-0.00609924
LOC202181	-0.0419599	-1.05112	-3.44451	0.000614028	0.0146744	-0.847579	-0.00638583
GNG2	-0.0771306	1.9264	-3.44367	0.000615886	0.0147003	-0.850348	-0.00895385
C6orf164	-0.134156	-2.1661	-3.44285	0.00061773	0.0147259	-0.853088	-0.0131979
MAP3K14	-0.0743996	1.60429	-3.43819	0.000628243	0.0149385	-0.868555	-0.00943413
LRRC70	-0.137064	0.777493	-3.43785	0.000628999	0.0149385	-0.869656	-0.0226468
ITK	0.13084	0.842268	3.43708	0.000630756	0.0149616	-0.872213	0.0204962
CLINT1	-0.0884703	-2.0185	-3.43395	0.000637929	0.015113	-0.882575	-0.00945496
EFCAB4A	-0.0493135	-1.56203	-3.42848	0.000650673	0.0153673	-0.900697	-0.00645545
ECHDC3	-0.0538391	1.3911	-3.4283	0.000651082	0.0153673	-0.901273	-0.00739517
TRIM35	-0.0366181	0.963302	-3.42459	0.00065986	0.0155553	-0.913541	-0.0057804
FREM1	0.109739	2.73157	3.42409	0.000661057	0.0155642	-0.915201	0.00782432
GAL3ST4	0.0876118	3.11032	3.423	0.000663662	0.0155707	-0.918803	0.00525044
CUBN	-0.0401094	0.977745	-3.42295	0.000663782	0.0155707	-0.918968	-0.00622997
ZNRF1	-0.0412651	0.279647	-3.42222	0.000665531	0.0155926	-0.921379	-0.00707691
FAM125B	-0.0467846	1.03544	-3.42044	0.000669813	0.0156356	-0.927253	-0.00712803
HSCB	-0.0362204	0.436175	-3.42025	0.000670266	0.0156356	-0.927872	-0.0061324
ILVBL	-0.0773914	2.23202	-3.41969	0.000671606	0.0156356	-0.929701	-0.00795564
SNORD31	0.163879	Inf	3.41956	0.00067202	0.0156356	-0.929754	0.0145352
XPNPEP1	-0.0389092	-0.282572	-3.41941	0.000672286	0.0156356	-0.930628	-0.00664839
2015-09-01	-0.0482198	-0.0874245	-3.41812	0.000675434	0.0156896	-0.934906	-0.00831253
MAFG	-0.102861	2.12552	-3.41691	0.000678361	0.0157385	-0.938866	-0.0116023
C1orf187	-0.0424646	-0.326801	-3.41622	0.000680066	0.0157397	-0.941165	-0.00722283
TAP1	0.0341585	0.454757	3.41218	0.000690006	0.0159119	-0.954451	0.00575255
EIF2C1	-0.0480646	-1.12365	-3.41014	0.000695087	0.0160097	-0.961167	-0.0070466
IPO11	-0.0815338	2.40219	-3.40785	0.000700835	0.0161032	-0.968707	-0.0077246
NECAP1	-0.0834957	-2.54853	-3.40652	0.000704175	0.016141	-0.97306	-0.00700687
ADCY7	-0.0571818	0.732082	-3.40618	0.000705059	0.0161419	-0.974208	-0.00930713
N4BP1	-0.0440524	0.889336	-3.40347	0.000711926	0.01626	-0.983079	-0.00696741
SPINT1	-0.0400722	-0.561408	-3.40081	0.000718771	0.0163967	-0.991836	-0.00663139
C7orf13	0.0235392	-1.23427	3.39991	0.000721089	0.01643	-0.994784	0.00341166
PLBD1	-0.0563782	-0.368304	-3.39824	0.000725422	0.0164912	-1.00027	-0.00944408
ABHD15	-0.0473577	0.0707672	-3.3982	0.000725504	0.0164912	-1.00037	-0.00813755
SFXN1	0.126121	2.41384	3.39708	0.000728421	0.0165377	-1.00404	0.010767
S100A9	-0.0946022	0.382584	-3.39532	0.000733036	0.0166227	-1.00982	-0.0164412
AMACR	-0.0507147	0.335454	-3.39483	0.000734324	0.0166322	-1.01143	-0.00870464
CCDC109A	-0.0414131	0.103348	-3.39252	0.000740417	0.0167304	-1.01899	-0.00715576
NFKBIL1	-0.0367934	0.686572	-3.39134	0.000743557	0.0167815	-1.02286	-0.00606427
ADORA2B	-0.0694688	1.06064	-3.38977	0.000747731	0.0168439	-1.02798	-0.0105296
SNORA9	0.134022	1.48712	3.38964	0.00074809	0.0168439	-1.02842	0.0168699
C14orf176	0.096846	2.50888	3.3877	0.000753278	0.0169408	-1.03474	0.00969716
SNORA71D	0.16052	2.39755	3.38473	0.000761328	0.0170659	-1.04446	0.012785
NR2F6	-0.0451395	-0.158544	-3.38433	0.000762421	0.0170659	-1.04578	-0.00770719
PLA2G7	-0.127362	2.23679	-3.38433	0.000762422	0.0170659	-1.04578	-0.0157387
UBA5	-0.0419467	-0.314027	-3.38249	0.00076744	0.0171581	-1.05178	-0.00716459
FCER1A	-0.100451	-0.750972	-3.37856	0.000778262	0.0173324	-1.06458	-0.0159158
COMMD6	-0.0449147	-0.817621	-3.37824	0.000779143	0.0173324	-1.06562	-0.00709758
LYG2	-0.194142	0.560797	-3.37802	0.000779781	0.0173324	-1.06637	-0.0310868
ENAM	0.14078	3.37465	3.37757	0.000781021	0.0173398	-1.06782	0.00515238
HVCN1	-0.0404917	-0.819778	-3.37627	0.000784657	0.0174002	-1.07207	-0.00639994
KLHL3	-0.0579396	2.24505	-3.37456	0.000789449	0.0174862	-1.07763	-0.00588633
TCEA3	-0.0496969	-0.233022	-3.37412	0.000790688	0.0174933	-1.07907	-0.00853323
VSIG1	-0.130558	-0.014252	-3.37227	0.000795912	0.0175885	-1.08509	-0.0218309
VASH1	-0.0555574	1.86228	-3.3667	0.000811832	0.0178369	-1.10319	-0.00668503
HSD17B11	-0.176151	#NAME?	-3.36635	0.000813015	0.0178424	-1.10349	-0.0184297
C19orf38	0.121397	2.19738	3.36413	0.000819267	0.0179383	-1.11152	0.0115667
CUL3	-0.0470138	0.231543	-3.35862	0.000835452	0.0182717	-1.1294	-0.00806493
SFRS3	0.0798421	1.88112	3.35825	0.000836553	0.0182748	-1.1306	0.0091889
NDUFA3	0.115734	-3.53888	3.35522	0.000845583	0.0184088	-1.14041	0.0072364
SNORD33	0.204714	3.26585	3.35357	0.000850553	0.0184838	-1.14577	0.0104795
AIM1	-0.0442175	-1.14917	-3.35321	0.000851656	0.0184838	-1.14695	-0.00659243
H2AFJ	0.0838429	-3.81806	3.35311	0.000851937	0.0184838	-1.14725	0.00479942
SWAP70	-0.0501584	0.0205538	-3.35249	0.000853808	0.0185034	-1.14926	-0.00865224
MIR1203	-0.160212	-0.892236	-3.34927	0.000863599	0.0186731	-1.15967	-0.0227349
CYB5R2	-0.0770266	1.62599	-3.34638	0.00087248	0.0188225	-1.16902	-0.0101154
UBE2W	-0.049135	0.521205	-3.34571	0.000874562	0.0188265	-1.1712	-0.00828744
CORO1A	0.0672482	-0.700899	3.34568	0.000874641	0.0188265	-1.17128	0.0111411
FLT3	-0.0362863	0.138323	-3.34505	0.000876602	0.0188474	-1.17332	-0.00623861
C6orf27	-0.0508116	1.49797	-3.34458	0.000878039	0.0188571	-1.17482	-0.00691176
LOC338758	0.0616845	-4.40934	3.34172	0.000886964	0.0190182	-1.18405	0.00181114
RRAGD	-0.0407219	0.431792	-3.34154	0.000887538	0.0190182	-1.18465	-0.006879
PRSS38	0.0715859	2.64618	3.33471	0.000909202	0.0193953	-1.20666	0.00581576
NME4	-0.0900469	-2.00973	-3.32887	0.000928104	0.0197323	-1.22545	-0.00949464
TNNI2	-0.051424	1.66977	-3.32765	0.000932094	0.0197511	-1.22936	-0.00700461
C5orf62	-0.0620753	-1.19816	-3.32709	0.000933945	0.0197522	-1.23117	-0.00904481
PFDN5	-0.075673	-2.57342	-3.32676	0.000935009	0.0197522	-1.23221	-0.00649913
MIR21	0.144483	2.23832	3.32669	0.000935256	0.0197522	-1.23245	0.0129878
RPS11	0.0551706	-0.172821	3.32544	0.000939366	0.0197952	-1.23646	0.00965118
MRPS33	0.121057	2.68205	3.32368	0.000945192	0.0198663	-1.2421	0.00916096
ARID3A	-0.0372002	0.295979	-3.32259	0.000948837	0.0199068	-1.24561	-0.00638463
APBA1	-0.0556557	2.18157	-3.32093	0.000954388	0.0199793	-1.25093	-0.00579796
MPPE1	0.126811	2.42649	3.32021	0.000956789	0.0200076	-1.25322	0.0105638
HLX	-0.0339845	0.377331	-3.31884	0.000961437	0.0200828	-1.25765	-0.0057704
HCG4P6	-0.112575	0.1259	-3.31806	0.000964043	0.0201027	-1.26012	-0.0190203
C17orf99	-0.06602	1.56223	-3.31793	0.0009645	0.0201027	-1.26055	-0.00912024
CMTM5	-0.0824928	-1.67617	-3.317	0.000967656	0.0201465	-1.26353	-0.0100664
CCL4	0.103857	2.89679	3.31553	0.000972651	0.0202064	-1.26823	0.0073951
PHACTR2	-0.0339948	0.267313	-3.31438	0.000976584	0.0202635	-1.27191	-0.00583501
ZFAND2A	-0.0819218	2.37437	-3.31411	0.000977526	0.0202635	-1.27279	-0.00788521
BCOR	0.155033	2.6581	3.31317	0.000980734	0.020295	-1.27578	0.0121293
NET1	-0.0511142	-0.252926	-3.31305	0.000981176	0.020295	-1.27619	-0.00873066
CDKN2AIP	-0.0776046	-1.22823	-3.30896	0.000995317	0.0204873	-1.28924	-0.0109023
IDH2	-0.0593126	-1.38333	-3.30865	0.000996398	0.0204873	-1.29023	-0.00803448
CD79A	-0.0687289	0.70114	-3.30823	0.000997886	0.0204873	-1.29159	-0.0112759
SERPINB9	0.124254	2.50875	3.30417	0.00101215	0.0207112	-1.30454	0.0106055
GSTA4	-0.0848064	2.00712	-3.30122	0.00102267	0.0208592	-1.31396	-0.00953178
SLC13A1	-0.119935	-2.75525	-3.30062	0.00102481	0.0208805	-1.31586	-0.00867224
MCCC2	0.0324405	0.610025	3.29584	0.00104206	0.0212093	-1.33108	0.0053689
CNIH	-0.0476631	0.217026	-3.29552	0.00104322	0.0212104	-1.3321	-0.00813391
C3orf14	-0.207694	Inf	-3.29309	0.00105234	0.0213638	-1.33899	-0.0100359
C3AR1	-0.188949	-0.140733	-3.29285	0.00105301	0.0213638	-1.34061	-0.0313844
C20orf196	0.12267	2.52754	3.29217	0.00105551	0.0213694	-1.34277	0.00976352
HLA-E	0.0409166	-1.61619	3.28268	0.001091	0.0220408	-1.37291	0.00540735
WRNIP1	-0.0572998	-0.210615	-3.28226	0.00109259	0.0220494	-1.37423	-0.00984016
CACNG5	0.0821164	1.24866	3.28134	0.00109609	0.0220967	-1.37714	0.0111831
TMEM41A	0.0226728	-0.379101	3.27915	0.00110448	0.0222423	-1.38409	0.00388689
GTPBP1	-0.0712975	-1.14777	-3.27846	0.00110715	0.022264	-1.38629	-0.0106666
PEX6	-0.0404258	0.164011	-3.27778	0.00110975	0.022264	-1.38843	-0.00695995
WDR45L	-0.0420797	1.2037	-3.27772	0.00110998	0.022264	-1.38862	-0.00614098
FOSB	-0.0730646	-1.21862	-3.27766	0.00111022	0.022264	-1.38882	-0.01049
NDE1	-0.0443123	1.47646	-3.27695	0.00111297	0.0222957	-1.39107	-0.00606022
NAALADL1	-0.0689102	-0.677278	-3.27592	0.00111695	0.0223519	-1.39432	-0.011195
FTSJD2	-0.0772467	2.36657	-3.27492	0.00112086	0.0223816	-1.3975	-0.00770695
SFTA1P	-0.0856725	1.18585	-3.2749	0.00112093	0.0223816	-1.39756	-0.0128262
GRAMD1B	-0.0424241	1.23806	-3.27317	0.00112769	0.022438	-1.40303	-0.00615389
DUSP6	-0.10282	-1.90546	-3.27294	0.00112857	0.022438	-1.40375	-0.011717
PTPRCAP	0.0593651	0.411323	3.27272	0.00112944	0.022438	-1.40445	0.00997878
ZBTB47	-0.0577215	1.75956	-3.27271	0.00112949	0.022438	-1.40449	-0.0072349
PIGB	-0.0684899	0.123763	-3.27187	0.00113277	0.0224797	-1.40712	-0.0117484
NTN3	-0.0385859	0.922801	-3.27043	0.00113846	0.0225692	-1.41169	-0.00616602
AVPR1B	-0.0750385	1.17591	-3.2685	0.00114609	0.0226822	-1.41777	-0.0112265
LOC402778	-0.0723767	1.72722	-3.26839	0.00114654	0.0226822	-1.41813	-0.00905233
COX4I2	0.103332	1.72662	3.26363	0.0011656	0.0230353	-1.43314	0.0122456
LOC284632	-0.0912721	0.740793	-3.25999	0.00118041	0.0232557	-1.44463	-0.0147224
NOSIP	0.0707366	2.90971	3.2587	0.00118569	0.0233117	-1.4487	0.00486039
CTDSPL	-0.0392641	1.18635	-3.2565	0.00119472	0.0234651	-1.4556	-0.00577136
ITGB7	-0.0644607	1.12602	-3.25334	0.00120784	0.0236306	-1.46554	-0.00970718
MBOAT1	-0.0458201	-0.584484	-3.2525	0.00121135	0.0236306	-1.46818	-0.00746124
FAM63A	-0.0839684	-0.199408	-3.25247	0.00121149	0.0236306	-1.46829	-0.0143256
PGF	-0.0990856	-0.478424	-3.25239	0.00121183	0.0236306	-1.46854	-0.0160794
GLS	-0.0446497	0.0824653	-3.25182	0.0012142	0.0236526	-1.47032	-0.00769656
PRKAA1	-0.0778284	-2.19636	-3.2508	0.00121848	0.0236752	-1.47352	-0.0078584
MYOG	0.104161	3.6166	3.24809	0.00122994	0.0238375	-1.48204	0.00436131
ANKRD12	-0.118268	1.86939	-3.24658	0.00123635	0.0238981	-1.48677	-0.0142558
WDR49	-0.0576227	1.80939	-3.24601	0.00123882	0.0238981	-1.48858	-0.00698869
CFLAR	-0.0592952	1.28174	-3.24404	0.00124723	0.0240011	-1.49474	-0.0086083
GPR161	-0.0647189	0.757999	-3.24376	0.00124845	0.0240011	-1.49562	-0.0107166
POLR3GL	-0.0846355	0.653943	-3.24303	0.00125158	0.0240303	-1.4979	-0.0137569
SLC37A2	-0.0422609	0.00109832	-3.24282	0.00125248	0.0240303	-1.49856	-0.00728728
SERTAD2	-0.099831	-0.881573	-3.24127	0.0012592	0.0241348	-1.50342	-0.0154598
KNCN	0.0899983	1.13446	3.24054	0.00126236	0.02414	-1.50571	0.013351
C1orf38	-0.0529474	-0.507521	-3.24031	0.00126338	0.02414	-1.50644	-0.00888787
FBXO10	0.113694	2.30166	3.24002	0.00126463	0.02414	-1.50734	0.00960812
ZC3H12D	-0.0590067	0.816839	-3.23978	0.00126567	0.02414	-1.50808	-0.00942951
OBFC2B	-0.0493544	1.46569	-3.23975	0.0012658	0.02414	-1.50818	-0.00687502
LPCAT4	0.0318734	-0.458268	3.2393	0.00126777	0.0241536	-1.5096	0.00537882
LEF1	0.032118	-0.517388	3.23772	0.00127469	0.024261	-1.51454	0.00539467
DYRK3	-0.0686781	0.084239	-3.23741	0.00127605	0.0242627	-1.51551	-0.0116323
DRGX	-0.111874	-0.385285	-3.23574	0.00128341	0.0243185	-1.52074	-0.0187097
ISCA1	-0.0627988	-1.52647	-3.23555	0.00128422	0.0243185	-1.52132	-0.00816322
MEA1	0.20587	#NAME?	3.2326	0.00129782	0.0244572	-1.52879	0.00666465
AP1M1	-0.064745	-2.17267	-3.23288	0.0012961	0.024449	-1.52969	-0.00632306
PDE6A	-0.0451921	0.246389	-3.22811	0.00131747	0.0247298	-1.54456	-0.00774544
CDK2AP1	-0.0501739	-0.719593	-3.22591	0.00132748	0.0248663	-1.55144	-0.00808337
STRN4	0.0398222	-1.16472	3.22565	0.00132866	0.0248663	-1.55224	0.0063066
TMEM30A	-0.0491267	0.643174	-3.22513	0.00133105	0.0248833	-1.55388	-0.00816126
REEP4	-0.0535217	-1.05907	-3.22486	0.00133227	0.0248833	-1.55471	-0.00807028
PSMB8	0.026566	-0.168277	3.22152	0.00134759	0.0251007	-1.56511	0.00459247
LOC728606	-0.0519266	0.940322	-3.22123	0.00134893	0.0251007	-1.566	-0.00824641
MIR647	-0.128205	-2.47523	-3.2212	0.00134907	0.0251007	-1.5661	-0.0110574
ZYX	-0.0432374	0.245735	-3.21863	0.00136102	0.0252982	-1.57411	-0.00742863
BCL11B	0.0331485	0.012081	3.21628	0.001372	0.0254775	-1.58141	0.00573408
TMEM111	-0.0394885	0.594974	-3.21408	0.00138237	0.025645	-1.58825	-0.00660557
OVCH1	-0.117612	-1.10527	-3.20948	0.0014043	0.0260014	-1.60256	-0.0166597
TTLL3	-0.0427754	1.24641	-3.20747	0.00141397	0.026155	-1.60879	-0.00623546
ECHDC2	-0.0398214	0.691431	-3.20406	0.00143051	0.0264171	-1.61935	-0.00649007
ZAR1L	-0.0492848	0.503363	-3.20109	0.00144508	0.0266271	-1.62855	-0.00831674
ANKRD36BL1	-0.0941984	1.91812	-3.19619	0.00146938	0.0269707	-1.64369	-0.0104947
TMIGD2	-0.082418	-1.73597	-3.19301	0.00148539	0.0271779	-1.65353	-0.00992633
IFLTD1	-0.0492289	1.16186	-3.19244	0.00148826	0.0271779	-1.65528	-0.00738434
MARK4	0.0241915	-0.255229	3.19225	0.00148922	0.0271779	-1.65587	0.00416098
LOC284100	-0.132858	-3.18185	-3.19208	0.00149009	0.0271779	-1.65639	-0.00772937
CRTC2	0.0352309	-0.343499	3.19197	0.00149064	0.0271779	-1.65673	0.00605736
FAM57A	-0.0543295	-0.265817	-3.19167	0.00149219	0.0271801	-1.65767	-0.00931612
SLC43A2	-0.0409888	0.919295	-3.19133	0.00149388	0.0271849	-1.6587	-0.00646769
COMMD3	-0.0492754	-0.944046	-3.18592	0.00152159	0.0276101	-1.67538	-0.00762405
ACSM1	-0.114665	0.195755	-3.18445	0.00152922	0.0277152	-1.67992	-0.0191554
IFT172	-0.0400358	0.677021	-3.17948	0.00155524	0.0281137	-1.69523	-0.00662164
RYBP	-0.0559865	1.68821	-3.17875	0.00155909	0.0281566	-1.69747	-0.00707212
ELK4	-0.221655	#NAME?	-3.17639	0.00157175	0.0283585	-1.70378	-0.0217704
KLF2	0.0631117	-0.741891	3.17565	0.00157553	0.0283998	-1.70698	0.010261
PPP2R1A	0.0234805	-1.34895	3.17392	0.00158478	0.0285395	-1.71229	0.00327708
LTB	0.0432986	-3.237	3.16739	0.00162017	0.0290944	-1.73232	0.00276634
TRAPPC2L	0.0259923	-1.59052	3.16283	0.00164534	0.0294356	-1.7463	0.00343067
HNRNPAB	0.0286359	-1.47931	3.16197	0.00165011	0.0294931	-1.74892	0.00398285
C4BPB	0.137951	2.11744	3.16027	0.00165957	0.0296069	-1.7541	0.0139881
LRRC8C	-0.138174	-1.24973	-3.15838	0.00167019	0.0297406	-1.75988	-0.0193785
CYYR1	-0.0457888	-1.2139	-3.15646	0.00168106	0.0299053	-1.76576	-0.00649294
TAGAP	0.0514128	0.962664	3.15591	0.00168414	0.0299053	-1.76742	0.00797848
ANKRD16	-0.0584202	-0.122901	-3.15502	0.00168922	0.0299113	-1.77015	-0.0100526
EIF5A	0.109091	-3.6686	3.15501	0.00168927	0.0299113	-1.77018	0.00851618
NAA16	0.0444544	-1.92608	3.15456	0.00169182	0.0299113	-1.77155	0.00530848
PARVG	-0.0449499	-1.65911	-3.15042	0.00171559	0.0302664	-1.78418	-0.00575579
ZXDC	-0.0376653	0.140164	-3.14289	0.00175955	0.0309276	-1.80711	-0.00646893
KCNJ6	0.0344336	0.898463	3.14124	0.00176932	0.0310284	-1.81212	0.00547167
KCNN4	-0.0522664	0.937503	-3.1411	0.00177017	0.0310284	-1.81255	-0.00812415
CCR7	0.052391	0.545929	3.14021	0.00177547	0.0310328	-1.81526	0.00864107
PDCD1LG2	-0.0472099	0.228997	-3.13938	0.00178041	0.0310328	-1.81778	-0.0080479
FAM176B	-0.0894239	-1.69129	-3.13902	0.00178253	0.0310328	-1.81886	-0.0106208
CCDC150	-0.0387948	0.747414	-3.13872	0.00178434	0.0310328	-1.81977	-0.00626941
DUSP2	0.0454316	-1.41342	3.1386	0.00178507	0.0310328	-1.82014	0.00641572
SCUBE3	-0.0392799	1.08084	-3.13273	0.00182055	0.0316209	-1.83797	-0.00595211
CDC40	-0.0424651	-0.487867	-3.13162	0.0018273	0.0316415	-1.84131	-0.00711955
RSPH3	0.105454	2.46603	3.13127	0.00182947	0.0316415	-1.84239	0.00893208
TMEM66	0.0248213	-0.624929	3.12874	0.00184498	0.0318134	-1.85003	0.00412063
CCDC52	-0.0794665	0.844204	-3.12814	0.00184872	0.0318491	-1.85186	-0.0127864
TRADD	-0.0606749	0.119758	-3.12708	0.00185527	0.0319331	-1.85506	-0.0104718
GPR126	-0.0444465	1.28364	-3.12624	0.00186049	0.0319941	-1.85761	-0.00646796
ACSS1	-0.0383093	-0.811386	-3.12482	0.00186937	0.0321177	-1.86191	-0.00615101
NCF2	-0.0630322	-0.680556	-3.11842	0.00190972	0.0326639	-1.88124	-0.0102549
CREG1	-0.0522751	-1.88123	-3.11782	0.00191356	0.0327003	-1.88306	-0.00620028
EHF	-0.0541566	1.05728	-3.11704	0.00191852	0.0327557	-1.8854	-0.00839915
SLC36A4	-0.05228	-1.29858	-3.11384	0.00193908	0.0330052	-1.89504	-0.00733157
MYOZ3	-0.0711409	-2.21641	-3.11369	0.00194006	0.0330052	-1.8955	-0.00677975
MYH15	-0.0753741	1.80771	-3.11309	0.00194396	0.0330421	-1.89731	-0.00930624
ENDOD1	-0.0405146	-0.208563	-3.11269	0.00194656	0.0330568	-1.89852	-0.00681224
C10orf26	-0.0602718	-0.00394068	-3.11112	0.00195677	0.0331417	-1.90326	-0.0104009
TMIGD1	-0.112651	1.80625	-3.10993	0.00196453	0.0332436	-1.90683	-0.015855
LOC400027	0.0707483	-4.50655	3.10927	0.00196886	0.0332874	-1.90883	0.0019367
RMRP	0.107568	-3.15877	3.10442	0.00200085	0.0337982	-1.9234	0.00827553
C16orf61	0.162194	Inf	3.10352	0.002007	0.0338422	-1.92514	0.00511475
ZNF107	-0.10396	2.82697	-3.10147	0.00202057	0.0340409	-1.93226	-0.00846465
MPV17L2	0.0607089	-4.07343	3.10091	0.00202431	0.0340737	-1.93394	0.00235463
PSG5	0.0683276	1.20393	3.09494	0.00206484	0.0346642	-1.95185	0.00986144
NPTX1	0.0189023	-0.706601	3.09218	0.00208379	0.0348902	-1.96011	0.00308714
ZCCHC11	0.175264	3.48168	3.09169	0.00208717	0.0349161	-1.96157	0.00745786
ANXA5	-0.0415752	0.687176	-3.08985	0.00209993	0.0350375	-1.96708	-0.00691065
CD3D	0.142941	2.01458	3.08695	0.00212019	0.0353445	-1.97576	0.0149174
SLAMF1	0.0600395	-0.883556	3.08042	0.00216642	0.0359893	-1.99524	0.00957165
MIR505	-0.268471	-1.77487	-3.07894	0.00217702	0.0361025	-1.99965	-0.0261515
NHEJ1	-0.0613109	1.55294	-3.07643	0.00219519	0.0363722	-2.00715	-0.00804576
RSPH9	-0.0383967	-0.478557	-3.07491	0.00220615	0.0364589	-2.01165	-0.00639038
MFAP5	0.122809	1.64647	3.07127	0.00223284	0.0367725	-2.02251	0.0151604
MLL	0.0266892	-0.0351428	3.07016	0.00224098	0.0368429	-2.02579	0.00460685
GLT6D1	0.144289	2.34961	3.06871	0.00225172	0.0369875	-2.03011	0.0129404
LOC100134368	-0.0366219	-0.79757	-3.06835	0.00225437	0.0369993	-2.03117	-0.00585225
FAM65C	0.0825879	1.67692	3.06796	0.00225726	0.0370148	-2.03232	0.00977502
CXCL2	-0.112232	-2.46753	-3.06167	0.00230444	0.0375624	-2.05099	-0.00949737
BEST1	-0.0343268	-0.385658	-3.06066	0.00231213	0.0376555	-2.054	-0.00582343
TRIM74	-0.0889245	-1.20294	-3.05926	0.00232277	0.037763	-2.05814	-0.0122297
TRIM73	-0.0889245	-1.20294	-3.05926	0.00232277	0.037763	-2.05814	-0.0122297
RABGGTB	0.0449088	-1.42188	3.05901	0.00232467	0.037763	-2.05888	0.00625093
NFE2L3	-0.0511445	-1.28711	-3.05664	0.00234284	0.0380062	-2.0659	-0.00734413
EMID1	-0.0507498	-0.64948	-3.05628	0.00234562	0.0380062	-2.06697	-0.00851789
SLC38A9	-0.0637293	2.33074	-3.0555	0.00235161	0.0380386	-2.06927	-0.00666368
ZFYVE26	-0.0466401	0.787399	-3.05135	0.00238384	0.0384296	-2.08155	-0.00758696
AGFG2	0.102298	1.36436	3.04834	0.00240742	0.0387115	-2.09043	0.0131845
ZNF280C	-0.104245	2.06416	-3.04729	0.00241575	0.0388128	-2.09354	-0.0126313
IL9	-0.131352	0.284595	-3.04677	0.00241983	0.0388244	-2.09506	-0.0216041
APOL4	-0.112445	-1.82777	-3.04512	0.00243293	0.0389576	-2.09993	-0.011866
ASCL3	0.0934232	2.69676	3.04207	0.00245735	0.0392826	-2.10893	0.00710972
SPTBN5	-0.0426417	0.852204	-3.04137	0.002463	0.0393071	-2.11101	-0.00673878
ABRA	-0.103385	-1.52464	-3.04016	0.00247272	0.0393633	-2.11455	-0.0136044
PLEKHO2	-0.0459278	-0.933522	-3.03703	0.0024981	0.0397341	-2.12376	-0.00721115
ERCC1	-0.0478196	0.42305	-3.03636	0.00250363	0.0397519	-2.12575	-0.00810423
DNAJB1	0.0402781	-0.0780716	3.0359	0.00250734	0.0397519	-2.12709	0.00695269
KLF5	-0.0407195	-0.280051	-3.03562	0.00250964	0.0397519	-2.12791	-0.00698227
ZNF792	-0.0470293	0.14734	-3.0337	0.00252539	0.039952	-2.13355	-0.00810562
ERP44	0.0366089	2.02783	3.03213	0.00253837	0.0401071	-2.13817	0.00394982
BIVM	-0.121882	1.67346	-3.03002	0.00255591	0.0402841	-2.14438	-0.0157909
FLJ42393	0.0613522	1.92853	3.0281	0.00257189	0.0404691	-2.14999	0.00671157
GLTP	-0.0446269	1.15588	-3.02646	0.00258568	0.0405522	-2.15481	-0.00672408
PLD2	-0.046725	0.652682	-3.02502	0.00259784	0.0407094	-2.15903	-0.00767555
FLJ37453	-0.0645225	-2.32246	-3.02402	0.0026063	0.040775	-2.16196	-0.00601951
SLC25A37	-0.0461983	1.68852	-3.02336	0.00261192	0.0408048	-2.1639	-0.00584505
NDUFS2	-0.0375995	-0.261454	-3.02283	0.00261642	0.0408048	-2.16545	-0.00644404
BPESC1	-0.0468574	-0.398793	-3.02279	0.00261676	0.0408048	-2.16557	-0.00798625
LEP	0.110133	0.893856	3.02107	0.0026314	0.0409661	-2.17059	0.0164704
ATP5E	0.0859981	-2.21124	3.01569	0.00267783	0.0416209	-2.18634	0.00921516
CCR8	0.107521	1.39699	3.01406	0.002692	0.0417732	-2.1911	0.0137833
SNORD30	0.086837	0.342393	3.01368	0.00269536	0.0417912	-2.19222	0.0147186
C22orf34	-0.0525769	1.81922	-3.01312	0.00270023	0.0417987	-2.19384	-0.00639529
TARBP1	-0.0541391	0.840298	-3.01221	0.0027082	0.0418673	-2.19649	-0.00880038
LOC388387	-0.0464441	1.73226	-3.01212	0.00270905	0.0418673	-2.19678	-0.00577199
CSRP1	-0.0440078	0.936999	-3.00942	0.00273281	0.0421322	-2.20464	-0.00687403
ARL5A	0.0217589	-0.316792	3.00811	0.00274446	0.0422566	-2.20846	0.00372939
HEBP2	-0.0497979	-1.4108	-3.00801	0.00274532	0.0422566	-2.20875	-0.00682605
USP32	-0.0516376	0.991573	-3.00727	0.00275189	0.0423236	-2.2109	-0.0082228
SCARNA20	-0.0961812	1.867	-3.00529	0.00276957	0.042527	-2.21666	-0.0123205
LRRC46	-0.0639554	-0.902233	-3.00335	0.00278707	0.0426583	-2.22233	-0.00946528
SLC22A15	-0.0469624	-0.758201	-3.00309	0.00278938	0.0426594	-2.22307	-0.00759322
S100A11	0.0272217	-2.19072	2.99997	0.0028177	0.043058	-2.23216	0.00283306
C11orf91	-0.152064	0.0703062	-2.99896	0.00282684	0.043132	-2.23508	-0.0258922
PPP1R15A	-0.0559988	0.256854	-2.99894	0.00282707	0.043132	-2.23515	-0.00955344
TOR1A	-0.0552818	1.39115	-2.99234	0.00288789	0.043859	-2.25429	-0.00768628
ARGLU1	0.0252034	0.619184	2.99228	0.00288852	0.043859	-2.25449	0.00411332
ABCC11	-0.0483335	1.48758	-2.99013	0.00290857	0.0441155	-2.26071	-0.00667974
SCARNA5	0.0927442	3.19952	2.98777	0.00293075	0.0443239	-2.26754	0.00578161
DDOST	0.0679163	2.19221	2.98364	0.00297005	0.0448825	-2.27951	0.00694668
ACBD7	0.0253713	-0.596755	2.98315	0.00297471	0.0449174	-2.28092	0.00423577
TRIB2	0.0165073	-0.840938	2.98161	0.00298949	0.0450692	-2.28538	0.00263488
ERG	-0.0578724	-1.61828	-2.97981	0.00300676	0.045258	-2.29055	-0.00734055
PYCR2	-0.0532213	-1.61122	-2.97868	0.00301776	0.0452592	-2.29384	-0.00686957
MPHOSPH10	-0.0743811	0.321951	-2.97812	0.00302317	0.0452592	-2.29545	-0.012703
IKZF3	0.0514581	1.56797	2.97809	0.00302345	0.0452592	-2.29553	0.00662659
BLM	0.0762661	2.82916	2.9762	0.00304184	0.0454988	-2.30098	0.00566371
CISH	0.0435262	0.407003	2.97577	0.00304607	0.0455102	-2.30223	0.00735286
SORD	-0.053679	0.562217	-2.97564	0.00304737	0.0455102	-2.30261	-0.00889856
SPATA19	0.217333	Inf	2.97272	0.00307691	0.0458794	-2.30757	0.00932605
TRIM21	0.0772085	3.46342	2.97297	0.00307357	0.0458655	-2.3103	0.00385504
CASQ2	-0.0529407	1.40128	-2.97139	0.00308922	0.045991	-2.31486	-0.0073741
LRP6	-0.0355797	-0.392246	-2.97092	0.00309388	0.0460244	-2.31622	-0.00603757
SMCHD1	0.0478116	-1.00787	2.96755	0.00312743	0.0464149	-2.32591	0.00753334
TRH	-0.057353	-0.398976	-2.967	0.00313289	0.0464325	-2.32747	-0.00958313
PIGU	0.0577164	0.884516	2.96615	0.00314153	0.046515	-2.32995	0.00791852
C1orf106	-0.0488828	1.46472	-2.96329	0.00317037	0.0468699	-2.33815	-0.00666448
LOC284749	0.0786993	2.4885	2.96125	0.00319114	0.0470614	-2.34401	0.00664146
CACNB3	-0.0676908	1.86789	-2.95992	0.00320469	0.0471579	-2.34782	-0.00815146
HECA	0.0335716	0.856022	2.95821	0.00322228	0.0473363	-2.35273	0.00529971
EFTUD1	-0.0546023	1.21378	-2.95678	0.00323701	0.047487	-2.35683	-0.00797307
CMTM6	0.0212859	-1.17539	2.9505	0.0033025	0.0481513	-2.3748	0.00318655
SLC4A1	-0.112629	-1.59456	-2.94695	0.00334015	0.048663	-2.38497	-0.01297
EFEMP2	-0.0377332	0.376008	-2.94581	0.00335227	0.048742	-2.38823	-0.00642538
B3GNT8	-0.0854559	1.39806	-2.94572	0.00335323	0.048742	-2.38848	-0.011543
IPMK	-0.0416791	-1.04342	-2.9443	0.00336839	0.0488879	-2.39253	-0.00630168
LBP	0.102616	1.23899	2.94351	0.00337688	0.0489738	-2.39479	0.0138291
DNAJB9	-0.160176	Inf	-2.93989	0.00341619	0.049431	-2.40463	-0.0168862
NAA25	0.0269242	-0.965358	2.93859	0.00343018	0.0495938	-2.40883	0.00423478
RAB34	-0.0722087	-0.618145	-2.93812	0.00343524	0.0495938	-2.41015	-0.0118159
SNORA71B	0.129863	1.92868	2.93712	0.00344618	0.0497141	-2.413	0.0129189
MIR338	0.114649	1.6442	2.93553	0.00346366	0.0499286	-2.41754	0.0140998

## Sheet: 3'UTR DMGs
Table S5 Differentially methylated gene list
geneName	logFC	AveExpr	t	P.Value	adj.P.Val	B	delta.of.beta
CBL	0.255425	2.22455	6.523	1.51544e-10	1.98129e-06	13.5177	0.025522
PRKCD	-0.241428	-1.05386	-6.31364	5.46491e-10	2.539e-06	12.3132	-0.0367018
LAT	0.222839	2.21764	6.30305	5.82608e-10	2.539e-06	12.2531	0.0227331
C17orf108	0.327732	Inf	6.19743	1.09849e-09	3.15196e-06	11.6579	0.0177563
GLIS1	-0.128892	-0.0203407	-6.16678	1.31639e-09	3.15196e-06	11.4884	-0.0220601
SLC24A4	-0.26963	-1.3067	-6.15086	1.44652e-09	3.15196e-06	11.4001	-0.0377465
S100A9	-0.220464	-0.632349	-6.08294	2.1577e-09	4.02997e-06	11.0252	-0.0351277
NAV1	-0.120469	0.61456	-6.0034	3.43037e-09	5.60608e-06	10.5909	-0.0197726
SPOCK2	0.252052	4.73759	5.95767	4.46795e-09	5.94603e-06	10.3434	0.00647605
FBXO44	-0.261998	-0.659733	-5.94029	4.9377e-09	5.94603e-06	10.2498	-0.0419022
TLR4	-0.238166	-1.53453	-5.93801	5.00278e-09	5.94603e-06	10.2376	-0.0307245
HS1BP3	-0.188368	-1.67053	-5.90259	6.12836e-09	6.67684e-06	10.0476	-0.0234911
INTS3	-0.288861	-2.11347	-5.86762	7.48089e-09	7.28068e-06	9.86104	-0.0300781
PLAU	-0.261261	-1.76938	-5.86035	7.79636e-09	7.28068e-06	9.82239	-0.0303418
CDKN2AIP	0.276186	2.65535	5.8291	9.30737e-09	7.97223e-06	9.65668	0.0219564
LRP4	-0.243026	-1.04248	-5.8205	9.77111e-09	7.97223e-06	9.6112	-0.0361865
TBC1D20	-0.246063	-2.77865	-5.81002	1.03662e-08	7.97223e-06	9.55591	-0.0178201
CAPN5	-0.242959	-1.12901	-5.79957	1.09956e-08	7.98644e-06	9.5008	-0.0365053
ATG7	-0.120579	0.677086	-5.7694	1.30267e-08	8.85922e-06	9.34231	-0.0199959
SAT2	-0.276367	-1.23595	-5.75879	1.38249e-08	8.85922e-06	9.28672	-0.0385371
HYAL1	-0.236688	-2.40303	-5.75363	1.423e-08	8.85922e-06	9.25972	-0.0214866
QSOX2	-0.110357	0.811844	-5.71987	1.71799e-08	9.84453e-06	9.08365	-0.0175948
NIPAL1	-0.231774	-1.38343	-5.71843	1.73187e-08	9.84453e-06	9.07614	-0.0307376
MED21	-0.331933	0.25612	-5.67331	2.22438e-08	1.21173e-05	8.84231	-0.0551791
DAK	-0.288851	-0.697028	-5.66281	2.35723e-08	1.23274e-05	8.78812	-0.0456478
NHSL1	-0.114722	0.382356	-5.61248	3.10903e-08	1.56336e-05	8.52963	-0.0195056
TRAF5	-0.276694	-0.915089	-5.59982	3.33206e-08	1.61346e-05	8.46495	-0.0413677
FCGR1B	-0.188914	0.0418145	-5.58601	3.59332e-08	1.64109e-05	8.39449	-0.0323118
MXD3	-0.261828	-1.40771	-5.58363	3.64016e-08	1.64109e-05	8.38241	-0.0343162
SLC7A6	-0.13358	0.736943	-5.55322	4.29541e-08	1.87194e-05	8.22794	-0.0215558
OXNAD1	0.185276	2.88797	5.53744	4.67932e-08	1.96947e-05	8.14807	0.0132778
TBC1D10B	-0.248008	-1.28815	-5.53195	4.82049e-08	1.96947e-05	8.12034	-0.0329734
NKIRAS2	-0.131413	-0.987134	-5.509	5.45697e-08	2.16195e-05	8.00466	-0.0199992
SLC7A6OS	-0.260359	-0.888834	-5.49748	5.80637e-08	2.19816e-05	7.94678	-0.0402841
RNASE9	-0.201257	3.73165e-05	-5.495	5.88462e-08	2.19816e-05	7.9343	-0.0340366
SEPX1	-0.209382	-1.22154	-5.47668	6.49363e-08	2.35827e-05	7.84247	-0.0297666
S1PR2	-0.143964	0.745838	-5.41682	8.94073e-08	3.15922e-05	7.54438	-0.023335
CDH15	-0.119931	0.624027	-5.40948	9.29628e-08	3.19841e-05	7.50805	-0.0198605
PITPNM2	-0.152789	-1.02626	-5.3922	1.01889e-07	3.41562e-05	7.42263	-0.02314
ARHGAP27	-0.136626	-0.37744	-5.36611	1.16956e-07	3.82269e-05	7.29416	-0.0229355
NEK7	-0.242466	-1.11503	-5.34819	1.28533e-07	4.09862e-05	7.20626	-0.0362197
PLEKHA2	-0.261314	-0.198099	-5.3339	1.38559e-07	4.31315e-05	7.13632	-0.0435471
SPRYD4	-0.189783	-0.56103	-5.32597	1.44447e-07	4.33006e-05	7.09758	-0.0311019
DPM2	-0.234629	-1.41312	-5.32428	1.45727e-07	4.33006e-05	7.08937	-0.0305954
GJB2	-0.282117	-0.434702	-5.31071	1.56456e-07	4.53922e-05	7.02324	-0.0458985
KIAA0146	-0.273677	-1.36039	-5.30678	1.59709e-07	4.53922e-05	7.00408	-0.0360792
SLC5A2	-0.169961	-2.23488	-5.28061	1.83065e-07	5.09231e-05	6.87707	-0.0163655
C10orf105	-0.0759577	-0.379956	-5.26572	1.97797e-07	5.29727e-05	6.80505	-0.0128298
PMVK	-0.24526	-0.357491	-5.265	1.98536e-07	5.29727e-05	6.80158	-0.0399317
RIPK3	-0.175787	-1.26357	-5.25512	2.08977e-07	5.44721e-05	6.7539	-0.0246432
CD151	-0.173728	1.30922	-5.2519	2.12489e-07	5.44721e-05	6.7384	-0.0248851
RFTN2	-0.260639	-0.658718	-5.24632	2.18727e-07	5.4993e-05	6.71148	-0.0417422
MGA	-0.263812	-0.417444	-5.23361	2.33578e-07	5.76189e-05	6.65038	-0.0429509
CERK	-0.159954	-0.828128	-5.2221	2.47873e-07	6.00127e-05	6.59515	-0.0249352
CRY2	-0.111724	1.69992	-5.2178	2.53429e-07	6.02424e-05	6.57453	-0.0141277
SYNPO2L	-0.239582	-1.22331	-5.20974	2.64171e-07	6.16744e-05	6.53593	-0.0342755
SEMA6B	-0.146863	-0.200892	-5.19637	2.82957e-07	6.49014e-05	6.47206	-0.024896
SLC9A3R1	-0.107872	0.464236	-5.18533	2.99453e-07	6.75008e-05	6.41939	-0.0182484
STX5	-0.216125	-1.32925	-5.16412	3.33776e-07	7.39626e-05	6.31854	-0.0292952
TMEM173	-0.172005	-0.386112	-5.15789	3.44552e-07	7.40224e-05	6.28901	-0.0286712
TUBGCP2	-0.162827	-2.34871	-5.15743	3.4537e-07	7.40224e-05	6.28681	-0.0152026
GLTSCR1	-0.189806	-0.77065	-5.15044	3.57896e-07	7.547e-05	6.25371	-0.029671
ORMDL3	-0.165289	-1.82682	-5.14444	3.68992e-07	7.56639e-05	6.22534	-0.0187022
MYOM1	-0.248249	-0.882493	-5.1437	3.70391e-07	7.56639e-05	6.22182	-0.0383584
TK1	-0.230963	-0.409789	-5.13347	3.90183e-07	7.84809e-05	6.17346	-0.0371947
UFD1L	-0.139459	1.62602	-5.11955	4.18746e-07	8.29497e-05	6.10784	-0.0182165
GJB6	-0.230048	-0.497054	-5.11525	4.27971e-07	8.35118e-05	6.0876	-0.0378602
BEST1	-0.109031	0.316945	-5.1107	4.37942e-07	8.42008e-05	6.06621	-0.018508
UBR4	0.184981	1.14569	5.09824	4.6642e-07	8.83764e-05	6.00771	0.0267785
LTK	-0.162435	-0.502162	-5.08778	4.9171e-07	9.18374e-05	5.95868	-0.0267303
EAF1	-0.238948	-1.97979	-5.08428	5.00454e-07	9.2154e-05	5.94232	-0.0243389
TGOLN2	-0.166375	-0.763499	-5.077	5.19166e-07	9.42718e-05	5.90824	-0.0262571
HADH	0.154213	0.55076	5.06285	5.57442e-07	9.85404e-05	5.84221	0.0251322
AARSD1	-0.206598	-1.18272	-5.06274	5.57748e-07	9.85404e-05	5.8417	-0.0291737
CNDP1	-0.220046	-0.688909	-5.02307	6.80268e-07	0.000118584	5.65743	-0.0351327
GABPB1	-0.234702	-0.288957	-5.01487	7.08638e-07	0.000121151	5.61953	-0.0394065
VPS24	-0.267434	0.239582	-5.01349	7.13527e-07	0.000121151	5.61315	-0.0452203
KDM2B	-0.236181	-1.28448	-4.99234	7.92638e-07	0.000131477	5.51563	-0.033006
TUSC2	-0.243129	-1.38697	-4.99188	7.94454e-07	0.000131477	5.51351	-0.0312092
ANKRD34A	-0.166733	0.712859	-4.98567	8.19304e-07	0.000133895	5.48495	-0.0266533
NDUFS8	-0.226588	-0.614541	-4.97826	8.49936e-07	0.000136913	5.45092	-0.036478
TRIT1	0.209407	1.49302	4.97619	8.58718e-07	0.000136913	5.44139	0.0273533
OTUD6B	-0.267042	Inf	-4.96868	8.92022e-07	0.00014051	5.40628	-0.0420272
PEX5	-0.193547	-0.340836	-4.96416	9.11332e-07	0.000141842	5.38626	-0.032218
NUCKS1	-0.243655	-1.40682	-4.94406	1.00625e-06	0.000154773	5.29442	-0.0316335
SEC22B	-0.195588	-1.66441	-4.94045	1.02429e-06	0.000155716	5.27796	-0.0243938
ATP8A2	-0.193899	-0.941896	-4.93667	1.04351e-06	0.000156814	5.26073	-0.029178
MLLT10	0.209607	1.92864	4.93159	1.06991e-06	0.000158954	5.23758	0.0221969
NQO2	-0.247951	-0.124409	-4.91047	1.18661e-06	0.000171801	5.14167	-0.0421512
ZNF706	-0.308394	-0.85966	-4.91031	1.18751e-06	0.000171801	5.14097	-0.045265
FAM46A	-0.236597	-0.988596	-4.90889	1.1958e-06	0.000171801	5.13452	-0.0355289
ASXL2	-0.236028	-0.518739	-4.90469	1.22065e-06	0.000172216	5.11547	-0.0385529
FAM64A	-0.174964	-1.131	-4.90395	1.22504e-06	0.000172216	5.11215	-0.0254625
GPR17	-0.138123	-0.853095	-4.89781	1.26237e-06	0.000175578	5.08434	-0.0216566
VGLL4	-0.0810778	1.42182	-4.88883	1.31887e-06	0.000181504	5.04379	-0.0113378
CDK5RAP1	-0.198408	-0.55824	-4.87852	1.38681e-06	0.000188364	4.99728	-0.0324759
SERTAD3	-0.15336	-0.608558	-4.87694	1.39753e-06	0.000188364	4.99015	-0.0249731
PRTN3	-0.176023	-1.13654	-4.87186	1.43244e-06	0.000191099	4.9673	-0.0251572
ATP5D	-0.150497	-1.6657	-4.8661	1.47309e-06	0.000194537	4.9414	-0.0183315
SF3B3	-0.165319	-3.33655	-4.86152	1.50622e-06	0.000195572	4.92081	-0.0099461
C14orf109	-0.232078	-0.430477	-4.86089	1.51085e-06	0.000195572	4.91797	-0.0382405
PCK2	-0.218588	-1.29896	-4.85615	1.54595e-06	0.00019684	4.89671	-0.0304187
OLFM4	-0.195963	0.04179	-4.85375	1.5641e-06	0.00019684	4.8859	-0.0336172
ADAP2	-0.196538	-2.71004	-4.85352	1.5658e-06	0.00019684	4.8849	-0.0150169
IL1F9	0.208168	2.67025	4.8343	1.71837e-06	0.000213961	4.79885	0.0169656
TNRC4	-0.131319	1.92048	-4.83015	1.75313e-06	0.00021623	4.78032	-0.0153932
PDE6H	-0.258011	-0.492702	-4.82808	1.77073e-06	0.00021636	4.77107	-0.0420224
RFX7	-0.199958	0.0875825	-4.81939	1.84646e-06	0.000221474	4.73232	-0.0342323
EIF2C3	-0.2597	-0.686377	-4.81641	1.87313e-06	0.000222248	4.71906	-0.0400591
CD1D	-0.261618	-2.04974	-4.81487	1.88707e-06	0.000222248	4.7122	-0.0261425
DAZAP2	-0.173647	-2.35438	-4.81303	1.90392e-06	0.000222248	4.70398	-0.0167576
CYB561D2	-0.171592	-0.997768	-4.8016	2.01137e-06	0.000231393	4.65319	-0.0250251
GIPR	-0.142787	-0.0639233	-4.80095	2.01766e-06	0.000231393	4.65031	-0.0243063
FBLN5	0.202101	2.00825	4.79176	2.10859e-06	0.000239719	4.60954	0.0213302
ETNK1	-0.266842	-0.36934	-4.7882	2.14487e-06	0.000241741	4.59376	-0.0444942
CAPN14	-0.212413	-0.583273	-4.78328	2.19599e-06	0.000245388	4.57198	-0.0342925
ZFP36	0.168619	1.16622	4.77845	2.24729e-06	0.000248992	4.55063	0.0240265
TMEM184B	-0.176945	-1.93387	-4.7723	2.31438e-06	0.00025427	4.52343	-0.0198802
ETV3	0.213403	1.96248	4.75407	2.52458e-06	0.000273998	4.44307	0.0227539
DPH3	0.192429	2.65908	4.75313	2.53586e-06	0.000273998	4.43895	0.0162309
KLF11	-0.164025	1.12049	-4.74655	2.61645e-06	0.000280389	4.41003	-0.0247557
HMGXB4	-0.165806	1.53213	-4.7261	2.88309e-06	0.000306451	4.32036	-0.0223564
TMEM138	-0.181814	0.112164	-4.69915	3.27474e-06	0.000345274	4.2027	-0.0311374
CD83	-0.232013	-0.877314	-4.69053	3.4104e-06	0.000356701	4.16522	-0.0355092
CTSS	-0.200359	-0.324647	-4.67874	3.60472e-06	0.00037341	4.11405	-0.0333407
CANX	-0.120621	0.708671	-4.67589	3.65337e-06	0.00037341	4.10168	-0.0193966
FAM162A	-0.223327	-0.922026	-4.67575	3.65584e-06	0.00037341	4.10105	-0.0341788
P11	-0.192208	-0.870397	-4.67104	3.73752e-06	0.000378793	4.08065	-0.0294643
DYRK1A	-0.183152	0.442948	-4.66427	3.85795e-06	0.000380647	4.05138	-0.0305855
SLC43A1	-0.229629	#NAME?	-4.6637	3.86961e-06	0.000380647	4.04873	-0.0385383
ANKRD13D	-0.19332	-0.905124	-4.66266	3.88716e-06	0.000380647	4.04442	-0.0290045
SLC36A1	-0.171541	0.774322	-4.66131	3.91174e-06	0.000380647	4.0386	-0.0276982
NAA25	-0.277233	-0.591893	-4.6607	3.92291e-06	0.000380647	4.03597	-0.0442823
TEX2	-0.163609	0.51671	-4.66029	3.9305e-06	0.000380647	4.03418	-0.0269004
TACSTD2	-0.159205	-0.5788	-4.65544	4.02066e-06	0.000386515	4.01325	-0.0262141
TPD52L2	-0.164035	-0.355486	-4.64969	4.1302e-06	0.000392285	3.98844	-0.0275234
MED29	-0.109816	0.123102	-4.6477	4.16879e-06	0.000392285	3.97986	-0.0187282
LCAT	0.168721	2.11808	4.6476	4.1707e-06	0.000392285	3.97944	0.0163143
DACT3	-0.151577	-2.11702	-4.64318	4.2576e-06	0.000396499	3.96041	-0.0156336
SPIN1	0.164034	1.03355	4.64225	4.27615e-06	0.000396499	3.9564	0.0248064
CX3CL1	-0.187007	-2.77805	-4.62798	4.57013e-06	0.000420774	3.89506	-0.0132523
BCKDHA	-0.165147	-0.675641	-4.62423	4.65055e-06	0.000424683	3.87897	-0.0263704
ISCU	0.22805	1.86428	4.62299	4.67755e-06	0.000424683	3.87363	0.0247221
PRPH2	-0.15377	1.83843	-4.61456	4.86419e-06	0.000437544	3.83754	-0.017961
SPN	-0.12641	-1.90964	-4.61279	4.90446e-06	0.000437544	3.82993	-0.0138736
PLEK2	-0.169357	0.245005	-4.61212	4.91961e-06	0.000437544	3.82709	-0.0289279
ITPKA	-0.20216	-1.92998	-4.6103	4.96139e-06	0.000438278	3.81929	-0.0217908
FOXJ2	-0.207897	-1.38395	-4.60821	5.00978e-06	0.000439583	3.81034	-0.0272176
FUT4	-0.196643	-0.589314	-4.59665	5.28531e-06	0.000458602	3.76097	-0.0320686
IFT80	-0.175032	1.15425	-4.59618	5.29669e-06	0.000458602	3.75899	-0.0258759
HES1	-0.204735	-1.76269	-4.58736	5.51707e-06	0.000473134	3.7214	-0.0244548
TMEM87A	-0.119913	1.02085	-4.58658	5.53691e-06	0.000473134	3.71809	-0.0184798
ABCB6	-0.207951	-1.8738	-4.58433	5.59471e-06	0.000474969	3.70852	-0.0230565
MATN2	-0.21841	0.0812805	-4.57994	5.70932e-06	0.000481572	3.68983	-0.0361936
LPO	-0.144179	-0.123366	-4.57133	5.94035e-06	0.000497847	3.65326	-0.0249515
PPT1	-0.236432	-0.41796	-4.56895	6.00594e-06	0.000500138	3.64314	-0.0390794
ENSA	-0.0948479	0.704986	-4.56604	6.08664e-06	0.00050365	3.63084	-0.0154298
SERTAD2	-0.133155	2.09901	-4.55639	6.36264e-06	0.000519316	3.58998	-0.0156732
CPAMD8	0.137513	1.23079	4.55577	6.38092e-06	0.000519316	3.58734	0.0196047
LIMD1	-0.105206	0.664953	-4.55529	6.39513e-06	0.000519316	3.58529	-0.0173395
IRF4	-0.222881	-1.16996	-4.54872	6.59069e-06	0.000531893	3.55753	-0.0317542
IFIT1L	-0.229577	-1.14965	-4.54367	6.74496e-06	0.000541004	3.53622	-0.032577
B4GALT7	-0.146795	-1.35012	-4.54006	6.85745e-06	0.000546672	3.52098	-0.0197722
CA13	-0.184684	-0.432717	-4.52728	7.27003e-06	0.000576051	3.46717	-0.0307364
KBTBD11	-0.138239	-0.114581	-4.51799	7.58485e-06	0.000597376	3.42813	-0.0237258
MAPT	-0.152864	-0.0447883	-4.51477	7.69684e-06	0.000602566	3.41463	-0.0255656
SLC4A11	-0.156919	-0.292994	-4.5132	7.75232e-06	0.000603297	3.40802	-0.0265688
BRUNOL6	-0.196891	3.32305	-4.50797	7.93886e-06	0.000614158	3.38613	-0.012382
SENP2	-0.29851	Inf	-4.50569	8.02427e-06	0.000617113	3.37644	-0.0466787
MEGF11	-0.302277	-0.694803	-4.47657	9.15456e-06	0.000699922	3.25498	-0.0469772
TSLP	-0.232259	-0.238691	-4.47057	9.40591e-06	0.000714958	3.23006	-0.0383283
TNFRSF8	-0.155685	-1.6113	-4.46215	9.77057e-06	0.000738384	3.19507	-0.0195049
CDK5RAP3	-0.191002	-1.35667	-4.45494	1.00931e-05	0.000758377	3.16519	-0.0260301
ESR1	-0.0985141	-0.0919024	-4.45238	1.02102e-05	0.000760898	3.15459	-0.0169493
EIF4E3	-0.121547	0.1474	-4.45167	1.02431e-05	0.000760898	3.15163	-0.0209649
ABHD15	-0.176491	-1.57514	-4.43729	1.0927e-05	0.00079489	3.09218	-0.0218938
ATG4D	0.124389	0.480498	4.43726	1.09284e-05	0.00079489	3.09207	0.0208409
KRI1	0.124389	0.480498	4.43726	1.09284e-05	0.00079489	3.09207	0.0208409
ASH2L	-0.165174	-0.387511	-4.43689	1.09467e-05	0.00079489	3.09053	-0.0276273
LAPTM4A	-0.160269	0.222399	-4.43571	1.10047e-05	0.00079489	3.08567	-0.0273175
NXPH3	-0.0999144	0.304291	-4.4291	1.13361e-05	0.00081433	3.05839	-0.0169773
PPP2R5B	-0.129178	0.231656	-4.42598	1.14955e-05	0.000821267	3.04555	-0.021876
RCAN1	-0.212914	-1.60473	-4.41944	1.18369e-05	0.00083881	3.01865	-0.0273823
LDHD	-0.130171	-0.480662	-4.41883	1.18693e-05	0.00083881	3.01613	-0.0217065
CDKN1A	-0.0854187	0.615878	-4.40438	1.26606e-05	0.000879779	2.95681	-0.0140218
CHD8	-0.189875	-0.944648	-4.40374	1.26971e-05	0.000879779	2.95418	-0.0285647
DEDD	-0.238293	-0.997452	-4.40337	1.27182e-05	0.000879779	2.95264	-0.0346911
ANO8	-0.255222	0.557102	-4.39249	1.33499e-05	0.000914293	2.90811	-0.0410266
PITPNB	-0.191559	-1.46043	-4.39237	1.3357e-05	0.000914293	2.90761	-0.0246576
FCN3	-0.174127	-1.3551	-4.38984	1.3508e-05	0.000919813	2.89729	-0.0231706
C7orf31	-0.208324	-0.246801	-4.38106	1.40459e-05	0.000946938	2.86142	-0.0351699
RBP5	-0.0861039	1.59729	-4.38097	1.40513e-05	0.000946938	2.86107	-0.0114211
GLO1	0.177144	2.68308	4.37943	1.41477e-05	0.00094855	2.85478	0.0135581
SLC9A1	-0.0470626	-0.235541	-4.3756	1.43899e-05	0.000959867	2.83919	-0.00805121
TIMP2	-0.117782	1.05603	-4.37031	1.47316e-05	0.000977667	2.81764	-0.017879
CLCF1	0.117603	0.870104	4.36748	1.49174e-05	0.000985	2.80613	0.0182621
FHL3	-0.171607	-1.13575	-4.36557	1.50442e-05	0.00098838	2.79835	-0.0248889
RAD51L3	-0.184416	-0.469825	-4.35419	1.58204e-05	0.00103418	2.75216	-0.0305069
SLC16A8	-0.174972	-0.713641	-4.35245	1.59426e-05	0.00103698	2.7451	-0.0270861
DHTKD1	0.210898	1.97411	4.34953	1.61494e-05	0.00104523	2.73326	0.0212293
C1orf122	-0.126141	-0.833375	-4.34631	1.6381e-05	0.001055	2.72019	-0.0197773
GAL3ST4	-0.103522	-0.463513	-4.34071	1.67903e-05	0.00107606	2.69754	-0.0172981
JMJD8	-0.0662745	1.29493	-4.33566	1.71677e-05	0.00109488	2.67713	-0.00954862
ARHGAP26	-0.172065	-3.18897	-4.32725	1.78144e-05	0.00113061	2.6432	-0.010177
ZNF589	0.111212	2.85378	4.31877	1.84904e-05	0.00116784	2.60903	0.00811084
GINS3	-0.14901	1.31369	-4.31337	1.89333e-05	0.00119006	2.58731	-0.0213177
ETF1	-0.214192	-0.785609	-4.3092	1.92828e-05	0.00120624	2.57053	-0.0325474
FAM92B	-0.170013	-0.113536	-4.30613	1.95431e-05	0.0012167	2.55823	-0.0291897
COL23A1	-0.115249	-1.2838	-4.30099	1.9988e-05	0.0012385	2.53759	-0.0162379
SMAP2	-0.103282	-1.59156	-4.28785	2.11675e-05	0.0013054	2.485	-0.013634
FAIM2	-0.120195	-0.130114	-4.27838	2.20595e-05	0.00135402	2.44716	-0.0204816
CA5A	-0.196416	-1.0612	-4.27346	2.25366e-05	0.00137684	2.42755	-0.0287984
HNMT	-0.107462	1.9623	-4.25975	2.39184e-05	0.00144775	2.373	-0.0124721
NHEJ1	-0.121538	1.05524	-4.25975	2.39187e-05	0.00144775	2.37299	-0.018285
EFNB2	-0.100157	0.350293	-4.25698	2.42076e-05	0.00145337	2.36199	-0.0172791
CHD3	-0.195343	-1.09602	-4.25673	2.42339e-05	0.00145337	2.36099	-0.0277454
LRP1	-0.131049	0.795368	-4.25501	2.44155e-05	0.00145757	2.35415	-0.0210496
BCL11A	-0.0743123	1.18771	-4.24962	2.49913e-05	0.00148517	2.33279	-0.0110938
FAM63B	-0.249137	-1.69216	-4.24245	2.57791e-05	0.00152505	2.30436	-0.0301265
SLC22A6	-0.110398	-0.319371	-4.23836	2.62385e-05	0.00154523	2.28818	-0.0186374
NME4	-0.122041	-0.524656	-4.23502	2.66189e-05	0.00156061	2.27499	-0.0199106
MED24	-0.136073	0.00262912	-4.23304	2.68476e-05	0.00156699	2.26716	-0.0235225
NDRG2	-0.14098	0.0161597	-4.21796	2.86484e-05	0.00166466	2.20771	-0.0238376
RIN2	-0.113085	0.564908	-4.21516	2.89956e-05	0.00167738	2.19667	-0.0186872
XBP1	-0.217002	-0.910296	-4.21082	2.95414e-05	0.00168836	2.1796	-0.0321703
MAX	-0.219351	2.92599	-4.21009	2.96334e-05	0.00168836	2.17675	-0.0161626
TIMP3	-0.104487	1.36124	-4.20937	2.97254e-05	0.00168836	2.17392	-0.0146769
SLC26A9	-0.147012	-0.942146	-4.20855	2.9831e-05	0.00168836	2.17067	-0.0223669
RHOBTB2	-0.129359	-1.62312	-4.20447	3.03576e-05	0.00171076	2.15465	-0.0157621
PATZ1	-0.0656854	0.697096	-4.20098	3.08151e-05	0.00172909	2.14096	-0.0106306
TMOD2	-0.136718	0.979206	-4.19731	3.13036e-05	0.00174899	2.12656	-0.0210992
CORO2B	-0.119922	-1.12726	-4.1948	3.16416e-05	0.00176035	2.11673	-0.017276
MLL2	-0.126358	-2.51508	-4.17493	3.44434e-05	0.0019081	2.0391	-0.0107118
ST6GALNAC1	-0.198824	#NAME?	-4.1686	3.53932e-05	0.00195245	2.01444	-0.0232644
OIT3	-0.22182	-1.60149	-4.16636	3.57237e-05	0.0019624	2.00571	-0.0262977
ELOF1	-0.104187	1.79168	-4.16421	3.60524e-05	0.00197217	1.99734	-0.0135484
TNRC6B	0.164627	2.25735	4.16174	3.64322e-05	0.00198292	1.98775	0.0151903
ZC3H18	-0.0795696	0.63392	-4.16097	3.65522e-05	0.00198292	1.98474	-0.0131839
E2F4	-0.0885891	0.980678	-4.15661	3.72349e-05	0.00201161	1.96782	-0.0137085
LIMK2	0.146913	3.94869	4.15329	3.77642e-05	0.00203181	1.95491	0.00578575
CHMP4B	0.137259	2.31416	4.15188	3.79915e-05	0.00203566	1.94943	0.0124142
YWHAG	-0.0833245	-0.104616	-4.14013	3.99304e-05	0.00212706	1.90392	-0.014376
CXCR4	-0.182029	-1.54459	-4.13958	4.00228e-05	0.00212706	1.90181	-0.0231352
BAZ1B	-0.102252	-0.102321	-4.13287	4.11749e-05	0.00216476	1.87587	-0.0175632
CCR1	-0.140657	0.279696	-4.13271	4.12037e-05	0.00216476	1.87523	-0.0237952
C16orf5	-0.0970767	-1.03088	-4.13256	4.12288e-05	0.00216476	1.87467	-0.0146059
FAM129A	-0.165634	-1.35425	-4.12925	4.18097e-05	0.00218648	1.86188	-0.0218753
C10orf12	-0.187362	-2.01583	-4.12419	4.27128e-05	0.00222112	1.84235	-0.019377
C16orf70	-0.147543	-0.379274	-4.12364	4.28119e-05	0.00222112	1.84023	-0.0247759
C2orf68	-0.116876	0.700034	-4.11868	4.37153e-05	0.00225903	1.82115	-0.0190533
SLC43A2	-0.0774947	0.163438	-4.10941	4.54545e-05	0.00233966	1.78551	-0.0133415
CLSTN1	0.0780167	2.24405	4.10597	4.61172e-05	0.00236445	1.77229	0.00763522
UQCRFS1	-0.198503	-0.0219882	-4.09275	4.87476e-05	0.00248955	1.72163	-0.0336359
IQCE	-0.0638361	1.4084	-4.08092	5.12224e-05	0.00260576	1.67641	-0.00889489
PRKRIP1	-0.0800102	-1.67248	-4.07355	5.28243e-05	0.00267684	1.6483	-0.0100196
NICN1	-0.101772	0.1105	-4.06958	5.37065e-05	0.00270219	1.63318	-0.0175592
C3orf72	-0.090673	-1.4168	-4.0692	5.3792e-05	0.00270219	1.63173	-0.0122925
CECR6	-0.128903	-1.77321	-4.06852	5.39446e-05	0.00270219	1.62914	-0.0149317
TCAP	-0.145239	Inf	-4.06613	5.44967e-05	0.00271943	1.6201	-0.023141
STAT5A	-0.132662	-1.09334	-4.06495	5.47533e-05	0.00272184	1.61556	-0.0195389
TMEM2	-0.163523	-1.04416	-4.06213	5.5401e-05	0.00274361	1.60483	-0.0240685
CHD7	0.131102	2.91452	4.05339	5.7452e-05	0.00283269	1.57166	0.00833613
LAPTM5	-0.0780689	0.299523	-4.05264	5.76332e-05	0.00283269	1.56879	-0.0133191
SSBP4	-0.167649	1.84566	-4.04406	5.97215e-05	0.00291783	1.53632	-0.0196858
IL2RA	-0.185726	3.02856	-4.04299	5.99889e-05	0.00291783	1.53224	-0.0129376
C1orf91	0.117439	2.95348	4.0428	6.0035e-05	0.00291783	1.53154	0.00846526
ADRBK1	-0.137976	-1.75603	-4.03512	6.19774e-05	0.00300109	1.5025	-0.0159716
KLHL21	-0.0721985	-0.478257	-4.03195	6.27949e-05	0.00302945	1.49055	-0.0121409
NOP10	-0.167868	-0.278986	-4.02605	6.43475e-05	0.00309294	1.46828	-0.0281948
RHBDD2	-0.156011	1.06059	-4.02325	6.50957e-05	0.00311744	1.45774	-0.0242564
ANKRD13A	-0.108982	1.64483	-4.01978	6.60341e-05	0.00314131	1.44469	-0.0141146
TIAL1	-0.20018	-1.18826	-4.01963	6.60746e-05	0.00314131	1.44413	-0.0274461
EHF	-0.164248	0.67438	-4.01489	6.73807e-05	0.00319179	1.42629	-0.0268654
SIRPA	-0.0853702	1.71428	-4.00975	6.88238e-05	0.00324838	1.40697	-0.0107407
MYADM	-0.0824956	0.480947	-4.00482	7.02343e-05	0.00329912	1.38848	-0.0138199
AMACR	-0.113465	1.77906	-4.00423	7.04034e-05	0.00329912	1.38629	-0.0141544
ATP1A3	-0.152226	0.159878	-3.99631	7.2733e-05	0.00339611	1.35663	-0.0257947
HOXA9	-0.115607	-0.330094	-3.99307	7.37077e-05	0.00341536	1.3445	-0.0194928
FBLN7	0.171314	1.53539	3.99295	7.37437e-05	0.00341536	1.34405	0.0203692
DIP2B	-0.223319	-0.242802	-3.99195	7.40488e-05	0.00341536	1.34029	-0.0373532
FLJ41603	-0.115851	0.736232	-3.99097	7.43474e-05	0.00341536	1.33662	-0.0186779
HEYL	-0.130983	0.629272	-3.99062	7.44514e-05	0.00341536	1.33535	-0.0209758
LMO2	-0.164627	0.627478	-3.98949	7.48002e-05	0.00341936	1.33109	-0.0269473
POM121	-0.0756428	0.9577	-3.98762	7.5373e-05	0.00342657	1.32414	-0.0118118
JPH4	-0.0620915	0.489823	-3.98727	7.54821e-05	0.00342657	1.32282	-0.0104288
NR1H3	-0.154272	-2.07144	-3.98413	7.64614e-05	0.0034487	1.31108	-0.0153823
HAPLN4	-0.0991269	0.85017	-3.98401	7.64972e-05	0.0034487	1.31066	-0.0158098
MEFV	-0.186667	-0.725201	-3.98088	7.7486e-05	0.00348128	1.29896	-0.0292481
PGK2	0.18794	2.71124	3.97889	7.81193e-05	0.00349771	1.29154	0.0142128
C1orf83	-0.108314	0.801078	-3.97685	7.87721e-05	0.0035149	1.28396	-0.0172037
UBA7	-0.177085	-2.33971	-3.97216	8.02993e-05	0.00357086	1.26648	-0.0165754
NOB1	-0.123799	1.19885	-3.96538	8.255e-05	0.0036585	1.24131	-0.018315
TUBA4A	-0.21195	-2.64063	-3.96246	8.35414e-05	0.00368993	1.23044	-0.0172095
HOXB5	-0.0944774	0.148024	-3.96161	8.38319e-05	0.0036903	1.22728	-0.0162397
NECAP1	-0.218551	#NAME?	-3.95863	8.4874e-05	0.00372363	1.2163	-0.0378917
SFXN2	-0.188172	-1.30649	-3.95745	8.52646e-05	0.00372826	1.21185	-0.0252941
NEU4	-0.251968	-2.20577	-3.95585	8.58221e-05	0.00374013	1.20592	-0.025295
TRMT112	-0.13436	-2.50359	-3.95393	8.64948e-05	0.00375692	1.19881	-0.0114362
RARRES2	-0.0870518	0.636152	-3.9507	8.76374e-05	0.00378297	1.18687	-0.0142692
ZBTB48	-0.145309	-0.833596	-3.9506	8.76732e-05	0.00378297	1.1865	-0.0227158
IFITM1	0.134158	1.06341	3.94748	8.87934e-05	0.0038187	1.17494	0.0196548
WAC	-0.137864	1.59761	-3.94558	8.94836e-05	0.00383576	1.16789	-0.0174178
RIMS3	0.124318	2.07251	3.94129	9.1053e-05	0.00389028	1.15207	0.0125481
PIK3CD	0.100578	0.89573	3.93401	9.37841e-05	0.00399392	1.12518	0.0151132
ATP2A2	-0.092417	1.40225	-3.93305	9.41492e-05	0.00399645	1.12165	-0.0132024
PANK3	-0.149771	1.86893	-3.93215	9.44928e-05	0.00399806	1.11833	-0.0174206
C9orf96	-0.127602	-0.541338	-3.92825	9.59955e-05	0.00404853	1.10398	-0.0212224
RPL37	0.213981	3.29292	3.91787	0.00010011	0.00420197	1.06581	0.0109012
KCNQ3	0.155801	1.86257	3.91746	0.000100277	0.00420197	1.0643	0.0168933
ANKH	0.0863137	2.76041	3.91568	0.000100999	0.00421229	1.05777	0.0065736
CASP2	-0.110286	-0.77427	-3.9147	0.0001014	0.00421229	1.05417	-0.0173696
FAM134A	-0.169346	-1.6979	-3.91448	0.000101489	0.00421229	1.05337	-0.0198878
NAT8B	-0.153299	-0.859491	-3.91307	0.000102068	0.00422289	1.0482	-0.0231166
GLRA1	-0.189916	-0.0809876	-3.90658	0.000104775	0.00432124	1.02439	-0.031944
C17orf68	-0.108831	0.0906075	-3.90356	0.000106058	0.00436038	1.01333	-0.0174259
AP2B1	-0.111543	-0.262532	-3.90046	0.000107387	0.0044012	1.00201	-0.0190837
ZDHHC3	-0.0800388	1.20446	-3.89742	0.00010871	0.00444148	0.990884	-0.0118756
C13orf15	0.152553	2.90435	3.89642	0.000109149	0.00444552	0.987221	0.0113843
PHGDH	-0.120584	-2.96285	-3.89298	0.000110668	0.00448911	0.974655	-0.0083576
NDUFB1	-0.203604	-0.0693413	-3.89245	0.000110906	0.00448911	0.972707	-0.0336967
KCTD10	-0.0567811	1.26688	-3.88052	0.000116338	0.00466565	0.929255	-0.00824166
RNASE1	-0.108655	-1.37915	-3.86857	0.000122036	0.00487919	0.885822	-0.0144045
DNAJB1	0.0809753	1.25305	3.86658	0.000123008	0.00490309	0.878611	0.0109263
FBXL18	-0.0590595	1.17499	-3.86036	0.000126101	0.00501107	0.856063	-0.0086837
DCP2	0.170734	3.09063	3.84909	0.000131893	0.00520959	0.815285	0.0105423
SH3BP5L	-0.0747027	1.13987	-3.84466	0.000134237	0.00527993	0.799294	-0.0113239
PRPF38B	-0.135957	-1.08229	-3.8442	0.000134482	0.00527993	0.797643	-0.0200977
WNK1	-0.0787569	-0.491259	-3.84214	0.000135587	0.00530737	0.790217	-0.0123501
RCAN3	0.15413	1.87546	3.84136	0.000136008	0.00530798	0.787398	0.0166294
MESP1	-0.151806	-1.91298	-3.83068	0.000141895	0.00552123	0.748949	-0.016701
GPRC5C	-0.109435	-0.373038	-3.82705	0.000143951	0.00558231	0.735896	-0.0184048
DENND4A	-0.149969	1.24699	-3.82575	0.000144691	0.00558231	0.731242	-0.0213192
CD7	-0.20229	-1.1392	-3.82533	0.000144935	0.00558231	0.729717	-0.0281873
TLR5	0.119133	2.34912	3.82491	0.000145172	0.00558231	0.72823	0.0105192
NDUFA11	-0.0989784	0.494308	-3.82171	0.000147025	0.00563697	0.716726	-0.0166111
YPEL4	-0.119048	0.579202	-3.81784	0.000149293	0.00570717	0.702843	-0.0198329
ARFGAP3	-0.182991	0.183433	-3.81602	0.000150365	0.0057314	0.696353	-0.0310257
MYCBPAP	-0.0948166	1.94525	-3.81424	0.000151425	0.00575503	0.68998	-0.0110137
CD3EAP	-0.16165	-1.44637	-3.80873	0.000154755	0.00586453	0.670255	-0.020587
DNAJC21	-0.144103	-1.70203	-3.80741	0.000155562	0.00587807	0.66554	-0.0173686
FAM167A	0.205947	-0.226547	3.80646	0.000156146	0.00588315	0.662139	0.0323494
UGGT1	-0.232556	#NAME?	-3.80224	0.00015885	0.00596783	0.647714	-0.0228364
C22orf13	-0.0980848	-1.24832	-3.79194	0.000165325	0.00619331	0.610351	-0.0140045
C1orf57	-0.127926	-2.17454	-3.78531	0.000169689	0.00633861	0.586741	-0.0130064
FAM193A	-0.0633281	1.69534	-3.78254	0.000171543	0.00638959	0.576895	-0.00805995
MAPK13	-0.133903	-1.0479	-3.7803	0.000173056	0.00641415	0.568937	-0.0195512
GPR97	-0.111525	-2.19938	-3.78011	0.000173183	0.00641415	0.56827	-0.0111759
LIME1	-0.213008	-2.26763	-3.77886	0.000174031	0.00642326	0.563844	-0.0203556
CEACAM3	-0.162855	-1.96859	-3.76585	0.000183116	0.00671812	0.517745	-0.0180061
RNASE12	-0.162917	-0.0511096	-3.76539	0.000183446	0.00671812	0.516117	-0.0279151
CDK5R1	0.113532	1.87245	3.76158	0.000186199	0.00678096	0.502625	0.0128161
STOML1	-0.117681	-0.659037	-3.75102	0.000194019	0.00704611	0.465374	-0.0190246
LILRA6	-0.268587	#NAME?	-3.74839	0.000196109	0.00710229	0.45658	-0.0276232
SLC25A24	-0.134533	1.29439	-3.74392	0.000199454	0.00720349	0.440361	-0.0198146
CPNE2	-0.110328	-2.18571	-3.73982	0.000202655	0.00729893	0.425951	-0.0110382
PIK3R2	-0.0833424	0.555502	-3.73484	0.000206609	0.00741729	0.408464	-0.014033
COL7A1	-0.0797651	-1.01219	-3.73407	0.000207226	0.00741729	0.405766	-0.0119169
ZNF385B	-0.244346	-0.587289	-3.73355	0.000207643	0.00741729	0.403944	-0.0374447
TPRG1	-0.158186	0.773315	-3.72923	0.000211153	0.00751043	0.388779	-0.0253909
HYAL2	-0.121673	1.31769	-3.72892	0.0002114	0.00751043	0.387721	-0.0176146
TMEM55B	-0.150083	-0.095832	-3.72288	0.000216404	0.00763431	0.366555	-0.0257292
SLC39A13	-0.0903314	1.12811	-3.72285	0.000216428	0.00763431	0.366456	-0.0136522
NDP	-0.175676	-2.8195	-3.7226	0.000216638	0.00763431	0.365575	-0.0117821
MRVI1	0.129757	1.15903	3.71926	0.000219457	0.00771286	0.35388	0.0180022
NXPH4	-0.141723	-0.487632	-3.70496	0.000231899	0.00812829	0.304009	-0.0230118
LY6H	-0.0881544	-0.538763	-3.70358	0.00023314	0.00814994	0.299183	-0.0145122
ABCF2	-0.0734018	1.1346	-3.69875	0.000237509	0.0082585	0.282398	-0.0112881
PPAP2B	-0.164631	-0.578137	-3.6951	0.00024087	0.00833958	0.269698	-0.0270012
BCAM	-0.087864	-0.912859	-3.69483	0.000241117	0.00833958	0.268771	-0.013639
2006-09-01	-0.0826637	0.264573	-3.69149	0.000244231	0.00842499	0.257173	-0.0141527
CTBP2	0.0879553	1.75225	3.69075	0.000244926	0.00842674	0.254604	0.0103526
SUFU	-0.137699	-2.46368	-3.6894	0.000246204	0.0084485	0.249898	-0.0129483
TMEM180	0.123072	1.31724	3.68581	0.000249615	0.00854309	0.237467	0.0164999
LIMS2	-0.107152	-0.909947	-3.68299	0.000252335	0.00859262	0.227674	-0.016805
NAPA	-0.0923135	-0.710096	-3.68235	0.000252949	0.00859262	0.225475	-0.0148665
ZXDB	-0.244531	0.0255108	-3.68226	0.000253034	0.00859262	0.225174	-0.0404338
PI3	0.232856	NA	3.66881	0.000266523	0.00902727	0.179196	0.0219159
IL1RN	0.0964219	2.02247	3.66751	0.000267731	0.00904474	0.17417	0.0101096
MYOM2	0.111419	1.40379	3.6624	0.000273003	0.00919908	0.156558	0.0152306
CBS	-0.126593	0.953524	-3.65678	0.000278914	0.00937409	0.137217	-0.0198303
PNPO	-0.11316	-0.435543	-3.64654	0.000290001	0.00972171	0.102028	-0.018655
PLEKHA7	-0.0573149	-0.636623	-3.63983	0.000297479	0.00994691	0.0790497	-0.00935074
PPP1R3D	-0.0789867	1.45938	-3.63795	0.000299615	0.00999278	0.072593	-0.0108438
SGPL1	-0.129964	-1.51617	-3.62355	0.000316401	0.0105088	0.0234159	-0.0172869
LHFPL2	-0.164381	-0.571127	-3.62262	0.000317521	0.0105088	0.0202283	-0.0260412
CD38	-0.165627	-0.263138	-3.62177	0.00031854	0.0105088	0.0173386	-0.0276477
KRTAP10-9	-0.14293	-1.31207	-3.62136	0.000319037	0.0105088	0.0159312	-0.0188234
ALKBH3	0.125852	2.1282	3.6213	0.000319108	0.0105088	0.015732	0.0126961
HLA-E	0.110886	1.32074	3.61813	0.000322949	0.0106086	0.00494122	0.0150335
PHLPP1	-0.156176	-0.970411	-3.61475	0.000327097	0.010718	-0.00656869	-0.0230976
ESM1	-0.138216	0.899079	-3.61169	0.000330899	0.0108142	-0.0169893	-0.0215479
LOC402778	-0.0858197	-0.21899	-3.61106	0.000331687	0.0108142	-0.019133	-0.0146669
CCDC155	-0.14433	-1.81644	-3.60359	0.000341142	0.0110947	-0.0444715	-0.016769
IPO11	-0.155408	0.656897	-3.59925	0.000346757	0.0112215	-0.0591878	-0.0246867
RAB7A	-0.1356	1.47464	-3.59674	0.00035005	0.0113001	-0.0677042	-0.0181306
C12orf61	-0.122719	-2.56739	-3.59362	0.000354174	0.0113947	-0.07826	-0.00980611
MCL1	0.14837	1.49016	3.59321	0.000354722	0.0113947	-0.0796525	0.01895
FBN3	-0.14378	-2.41459	-3.59013	0.000358847	0.0114989	-0.0900706	-0.011606
CELSR3	-0.113959	0.29016	-3.58923	0.000360055	0.0115094	-0.0931002	-0.0191471
COL1A1	-0.167648	-2.78705	-3.58555	0.000365063	0.011641	-0.105543	-0.0130323
NDUFS2	-0.100123	0.644359	-3.58092	0.000371446	0.0118158	-0.121158	-0.0167669
KRTAP12-4	0.114762	0.918202	3.57996	0.000372778	0.0118294	-0.124383	0.0175145
EXOC4	0.18885	4.26285	3.57636	0.000377835	0.0119608	-0.136518	0.00658082
DHX37	-0.101002	-0.348265	-3.56811	0.000389666	0.0122759	-0.164284	-0.0170525
C17orf96	-0.0635478	-0.0819908	-3.56592	0.000392863	0.0123469	-0.171641	-0.0109561
ARHGDIA	-0.0764624	2.06952	-3.56254	0.000397838	0.0124732	-0.18297	-0.0083114
RAB1B	-0.0640485	1.68989	-3.55803	0.00040459	0.0126546	-0.198119	-0.00815689
C11orf30	-0.171739	1.52968	-3.5559	0.000407798	0.0127245	-0.205228	-0.0230238
STRADA	0.113493	1.21509	3.55447	0.000409976	0.012762	-0.210022	0.0157803
NPC2	0.108476	2.83962	3.55214	0.000413542	0.012812	-0.217815	0.00752441
TNFRSF10B	-0.124462	-0.966043	-3.54864	0.000418961	0.0129257	-0.229531	-0.0194282
PRR15L	-0.131133	-1.28889	-3.54849	0.000419191	0.0129257	-0.230025	-0.0188579
LSG1	0.142052	0.570505	3.53882	0.000434515	0.0133667	-0.262327	0.0234215
CORO1B	0.149745	1.18917	3.53426	0.000441917	0.0135268	-0.277521	0.0202437
KIAA1310	0.106213	0.364643	3.53374	0.00044276	0.0135268	-0.279234	0.0179622
RNF185	-0.0926446	0.102442	-3.5337	0.000442822	0.0135268	-0.279361	-0.0158887
ERBB3	0.0875821	2.00337	3.53254	0.000444733	0.0135535	-0.283232	0.0094947
ARL3	-0.113533	-1.51013	-3.53058	0.00044797	0.0136204	-0.289754	-0.0149413
LRRC2	0.173037	3.01236	3.52921	0.000450241	0.0136307	-0.294302	0.0100145
GALNTL1	0.131166	1.96222	3.52897	0.000450647	0.0136307	-0.295113	0.012214
ATOH7	-0.119164	0.455007	-3.5285	0.000451438	0.0136307	-0.29669	-0.0199223
CABC1	-0.0847482	0.80914	-3.52673	0.000454397	0.0136336	-0.302565	-0.0138361
CDKN1C	-0.0634745	1.35156	-3.5266	0.000454613	0.0136336	-0.302992	-0.00884457
TM9SF4	-0.133021	1.51608	-3.52657	0.000454663	0.0136336	-0.30309	-0.0172272
HMOX1	0.118912	1.01424	3.52566	0.000456194	0.0136482	-0.306112	0.0174125
IPO9	-0.0616049	-0.157725	-3.52195	0.000462487	0.0138049	-0.318431	-0.0105942
KIAA1147	-0.194843	#NAME?	-3.52121	0.000463809	0.0138128	-0.32066	-0.0253392
NDRG1	-0.068633	1.09312	-3.51995	0.000465915	0.013844	-0.325069	-0.0102173
KIF5B	-0.0782475	-1.00335	-3.51626	0.000472297	0.0139782	-0.3373	-0.0117828
CREB3L2	-0.0696849	1.65889	-3.5161	0.000472569	0.0139782	-0.337817	-0.00886684
HDAC3	-0.111971	1.91766	-3.5135	0.000477126	0.0140811	-0.346443	-0.0133644
COMMD3	-0.170394	-1.73354	-3.50836	0.000486248	0.014318	-0.363462	-0.0201413
SFXN3	-0.0696947	-0.321697	-3.50137	0.000498906	0.0146577	-0.386553	-0.011778
TIGD3	-0.10117	1.34491	-3.49962	0.000502109	0.0147188	-0.392303	-0.013999
CNFN	-0.0938457	-1.89231	-3.49511	0.000510488	0.0149309	-0.40717	-0.0113344
RIF1	-0.215607	#NAME?	-3.49069	0.000518895	0.0151429	-0.4215	-0.0298801
PDLIM1	0.123855	2.03333	3.49004	0.000520066	0.0151433	-0.423865	0.01237
JTB	-0.103345	-0.897779	-3.48841	0.000523196	0.0151669	-0.429253	-0.0160998
CREB3L4	-0.103345	-0.897779	-3.48841	0.000523196	0.0151669	-0.429253	-0.0160998
HMGN3	0.118221	3.04756	3.48689	0.000526106	0.0152175	-0.434234	0.00702836
SNX18	-0.0807099	0.195702	-3.48422	0.000531269	0.0153329	-0.443003	-0.0138194
STK16	-0.128739	-2.70615	-3.47034	0.000558909	0.0159894	-0.488531	-0.00985555
EIF5AL1	0.218777	2.58939	3.46841	0.000562843	0.0160668	-0.494826	0.0268665
PLCB1	-0.125479	1.58621	-3.46603	0.000567756	0.0161718	-0.502625	-0.016654
GLI1	-0.113115	0.688273	-3.46465	0.000570598	0.0162034	-0.507105	-0.0180304
QSER1	-0.119315	1.30793	-3.46429	0.000571345	0.0162034	-0.50828	-0.0175312
ITK	-0.118131	-2.66972	-3.462	0.000576138	0.016304	-0.515776	-0.00917254
CCDC97	-0.0688497	-0.474871	-3.45462	0.000591805	0.0167112	-0.539845	-0.0115392
CYP4F11	-0.179763	0.580666	-3.45182	0.000597843	0.0168453	-0.548949	-0.0302149
MAPK3	0.111603	1.61428	3.44939	0.000603152	0.0169583	-0.556878	0.0133979
LOC285550	-0.230353	-0.214351	-3.44566	0.000611371	0.0171525	-0.569015	-0.0397759
C17orf100	-0.0655984	0.566562	-3.445	0.000612822	0.0171564	-0.57114	-0.0108969
PGPEP1	-0.168305	-0.313983	-3.43652	0.000631922	0.0176533	-0.598657	-0.027558
TUBB1	-0.117673	1.02466	-3.43452	0.000636508	0.0177435	-0.605138	-0.017992
PAIP2	-0.103528	2.50706	-3.43317	0.000639626	0.0177493	-0.609518	-0.00958134
SLC23A1	-0.103528	2.50706	-3.43317	0.000639626	0.0177493	-0.609518	-0.00958134
SEC22C	-0.0851144	2.50499	-3.43217	0.000641943	0.0177493	-0.612759	-0.00798435
FAM131A	-0.0728276	1.25113	-3.43201	0.000642322	0.0177493	-0.613288	-0.010674
UMODL1	0.142875	1.43444	3.43105	0.000644556	0.0177493	-0.6164	0.0187662
CBLN3	-0.121944	-1.31056	-3.43091	0.000644861	0.0177493	-0.616824	-0.0159062
RARB	-0.117781	1.74318	-3.42517	0.000658368	0.018083	-0.6354	-0.0148177
PRPF19	-0.104197	-0.818887	-3.4235	0.000662351	0.0181543	-0.640805	-0.0159602
APBB2	0.129893	3.32363	3.41997	0.000670829	0.0183482	-0.6522	0.00658708
FANK1	0.15754	4.20039	3.4176	0.00067658	0.0184668	-0.659847	0.00384295
CDK2AP2	-0.100934	1.09279	-3.41656	0.000679105	0.0184927	-0.663184	-0.015408
DHDDS	-0.0930171	-1.76818	-3.41605	0.000680356	0.0184927	-0.664833	-0.011129
OCRL	-0.256549	0.387077	-3.41487	0.000683245	0.0185327	-0.668627	-0.0413399
KIF13A	-0.0787934	0.778109	-3.41293	0.000688036	0.018624	-0.674886	-0.0128566
ADPGK	-0.124478	2.16412	-3.40849	0.000699099	0.0188843	-0.689171	-0.0139963
SEZ6L	0.128729	1.36841	3.40645	0.000704251	0.0189843	-0.695746	0.0166212
C11orf61	0.0740347	0.642641	3.40339	0.000712029	0.0191545	-0.705582	0.0118274
SCTR	0.104101	1.57194	3.39543	0.000732616	0.0196678	-0.731097	0.0129369
TMEM88	-0.0813655	0.858356	-3.39053	0.000745595	0.0199344	-0.746814	-0.013115
VASP	-0.0838091	0.188804	-3.38278	0.000766507	0.0204113	-0.771566	-0.0143785
KHNYN	-0.0956377	1.52786	-3.38276	0.000766555	0.0204113	-0.771621	-0.0125974
SLC23A2	-0.161477	#NAME?	-3.38174	0.000769533	0.0204489	-0.774043	-0.0229953
GFM1	-0.18597	0.323013	-3.38031	0.000773297	0.0205073	-0.779456	-0.0321627
CLEC12B	-0.0938115	0.846419	-3.37766	0.000780636	0.02066	-0.787905	-0.0146517
TBC1D16	-0.0593421	0.890773	-3.37534	0.000787114	0.0207893	-0.795297	-0.00935789
FZD9	-0.139352	2.1278	-3.37458	0.000789259	0.0207934	-0.797731	-0.0165645
PDCD11	-0.077229	0.384527	-3.37413	0.000790522	0.0207934	-0.799161	-0.0129559
HOMER2	-0.124576	-1.54144	-3.37316	0.000793247	0.0207934	-0.802238	-0.0161584
GTF2H1	-0.156268	-1.63962	-3.37303	0.000793627	0.0207934	-0.802667	-0.0185015
H1F0	-0.096516	-2.494	-3.37242	0.000795338	0.0207965	-0.804593	-0.00839255
LEFTY2	-0.0961436	0.932497	-3.36801	0.000807919	0.0210413	-0.818628	-0.0147984
CUTA	0.123614	1.90863	3.36356	0.000820795	0.0212918	-0.832765	0.01314
IMPDH1	0.0990884	0.510671	3.36107	0.000828082	0.0214383	-0.840667	0.0165376
TMEM167B	-0.0951239	1.75912	-3.35869	0.000835119	0.0215778	-0.848231	-0.0117442
DIAPH1	-0.0988639	1.42386	-3.35289	0.000852468	0.0219458	-0.866608	-0.0138989
IMPA1	-0.144443	2.04584	-3.35281	0.00085272	0.0219458	-0.866872	-0.0193657
TNF	0.108665	2.34574	3.35071	0.000859089	0.0220663	-0.873522	0.00921236
PHKB	-0.130542	Inf	-3.34722	0.000869843	0.0222987	-0.883935	-0.0133581
HSPA1L	-0.0813913	1.97843	-3.3445	0.000878147	0.0224675	-0.893126	-0.00886867
KTN1	0.089366	0.843642	3.34356	0.00088109	0.0224988	-0.896115	0.0138635
MAP6	-0.159977	-2.99957	-3.34263	0.000883978	0.0225285	-0.899038	-0.0101261
PSME3	-0.0655758	0.339649	-3.34124	0.00088835	0.0225959	-0.903446	-0.0111417
VAV1	-0.14508	2.35501	-3.34066	0.000890156	0.0225979	-0.90526	-0.0161102
FTSJ3	-0.133259	-0.149007	-3.33772	0.000899458	0.0227898	-0.914545	-0.0228671
SESTD1	0.131253	3.16371	3.33631	0.000903949	0.0228593	-0.918994	0.00759089
CLEC4G	-0.117731	-2.02722	-3.32565	0.000938537	0.0236881	-0.952522	-0.0126356
TMC6	-0.125596	2.03942	-3.32474	0.000941544	0.0236987	-0.955378	-0.0153247
SLC12A9	-0.113529	-0.909045	-3.32443	0.000942584	0.0236987	-0.956364	-0.0169784
SHMT2	0.116055	3.11752	3.32318	0.000946735	0.0237574	-0.960286	0.00613931
LEF1	0.10246	3.37074	3.3171	0.000967165	0.0242236	-0.979342	0.00583887
ARF5	-0.0768049	-0.41019	-3.31341	0.000979763	0.0244922	-0.99089	-0.0129685
UPB1	-0.130707	-1.77519	-3.31261	0.000982515	0.0245141	-0.993394	-0.0154033
FBXW11	-0.0907795	-0.739216	-3.30885	0.000995572	0.0247926	-1.00517	-0.0135226
DUSP2	0.116423	1.17812	3.30776	0.000999382	0.0248295	-1.00858	0.0165489
MYH11	-0.10522	1.1336	-3.30734	0.00100085	0.0248295	-1.00989	-0.0164641
HES7	0.0535139	-2.89025	3.29979	0.00102765	0.025446	-1.03346	0.00412381
ZNF362	-0.14553	-0.130816	-3.29718	0.00103707	0.0256307	-1.0416	-0.0251017
BAZ2A	-0.093793	1.52789	-3.28789	0.00107121	0.0262594	-1.07048	-0.0127418
SIPA1L2	0.111992	3.00253	3.28723	0.00107368	0.0262594	-1.07253	0.00773724
KLHDC5	0.11864	3.11284	3.287	0.00107456	0.0262594	-1.07326	0.0068559
KLRK1	-0.101609	-0.926421	-3.27932	0.00110368	0.0268442	-1.09709	-0.0151745
POLR2C	-0.11672	0.0340713	-3.27925	0.00110395	0.0268442	-1.0973	-0.0202862
TCF7L1	-0.183273	-2.25802	-3.27906	0.00110465	0.0268442	-1.09787	-0.0146943
GFRA2	-0.0956392	-2.34355	-3.27775	0.0011097	0.0269168	-1.10193	-0.00904749
KDM3B	-0.0899468	1.52266	-3.27426	0.00112326	0.0271953	-1.11276	-0.0125463
STK38	-0.135273	-0.483716	-3.27249	0.00113019	0.0273127	-1.11824	-0.0218023
NKAIN2	0.0839801	2.66469	3.26897	0.00114408	0.0275972	-1.12912	0.00622445
ITGA10	-0.111549	-2.14922	-3.26814	0.00114735	0.0276252	-1.13166	-0.0109198
KSR1	0.0991141	2.47661	3.26691	0.00115225	0.0276922	-1.13546	0.00749457
ANP32A	-0.102824	1.61787	-3.26344	0.00116622	0.0279765	-1.14619	-0.0133456
DIAPH3	-0.185334	Inf	-3.2564	0.00119508	0.0285641	-1.16759	-0.0162307
CALCOCO1	-0.117859	2.80972	-3.25425	0.00120388	0.0287217	-1.17449	-0.0118332
SCN1B	-0.0587474	-0.0913978	-3.25336	0.00120761	0.0287582	-1.17724	-0.0100829
CSRP1	-0.141293	-2.20422	-3.24829	0.00122893	0.0291598	-1.19282	-0.0131447
SLC2A14	0.127164	3.11383	3.24389	0.0012477	0.0294544	-1.20631	0.00723435
MOBKL2A	-0.0993876	0.259341	-3.2438	0.00124811	0.0294544	-1.2066	-0.0172095
SDF4	0.124316	3.20154	3.24096	0.00126036	0.02969	-1.21529	0.00728403
SLC20A1	-0.115483	-0.113344	-3.23746	0.00127564	0.029996	-1.22602	-0.0200402
GAA	0.270812	2.21352	3.23039	0.00130702	0.0306786	-1.24763	0.0294343
CCDC77	-0.101808	0.716458	-3.22771	0.00131914	0.0309076	-1.25584	-0.0164268
NCR3	-0.0803902	-0.743222	-3.22631	0.00132545	0.0309999	-1.26008	-0.0129287
CDADC1	-0.104985	-1.63669	-3.22544	0.00132944	0.0310376	-1.26275	-0.012801
BRD8	-0.156691	#NAME?	-3.22482	0.00133238	0.0310508	-1.26434	-0.0133522
PRR3	-0.0596862	-0.151285	-3.21794	0.00136406	0.0317326	-1.28561	-0.0102456
C17orf79	-0.0939027	1.03258	-3.21733	0.00136689	0.0317419	-1.28745	-0.0141605
ZFAND2B	-0.0777055	-0.242056	-3.21551	0.00137544	0.0318726	-1.29299	-0.0133323
BTBD18	0.101849	2.74031	3.2151	0.00137739	0.0318726	-1.29425	0.00818487
FSTL3	-0.067347	0.65023	-3.21284	0.00138804	0.0320623	-1.3011	-0.0112818
C2orf65	-0.0753722	0.87493	-3.21144	0.00139471	0.0321596	-1.30536	-0.0118456
DTNA	0.0921702	2.32448	3.20859	0.00140837	0.032408	-1.31402	0.00818344
WDR89	0.12648	2.29901	3.20426	0.00142934	0.0327845	-1.32715	0.0109827
PLEKHB1	-0.102025	-0.885621	-3.20352	0.00143297	0.0328103	-1.32941	-0.015066
LSP1	-0.114204	-0.922848	-3.20281	0.00143641	0.0328316	-1.33153	-0.0174303
DBP	-0.104906	-0.597902	-3.19974	0.00145152	0.033119	-1.34083	-0.0167756
LAGE3	0.113409	2.54362	3.1992	0.00145423	0.0331229	-1.34248	0.00902237
C14orf153	-0.110201	0.594641	-3.19627	0.00146881	0.033339	-1.35135	-0.017996
AKAP12	-0.152222	-1.28032	-3.19142	0.00149323	0.0338345	-1.36599	-0.0195476
C12orf44	-0.232154	2.60623	-3.18895	0.00150584	0.0340611	-1.37345	-0.0310675
ZNF331	0.0880786	3.75212	3.18722	0.00151472	0.0342029	-1.37867	0.00357058
HDAC10	0.0563702	-2.72828	3.18429	0.00152987	0.0344697	-1.38751	0.00492034
FLJ43860	-0.118129	2.02723	-3.18391	0.00153181	0.0344697	-1.38863	-0.0151946
ZNF107	-0.140606	1.77119	-3.18138	0.00154501	0.034707	-1.39625	-0.0191576
FOXD2	-0.0887145	-0.218289	-3.18036	0.00155041	0.0347539	-1.39934	-0.0150926
NOL9	-0.110871	-1.60412	-3.1788	0.00155859	0.0347965	-1.40402	-0.0137989
MTF1	-0.0896022	0.555384	-3.1786	0.00155964	0.0347965	-1.40461	-0.0146066
CDR2	-0.0997757	0.0839348	-3.17747	0.00156567	0.0348714	-1.40803	-0.0172644
TUBB2B	0.124967	2.50949	3.1731	0.00158901	0.0352797	-1.42116	0.0104307
SCAF1	-0.0567836	0.835463	-3.17288	0.00159018	0.0352797	-1.42182	-0.00892127
FHL1	-0.193316	-0.00475661	-3.17236	0.00159296	0.0352797	-1.42337	-0.0315541
NCOA1	-0.0882235	1.94499	-3.17202	0.00159479	0.0352797	-1.42439	-0.0110094
TRMT1	-0.166713	-2.91158	-3.1708	0.0016014	0.0353661	-1.42806	-0.0116472
MAB21L1	-0.139376	-0.238937	-3.17029	0.00160413	0.0353667	-1.42957	-0.0226495
ASB8	-0.116589	0.839179	-3.16768	0.00161836	0.0356202	-1.4374	-0.0188949
ARHGEF16	-0.0790461	-0.164854	-3.1666	0.00162428	0.0356904	-1.44064	-0.0134522
BPIL2	-0.142447	-1.17243	-3.16551	0.00163027	0.035762	-1.4439	-0.019761
SLC8A2	-0.131374	-1.77133	-3.16251	0.00164689	0.036066	-1.4529	-0.0143832
ZGLP1	-0.0838127	0.661289	-3.15996	0.00166114	0.0363147	-1.46054	-0.0137745
B4GALT5	-0.102486	1.0561	-3.15948	0.0016638	0.0363147	-1.46196	-0.0158407
ARL2	-0.073651	0.46223	-3.15657	0.00168021	0.0366118	-1.47066	-0.0124546
ZNF385A	-0.107683	0.539824	-3.15458	0.00169149	0.0367963	-1.47659	-0.0179252
KCNIP4	-0.0906813	1.73034	-3.15251	0.00170333	0.0369922	-1.48277	-0.0113868
INHBE	-0.0876183	1.12338	-3.14998	0.00171789	0.0372109	-1.49032	-0.0130276
MAMSTR	-0.0953667	0.752819	-3.14938	0.00172138	0.0372109	-1.49212	-0.0158949
RNMTL1	-0.0819785	1.67103	-3.14928	0.00172194	0.0372109	-1.4924	-0.0107837
MYB	-0.102562	0.556245	-3.14862	0.00172579	0.0372326	-1.49438	-0.0168866
INSR	0.0883311	2.57519	3.14713	0.00173446	0.037358	-1.49883	0.00694059
RPS6KA2	0.0712835	2.45641	3.1454	0.00174457	0.0375141	-1.50398	0.00599677
C9	-0.132938	2.35044	-3.14233	0.00176261	0.0378397	-1.51309	-0.0145761
ZBTB8A	-0.104469	1.0943	-3.14081	0.00177163	0.037971	-1.51762	-0.0164344
PLEKHH2	0.122842	2.4017	3.13941	0.00178001	0.0380881	-1.52179	0.00966637
CTF1	0.0637201	-2.506	3.13561	0.00180284	0.0384509	-1.53309	0.00574133
ATP5SL	-0.0916886	-0.000946124	-3.13434	0.0018105	0.0385512	-1.53684	-0.0158703
SNIP1	0.15788	Inf	3.13368	0.0018148	0.03858	-1.53816	0.00938935
PRKAR2A	0.0931622	2.45545	3.13255	0.00182142	0.0386363	-1.54216	0.00752932
USP50	-0.120765	0.568203	-3.13223	0.00182336	0.0386363	-1.54311	-0.0202268
PFKFB2	-0.0627286	1.24944	-3.13124	0.00182943	0.0387022	-1.54605	-0.00912795
C21orf33	0.0991952	0.49495	3.12903	0.00184301	0.0388724	-1.5526	0.0165747
SNX20	-0.0462446	0.105742	-3.12896	0.00184342	0.0388724	-1.5528	-0.00799649
VSIG4	-0.131677	2.03495	-3.12401	0.00187418	0.0393596	-1.56745	-0.0160831
MFSD2A	-0.0811961	2.16469	-3.12379	0.00187556	0.0393596	-1.5681	-0.00922119
RASSF4	0.0814668	3.13177	3.12323	0.00187907	0.0393702	-1.56976	0.00509288
RAB20	-0.107159	0.720188	-3.12253	0.00188346	0.039399	-1.57182	-0.0173935
SLC17A1	-0.168996	NA	-3.12142	0.00189095	0.0394925	-1.57378	-0.0121851
VAT1	-0.0920971	2.11298	-3.11674	0.00192021	0.0399758	-1.58892	-0.00956921
DCAF17	-0.1663	-0.961263	-3.11002	0.00196369	0.0407512	-1.60874	-0.0247661
VTCN1	0.10196	1.23149	3.10937	0.00196793	0.0407745	-1.61065	0.013893
TTRAP	-0.107374	-0.931416	-3.10768	0.00197901	0.0409393	-1.61561	-0.0165522
TMEM8A	-0.139741	-1.01178	-3.10407	0.0020029	0.041368	-1.62623	-0.0196566
PTCD2	0.0754881	1.08309	3.10199	0.00201681	0.0415896	-1.63235	0.0104887
C6orf125	-0.0855783	-1.19112	-3.09851	0.00204029	0.0419413	-1.64258	-0.0123043
ZNHIT1	-0.126888	0.328929	-3.09586	0.00205827	0.0422447	-1.65034	-0.0220045
TNR	-0.116445	1.19403	-3.0948	0.0020655	0.0423266	-1.65344	-0.017241
PLEKHA8	-0.149867	-0.694923	-3.09376	0.00207264	0.0424064	-1.65649	-0.024021
FLJ36031	-0.0961227	-1.91263	-3.08517	0.00213242	0.0434934	-1.68163	-0.0106408
PYCR2	-0.111876	-0.827498	-3.08218	0.00215364	0.0438577	-1.69037	-0.0172235
GHRHR	0.0887391	1.78395	3.07486	0.00220626	0.044673	-1.7117	0.0100508
CLEC2D	-0.134044	0.608811	-3.07472	0.00220734	0.044673	-1.71213	-0.0211483
CUL9	0.086214	-3.0522	3.07148	0.00223099	0.0450122	-1.72154	0.00629945
STX18	0.0943916	1.42081	3.06904	0.00224905	0.0453067	-1.72866	0.0125548
SYNGR2	-0.080819	0.226822	-3.06652	0.00226772	0.0456125	-1.73596	-0.0137091
TNFSF12	-0.138078	2.38607	-3.06448	0.00228303	0.04585	-1.74191	-0.0153547
STK24	0.112501	1.77679	3.063	0.00229413	0.0460022	-1.74618	0.0117756
MACROD2	0.125607	1.70575	3.06064	0.002312	0.0462188	-1.75304	0.0140588
HNRNPUL1	-0.0988553	-1.76427	-3.05797	0.00233237	0.0465549	-1.76078	-0.0109756
UFM1	-0.100917	1.63149	-3.0526	0.00237379	0.0473094	-1.77631	-0.0125698
FFAR2	0.0960955	1.99147	3.05199	0.00237859	0.0473328	-1.77809	0.0103638
GPR137B	-0.197212	Inf	-3.05	0.00239466	0.047508	-1.78206	-0.0116682
AQP2	-0.0601714	-1.43328	-3.04906	0.00240151	0.0475718	-1.78656	-0.00832444
C10orf116	-0.111434	-1.27155	-3.04784	0.0024111	0.0476791	-1.79007	-0.0154563
IQCC	0.0990599	2.36451	3.04745	0.00241422	0.0476791	-1.79121	0.00840409
PRR24	-0.0706903	-0.535095	-3.04631	0.00242321	0.0477844	-1.79449	-0.0115068
WBP2	-0.0859205	1.09508	-3.04016	0.00247248	0.0486826	-1.81224	-0.0128397
CLCN1	0.10182	0.769263	3.03809	0.00248923	0.0488651	-1.8182	0.0159182
CTSE	-0.0900137	2.03919	-3.0366	0.00250134	0.0490293	-1.82248	-0.0101653
GNAI1	0.14115	2.0117	3.03122	0.00254565	0.0497655	-1.83795	0.0138586
SLC25A19	-0.105617	2.41247	-3.03112	0.00254651	0.0497655	-1.83825	-0.0113119
KCNJ11	-0.0537939	1.00213	-3.03035	0.00255289	0.0498157	-1.84046	-0.00860298
TAP1	0.0647428	-3.71604	3.02891	0.00256491	0.0499203	-1.8446	0.00318624
CUGBP2	-0.121316	0.407031	-3.0286	0.00256745	0.0499203	-1.84547	-0.0196167
KLF2	0.0765891	-0.554441	3.02833	0.00256971	0.0499203	-1.84625	0.0128752
