# Supplementary material for: Identification of potential blood biomarkers for Parkinson’s disease by gene expression and DNA methylation data integration analysis
Source: Clin Epigenetics. 2019 Feb 11;11:24. doi: 10.1186/s13148-019-0621-5 (PMC6371578; doi:10.1186/s13148-019-0621-5)
Supplement: Supplementary file 1 — Table S1. Differentially Expressed Gene List. Table S2. Previous differential probes and our analysis results. Table S3. Differentially expressed gene functional enrichment results. Table S4. Differentially methylated intergenic CpG sites. Table S5. Differentially methylated gene list. Table S6. Gene set enrichment analysis results (GO-BP). Table S7. Hypo-up genes in different regions. Table S8. Differentially methylated gene list based on all region CpGs. Table S9. Gene enrichment analysis results. Table S10. Hypo-up gene-associated differentially methylated CpGs. Table S11. Dominant methylation-altered regions for hypo-up genes. Table S12. Correlation Coefficient between gene expression and region-specific methylation level. Table S13. The importance of each hypo-up gene in gene expression classifier. Table S14. Union of best predictors of the three classifiers. (ZIP 1455 kb) [file 13148_2019_621_MOESM1_ESM.zip › Table S4.xls]

## Sheet: Sheet1
Table S4 Differentially methylated intergenic CpG sites
cpg	logFC	AveExpr	t	P.Value	adj.P.Val	B	delta.of.beta	Genome_Build	CHR	MAPINFO	Strand	Probe_SNPs	Probe_SNPs_10	UCSC_CpG_Islands_Name	Relation_to_UCSC_CpG_Island
cg16580197	-0.29776482985992025	-1.272104632442274	-7.189576164829398	2.035495064709483e-12	2.4355105548261904e-7	17.541691135577615	-0.04224896126195726	37	8	67841925	R			chr8:67837480-67837954	S_Shelf
cg19879906	-0.1863574348203083	-0.5431101960888541	-6.906579631365538	1.3220890898707817e-11	7.909530189060939e-7	15.783938854608103	-0.03047383664378528	37	19	16392219	F			chr19:16394450-16394662	N_Shelf
cg26963632	-0.273193613097374	-1.8008170292762968	-6.715911046670875	4.5065233941349936e-11	1.4067116473152274e-6	14.633105854347296	-0.032276665756133804	37	16	85558148	R
cg08669096	-0.28868684064314176	-1.503941842278856	-6.709207661194252	4.7026765864848975e-11	1.4067116473152274e-6	14.593141598344065	-0.03794909374112393	37	11	121229765	F			chr11:121233742-121233995	N_Shelf
cg15961455	-0.3048334370337636	-0.5673630371995894	-6.593638839795886	9.749447517884717e-11	2.050568493928648e-6	13.909479619847776	-0.04858737917327288	37	1	23590501	R
cg00571483	-0.2600654562711986	-2.1572491919562267	-6.571193985488971	1.1218964259907938e-10	2.050568493928648e-6	13.777878122763813	-0.026464570564867645	37	1	59046173	R			chr1:59042013-59043295	S_Shelf
cg17491368	-0.3148726882458217	-2.014705541994689	-6.56045991057144	1.1996439221659925e-10	2.050568493928648e-6	13.715076181429005	-0.03398948537701832	37	1	211779938	R
cg16207263	-0.2977551980104174	-2.2047589635052307	-6.505871071709896	1.6843677351362357e-10	2.321930526066942e-6	13.39705169672989	-0.029534639255821976	37	14	99413386	R
cg26474124	-0.28251898598211755	-1.6528707058650778	-6.48938874204168	1.8652586870723647e-10	2.321930526066942e-6	13.301475950871925	-0.03575809819665843	37	2	70368457	F	rs11685382		chr2:70369139-70370130	N_Shore
cg24185397	-0.22102059960043619	-2.9323925348149817	-6.482983987177101	1.940569757352106e-10	2.321930526066942e-6	13.264392900280171	-0.015590355218668625	37	17	25659609	F			chr17:25659784-25660164	N_Shore
cg05064683	-0.2182699564502817	-1.823638872667315	-6.464808960216483	2.170874116594616e-10	2.3613584527161727e-6	13.159331898749105	-0.025036577767586693	37	17	20326541	F
cg12707346	-0.284071992448349	-1.004521260903455	-6.403683206740853	3.159470584218995e-10	2.6708013755961963e-6	12.807853198030251	-0.041909301018313305	37	12	64960957	R
cg05163268	0.2557902820471718	2.11166688695126	6.390590844500613	3.422605355881445e-10	2.6708013755961963e-6	12.7329444802279	0.026864559852503134	37	5	180116385	F	rs11738824
cg09248276	-0.2664697379802694	-2.1011734789139758	-6.3876232297900435	3.485167771258288e-10	2.6708013755961963e-6	12.715983454269349	-0.02862842226723375	37	1	160696468	F
cg12586707	-0.2704188052240617	-1.9155533954305208	-6.384674075527194	3.5484495513205084e-10	2.6708013755961963e-6	12.699134660013886	-0.03112239506043679	37	4	74738902	R		rs1366947	chr4:74734918-74735544	S_Shelf
cg14023999	-0.23769980952637954	0.3586921243500627	-6.377490485153156	3.707336011963768e-10	2.6708013755961963e-6	12.658122190568058	-0.04051261222378455	37	15	90543224	F			chr15:90543410-90543835	N_Shore
cg04252203	-0.2593823710397939	-0.7561925689353123	-6.373670559162144	3.794639737332877e-10	2.6708013755961963e-6	12.636329719546723	-0.0410183957062798	37	3	194696866	R
cg01686975	-0.2856378113638818	-1.5630115041236994	-6.354172806048743	4.27257154854456e-10	2.840120727369187e-6	12.525271500185049	-0.03651107223441655	37	7	138816336	R			chr7:138818387-138818598	N_Shelf
cg12500949	0.25577820831105225	2.3681219760022714	6.327899772063945	5.010771010881557e-10	2.8841916067325235e-6	12.376086102637384	0.024131534324690396	37	2	88357920	F			chr2:88354840-88355574	S_Shelf
cg16240816	0.2410564528331316	1.3564820873826549	6.319311825847846	5.278102683218052e-10	2.8841916067325235e-6	12.327437200337691	0.033027042837161624	37	2	65861662	F	rs80084148
cg16008979	-0.21811717391939744	-2.4919204855405575	-6.316686950220856	5.362560818829234e-10	2.8841916067325235e-6	12.312579226070113	-0.019408638686610774	37	7	101427765	R
cg20951255	-0.27313993015364524	-2.9810615481433476	-6.313812559934765	5.456564336805745e-10	2.8841916067325235e-6	12.296315007044171	-0.018357819256201585	37	7	131291256	R
cg16349093	-0.3671873875256815	-1.0891833955633552	-6.3068515767234965	5.690945307055504e-10	2.8841916067325235e-6	12.256954054504998	-0.05355427443078137	37	5	90485840	F
cg09481483	-0.2831253027153209	-1.6741775207657579	-6.30413218447859	5.785160177981193e-10	2.8841916067325235e-6	12.241587420816913	-0.034367422133558395	37	16	11734383	F
cg03274669	0.2219175586056117	1.8822893342712237	6.2849255790059075	6.495430522768729e-10	3.0193882128901946e-6	12.13321874869921	0.025595545675378695	37	13	74805233	R
cg05496814	-0.2321689484038969	-1.844203470590027	-6.283256539287995	6.561034795502378e-10	3.0193882128901946e-6	12.12381510579294	-0.026971299304757168	37	5	111445415	R
cg14378231	-0.248423928521683	-0.01751471905642288	-6.221736285038715	9.4879783692021e-10	4.139169344763681e-6	11.778710516483613	-0.04204890075941403	37	1	98404032	F
cg23012600	-0.25712343885959943	-0.9580289112339136	-6.2182738423261625	9.686151644216818e-10	4.139169344763681e-6	11.75937512775252	-0.039333777162963046	37	1	244088110	R
cg08425796	-0.3268239291243409	-0.947965996722882	-6.210387245751162	1.015276991205053e-9	4.156382454730869e-6	11.715368736666292	-0.048693147052680186	37	22	50981121	R			chr22:50982570-50982994	N_Shore
cg08299521	-0.2651758613729833	-2.1610376826142574	-6.205334685755678	1.0463184214379447e-9	4.156382454730869e-6	11.6872014688117	-0.026975689302024874	37	5	179344619	F
cg12596564	0.2582365438617642	2.433782601866646	6.1962505280820785	1.1044789252121066e-9	4.156382454730869e-6	11.636608747056918	0.023045503948166735	37	1	36989817	F
cg14431165	-0.2398484178243354	-2.0296297905332192	-6.189376205240723	1.1505803211023267e-9	4.156382454730869e-6	11.598366156365891	-0.025594353776943496	37	6	44160222	R
cg24056365	-0.26493359053283766	-0.5758106260532339	-6.183433812449559	1.1919435501236544e-9	4.156382454730869e-6	11.56533773386169	-0.04290954392028662	37	1	110834615	F	rs6703064
cg07853489	-0.17921416808260582	-1.472264997751662	-6.180139141233709	1.215499448870918e-9	4.156382454730869e-6	11.547037505389245	-0.023913390390780442	37	3	183411982	R			chr3:183415602-183416069	N_Shelf
cg16037711	-0.19918000888337306	-1.1511753556616307	-6.180096948199366	1.2158040477015045e-9	4.156382454730869e-6	11.546803199483772	-0.02853734099072841	37	1	59280841	F	rs2760468		chr1:59280951-59281194	N_Shore
cg21252105	-0.2942188907433627	-1.8332859619350172	-6.15669029408825	1.3968055870935717e-9	4.464655161625208e-6	11.41703620224342	-0.03335374312537423	37	9	139459307	R
cg05657656	-0.2696402118905854	-1.6196395960124519	-6.156634261567362	1.397268988593418e-9	4.464655161625208e-6	11.416726070989828	-0.03395763858071513	37	3	150093970	R		rs34177912
cg18926409	-0.2291121118902173	-2.129629103062359	-6.154155557880251	1.4179194342071832e-9	4.464655161625208e-6	11.40300929218784	-0.023357617481061993	37	15	65174571	R
cg05613718	-0.2839126471732569	-1.4720460235487354	-6.116439790576956	1.771485689630396e-9	5.4349180957860546e-6	11.194889689040238	-0.037297791778615474	37	7	38355100	F	rs76453484		chr7:38350920-38351331	S_Shelf
cg22203237	-0.2569063275904757	-1.7546234428902132	-6.106152607915286	1.882017503885974e-9	5.629678959374114e-6	11.138317586370157	-0.031597072327737896	37	7	68983823	F
cg11236515	0.27801670002675083	2.280838936901162	6.085126108594026	2.129298891952264e-9	6.214021244387129e-6	11.022945576313976	0.025696350147127345	37	2	74213762	F			chr2:74211214-74212314	S_Shore
cg08913523	-0.2667026196213724	-2.4444954810349553	-6.078220106792119	2.2172358612274217e-9	6.3165882206567485e-6	10.985128302781803	-0.02440032767313685	37	8	126649807	F
cg25096107	0.4352926637936023	3.955159652250818	6.057761696992381	2.4990770922552414e-9	6.931498367831292e-6	10.87331833092545	0.018420480789378524	37	14	106037781	R			chr14:106040428-106040633	N_Shelf
cg08069287	-0.22447832248569766	-0.7192022480177369	-6.054378364656223	2.548941331399198e-9	6.931498367831292e-6	10.854859396212316	-0.03595988759736485	37	11	72868833	R
cg09166556	-0.27026434925722553	0.45268322357066215	-6.043942261014654	2.7089491296096145e-9	7.202915139023325e-6	10.797978472576304	-0.04492466589913313	37	1	156724277	R			chr1:156720747-156722069	S_Shelf
cg10129391	-0.23461653476920097	-1.0960293925936717	-6.027678961416649	2.9780365857733723e-9	7.725690247088154e-6	10.709508235720733	-0.03473081405578804	37	4	54582825	R
cg20382154	-0.25497688526775897	-1.7631789978825665	-6.02443802797009	3.0346959650749107e-9	7.725690247088154e-6	10.69190292150883	-0.029776337976013922	37	2	239463716	F	rs75900858
cg19611886	-0.267077406872805	-1.7599501176545504	-6.016503738106372	3.1778852509031925e-9	7.774214865845265e-6	10.648837486803384	-0.03169041593911043	37	8	103821171	R			chr8:103822614-103823263	N_Shore
cg14138540	-0.25698625485045423	-1.5303479593338603	-6.013864638508949	3.2269585778947096e-9	7.774214865845265e-6	10.63452410358223	-0.03258323908077579	37	15	93571988	F	rs62021467
cg16411668	-0.1675774283432423	-0.6896854280174697	-6.012709114331062	3.248677358441675e-9	7.774214865845265e-6	10.628258751174823	-0.02677440757383115	37	4	123704747	R
cg13716760	-0.18922614238079216	1.2181408521894985	-6.0075720717145815	3.346970868108556e-9	7.852387417861272e-6	10.60041803238358	-0.028596311988932865	37	9	15371248	F
cg01727625	-0.18147706711434264	-1.1079523458192315	-6.000985876329939	3.4772480130384497e-9	8.001147678001472e-6	10.564754000610701	-0.026936158807460753	37	7	35373	R			chr7:31003-31442	S_Shelf
cg04280772	0.25792229409063383	2.099162137626634	5.990756621578314	3.6894566582394972e-9	8.131866151226558e-6	10.509430937036878	0.026628628386786146	37	2	235372807	F
cg04697624	-0.2968701201689672	-1.5049721951280153	-5.98651193776277	3.78117804493711e-9	8.131866151226558e-6	10.486498640978496	-0.0377830187723569	37	12	69002178	F			chr12:69004220-69005377	N_Shelf
cg11465943	0.25377115554039276	1.9716820124518686	5.98633632930124	3.785020237614789e-9	8.131866151226558e-6	10.4855502072311	0.02810460222199107	37	11	60833378	F
cg22190361	-0.266388345845614	-2.748942916650727	-5.985384681477777	3.805908003783365e-9	8.131866151226558e-6	10.480410931209523	-0.02075182842542686	37	2	174886880	R			chr2:174890243-174890814	N_Shelf
cg24043628	-0.12707605571842417	-0.4717660124865557	-5.978374441050855	3.9632810591482775e-9	8.3195527243721e-6	10.442574943429406	-0.021267844338543396	37	1	225960108	F
cg10552473	0.24935988236996143	1.6983667433556806	5.973854048651939	4.068108343835598e-9	8.332675492843378e-6	10.418197914010399	0.02980945339876906	37	2	206525681	R
cg24596116	-0.20286042770262935	-0.913802415450466	-5.972129286759025	4.10881434558352e-9	8.332675492843378e-6	10.408901091193385	-0.031011365840534155	37	12	68665317	F
cg15132282	-0.2701616076407427	-1.1634315363401075	-5.963052440195883	4.3296737684164434e-09	8.634235428976072e-6	10.360013857196162	-0.038633283627627135	37	2	64488961	F
cg10168494	-0.2393031227792104	-1.5388713015602293	-5.953544806129927	4.57343048603231e-9	8.93702749612373e-6	10.30887646700392	-0.03080886333120547	37	3	187635183	R
cg20969424	-0.24862309528594495	-1.7644796547979311	-5.950419760815801	4.6564360363285645e-9	8.93702749612373e-6	10.292083874522092	-0.030024396063033004	37	5	73690902	F
cg21263566	-0.2850274440419035	-0.7418913829817686	-5.948594865915297	4.705585633802987e-9	8.93702749612373e-6	10.282281290578773	-0.044364368771577845	37	1	95561502	F
cg01023672	-0.32786194414523717	-0.767064887238588	-5.942432445629448	4.875326310739042e-9	9.11472724582106e-6	10.249198835260692	-0.049792167427370415	37	12	47477223	R			chr12:47473177-47474120	S_Shelf
cg01879591	-0.2717643314278291	-1.0782960807349862	-5.936286914019911	5.050545236455001e-9	9.167136524414797e-6	10.216237064799397	-0.03879433352999079	37	2	242954430	F			chr2:242948740-242952837	S_Shore
cg25278941	-0.2863509656198535	-1.7402261378073967	-5.936078661881787	5.056589197099727e-9	9.167136524414797e-6	10.215120622567667	-0.034815272632563204	37	6	139795527	R
cg15685223	0.20802424214769255	1.802160700902011	5.921838663013664	5.487037894942048e-9	9.799030719486656e-6	10.138861528854207	0.024523150201251287	37	22	25084556	F			chr22:25081850-25082112	S_Shelf
cg20626983	0.19416215480844046	1.549703681256237	5.913624288438453	5.751385654194461e-9	9.985455661152526e-6	10.094944594022543	0.025300191092686997	37	15	58650472	R
cg02732164	0.19369834845878153	1.856257330767747	5.913413311391463	5.758336180084948e-9	9.985455661152526e-6	10.093817343197397	0.022116594270304546	37	7	6869135	F			chr7:6865701-6866094	S_Shelf
cg08091050	-0.27294490810196453	0.08251548643179449	-5.895475624678138	6.3802269264614386e-9	1.0864407125663378e-5	9.99810573391488	-0.04624484651057914	37	4	26208051	F
cg18908845	-0.15352230522834054	-2.632997189221965	-5.893657413887125	6.446803278859524e-9	1.0864407125663378e-5	9.988418449037464	-0.012498469902151199	37	14	78121495	F
cg02579377	-0.2878962213071875	-1.1588752357244914	-5.886478736194841	6.716341271909402e-9	1.1161439803701442e-5	9.950196731280737	-0.04165836406167811	37	16	85047901	F			chr16:85044730-85045436	S_Shelf
cg23229770	-0.26678232521681733	-1.06976062417347	-5.8808628976325235	6.9348303769956765e-9	1.1227059598760029e-5	9.920324717199048	-0.039039719484745106	37	2	129491004	R			chr2:129494359-129495074	N_Shelf
cg08939394	-0.23184397341761875	-1.3040739991488444	-5.88064390139589	6.943489538898155e-9	1.1227059598760029e-5	9.919160331909175	-0.03237840167962652	37	1	17614144	R
cg09010699	-0.2841645849415463	-0.10725850710296105	-5.877198652567403	7.08111109205925e-9	1.1282383259881727e-5	9.90084725274657	-0.04793509022575754	37	3	195171693	F
cg10927461	-0.24675735861166137	-1.4458794428768476	-5.875098785469725	7.166291643691799e-9	1.1282383259881727e-5	9.88969013548757	-0.03273732237545579	37	2	122530159	R
cg09841889	-0.3094501164298811	-1.7691582729743687	-5.87117326729032	7.328216832215287e-9	1.1387477927379526e-5	9.868842306990334	-0.0362304346853457	37	2	113552033	F	rs7558591
cg24568579	-0.20322013765979396	-1.759028753576006	-5.864682670689171	7.603807156476055e-9	1.151983389565375e-5	9.834398693284122	-0.023948973200045326	37	12	111841024	F			chr12:111842938-111844392	N_Shore
cg07116693	-0.17050377233044878	-2.0099267314422247	-5.864633155990445	7.605947896872983e-9	1.151983389565375e-5	9.834136063043307	-0.018420865896400157	37	15	90310901	F
cg10936879	-0.22431812520154937	-2.583991230277242	-5.857585096389961	7.916737352773567e-9	1.1795070006105445e-5	9.796772500869054	-0.01887426455156166	37	10	74397277	F
cg02135077	-0.2632046353067934	-3.330222131688938	-5.856077000131988	7.98482825606376e-9	1.1795070006105445e-5	9.788782846069886	-0.014730595874006547	37	8	103820770	F			chr8:103822614-103823263	N_Shore
cg13429095	0.22162489047721284	0.5358634881447237	5.8523933329754225	8.153555976898414e-9	1.1835217452297772e-5	9.769274994030134	0.03660370981073857	37	1	206913187	F
cg17666418	-0.3072920695809347	-2.7141109050202887	-5.851181182023707	8.209833922882318e-9	1.1835217452297772e-5	9.76285809069886	-0.024727245496617034	37	6	106612002	F
cg13513157	-0.14922296181697847	-1.6707329522525411	-5.848582099375222	8.331783948300722e-9	1.1868031106929499e-5	9.74910298139681	-0.018892506444198126	37	9	137366825	F	rs34497794
cg04065472	-0.2366473904912183	-1.9460950395324426	-5.841798087353338	8.658472044170085e-9	1.2180857668269698e-5	9.713225412520963	-0.026216154597784008	37	2	131148175	R			chr2:131148591-131149416	N_Shore
cg16598508	-0.25928476016674673	-0.7173007005853529	-5.839762860803581	8.75889119866721e-9	1.2180857668269698e-5	9.702469189128351	-0.04077368808205439	37	16	88228364	R
cg08306076	-0.23081536524572788	-1.6173554028620596	-5.837800162550039	8.85680654848614e-9	1.2180857668269698e-5	9.69209941416737	-0.028877509097412768	37	6	2974079	R		rs73718785	chr6:2971086-2971962	S_Shelf
cg17213713	-0.19842003688062393	-1.5635051035990384	-5.8338747310000185	9.055850134667244e-9	1.2313074776286422e-5	9.671368913872733	-0.025621919184448533	37	7	37617628	R
cg22401679	-0.24734331104057827	-0.8633707128570777	-5.827007236914581	9.414610065439114e-9	1.2580857198809184e-5	9.635130781327522	-0.03812976032933446	37	1	95080047	F
cg21374048	-0.18591969341207704	-1.892490226282867	-5.826098921649489	9.46308584806628e-9	1.2580857198809184e-5	9.630340641118956	-0.020895130495619307	37	17	56013560	R
cg08008352	-0.21537999934587027	-1.1662182741889162	-5.823366859240567	9.610363850354168e-9	1.2636255554094253e-5	9.615936666583703	-0.03113210579151382	37	16	27322356	R			chr16:27324885-27325695	N_Shelf
cg05017994	0.4032544440974579	2.845930715098177	5.818280249933739	9.890543107162306e-9	1.2863296346284611e-5	9.589134958636755	0.02708306455195486	37	5	964562	F
cg17434008	-0.24888537047269854	-1.0538505778894838	-5.80985053347797	1.0372486339459212e-8	1.3345040166548102e-5	9.544763760658721	-0.036017088326332436	37	1	38974111	R
cg10702418	-0.23647436416856843	-0.5032020193310132	-5.803330446374009	1.0760874410469662e-8	1.3697448350654427e-5	9.510483220784185	-0.03843008067792447	37	7	157090031	F			chr7:157092597-157093535	N_Shelf
cg07029980	-0.28539295887225524	-2.6177624287494883	-5.800129583436151	1.095669343007095e-8	1.3799897708366835e-5	9.493666561108615	-0.022506929975398965	37	7	104640734	R
cg10721220	-0.2692270168489599	-2.215943239572756	-5.795462672262404	1.124843586549926e-8	1.4019769251861641e-5	9.46916229780696	-0.026422831658019508	37	8	29743492	F
cg07272654	-0.18957186267731352	-0.7303518060638412	-5.793469214952559	1.13753472100423e-8	1.4031783962638982e-5	9.458700692554551	-0.03002265614735744	37	16	86011988	F
cg21241410	-0.28372101074276124	-1.9768145955025982	-5.791092466569761	1.1528484356414131e-8	1.4035037933714835e-5	9.446231748445754	-0.03111323175792527	37	2	43267816	F	rs6746813
cg05367967	0.31924941303469545	3.6190457340507267	5.782357247891023	1.2108754063879237e-8	1.4035037933714835e-5	9.400443771405097	0.015705089413032614	37	6	106035490	R
cg04738464	-0.18970421906579915	-1.5813308992305302	-5.782012574301413	1.2132224394119298e-8	1.4035037933714835e-5	9.398638327399876	-0.023887459080478346	37	2	218868754	R
cg02244175	-0.2237875061046326	-1.8191746236905721	-5.780954644524714	1.2204540573429261e-8	1.4035037933714835e-5	9.393097351888937	-0.025346329257011635	37	5	95178740	F
cg14085060	-0.2185429224978559	-1.3751270790183765	-5.780629217580544	1.222686989191857e-8	1.4035037933714835e-5	9.3913930877554	-0.03005738721851653	37	9	107827215	R
cg06635351	-0.29518075748953865	-1.1408770228797556	-5.780038078356994	1.2267533034289352e-8	1.4035037933714835e-5	9.388297503028063	-0.041413275457814924	37	1	8882925	F
cg21099332	-0.268862089292385	-2.2854180648515277	-5.778021775384331	1.240722346989021e-8	1.4035037933714835e-5	9.377740953510916	-0.026195671664521608	37	5	39270715	F
cg16279861	-0.2580881863673381	-0.8372808935485676	-5.777693262345009	1.2430129331489228e-8	1.4035037933714835e-5	9.376021300572031	-0.03981897286678021	37	11	128531312	F	rs76248353
cg02889973	-0.29930688211373435	-Inf	-5.777790963005554	1.2433674497490827e-8	1.4035037933714835e-5	9.375580657418427	-0.03928040498583352	37	1	234977572	F
cg24004483	-0.27065227414681026	-1.7334721897310732	-5.775257078047075	1.2601284706998876e-8	1.4083912792335097e-5	9.363271413631605	-0.03376247871519991	37	1	944783	R			chr1:948670-948894	N_Shelf
cg09832245	-0.2515630583176913	-1.149809378456456	-5.773692862585866	1.2712387436667923e-8	1.4083912792335097e-5	9.3550875270559	-0.03604893976849205	37	16	85494611	R
cg13693328	-0.24186618289267425	-1.5005783202909988	-5.75944087264778	1.376962537898913e-8	1.503752737969592e-5	9.280612368003542	-0.030421668505347943	37	1	9256341	R			chr1:9258565-9258956	N_Shelf
cg07554046	-0.20648619460283513	-2.279905163056447	-5.758730672743686	1.382449112230929e-8	1.503752737969592e-5	9.276905414429368	-0.020229511333025446	37	11	15933403	F
cg03881294	-0.2243902647989251	-2.934988663695999	-5.755601404305384	1.4068786164391395e-8	1.5147591300616903e-5	9.260576734867733	-0.01644186204628041	37	2	11884333	R			chr2:11886249-11887207	N_Shore
cg14919082	-0.2614687239481842	-0.871804337034401	-5.752037463989813	1.4352137967490076e-8	1.5147591300616903e-5	9.24198949520775	-0.0399380705567246	37	2	54901055	R
cg18802998	-0.23698293750452482	-0.7597952982227317	-5.751859162852718	1.4366458878861843e-8	1.5147591300616903e-5	9.241059858189995	-0.03664418785687723	37	3	172444423	F
cg10826999	-0.29735380956383883	-0.7588827414018021	-5.749546025407066	1.4553513210688156e-8	1.5147591300616903e-5	9.22900180030306	-0.04675525092537791	37	1	225862288	F			chr1:225865068-225865328	N_Shelf
cg19138865	-0.13483945179195472	-0.04685249499497716	-5.749482767792724	1.4558661782259753e-8	1.5147591300616903e-5	9.228672107706917	-0.022831718586988903	37	17	17291334	R			chr17:17286964-17287372	S_Shelf
cg24722198	0.18862366727546975	1.3652051906292955	5.746079075305158	1.4838321230724203e-8	1.530547251636735e-5	9.210937131122414	0.025901837010315565	37	13	113567732	F
cg23911433	-0.2773698008974911	-0.15321289449693545	-5.7404948807523235	1.5308509451194235e-8	1.5546118905555117e-5	9.18186079325725	-0.04656730560712319	37	5	134611106	F
cg23202167	-0.22554365220003725	0.11305049927663526	-5.740226389690599	1.5331478210606623e-8	1.5546118905555117e-5	9.18046341894486	-0.038148885015053424	37	19	42442230	F			chr19:42444020-42445255	N_Shore
cg05627557	-0.240324199460609	-0.9915833812846929	-5.735158000477758	1.5771416434565806e-8	1.5857827892677882e-5	9.15409562381409	-0.03597383340779431	37	2	37418009	F	rs10201492
cg05684528	-0.20616586902566264	-0.5327335547485386	-5.730786634384479	1.6160706820491683e-8	1.6113840770712257e-5	9.131370614715902	-0.033843690555428796	37	5	76473917	R			chr5:76476045-76476692	N_Shelf
cg24704287	-0.22776609936693792	-1.3948825530827087	-5.7262645767895295	1.6573259444331976e-8	1.638862511597694e-5	9.107878395131962	-0.03005185893750073	37	19	13951481	R			chr19:13953222-13953554	N_Shore
cg13619891	0.245716800948671	2.010469359961055	5.7227089203366726	1.6904830806405075e-8	1.6579482095475247e-5	9.0894182122124	0.02616062631668048	37	14	106657452	R
cg05479618	-0.26423594780548987	-1.1582513195028947	-5.714894951621099	1.7656350915764746e-8	1.704303219172693e-5	9.048885565954613	-0.03793194122286414	37	11	351125	F
cg18059369	-0.2864940347567191	-1.7514093342317452	-5.714833846389358	1.7662354091650282e-8	1.704303219172693e-5	9.04856879438164	-0.03286430203082821	37	20	44543173	F	rs79469818		chr20:44539729-44540099	S_Shelf
cg00980622	-0.2752854527260994	-0.26302600125537895	-5.711748217569929	1.7968093830703034e-8	1.7199346904250235e-5	9.032576700309075	-0.04527524497325286	37	14	75884845	F
cg26164488	-0.2678577244941214	-1.2685112628371935	-5.709375478019586	1.820669539147446e-8	1.728942473794208e-5	9.02028456003001	-0.038370448009339975	37	2	64440295	F
cg26306329	-0.2143787154538641	-1.350800599190723	-5.703217062387519	1.8840467016790352e-8	1.7493117085488125e-5	8.988401625309773	-0.029071223580051153	37	4	124400196	F
cg27058077	-0.20983874864853802	-1.3639098657229847	-5.703174738414614	1.8844896084374372e-8	1.7493117085488125e-5	8.988182614207446	-0.02870992408409473	37	1	200337470	R
cg16173109	0.24227758756982753	2.5285037059752704	5.699164372849832	1.9269198297275264e-8	1.7493117085488125e-5	8.9674369856332	0.02043425213427852	37	2	242945447	F	rs72487855		chr2:242945406-242946563	Island
cg07871633	-0.17681294256943247	-0.3754590730725403	-5.69907334735191	1.9278936055278485e-8	1.7493117085488125e-5	8.966966260997523	-0.029559436678452178	37	19	41639260	F		rs59258196	chr19:41640631-41640836	N_Shore
cg12136387	-0.22899823180523105	-1.1224525613902558	-5.697819141383841	1.9413597671502103e-8	1.7493117085488125e-5	8.96048100390853	-0.03311089157273833	37	12	116820108	R
cg17078883	-0.24338450109451018	-0.32937155873195695	-5.697735564679205	1.9422603605060175e-8	1.7493117085488125e-5	8.96004888995289	-0.040775485069106165	37	10	28759936	F
cg05908241	-0.22053464500417763	-1.5172700946014759	-5.696351667153465	1.95723201154243e-8	1.7493117085488125e-5	8.952894587448611	-0.027940246126799684	37	7	143109367	R
cg18478531	-0.23182262639308138	-0.8507888672701801	-5.695437152165856	1.9671872481595122e-8	1.7493117085488125e-5	8.948167688006581	-0.03570194048650488	37	7	74204775	F			chr7:74202333-74203629	S_Shore
cg08164191	-0.2556740671313207	-0.8878802789594815	-5.694190698081399	1.980835320841263e-8	1.7493117085488125e-5	8.941726164042272	-0.038694396064183845	37	14	65623632	R
cg02656560	-0.2141520584191714	-1.746442973274544	-5.693081723599726	1.9930555084647965e-8	1.7493117085488125e-5	8.935996171003556	-0.025654659725763668	37	17	19967600	F
cg07188523	-0.2626461152990679	-0.018482953455754927	-5.692189598291791	2.0029393914952304e-8	1.7493117085488125e-5	8.931387342063061	-0.04462404457078023	37	6	44528793	R
cg26666978	-0.19817777101733514	-1.893913001109925	-5.684776775853259	2.086932553827602e-8	1.7995614031605102e-5	8.893116613734392	-0.02256222037639513	37	21	47038531	F
cg01702055	-0.2589601411358913	-1.848177905202085	-5.684463684587536	2.0905545669049487e-8	1.7995614031605102e-5	8.89150116974147	-0.0297430108382781	37	6	13303065	F
cg02463844	-0.15118113471292083	-0.17521763716346367	-5.682830832801593	2.1095436896410876e-8	1.8029365825209673e-5	8.883077493892905	-0.02586854964611518	37	16	88152170	F			chr16:88153995-88154558	N_Shore
cg05709770	-0.192604629466279	-0.9443262257040623	-5.676355998717441	2.186508683709168e-8	1.8343310665550868e-5	8.84969582225036	-0.029565619202805538	37	3	59703569	R
cg26023748	-0.23648450972397472	-1.9330544615937635	-5.675340353869564	2.1988268065883663e-8	1.8343310665550868e-5	8.844462630742033	-0.02551579733711945	37	10	54515151	R
cg02641801	-0.20985095120936048	-1.1250168451776823	-5.674819636388045	2.205168428176805e-8	1.8343310665550868e-5	8.841779915032092	-0.030364039317875346	37	2	26213508	F
cg18739675	-0.2662728507354508	-1.7442956492672999	-5.673789902298382	2.2177616193709952e-8	1.8343310665550868e-5	8.836475410403928	-0.032073930791760324	37	2	43041125	F			chr2:43036978-43037638	S_Shelf
cg06160853	-0.3420985801180376	-1.2405925005941996	-5.672505510329692	2.2335672884189024e-8	1.8343310665550868e-5	8.829860277534213	-0.04652497394586852	37	3	174155855	R			chr3:174158595-174159348	N_Shelf
cg05081167	-0.25082063916408304	-2.0390649176879783	-5.670845131458968	2.2541623749662572e-8	1.8343310665550868e-5	8.821310635204352	-0.02655697074734792	37	6	156967138	F
cg02461269	-0.16042287301778857	-1.5943466963299937	-5.670841040193844	2.2542133499382436e-8	1.8343310665550868e-5	8.821289571162904	-0.020602121643890164	37	6	156509874	F
cg09599062	-0.320435447766495	Inf	-5.6698048786660795	2.268921521162645e-8	1.8343310665550868e-5	8.815086518836413	-0.03626861153118888	37	3	141995701	F
cg07038243	-0.17948022284812626	-1.1858394242041557	-5.6641985116404	2.3384724677652178e-8	1.877871863845932e-5	8.787108073834748	-0.026157440962508383	37	5	149868855	F	rs79152136	rs79147375	chr5:149865064-149866038	S_Shelf
cg08872924	-0.2239104918440864	-1.9110656302908389	-5.659323209607264	2.4022569683659328e-8	1.9162323385261373e-5	8.762043146837758	-0.025553216576804316	37	10	27634719	R		rs77042007
cg22848646	-0.2676307180852229	-0.6187272683534005	-5.65463272960469	2.4652196660905124e-8	1.9473343065676034e-5	8.737946553173643	-0.04267182575626477	37	1	203171499	F
cg10968027	-0.2479671090178749	-0.8459171372900776	-5.653605319282995	2.479223990780439e-8	1.9473343065676034e-5	8.732670770031113	-0.03808702386694035	37	11	95405470	R
cg23829102	-0.23983200942261118	-2.0668280499372575	-5.652813309380947	2.490072450981541e-8	1.9473343065676034e-5	8.728604357502121	-0.02495946288077519	37	4	124476694	F
cg27665985	-0.2029826939393431	-1.5597372711861643	-5.6493405643642705	2.5381877305042256e-8	1.9720729761707248e-5	8.710780245605555	-0.025967705237481153	37	15	66116727	R
cg14097568	-0.206697637564915	-1.7299559561794378	-5.637578761794021	2.7079638059110325e-8	2.0904082922894637e-5	8.65048439596022	-0.024939219725317263	37	1	94792942	F
cg26170244	-0.21284546029829476	-2.1215582961055666	-5.635311803011593	2.741933050564823e-8	2.1030626497832193e-5	8.63887589245261	-0.021534116643337597	37	15	65176353	F
cg15448894	-0.25893696352906803	-0.739645997551089	-5.62783678856623	2.8569052810982116e-8	2.1772893674774727e-5	8.600627760894408	-0.04101686647792169	37	6	52840469	R
cg04366628	-0.31592098100251764	NaN	-5.617398906640207	3.029878355019168e-8	2.2447608811555335e-5	8.545462431456356	-0.04554837018461244	37	4	26290463	F
cg11525409	-0.2326845135495597	-0.20215265417511846	-5.616346363275933	3.042837296402623e-8	2.2447608811555335e-5	8.541921797253394	-0.03939594885802289	37	2	74236068	F
cg18606630	-0.18850349225880825	-2.526001641187998	-5.616319697246609	3.0432821873296545e-8	2.2447608811555335e-5	8.541785681666955	-0.016142025900127005	37	14	75400792	F	rs28372277
cg08182454	-0.23134817590513612	-Inf	-5.6162887159968244	3.046082159907499e-8	2.2447608811555335e-5	8.540798792550268	-0.02993779052192963	37	19	46529189	F			chr19:46526046-46526334	S_Shelf
cg23222604	-0.1828743855636814	-1.9871268370481223	-5.615136587134047	3.0630847748023033e-8	2.2447608811555335e-5	8.535747127308543	-0.01946190690398722	37	12	125110933	R
cg09010707	-0.172654686999955	-1.1012458649626682	-5.61457765836276	3.0724835157657914e-8	2.2447608811555335e-5	8.532894767985947	-0.02561102595054776	37	12	26392567	R
cg24933919	-0.2524978708270399	-0.10190347231052183	-5.614323745475387	3.076762482110683e-8	2.2447608811555335e-5	8.531599067888536	-0.0420737594279057	37	13	77298665	F
cg26235369	-0.21036561043448399	-1.7370479717595078	-5.610975902707094	3.133725605529843e-8	2.272463855471859e-5	8.514520140022498	-0.025506354665252196	37	5	173286145	F
cg13536447	-0.3109738331077082	-0.8817235360748734	-5.608842537863494	3.1705582408035105e-8	2.2853231001724195e-5	8.503641575514948	-0.04696603778801117	37	17	36188913	R
cg23762465	-0.20467507034549104	-0.8833302852729088	-5.6072211926791296	3.1988321014650184e-8	2.2918961593083378e-5	8.495376394960829	-0.031170074979996854	37	22	50360628	R			chr22:50353596-50357215	S_Shelf
cg13430755	-0.23948473838433904	-1.2163076048834491	-5.603821940614581	3.258908312108134e-8	2.321041055716443e-5	8.478054840962486	-0.033722327077248315	37	9	110310795	R
cg06933697	-0.2061946463999797	0.1000810649567825	-5.601620045563251	3.298407307350191e-8	2.3303140503121416e-5	8.46683965285806	-0.03493802819626668	37	16	15238104	R
cg18471664	-0.20479200614908644	-1.6712414288009556	-5.599937479803109	3.3289036878562775e-8	2.3303140503121416e-5	8.458272279288884	-0.025423731429666585	37	3	5028143	R		rs78077169	chr3:5028409-5028903	N_Shore
cg17171539	-0.2302941571658763	-1.982459707546803	-5.599857750897237	3.330355552797916e-8	2.3303140503121416e-5	8.45786636857104	-0.02484362944787527	37	1	59398690	R
cg19152255	-0.27720600651288396	-0.17324453107489832	-5.597799637534974	3.3680476904786215e-8	2.3365327200778046e-5	8.447390017103228	-0.04550704661021382	37	20	52274268	F			chr20:52276744-52277051	N_Shelf
cg17786659	-0.16226289572061625	-2.0101445996335436	-5.59724378921833	3.378298403482267e-8	2.3365327200778046e-5	8.444561188564077	-0.017870773458682432	37	1	9195501	R
cg13149245	-0.21795775272179463	-Inf	-5.59603984664928	3.403121483398202e-8	2.3401740904112742e-5	8.437621112833277	-0.0314359282738782	37	15	65105500	R
cg22437405	-0.2205596170073721	-0.389675593106149	-5.592596381811235	3.4651994927868104e-8	2.3692459983481568e-5	8.420919365013162	-0.03676384479446665	37	1	38000170	R
cg18228531	-0.1969275586701582	-1.9681812669169896	-5.591045762404647	3.494675002036854e-8	2.3758230303620096e-5	8.413035107925523	-0.021756593748005676	37	14	105147702	F			chr14:105144247-105144503	S_Shelf
cg17451941	-0.2519479087301997	-1.019988809443007	-5.584228095588754	3.627189432051056e-8	2.4519800560665137e-5	8.37839324315581	-0.037421263377078684	37	1	236254344	F	rs79176865
cg00115639	-0.1463620344149964	0.26269593200660657	-5.581791814239897	3.6757180593805043e-8	2.4708259395561577e-5	8.366023181607783	-0.024900711452959245	37	17	54701692	R
cg21359303	0.2653649668441107	2.069073213322398	5.577543731457488	3.761850528540665e-8	2.50423466563414e-5	8.344465340613475	0.02673638944428547	37	10	106068573	R
cg25557739	-0.16834482828659336	-1.8236023579033773	-5.576918735078908	3.7746871789780365e-8	2.50423466563414e-5	8.341294893856833	-0.019658072596049875	37	14	97744285	F
cg11690884	-0.2264134641458182	-1.56166427983097	-5.576262734880843	3.788206419280742e-8	2.50423466563414e-5	8.337967513826612	-0.029616280124749983	37	2	60533586	R
cg25936902	-0.19888897050873833	-0.9273244754355396	-5.574072088093572	3.833694541712261e-8	2.5172338210043954e-5	8.326858594308977	-0.03047877738957	37	13	30982971	R			chr13:30982287-30982827	S_Shore
cg27377289	0.27480240900999586	2.1801011403187784	5.572849556314239	3.8593104756548514e-8	2.5172338210043954e-5	8.32066074649816	0.026627996032661416	37	7	7812273	F
cg15607142	-0.2247409914727344	-0.8494965873662498	-5.571158987572715	3.895007620931814e-8	2.5172338210043954e-5	8.312092099904206	-0.035145057131038826	37	3	128420513	F	rs6439141
cg13717434	-0.22525629860327978	-0.025386375921183497	-5.570455488927649	3.9099567277261264e-8	2.5172338210043954e-5	8.3085271014784	-0.037993891632094656	37	9	97854044	R
cg24663338	-0.27484592703178684	-0.5572734065844311	-5.570309764109983	3.913060297419329e-8	2.5172338210043954e-5	8.307788687282564	-0.043997171362598675	37	1	8005108	F		rs79255428	chr1:8002408-8002699	S_Shelf
cg05228359	-0.27030947088562884	-2.2271216956173965	-5.567774721245954	3.967435101933455e-8	2.538564410783646e-5	8.294945923634376	-0.025741893218931194	37	11	47995865	F
cg07493197	-0.33397093247544873	-1.526767567995172	-5.566185778062978	4.001890530640475e-8	2.543999472620817e-5	8.286898851045528	-0.04301530174538698	37	17	53573969	R
cg01229658	-0.2680148267084943	-0.9594181344152587	-5.565426726845242	4.01845268215604e-8	2.543999472620817e-5	8.28305542237226	-0.04011759821918087	37	15	70924395	R
cg00449812	-0.1984444343597176	-0.6705632258170166	-5.56151350941152	4.10490025234068e-8	2.5850501315424582e-5	8.263248414617351	-0.03197058608700526	37	16	3137690	R			chr16:3139033-3140536	N_Shore
cg03580292	-0.2588868003342677	-1.4495045471857202	-5.560091647256693	4.1367564864383666e-8	2.591472183849861e-5	8.256054648159292	-0.033960582845499576	37	4	174411723	R
cg02262553	-0.2972990613414459	-0.9789429533955639	-5.5576416950701795	4.192211353977373e-8	2.612533713156774e-5	8.243663220263802	-0.042420273217866344	37	4	87849250	R
cg05871756	-0.1830345352744509	-1.3470497097645842	-5.556072172338396	4.22811669832852e-8	2.6212570942404356e-5	8.235727414137838	-0.025126155986419263	37	5	173216171	F	rs73806617
cg12313149	-0.28047423812028577	-0.4595092671211696	-5.553688127900594	4.2832281046336537e-8	2.6403473585285426e-5	8.2236770625561455	-0.04472268893028797	37	2	136763629	F
cg14622879	-0.2588181240131595	-2.548232121761206	-5.552838232356298	4.303043283129958e-8	2.6403473585285426e-5	8.219382312002779	-0.02201407665614538	37	6	12234001	F
cg06257561	-0.19717364352174194	-2.1945084697775963	-5.549750160429409	4.375794075094593e-8	2.6712883299653992e-5	8.203782399354505	-0.01943178429438161	37	12	50445403	F
cg27031099	-0.2223620399973285	-1.0994357253830371	-5.547529507936624	4.428847214445557e-8	2.689951405598172e-5	8.192569195230426	-0.03282157241563144	37	8	126620534	R
cg16675872	0.251183024529122	2.746437304086121	5.54286199202192	4.542403889057169e-8	2.7377771206654397e-5	8.169013609624638	0.019729020843595513	37	8	130253618	F		rs74785283
cg27557428	-0.29706382488585836	-2.9890165022153963	-5.541868858967408	4.5669285659770266e-8	2.7377771206654397e-5	8.164003844926643	-0.019320380572399723	37	1	201139878	R			chr1:201139874-201140504	Island
cg26579986	-0.2585141621796263	-1.8171149206031907	-5.5414934316505695	4.5762329433113356e-8	2.7377771206654397e-5	8.162110246772283	-0.029576220801164427	37	6	37504610	R			chr6:37503538-37504291	S_Shore
cg16403565	-0.202385339923153	-1.4278039134874987	-5.538410741819373	4.653332533113569e-8	2.7584030027263867e-5	8.146565966681063	-0.026843066701262075	37	1	181122245	R		rs67284685
cg03022510	-0.22004154416474797	-0.8902959117527046	-5.538272617140728	4.6568164890744e-8	2.7584030027263867e-5	8.145869662229643	-0.03363254445511343	37	2	192476634	F
cg03643797	-0.2892135831247944	-1.7437159776795341	-5.536732566899078	4.69583371722928e-8	2.7678122952409747e-5	8.138107120613672	-0.034125823301035585	37	19	836898	R		rs73919862	chr19:836533-836899	Island
cg06305891	-0.22846054294143603	-0.9866470403079963	-5.530664497659102	4.852684047501606e-8	2.846241919861089e-5	8.107540129588642	-0.03466844661469837	37	3	195897904	R
cg02640809	-0.24192929395855023	-2.234008109728412	-5.529058210862041	4.8950491534922865e-8	2.8570849820178488e-5	8.099453718390361	-0.023449430346224154	37	5	173213710	R
cg12371569	-0.24328512316479878	-2.0815320441285845	-5.525934674152123	4.9784625430792124e-8	2.8780834174526135e-5	8.08373514331452	-0.02480267022771135	37	12	13278271	R
cg26407841	-0.2748438917391609	-Inf	-5.526171173525323	4.979133381913307e-8	2.8780834174526135e-5	8.083394947186967	-0.03296252715710796	37	7	81475720	F
cg26686150	-0.18252322064908144	-2.2482405330235467	-5.523570921083926	5.0425026391097305e-8	2.897072332375224e-5	8.071845309808914	-0.017711625242975038	37	12	93637466	R
cg22164009	-0.21716258660364451	-1.0466411755542326	-5.522915188017716	5.060409499769513e-8	2.897072332375224e-5	8.068547735735674	-0.03214423580416381	37	6	14729030	F
cg26780581	0.17877636313078682	2.7274754220101776	5.521586168286058	5.096892322476222e-8	2.9040636198520236e-5	8.061865387826163	0.014415364667179187	37	6	161549519	F
cg03311274	-0.19869710834823917	-1.5586468376817464	-5.519024374823862	5.1679384784349206e-8	2.9216039420503235e-5	8.04898867983541	-0.025043280333024276	37	15	58624344	R
cg24417845	-0.1923865222128338	-1.6398398990585625	-5.515408489127502	5.269857805963057e-8	2.9216039420503235e-5	8.030822738376514	-0.024092596133280297	37	10	70816008	F
cg06407843	-0.2913614428180512	-Inf	-5.5154246175592725	5.273091839268291e-8	2.9216039420503235e-5	8.030148205814257	-0.04633899283399212	37	6	43279607	R			chr6:43276419-43276659	S_Shelf
cg09298313	-0.1816795175152035	-1.2869478581372547	-5.515176176711677	5.276472243946688e-8	2.9216039420503235e-5	8.029655982303758	-0.02503624640487012	37	14	55569959	R
cg16762030	-0.2864939310442385	-0.8081651294264053	-5.514843114161887	5.2859693322849615e-8	2.9216039420503235e-5	8.027983299744491	-0.04408081626314758	37	15	50148234	R	rs78895723
cg20700740	-0.2745524973078316	-0.35721069557284313	-5.514803427396909	5.287102084632648e-8	2.9216039420503235e-5	8.02778399378277	-0.045860684702583865	37	1	9339683	F
cg25349990	-0.25155710271940146	-1.0627125644508	-5.513467097990516	5.325382016171842e-8	2.9216039420503235e-5	8.021073729581154	-0.037406947967418225	37	1	229294380	F
cg06071604	0.1814662099074682	1.6050474308218952	5.512991205737076	5.339079148194407e-8	2.9216039420503235e-5	8.018684428662734	0.023654708245396838	37	13	100069110	R
cg12475879	-0.31900307578046333	-4.905073663995762e-4	-5.512701481312821	5.347434755031431e-8	2.9216039420503235e-5	8.01722990653851	-0.053242029109081435	37	17	14251824	F			chr17:14248391-14248721	S_Shelf
cg04346672	-0.18442998744911032	-0.561122353286301	-5.510455095677854	5.412652765444768e-8	2.9437942213227154e-5	8.00595455452775	-0.030108953881413325	37	14	69229910	F	rs74843218
cg03305017	-0.2827089901761767	-0.9357609561265902	-5.507906225348189	5.487588773606148e-8	2.955122980778355e-5	7.99316591393045	-0.041661156898238516	37	7	151036715	F			chr7:151038858-151039136	N_Shelf
cg24406240	-0.26175798609943474	-0.5717377936978365	-5.507313715380225	5.505152249904712e-8	2.955122980778355e-5	7.9901938274648705	-0.04246144266113688	37	11	88153520	R
cg05146536	-0.25260586212475267	-1.6252982519670143	-5.507232110144075	5.5075755082537115e-8	2.955122980778355e-5	7.9897845102506375	-0.030876627172304244	37	4	77140678	F	rs78977433
cg05474761	-0.18861261024871345	-0.8447185330082325	-5.505576880454147	5.5569516705300187e-8	2.962764120451719e-5	7.981483347376764	-0.02937713214656995	37	16	85414689	R
cg04364261	-0.27927196564869083	-1.205369095636156	-5.505097243937146	5.5713396107180556e-8	2.962764120451719e-5	7.979078333843817	-0.03800047053274486	37	2	219233650	F			chr2:219232375-219232892	S_Shore
cg08574915	-0.2641894129072122	-1.1824990858774171	-5.504071880223434	5.602219553557071e-8	2.9660034248770382e-5	7.973937541345772	-0.03760247811070555	37	17	79924772	R
cg03056494	-0.25364988999770466	-1.3752514667149276	-5.502711877489901	5.643434179077517e-8	2.9746616140748152e-5	7.967120316049944	-0.03424151965382044	37	11	124595710	F
cg15661753	-0.3011972358308863	-1.6334241553652988	-5.500911127560727	5.698459078842929e-8	2.9904913407969917e-5	7.9580960979743365	-0.03630392590257542	37	12	49627010	F	rs76924240		chr12:49628287-49628521	N_Shore
cg01426713	-0.23060828613327194	-0.5646370584334819	-5.498251651736573	5.7806782696510944e-8	3.0149671438202955e-5	7.944773327496381	-0.03708749212091578	37	6	106517533	F
cg09544144	-0.2630425385632207	-1.333083688324203	-5.497776331730293	5.795493958134156e-8	3.0149671438202955e-5	7.942392797116038	-0.0360905063922054	37	4	185777688	R
cg05418105	-0.2909786365751585	0.44038947741110585	-5.496665768981827	5.830254050651451e-8	3.0199201630673045e-5	7.936831518746538	-0.048051128939953	37	22	50981406	F	rs131784		chr22:50982570-50982994	N_Shore
cg06109482	-0.17586796265855975	-0.6911785906823457	-5.494936362878086	5.8847872941722295e-8	3.021291615192672e-5	7.928173310463898	-0.027258656447786467	37	2	232531087	F			chr2:232526666-232527777	S_Shelf
cg26244575	0.22572105801312026	0.856410077929807	5.494822144474377	5.888406327765075e-8	3.021291615192672e-5	7.927601566121338	0.03468252139030481	37	12	76354015	F		rs75129823
cg24405567	-0.2357454114293347	-0.5667941989743661	-5.493720700269742	5.9234169585061436e-8	3.021291615192672e-5	7.922088600836587	-0.0379961717835689	37	15	70787565	F
cg26075966	-0.2322860064753991	-1.3328307729426676	-5.493391993191195	5.9339044025196226e-8	3.021291615192672e-5	7.920443542974744	-0.03147919960282336	37	7	44999021	F		rs76306505	chr7:45002111-45002845	N_Shelf
cg26676129	0.2981353058806575	2.5426255904372654	5.492493236527086	5.962671529089387e-8	3.0230744652483193e-5	7.915946047028956	0.02610007406706416	37	16	84552874	F		rs35852004
cg25099490	-0.22495630983443582	-0.986519066782414	-5.490920434184077	6.013339628460043e-8	3.035899211917726e-5	7.908077124526712	-0.03319035698611866	37	14	23583133	R
cg12081645	-0.25347519953828623	-1.4571292281565742	-5.488582075423676	6.089444277650425e-8	3.0614041458379354e-5	7.896381761919021	-0.03262251177889475	37	4	157920476	R
cg14523734	0.17608463385169904	1.5094275686213703	5.486685476682403	6.151857782891008e-8	3.06788018695708e-5	7.886899151803305	0.02305929537510465	37	7	128020864	R
cg16775598	0.22766786464639654	2.4833207978343372	5.486294234679251	6.164809921525255e-8	3.06788018695708e-5	7.884943386275695	0.01974907959163663	37	3	18877557	R
cg27380499	-0.19817427312275382	-1.1902305336692007	-5.485859111896812	6.179245855118646e-8	3.06788018695708e-5	7.882768413480339	-0.0275541551259319	37	2	219233446	R			chr2:219232375-219232892	S_Shore
cg26828017	-0.3270779947008864	-0.4878469536054363	-5.482514158439119	6.291322171448608e-8	3.110616861397392e-5	7.8660537364614465	-0.051868014576377686	37	16	22409023	R
cg22111527	-0.2629649499159493	-0.8533895232037696	-5.479003900936991	6.411060067784947e-8	3.1508261116356467e-5	7.848522862803015	-0.040031945380529566	37	11	69260136	R			chr11:69258149-69258544	S_Shore
cg09017001	-0.23080934779932305	-0.8108387559973315	-5.4785903033964045	6.425313168514507e-8	3.1508261116356467e-5	7.8464579430797246	-0.035979262747352525	37	1	31870508	R
cg04645070	-0.26134227967355783	-2.028108248037047	-5.475813242932319	6.521814507878361e-8	3.185094487741476e-5	7.832596859130404	-0.027186341598687602	37	11	34393106	F	rs34313934	rs76369321
cg13700939	-0.1455091842171775	-0.39423078984258314	-5.466993930071873	6.837707120321853e-8	3.310508914560122e-5	7.788618985010614	-0.02435094632812751	37	2	128166166	R			chr2:128165848-128166198	Island
cg20661080	0.2321558805289099	Inf	5.466951839854603	6.843887009952519e-8	3.310508914560122e-5	7.787558419374184	0.022909603861773986	37	5	180111966	F
cg11229399	-0.21019813471611926	-3.141892134621164	-5.466342597139924	6.861617113052104e-8	3.310508914560122e-5	7.785373606438294	-0.014587956082570963	37	1	228689056	R
cg18646851	-0.2252246296274646	-0.9639737483641331	-5.465271191100208	6.901124458105692e-8	3.316198167314306e-5	7.780035895547209	-0.03366992296299348	37	15	92934809	F			chr15:92936677-92938521	N_Shore
cg14933494	-0.16592316825118125	-1.0133774101920043	-5.4628266669715355	6.992093401119748e-8	3.34647183852312e-5	7.767860866740173	-0.024936148925640667	37	7	2661902	F
cg22788065	-0.19159031454833164	-0.4476683798005876	-5.459946153366485	7.100782154307915e-8	3.384951339949206e-5	7.753520648755424	-0.031204764156345544	37	13	37107434	R
cg27470208	0.22219662829081344	2.2591399390233367	5.451550671004366	7.427007365566356e-8	3.489462800156421e-5	7.711763668493295	0.02119877871921827	37	10	8373416	R
cg14369981	-0.21218333733010358	-0.500005623049307	-5.450464999785874	7.470241831763227e-8	3.489462800156421e-5	7.706368027531753	-0.035190639311952376	37	9	129294452	F	rs10739679	rs56001940
cg14746276	-0.21283516679204073	-2.5577194869070863	-5.449850102882153	7.494837050593669e-8	3.489462800156421e-5	7.703312499783546	-0.01772141414913725	37	5	95171699	F			chr5:95170617-95170855	S_Shore
cg17554875	-0.19902761510524591	-1.5767636655659245	-5.449819264050713	7.496072639393283e-8	3.489462800156421e-5	7.703159264508577	-0.025392075315977813	37	5	179520998	F			chr5:179517442-179517664	S_Shelf
cg27278668	-0.21502253274374095	-1.7085519289845525	-5.449606811984369	7.504590121814561e-8	3.489462800156421e-5	7.702103631165042	-0.025507223889889158	37	10	6452060	R
cg26236329	-0.1751152665788427	-1.5606809897242404	-5.449541230125887	7.507221282403164e-8	3.489462800156421e-5	7.701777775017777	-0.0222221029986564	37	11	57200325	F
cg21473786	-0.17563176364674177	-0.28307865399446114	-5.4479626193490365	7.570826519203715e-8	3.489462800156421e-5	7.693935203900206	-0.029918820212727792	37	2	44311918	R			chr2:44314288-44314564	N_Shelf
cg12045443	-0.24542438028081248	-1.1995090928300873	-5.4478666020700395	7.574712074341594e-8	3.489462800156421e-5	7.693458253846678	-0.03444683376847818	37	12	89777963	R
cg24885442	0.35032067569903624	4.194006537598451	5.447674494316245	7.582491960357282e-8	3.489462800156421e-5	7.692504012797172	0.012088366964773889	37	8	1740059	F	rs74583558
cg22900266	-0.18522424885177993	-0.2638413526588015	-5.446579537363365	7.626983357206603e-8	3.4964897036646914e-5	7.687065699745591	-0.03087133531755215	37	2	65089000	R			chr2:65086804-65087180	S_Shore
cg07790752	-0.2580215408083226	-0.6176450489941453	-5.4422267332822365	7.80637104732838e-8	3.5650683532631116e-5	7.665456369014946	-0.04152042631387981	37	1	147101904	F	rs75551887
cg08305575	-0.269793427962309	-0.9280322242837451	-5.440525952327953	7.877570987708343e-8	3.5839054137691204e-5	7.657017119946043	-0.04094090851209953	37	5	158018481	R
cg14918548	-0.22918995506812467	-1.162766983717043	-5.437434712700138	8.008597631176408e-8	3.6173570025577203e-05	7.641684499483149	-0.032518489009028984	37	2	101350221	F		rs34575989
cg26076724	-0.23278250464730443	-0.6577093869341455	-5.437051118939159	8.025003643001022e-8	3.6173570025577203e-05	7.63978241114373	-0.03731074744504381	37	6	15090163	F	rs11968274
cg22277485	0.20016243937260603	2.581686421270844	5.436659282020314	8.04179589710455e-8	3.6173570025577203e-05	7.637839572663517	0.016790189662011956	37	6	111854566	F	rs77324254
cg14834285	-0.19586301388961025	-0.9285163130510142	-5.4348751917960305	8.118685732211805e-8	3.6350897733845896e-5	7.628995137099431	-0.030418478500975676	37	17	33897374	F			chr17:33894866-33895142	S_Shelf
cg05148465	-0.2521389838317232	-1.259883439914831	-5.433865505625063	8.162516466025803e-8	3.6350897733845896e-5	7.623990881349266	-0.03521785863178206	37	17	7034129	F
cg01763719	-0.2987109142568982	-0.5383403941217135	-5.433639486954368	8.172359417648301e-8	3.6350897733845896e-5	7.622870790969155	-0.04701663254435129	37	2	239463774	F		rs62194969
cg04100124	-0.2386065185539974	-0.6636919991896758	-5.432104375301141	8.239518022673032e-8	3.6513881868476804e-5	7.615264279617169	-0.0383514190827679	37	10	69611755	F			chr10:69609477-69609722	S_Shelf
cg12799049	-0.29806919791395003	-1.5167952314210622	-5.427676656734027	8.436238742840273e-8	3.724770620141418e-5	7.59333565084409	-0.03754123516897617	37	1	197811487	R	rs72102222	rs80243245
cg11095743	-0.2088882841114328	-1.6875702821082468	-5.425764937248888	8.522577669824955e-8	3.748930086763947e-5	7.583872671784188	-0.025629331161495295	37	10	49815243	F		rs78348372	chr10:49812852-49813352	S_Shore
cg27027055	0.1940686726460934	1.5800075554802449	5.425082157250716	8.553621449591797e-8	3.748930086763947e-5	7.580493648039231	0.02464490637060579	37	16	79306292	R
cg17646250	-0.18788866363062473	-1.2110582223804063	-5.423229836982141	8.638394301189889e-8	3.7522910302877684e-5	7.571328586582969	-0.026362663185788948	37	6	6759768	R
cg08160072	-0.25958798805269456	-0.7444662843896392	-5.423194232728766	8.640031719725595e-8	3.7522910302877684e-5	7.571152448490653	-0.04108839369575318	37	2	40009501	R			chr2:40006090-40006463	S_Shelf
cg09662852	-0.2559175322641387	-1.616958862450337	-5.422861034010104	8.655369942495103e-8	3.7522910302877684e-5	7.569504128739925	-0.032720231920711745	37	16	11707685	R
cg11725581	-0.24026757129473394	0.3249592347727834	-5.419150948237569	8.827953071761265e-8	3.8132932886006454e-5	7.551156640442653	-0.03996346025867559	37	7	6140990	F		rs67579350	chr7:6144047-6144469	N_Shelf
cg05162858	-0.31537922459139867	-Inf	-5.41782843466967	8.896104218615835e-8	3.8289088559921656e-5	7.543931739664057	-0.04254052116172724	37	10	80697460	R
cg13765061	-0.239069318402239	-1.3204797074500396	-5.413967377519489	9.074683224249185e-8	3.891100998406632e-5	7.525541219970786	-0.03297511974281092	37	9	78830510	R
cg11162888	0.21019091815361723	1.495974725375062	5.413326645653522	9.105642024820788e-8	3.891100998406632e-5	7.522376473537402	0.02801615765345622	37	13	40762188	F
cg23052776	-0.2369000977946185	-3.023764148149647	-5.4112281309167125	9.207757203608577e-8	3.918144300901893e-5	7.512013703376234	-0.016015415446316364	37	14	71609158	F
cg13471188	-0.2561046968039584	-0.9284821315636057	-5.410538495744528	9.241557346018968e-8	3.918144300901893e-5	7.508608973201917	-0.03880037852561774	37	2	20638399	R
cg24365215	-0.13445918341417473	-0.026268146083815693	-5.40970224791643	9.28270479247046e-8	3.918144300901893e-5	7.504480939258079	-0.02305703710874185	37	20	61315208	R		rs2427382	chr20:61315175-61315497	Island
cg11784564	-0.20353701507544508	1.002032490998847	-5.409353623882625	9.299911254773323e-8	3.918144300901893e-5	7.5027601692226495	-0.03139072279142463	37	13	30688502	F			chr13:30688864-30689335	N_Shore
cg24328774	-0.15807921496188548	-1.1016390603604718	-5.404255855696266	9.555077229963483e-8	4.0086602377541696e-5	7.477609529820756	-0.023448724400318866	37	6	44537819	F
cg13984040	-0.31098946855955867	-1.8339178351528127	-5.402518851715208	9.643564205830296e-8	4.0086602377541696e-5	7.469044617321239	-0.03616979591084052	37	12	125258948	R
cg00066854	-0.24395353581802737	-0.9651568033019333	-5.402422604567377	9.648490442302645e-8	4.0086602377541696e-5	7.468570109094498	-0.036427603121163776	37	10	113987376	F	rs79490708
cg16147544	0.22035370074004557	1.7962327391035826	5.402417222379105	9.648765991986769e-8	4.0086602377541696e-5	7.468543574583433	0.025871124644030075	37	7	5935002	R			chr7:5938173-5938557	N_Shelf
cg00967073	-0.25084551540756417	-1.649375908447112	-5.400551320957797	9.744755503315937e-8	4.010208406032964e-5	7.459346000984291	-0.030831356020616346	37	1	244443687	F	rs75928203
cg13918640	-0.2226368439743316	-0.7752438069987767	-5.40052068276444	9.746339363955382e-8	4.010208406032964e-5	7.459195000210122	-0.03449448268999794	37	9	94351568	F
cg01087254	-0.27721093538009367	-1.0395096788397697	-5.400391134627962	9.753039198305022e-8	4.010208406032964e-5	7.458556528880503	-0.04107389363773134	37	15	57052190	R
cg05271255	-0.23638186803127526	-2.1296674909667943	-5.399441055845628	9.802311152691165e-8	4.016664842608915e-5	7.453874535279124	-0.02398357774766849	37	17	79821342	R			chr17:79818230-79819299	S_Shelf
cg19089701	-0.23361545151869945	-1.4368940034367297	-5.398663105297093	9.842836195132414e-8	4.0195052437542105e-5	7.450041342140866	-0.031667748666072026	37	8	126398731	F
cg06202737	-0.26031464575591357	-0.6543610803921219	-5.394741257082426	1.0049622021900363e-7	4.08999106858647e-5	7.430724795707321	-0.041586200349974844	37	2	128166279	F			chr2:128165848-128166198	S_Shore
cg10442325	-0.23295024017901445	-1.2926480920790349	-5.394029531344691	1.0087598212284565e-7	4.09152983490262e-5	7.427220637744317	-0.032190162326343474	37	2	48401950	F
cg11940526	0.21787258365255657	1.9066089408087554	5.393199575967736	1.0132058794008913e-7	4.0956793879079546e-5	7.423134905230458	0.02467096738871366	37	10	80311367	R
cg03252770	-0.21058887767474843	-1.9491199020904828	-5.391910044609186	1.0201516304823393e-7	4.109871477793699e-5	7.416787878258744	-0.022340752875330383	37	4	154354354	F	rs59967615
cg09101941	-0.28292619711432354	-1.2748911724312482	-5.391182657939848	1.0240898839929814e-7	4.1118927113935646e-5	7.413208309411979	-0.038722589557082576	37	5	133775258	R
cg01955153	-0.1687113298503924	-2.4752790133873956	-5.389010763122441	1.0359370629340491e-7	4.131829393714288e-5	7.402522704137355	-0.015349595491175233	37	16	50769852	F
cg06393589	0.32692575444004923	4.289119223583376	5.3890062831265	1.0359616371763836e-7	4.131829393714288e-5	7.4025006668017594	0.010870130989824256	37	16	84581885	R
cg24361586	-0.2183330415167541	-0.02730516942586253	-5.386767892918631	1.0483109531412147e-7	4.1671927629652035e-5	7.391491968822268	-0.0373511844282699	37	17	62744534	R
cg23433345	-0.21086052664978427	-1.3852418827164228	-5.384211933488365	1.0625870351655385e-7	4.196202515545552e-5	7.378926455027419	-0.029050891782223087	37	12	77059628	R
cg25760227	-0.2034478614209525	-0.8999894546368644	-5.383926609742394	1.0641923416696127e-7	4.196202515545552e-5	7.377524089809879	-0.03107281213611246	37	8	130691556	F
cg15339435	0.17999707249113062	1.5000226269273513	5.382175570269834	1.0740958114727361e-7	4.196202515545552e-5	7.368919201246476	0.023292585944102995	37	11	128169380	F
cg02551745	-0.2566303172324228	-1.0694382263036248	-5.382013377666507	1.0750176471149941e-7	4.196202515545552e-5	7.368122288244211	-0.03737346427243843	37	3	156809115	F			chr3:156806688-156807069	S_Shelf
cg13633625	-0.2649982704241956	-0.2892196686215649	-5.381752363473695	1.0765027557924725e-7	4.196202515545552e-5	7.366839873131158	-0.04402927956322944	37	9	114706971	R
cg09333584	-0.15333784149788743	-2.3727470279400626	-5.381726369528855	1.076650764109655e-7	4.196202515545552e-5	7.3667121627273735	-0.014202869100631371	37	6	33788925	F
cg07468327	-0.23876325646712876	-0.057552858109960976	-5.380913614464879	1.0812885274846332e-7	4.2005952886555626e-5	7.362719309772541	-0.040282514091582455	37	16	54170217	R
cg25124943	0.1449807292468015	1.5960523539819045	5.377656704839905	1.1000684302201191e-7	4.259721288436818e-5	7.346724409307703	0.018303033614032738	37	10	4117248	F
cg11168614	-0.24422914816269192	-0.38957397108304714	-5.37505252194309	1.1153119289879008e-7	4.30481622346001e-5	7.33394136357107	-0.040433827801684474	37	14	87179368	F
cg04900877	-0.23851943307133427	-1.3410163740903154	-5.371178701275224	1.1383670322112729e-7	4.379674988364734e-5	7.314936409863573	-0.03439618617509049	37	8	146275724	F			chr8:146277254-146277491	N_Shore
cg15321306	0.1905506676136941	1.8371510616784013	5.368036962762343	1.1574040865754914e-7	4.4232879771188666e-5	7.299532107124587	0.02250064564375176	37	12	46918065	F	rs76378517
cg19736900	-0.18557405671589033	-1.7661125802187625	-5.367789376093334	1.1589173735785231e-7	4.4232879771188666e-5	7.298318506312943	-0.022235311159372967	37	1	150132950	R
cg02351277	-0.21354435840730002	-2.159955588748906	-5.367356248204001	1.1615693341193537e-7	4.4232879771188666e-5	7.296195555368199	-0.021512821519038328	37	3	177397780	F
cg16664584	-0.23846566287901694	-1.3147168271345695	-5.366880324319818	1.1644901153281541e-7	4.4232879771188666e-5	7.293863020202656	-0.03313184770233513	37	1	94454989	R
cg23410501	-0.19954597010199504	-1.3068515778310121	-5.364519234468298	1.1790859831286861e-7	4.456824377856232e-5	7.282293912638392	-0.027505958946592912	37	3	12937954	F			chr3:12940753-12941134	N_Shelf
cg17951713	-0.26640131202737616	-0.9995380082505263	-5.364248861124085	1.1807686689569966e-7	4.456824377856232e-5	7.280969402390597	-0.039033124054403234	37	8	130698161	F
cg21170682	-0.24039584474316333	-0.6646364395181273	-5.361640509477905	1.1971220177565956e-7	4.49535205443975e-5	7.268194645305836	-0.038746750880076175	37	11	122205382	R
cg05515099	-0.1778950292862751	-1.578574873507302	-5.361195707579863	1.199932594337669e-7	4.49535205443975e-5	7.266016725880632	-0.022899301426951596	37	3	69482656	R
cg06634140	-0.21889373070222576	-0.27137056420353284	-5.360830177708906	1.2022470643371777e-7	4.49535205443975e-5	7.264227074275332	-0.03666154287964041	37	14	95956325	R
cg25790531	-0.24083866917015392	0.2740361830105587	-5.3600695565753345	1.2070770720951455e-7	4.499351583499325e-5	7.260503389320706	-0.04039953716589295	37	6	113755716	F
cg22728904	-0.24860480874264312	-1.7267831844885126	-5.357215787110733	1.225367111753957e-7	4.553342411664114e-5	7.246536761873441	-0.029256987700618853	37	7	100433983	R			chr7:100434982-100435193	N_Shore
cg00828556	-0.30279917435254877	-0.7428293873555366	-5.350294342756934	1.2708509798248284e-7	4.707735648235305e-5	7.212690364625469	-0.04704425664054701	37	3	196351986	R
cg09559780	-0.16389478057023854	-1.053659293246273	-5.3454496296698935	1.3036576088928456e-7	4.8143592660261345e-5	7.189022797314887	-0.023638621724724196	37	16	50727221	F
cg23279756	-0.2525787905291643	-1.8540120849777222	-5.3442908672291685	1.3116252245784326e-7	4.8243709933169745e-5	7.183364832149947	-0.028911995205216562	37	6	109159348	R
cg26146561	0.1973294392778766	2.2833714405204595	5.343884199377789	1.314432641177192e-7	4.8243709933169745e-5	7.1813794304573415	0.0190474457391151	37	13	30528897	F		rs75435623
cg10228555	-0.18421962882585996	-0.7485366582982249	-5.342868376680065	1.3214708220751868e-7	4.835370850242822e-5	7.176420655828385	-0.02919407427734222	37	16	3088480	F			chr16:3086283-3086968	S_Shore
cg08460732	-0.35631064659415745	Inf	-5.340965488650358	1.3355828896260019e-7	4.8721086557783656e-5	7.166498357597883	-0.03992222403659851	37	2	10256302	R			chr2:10260279-10260931	N_Shelf
cg07052041	-0.21579964557376874	-2.9602548563102773	-5.338520915950667	1.352007602929055e-7	4.917033851236088e-5	7.155207970223784	-0.01503947387904303	37	10	135092104	F			chr10:135089969-135090491	S_Shore
cg12543753	-0.20617795093268154	-2.024077302367974	-5.3368194316306745	1.364144313043099e-7	4.943763106496689e-5	7.146910108105204	-0.021169528232009266	37	12	6647682	F			chr12:6649677-6649897	N_Shore
cg13573745	-0.2469157750860249	-1.4307992587757774	-5.335562112497842	1.3731806081495188e-7	4.943763106496689e-5	7.140779899188057	-0.033755623213298835	37	9	97405553	F			chr9:97401286-97402067	S_Shelf
cg01610123	-0.20314813372529927	-0.9252982321638564	-5.335102278911709	1.3764998870948904e-7	4.943763106496689e-5	7.138538251029279	-0.03136953940953674	37	5	134770100	F	rs17168308
cg06102602	-0.29240088169437795	-0.650670398579417	-5.334689187797182	1.379488392589042e-7	4.943763106496689e-5	7.136524616796156	-0.04580825440302744	37	12	96895446	R
cg27412857	-0.21897404845803314	-0.8269330351826158	-5.334616333167624	1.3800161113645355e-7	4.943763106496689e-5	7.136169497675755	-0.03436950658515714	37	10	11387394	F	rs74759312		chr10:11386302-11386875	S_Shore
cg11909467	0.18423467765746127	2.4610367663591304	5.330388596869636	1.410977123275427e-7	5.02526004006978e-5	7.115569510565103	0.016273621603432042	37	8	132912348	F	rs77721689		chr8:132916322-132917060	N_Shelf
cg08114410	0.2546327712699281	0.4945155384824355	5.3303631921843815	1.4111651902713254e-7	5.02526004006978e-5	7.11544576868656	0.040960568343962556	37	7	57323862	R			chr7:57324377-57324875	N_Shore
cg01861537	-0.3072184712577122	-0.3402461569530141	-5.326374136595362	1.4409991139082198e-7	5.116273767873778e-5	7.096022358046766	-0.05018951050772269	37	11	121507724	R
cg26646867	-0.28489290094330977	-0.9111537590349436	-5.324518167383402	1.4550874284704256e-7	5.1510094967853066e-5	7.086989788300756	-0.042289630349567786	37	5	68785451	R			chr5:68788151-68789823	N_Shelf
cg13873263	-0.1529989360382461	-0.5946647790661117	-5.323106689297424	1.4658910167060222e-7	5.173946664628583e-5	7.080122353729949	-0.024779241187189993	37	17	42011490	R			chr17:42015421-42015707	N_Shelf
cg21406144	-0.19065975431525478	0.05820316413530747	-5.3215138312586605	1.4781763286775857e-7	5.201963355262661e-5	7.072374401520487	-0.03250902055377508	37	2	59919051	F
cg01527562	-0.2352099015348904	-1.0368252945754148	-5.320165802332868	1.4886512835744485e-7	5.2165175938065074e-5	7.065818976686491	-0.034451850488939784	37	8	8966732	R
cg09570214	-0.23885765679641047	-2.3870756489843283	-5.319596148410538	1.4930994227800186e-7	5.2165175938065074e-5	7.063049216752639	-0.021680145841011966	37	12	110326108	R
cg10772304	-0.17428439752910455	0.01498237248349144	-5.319303286457768	1.4953912468455453e-7	5.2165175938065074e-5	7.061625373326911	-0.029665386851169206	37	3	179245127	F
cg26433561	-0.14499040158689266	0.19406144122791794	-5.318000445916874	1.505628178670251e-7	5.2361756506309116e-5	7.055292048172709	-0.025046244720095534	37	1	110426090	R
cg07957995	-0.14435970482530924	-0.8339080677609042	-5.317474640274385	1.5097788582452985e-7	5.2361756506309116e-5	7.0527364156052235	-0.022545102754088553	37	1	224644750	F
cg16711650	-0.23873982202352195	-2.7832797510394554	-5.315769766909826	1.5233134807363203e-7	5.260215349700534e-5	7.0444515947660085	-0.017301248055995366	37	1	61039539	R
cg13710553	-0.210699437752925	-1.2477093351194586	-5.31521750328816	1.527722955332169e-7	5.260215349700534e-5	7.0417683872560835	-0.029658490280005056	37	7	129598625	R
cg06287548	-0.20405292754036464	-0.6536257397858699	-5.314945514532123	1.52989915897418e-7	5.260215349700534e-5	7.0404470052230534	-0.03274333404628782	37	21	34773372	R			chr21:34775437-34776493	N_Shelf
cg00593607	-0.24546791837331983	-0.7029124379563998	-5.313698870690572	1.539912175233047e-7	5.279471965357723e-5	7.034391311999644	-0.03909384663697191	37	12	93530780	F
cg19186056	-0.22575537905512544	-1.7442612753128273	-5.310397059116828	1.5667402402427639e-7	5.3561029493007765e-5	7.018358635054574	-0.027402189197399618	37	11	113903985	R		rs73560730	chr11:113906920-113907332	N_Shelf
cg12487655	-0.20035558143099147	-0.436898489344043	-5.30844221876441	1.5828368048978033e-7	5.395714797140512e-5	7.008870712750203	-0.033271151042982394	37	10	90552437	R
cg21545859	-0.17733089732066754	-2.4690466219504796	-5.307724578971047	1.588786141814923e-7	5.4006090750124765e-5	7.0053884006054945	-0.014938586624992534	37	3	5068037	R			chr3:5068036-5068434	Island
cg00278392	-0.2813690511494056	-0.8528468438366665	-5.303333963477069	1.6256598432501527e-7	5.5102960783163534e-5	6.984092404402795	-0.042712061273784185	37	6	16802505	F	rs7771750
cg05448032	-0.28343577318577406	-Inf	-5.302386389595883	1.6347138867256594e-7	5.510566760242559e-5	6.978888282568651	-0.042640954562599476	37	11	128276612	R
cg27166581	-0.23664750731671436	-0.27834746272700783	-5.302242917406321	1.6349506902401202e-7	5.510566760242559e-5	6.9788029227999795	-0.03944826447778049	37	1	155044322	R			chr1:155043412-155043922	S_Shore
cg22242148	-0.2512168052787104	-0.8726882979056344	-5.298118361307198	1.670540877959173e-7	5.6147066609430045e-5	6.9588156099735015	-0.03777410976511064	37	15	74215283	F			chr15:74218696-74220373	N_Shelf
cg04136748	-0.12040399358481468	0.6130448287113439	-5.296261112126399	1.6868109732617707e-7	5.6535099880313e-5	6.94982009395861	-0.01997916109817155	37	5	133515262	R			chr5:133511971-133512902	S_Shelf
cg13681496	-0.15330206849983652	-1.4000491694751545	-5.292782493529401	1.717699054251015e-7	5.7409532748391746e-5	6.932979197892963	-0.020759703488973935	37	9	95817516	R			chr9:95820744-95821526	N_Shelf
cg07369374	0.18481797259639965	1.5060811442907067	5.2918753393652835	1.725843752738237e-7	5.7521074290427726e-5	6.928589071342651	0.024267422039522812	37	6	40359130	R			chr6:40359770-40360438	N_Shore
cg03977385	-0.17993576575362713	-1.624646209724889	-5.29106469923126	1.7331535830765988e-7	5.7568249194407176e-5	6.924666594431089	-0.022150970809886428	37	16	48468609	R
cg13980609	-0.2709219016960196	-1.0802242913251925	-5.290652526959631	1.7368817871143808e-7	5.7568249194407176e-5	6.922672408022616	-0.039941926124364036	37	11	66883117	R			chr11:66885275-66887330	N_Shelf
cg12209946	-0.24793047679868907	-0.2634315382471846	-5.287950919919266	1.7615116905071065e-7	5.82233140310929e-5	6.909604870950388	-0.041679318303906865	37	3	14987434	R			chr3:14988612-14989036	N_Shore
cg03553758	-0.21337745116056572	-1.300399930510741	-5.284037336826771	1.7977922383134574e-7	5.9258798043714e-5	6.890685757560715	-0.02908230759094832	37	5	121456948	F
cg13057663	-0.25364434631247545	-0.24947395823970886	-5.279560605851855	1.8401817565602125e-7	6.035170836109427e-5	6.86905977855156	-0.04217212066608994	37	8	37805275	F
cg11193342	-0.14025465967421102	-0.8657447445477777	-5.275411418376746	1.880333713247266e-7	6.144109510409708e-5	6.849030867245655	-0.02164133023324477	37	12	116872185	R	rs2249622
cg12347757	-0.18029356305135158	-0.8725647208603429	-5.274981870247777	1.8845386540303237e-7	6.144109510409708e-5	6.846958170007325	-0.028339147258271635	37	7	139779027	F
cg16954385	-0.26420352639049555	-0.4051917251964075	-5.2732611982279245	1.901474245489616e-7	6.182478163622922e-5	6.838656945664476	-0.04352828086053445	37	7	23246896	F		rs73275877	chr7:23245556-23246161	S_Shore
cg07213830	-0.18208603328445538	-0.66213278275403	-5.2719712518580195	1.9142670905894223e-7	6.207205580574677e-5	6.8324353226923344	-0.028158703675744856	37	1	1093940	R		rs61529012	chr1:1093211-1093476	S_Shore
cg25606842	0.21090601168515133	1.7709309496185843	5.270832031337711	1.9256344646179085e-7	6.227189593526e-5	6.826941818997132	0.024441940744261093	37	1	86052061	R
cg08065963	0.19436419437441943	1.7089313081866286	5.26834054122717	1.9507234983518363e-7	6.291319892851588e-5	6.814931193991959	0.02294250269827791	37	16	8985593	R
cg08542715	0.207529795467164	1.531802896016	5.266080455575887	1.9737561122745333e-7	6.348491030803023e-5	6.804040530481536	0.026103511644019584	37	17	34217960	R
cg15657641	-0.2111695949749648	-2.1576588976157205	-5.26336402080337	2.0017882537883404e-7	6.421393247782372e-5	6.790956448949829	-0.020513711042684207	37	11	47939769	F
cg02078710	0.18807178931165947	1.164399855355677	5.262716025075219	2.00853199553209e-7	6.425798671909242e-5	6.787836189920786	0.02678129304336585	37	14	59066094	R
cg07586235	-0.33748513673745867	-0.6656104209736515	-5.259879833596676	2.0383084000483309e-7	6.50367137820221e-5	6.774183316000028	-0.05004834678594161	37	1	200385219	R
cg06835772	-0.24504922871028123	-1.58849414425737	-5.257735466669996	2.0611050384942379e-7	6.55891861877427e-5	6.7638651680605095	-0.029336975886768812	37	16	85296220	F	rs8053353
cg03966751	-0.21271074683066127	-2.0767163760130263	-5.256943317283934	2.0695886604359365e-7	6.565436652368019e-5	6.760054508987365	-0.021801096852188895	37	17	48367746	R
cg03257930	-0.1824854236705269	-2.191381042272093	-5.256520797455294	2.0741275152902676e-7	6.565436652368019e-5	6.758022176609864	-0.017931683713162033	37	9	110399293	F			chr9:110399674-110400566	N_Shore
cg10096040	-0.22138348781179995	-1.870630339430874	-5.255817689691573	2.0817019311745054e-7	6.572026371210868e-5	6.754640535693507	-0.02563914893723493	37	14	100504533	F
cg04605532	-0.2517239628618783	-0.2323224028583418	-5.255275431119531	2.0875618552095158e-7	6.573182923671816e-5	6.752032788428285	-0.04249041071900528	37	1	234843592	F
cg09762582	-0.17458506334286	-0.37737899684302184	-5.252385678789716	2.1190605438126917e-7	6.654851238537432e-5	6.738139935179391	-0.02870572498651336	37	21	45624178	F	rs8129121		chr21:45622218-45622500	S_Shore
cg16945415	-0.17813639880126653	-1.2851621084507505	-5.249573293095888	2.1501578293377963e-7	6.734834675286021e-5	6.724625667392142	-0.024592387380252656	37	3	125980095	R
cg25420477	0.19862388965415878	1.4190143217009523	5.247237725288884	2.176318459070911e-7	6.798977970359077e-5	6.713407613161377	0.02633415781622994	37	2	70319121	F			chr2:70313200-70315490	S_Shelf
cg06423617	-0.19009000311723598	0.2490977623406465	-5.245772366470221	2.1928890545780863e-7	6.823451593135678e-5	6.706371597922192	-0.03186369277115686	37	7	6490427	R			chr7:6487306-6487750	S_Shelf
cg16671160	-0.2131970773530711	0.29620906124011936	-5.245537366159271	2.195557837192221e-7	6.823451593135678e-5	6.70524339410951	-0.03656950821781624	37	16	21386922	F			chr16:21387935-21388161	N_Shore
cg05322500	-0.22220190522531924	-1.7461829072309232	-5.244814637751205	2.203785241878947e-7	6.827999192729238e-5	6.701773962045647	-0.02632732240642288	37	16	30824294	F			chr16:30825528-30825978	N_Shore
cg22794304	-0.2040970575471157	-1.2340307992066244	-5.244026238671075	2.212794292184968e-7	6.827999192729238e-5	6.697989773419729	-0.029020467647845438	37	5	169734762	R		rs76998686
cg18173184	-0.27095434713937894	-1.4016277494484783	-5.243629332255293	2.217343241305703e-7	6.827999192729238e-5	6.696084881291106	-0.03673209353254664	37	12	6718378	F			chr12:6716080-6716790	S_Shore
cg20281375	-0.20473871560423285	-1.3049580420120606	-5.243411184201603	2.219847295466581e-7	6.827999192729238e-5	6.695037968346553	-0.02842441494164133	37	19	13946770	R			chr19:13944139-13944695	S_Shelf
cg23428738	-0.24289138068955063	-0.06906194234464341	-5.241991065254229	2.2362154975851797e-7	6.860709146591331e-5	6.6882236476539285	-0.04081957350905635	37	12	4312337	F
cg20954870	-0.2340602028224793	-0.3506595323425334	-5.2411828089348065	2.2455835567980716e-7	6.87183027462923e-5	6.68434604371993	-0.039232504964053394	37	5	173070254	R
cg08594651	-0.2479935716784104	-0.8875925919537965	-5.239379767223908	2.2666188408313123e-7	6.90923846170827e-5	6.67569791338295	-0.03791244761289503	37	11	47415397	R			chr11:47416357-47416598	N_Shore
cg19577671	-0.11992044869717194	0.2584921078676076	-5.239146281898842	2.2693567307285708e-7	6.90923846170827e-5	6.674578218527825	-0.020654944017639454	37	19	42782524	R			chr19:42784074-42785542	N_Shore
cg24914483	-0.28755588909329854	-0.6915654220435241	-5.238133153530112	2.281274008804145e-7	6.927893342675979e-5	6.6697202150862305	-0.04497972040817899	37	18	2653997	R			chr18:2654918-2656817	N_Shore
cg08525429	-0.21377182924834415	-1.0622280484587663	-5.231663398844611	2.3588189311947776e-7	7.145250702666267e-5	6.638717453386257	-0.031125244623627202	37	7	1553444	F
cg17156011	-0.2054703986204638	-1.2672565166833687	-5.2296924412535235	2.3829455396830323e-7	7.200106053387731e-5	6.629279607957236	-0.028757327054621418	37	1	224357281	R
cg01014262	-0.2423385881460236	-1.569817610075623	-5.228290552143205	2.400251441296463e-7	7.234128097078196e-5	6.622568681360765	-0.030940577037267575	37	16	48533930	R			chr16:48530535-48530809	S_Shelf
cg15824323	0.17146680852841412	2.2072148472449786	5.227713380232447	2.4074117790563503e-7	7.237478245920865e-5	6.619806198348457	0.01727775239765561	37	5	141072814	R			chr5:141071624-141071967	S_Shore
cg24149590	-0.17852848738381732	-2.0439934191871867	-5.22705436984313	2.4156126964563376e-7	7.243932089132674e-5	6.616652354328603	-0.0184779425530526	37	14	75867231	R
cg16847428	-0.21674537809117791	0.09654113935924816	-5.2265520810868855	2.421881489767397e-7	7.244574100341216e-5	6.614248779010214	-0.03634107725986491	37	4	26095438	F
cg06669226	-0.19925291055710015	1.2367341321517265	-5.225559257822184	2.434318765653017e-7	7.263618677005357e-5	6.6094984904411165	-0.029869956313698487	37	7	72713786	R			chr7:72711622-72712080	S_Shore
cg27117792	-0.21584256572450244	-1.6520089037417633	-5.224669507258473	2.44551737757934e-7	7.278881722938388e-5	6.605242060382888	-0.027099804902664004	37	12	102330180	R
cg00036976	-0.20775038317829453	-1.633660663761049	-5.221190358143443	2.4897877399144645e-7	7.39226011553959e-5	6.5886046448328015	-0.025103448189335964	37	16	85343281	F
cg20686403	-0.20119720351821402	-0.8088013060790198	-5.218630903324759	2.5228499980957404e-7	7.471882375548305e-5	6.57637164655493	-0.031023833062771233	37	22	38438206	R			chr22:38434864-38435204	S_Shelf
cg24026619	-0.2666152799045389	-1.5115020847124463	-5.217034105758326	2.5436919138292745e-7	7.51500802156791e-5	6.568742451468418	-0.03353749751623525	37	14	59027109	R
cg27513684	-0.18379398057253948	-1.6491110005906915	-5.214696167167202	2.574508535852035e-7	7.582828759272392e-5	6.557576039542076	-0.0223455350859596	37	1	27729053	F
cg18893596	-0.20618809780460767	-0.8014173529869731	-5.2143333780063115	2.5793227902783603e-7	7.582828759272392e-5	6.555843700028942	-0.032122852111334366	37	13	91823796	F			chr13:91827249-91827719	N_Shelf
cg26985878	-0.16104231404133107	0.6339328899379099	-5.213216144683395	2.5942034368085986e-7	7.607883078946627e-5	6.550509531076663	-0.02638530954046714	37	17	79799549	F			chr17:79799286-79799624	Island
cg00780426	-0.2119787182008258	-0.03876924028313174	-5.2118145421907585	2.612989260226472e-7	7.644239387887965e-5	6.543819121215869	-0.0356266621866595	37	6	27838209	F	rs76407898	rs9348779	chr6:27839698-27840069	N_Shore
cg23262488	-0.1763904598940691	-1.7808881605813813	-5.207704251026244	2.668842718961781e-7	7.770054903280176e-5	6.524208452026543	-0.020897374820336156	37	2	112468472	F
cg08885142	-0.20673821027419415	-1.446347237056884	-5.207693970443437	2.6689838575603853e-7	7.770054903280176e-5	6.524159419761374	-0.026749272822242987	37	11	69264296	R
cg14783891	-0.15061516667029917	-0.6648557371838497	-5.206133269727356	2.6904942294392723e-7	7.798605787666925e-5	6.51671682273347	-0.02375044110506097	37	1	27730060	R
cg11925609	-0.24698087781650196	-0.22518400717724882	-5.206037006878447	2.691826455309096e-7	7.798605787666925e-5	6.51625783510324	-0.04112568335590572	37	13	49433820	F
cg26269286	-0.19301281311087393	-1.9487851737320177	-5.203954941031553	2.720797945330611e-7	7.863500380548267e-5	6.506332289059718	-0.020562783850685912	37	14	103848982	R			chr14:103851217-103852708	N_Shelf
cg03167633	-0.20667349846908534	-0.6720218737758846	-5.203170363133724	2.731793312707462e-7	7.876253818122248e-5	6.502593011937583	-0.0334188273774364	37	2	145338509	R
cg26256521	-0.15490043020954997	-0.004466384810639965	-5.201902660304242	2.749650360178392e-7	7.908681848463099e-5	6.496552253915229	-0.02637726953581182	37	14	105147537	F			chr14:105144247-105144503	S_Shelf
cg26118358	-0.19690688327932626	-0.7639812224223237	-5.198674249633074	2.7956381725839696e-7	8.01355179943526e-5	6.481174508159287	-0.03103938957612218	37	14	23321005	R
cg15918685	-0.17044827099560989	-2.2280139604770035	-5.198405086991066	2.7995057768895954e-7	8.01355179943526e-5	6.47989280834381	-0.01666680133983972	37	5	32193919	R
cg03116182	-0.1937858407906914	-2.2963202463770833	-5.1955329102672145	2.8411000876050975e-7	8.100446378525224e-5	6.466219809801948	-0.01856956379768024	37	11	33934316	R		rs57684722
cg17951878	-0.2618401406265016	-1.7631112814987382	-5.195375142841436	2.8434020985696804e-7	8.100446378525224e-5	6.46546895632214	-0.03058203028806214	37	6	7698374	R
cg07729527	-0.14317550092294462	-0.8682101967563657	-5.194372644852331	2.8580719683211213e-7	8.122898507210423e-5	6.460698307861695	-0.022319056580649976	37	2	174889845	R			chr2:174890243-174890814	N_Shore
cg23632656	-0.221234336734224	-2.0799020458394244	-5.193208858578816	2.8751939434852086e-7	8.152196818149103e-5	6.4551611735617564	-0.02360588373185718	37	17	56362296	F
cg08106973	-0.24619030806364695	-1.1717437598669007	-5.192542570686638	2.88504123353093e-7	8.154813976279082e-5	6.451991574042583	-0.034954481960082995	37	1	40399833	F	rs56064834
cg08294136	-0.2846252150529382	-0.6049778830810794	-5.192224887073619	2.8897478737859215e-7	8.154813976279082e-5	6.45048045044367	-0.045207222652135226	37	5	39760800	F
cg18560936	0.24365252013008254	2.0205312425131163	5.189132092446982	2.935959360581344e-7	8.265727280288918e-5	6.43577335361901	0.024711162251493723	37	7	1632620	F
cg23506143	-0.2854266532932227	-0.2623423823288333	-5.184439366149397	3.0074456724708425e-7	8.447110084565287e-5	6.413473309393141	-0.04724379224282199	37	5	55761274	R
cg15009090	-0.2418782267402011	-1.6236722212528891	-5.1836443284308	3.019722581482923e-7	8.461729422004559e-5	6.40969706684066	-0.029702356060104268	37	11	64163340	F
cg04075726	-0.23634036151310206	-0.4727829225792526	-5.181855110615447	3.0475292564517604e-7	8.487989372681811e-5	6.401200622838805	-0.03906212232192924	37	2	69499425	R
cg19701828	-0.2163514908826908	-0.9563199144523894	-5.181716104972097	3.049699924153842e-7	8.487989372681811e-5	6.400540639220437	-0.0324989751301043	37	2	219235515	R			chr2:219232375-219232892	S_Shelf
cg26538140	-0.24087228823645201	-1.0077254777431854	-5.181259369286355	3.0568427062139184e-7	8.487989372681811e-5	6.398372221085348	-0.03598876241900506	37	12	6996791	R			chr12:7000341-7000723	N_Shelf
cg09789874	-0.24574734291667344	-0.7085590564731021	-5.1812193383948415	3.057469511270903e-7	8.487989372681811e-5	6.398182176951248	-0.03826499452766474	37	12	125262045	F
cg16149628	-0.22409339917316434	0.5223421021737874	-5.180639667239632	3.066559979603433e-7	8.493519321284953e-5	6.39543037391645	-0.037519567516860586	37	11	1792574	R
cg09133511	-0.20964809378839222	-1.5324808136106614	-5.1776673035713445	3.113585511173113e-7	8.603850660112825e-5	6.381324416456564	-0.02740389680251737	37	2	113384907	F
cg22396119	-0.24454265746192116	-1.2103898110825702	-5.176806825029597	3.127328868352208e-7	8.621915985163098e-5	6.377242210550878	-0.03478670828509717	37	8	122419020	F
cg12445422	-0.15695482307655811	-0.17681484035572448	-5.173254542360233	3.1846892730070315e-7	8.759872204456032e-5	6.3603963004950765	-0.026644685626488085	37	11	113920436	R
cg27019030	-0.2824905781557505	Inf	-5.172655007092585	3.196230595344793e-7	8.771453742986127e-5	6.3569728430681725	-0.029902106871209616	37	14	75749992	R		rs34631068	chr14:75743683-75746798	S_Shelf
cg09417547	-0.24813843454971168	-0.4547625334235153	-5.169507008611705	3.246306084918532e-7	8.884196759897814e-5	6.34263582548935	-0.04095949217705319	37	3	43289436	F
cg04886849	-0.1878990222570669	-0.9800504351533111	-5.168752466546996	3.2588510439474667e-7	8.884196759897814e-5	6.33906127898127	-0.028459148929245115	37	10	118997146	F		rs3026050	chr10:119000435-119001530	N_Shelf
cg11380327	-0.20761506569981192	-1.8287713003795727	-5.168708221087557	3.2595881202112296e-7	8.884196759897814e-5	6.338851686469753	-0.02313730235109132	37	2	24715213	F	rs72803254		chr2:24713710-24715168	S_Shore
cg18787437	-0.18829265064605116	-1.5175002889297102	-5.167222351165979	3.284434844589458e-7	8.931572682382223e-5	6.331814006403969	-0.024614764954057067	37	1	16499673	R
cg04316353	-0.16755098578650696	-1.8003618040156621	-5.165023594530193	3.3215391113121024e-7	9.011990878610332e-5	6.321403175293978	-0.01923774899310926	37	6	38123312	F
cg02143404	-0.1929192177274905	-0.2533483959482394	-5.164274961365956	3.334264716453007e-7	9.026050720656904e-5	6.3178594105930275	-0.0325991141767466	37	16	85607651	R
cg00017826	0.28518680877848324	3.6189494850802646	5.163285478548099	3.351156814320182e-7	9.042935156514451e-5	6.313176263948416	0.012666124947093405	37	2	30644955	R
cg23251057	-0.20160491029395833	-1.3529349071996237	-5.1630250039150605	3.3556172980747634e-7	9.042935156514451e-5	6.311943592785348	-0.027766172107050346	37	14	69480702	R
cg04794690	-0.25047343253281507	-1.9406328868152067	-5.160695910757527	3.3957579656260063e-7	9.114546489615415e-5	6.300923891567748	-0.027110635275079703	37	1	17768059	R			chr1:17764072-17765811	S_Shelf
cg26686361	-0.19215201761273087	0.10448130361779857	-5.1602046502942205	3.4042837274643117e-7	9.114546489615415e-5	6.298600153935827	-0.03219702427843063	37	16	85964073	F		rs79618060
cg23772226	-0.25895518951404894	-0.8019270823021236	-5.160160947145866	3.405043192640399e-7	9.114546489615415e-5	6.29839344103894	-0.0403461221136463	37	22	29225779	F
cg22034855	-0.18933535170318794	7.776648276133357e-4	-5.159371717276608	3.4187865347341383e-7	9.130907286919847e-5	6.294660711263748	-0.03190813545974869	37	2	20792009	F
cg19220272	-0.1839845255995256	-1.6181375433043343	-5.1563451617469624	3.4719891833353037e-7	9.252348547092111e-5	6.2803511633103914	-0.0226346119956172	37	2	43312367	F
cg00179026	0.22523717038947622	2.196477729623378	5.154743883379936	3.5004606457906767e-7	9.307491493114357e-5	6.272783405427334	0.022106049583120235	37	6	155654609	F
cg16657152	-0.2319950479525077	-0.9963001425647668	-5.147491016266438	3.632274201596528e-7	9.632303430031212e-5	6.238532549156086	-0.03484022540854298	37	8	125784769	F
cg04609694	-0.2682581149803022	-0.23977410934343438	-5.1471429153600985	3.63871991305963e-7	9.632303430031212e-5	6.236889782565464	-0.044873268944580325	37	6	44204009	F	rs75755231		chr6:44205686-44205931	N_Shore
cg04084354	-0.22723866621813937	-1.461403032194235	-5.145606965588978	3.6672931796263485e-7	9.68651133617333e-5	6.229642494105289	-0.029777060836542968	37	1	56721795	F
cg14286292	-0.12037686979065082	0.282336914820432	-5.143891384004555	3.699464830701645e-7	9.749964007117031e-5	6.22154994553897	-0.020509105984284237	37	9	130546644	F			chr9:130547264-130549117	N_Shore
cg04972459	-0.17679010999779143	-0.8878114296123005	-5.141312365128112	3.748342598676528e-7	9.85539120577579e-5	6.209389098603494	-0.027160706941884438	37	1	9460204	F
cg14709239	-0.17211289572656763	-1.387222683444668	-5.1405397008023375	3.763107438245679e-7	9.85539120577579e-5	6.205746832959895	-0.023707533971850825	37	2	121098464	F			chr2:121101046-121101432	N_Shelf
cg06379435	-0.23551884943556234	-0.44873305434078065	-5.140483811874376	3.764177599237402e-7	9.85539120577579e-5	6.205483397186218	-0.03770728291319586	37	19	3344273	R
cg12332674	-0.22622669915329463	-1.813178954788885	-5.139532992712828	3.782429063780796e-7	9.88155463623362e-5	6.201002053288653	-0.026304873651674998	37	6	34252820	R
cg10501210	-0.3787737784927829	0.26362999863690045	-5.13681656305352	3.8350453414962535e-7	9.99304256919275e-5	6.188203288034095	-0.0590596781182563	37	1	207997020	F	rs61821292
cg17113029	-0.154371154135458	-3.283472715349995	-5.136470066998939	3.841807560114887e-7	9.99304256919275e-5	6.186571174693699	-0.0088731770939071	37	1	222135195	R
cg27095222	-0.25599979912614756	-2.1524686188169664	-5.135058020778953	3.8694845578976517e-7	1.0043201004806288e-4	6.179920994687865	-0.026972665249934608	37	11	88090861	R
cg10520672	-0.2324674316235138	-1.2793151782801142	-5.133517079334065	3.899908108360586e-7	1.0100255519081404e-4	6.17266566433572	-0.03276397435252526	37	16	86018680	R
cg01233897	-0.21871360174955123	-1.6975783759263108	-5.1310752924137555	3.9485919599205957e-7	1.0204253243810348e-4	6.161172866467349	-0.02614107737608251	37	5	56060091	F
cg07484739	0.18221379839515106	1.0992192038141304	5.130157957995093	3.967033095910692e-7	1.022981560327384e-4	6.156856517445989	0.02688133108594082	37	2	177356020	F			chr2:177355071-177355525	S_Shore
cg08839808	-0.26479837306794995	0.471915149043761	-5.128440447372593	4.0017844356279144e-7	1.0285622656029859e-4	6.148776971291622	-0.044293107922352415	37	6	156983304	F
cg25968394	-0.23287485504556668	-0.26717085743685737	-5.128239616104867	4.00586714614876e-7	1.0285622656029859e-4	6.147832377538031	-0.03964834011816332	37	7	104604511	F
cg27097542	-0.20895831391095454	-1.1062742575729696	-5.1250091781532126	4.0720952648577094e-7	1.0433283568110379e-4	6.1326428905763075	-0.029923864092099406	37	16	11706435	F
cg02392882	-0.2372867363272393	-1.5250114445761227	-5.12456956756717	4.081189321426898e-7	1.0434240698448103e-4	6.130576518318066	-0.030172210025653345	37	15	29031879	R			chr15:29033878-29034710	N_Shore
cg20107506	-0.2937947469703787	-0.2765121398638043	-5.122658743071398	4.120946631614074e-7	1.0513422310573288e-4	6.12159663474798	-0.04871178676216631	37	4	100874826	F			chr4:100870377-100871994	S_Shelf
cg05699739	-0.217809354561451	-1.470925606824386	-5.121983714318605	4.135080878485561e-7	1.0527036112182008e-4	6.118425077395005	-0.028343405807251754	37	13	47373579	R			chr13:47370763-47371484	S_Shelf
cg12039595	-0.1931757544322955	-0.7034196610833204	-5.121368198787724	4.148009862018443e-7	1.0537530276225706e-4	6.1155334682522975	-0.031393318538822934	37	1	244480459	F	rs60165190
cg12649238	-0.22806118155180055	0.265168074284029	-5.1184327926255495	4.2102083037483054e-7	1.0672878050001954e-4	6.101747669943724	-0.038724315461590386	37	6	36669758	R
cg08937107	-0.1907964986083197	-1.1988842317936161	-5.114053333023649	4.3046849242945343e-7	1.0889305720120288e-4	6.081193395720427	-0.027265757064575513	37	16	3136857	R			chr16:3139033-3140536	N_Shelf
cg11147471	-0.14618863238361113	-0.3129020214654055	-5.1127646469137975	4.3328736204039415e-7	1.0929529833370857e-4	6.075148204859592	-0.024669107770678378	37	12	125087686	F
cg10898024	-0.2609214700826916	-1.3414267554944133	-5.112492247164717	4.338854904933605e-7	1.0929529833370857e-4	6.073870562507982	-0.035210795720368115	37	2	40266366	F
cg12002745	-0.21338746014058985	-1.546028840860974	-5.108984560348403	4.416592971816048e-7	1.1101978618986004e-4	6.057423914041888	-0.02660095918198377	37	8	124179875	R
cg06875162	-0.18753557047325503	-0.5107427712958765	-5.104434150824353	4.5194495379992773e-7	1.1336712287645483e-4	6.036103499411847	-0.030327932779900257	37	1	28184973	R
cg14016363	-0.1562203412433375	-1.0518458144256515	-5.103520212493386	4.5403855900965016e-7	1.1342652342253228e-4	6.031823431088411	-0.023449555912705256	37	7	100486297	R			chr7:100486729-100488093	N_Shore
cg15903956	0.1978134574945194	1.315993497214965	5.103228900466757	4.5470785146380037e-7	1.1342652342253228e-4	6.030459333038622	0.026894172435931396	37	15	74676231	F
cg11763066	-0.34843747834992156	-Inf	-5.103612303482996	4.5502566812769946e-7	1.1342652342253228e-4	6.029803371945788	-0.027649423297103876	37	6	158640499	R
cg13171679	-0.21264057686002025	-1.1046817673310394	-5.100683810249417	4.605959485663051e-7	1.1449556279731714e-4	6.01854470261642	-0.031214261714079816	37	8	41258634	R
cg18061327	-0.17453890976107278	-1.3526290580307012	-5.100412451955214	4.6122807197795994e-7	1.1449556279731714e-4	6.017274680003781	-0.02358202747313043	37	18	2916738	F			chr18:2913059-2913307	S_Shelf
cg26253663	-0.2351221894951236	-0.5384354340980965	-5.099421212468607	4.635442810102082e-7	1.1475751599661168e-4	6.0126359611386055	-0.03789201748120713	37	22	25799504	F	rs73404792		chr22:25800554-25801437	N_Shore
cg09853238	-0.20842778425838104	-2.0159824399283637	-5.099140823360482	4.6420149886637957e-7	1.1475751599661168e-4	6.011323968657645	-0.02352176063518932	37	6	149532290	F
cg16131053	-0.22896080498437055	-1.254918948317154	-5.097418353044376	4.6825869738975085e-7	1.1552183435067725e-4	6.003265651339041	-0.031657088213277396	37	18	45459276	F	rs74356102		chr18:45456484-45458024	S_Shore
cg04949225	-0.23061870661372286	-1.4864332348566403	-5.096588949201234	4.702245306195649e-7	1.156973034671811e-4	5.999386294046642	-0.029648280205773203	37	13	50796845	F	rs9591324
cg03427663	-0.1847079958901614	-2.6724038353905826	-5.096303119616527	4.7090384438636374e-7	1.156973034671811e-4	5.998049520963371	-0.01451878222311656	37	16	30445585	F			chr16:30441095-30441675	S_Shelf
cg25218152	-0.24096785316076808	-0.39896841456371107	-5.094801602928036	4.744880241951085e-7	1.1614762265791588e-4	5.991028320175523	-0.03951634463714121	37	11	128554586	F
cg00118808	-0.19079502949079874	-1.2183549660488238	-5.094722269185339	4.746781289048312e-7	1.1614762265791588e-4	5.990657402199386	-0.026999771713045295	37	9	132097931	R			chr9:132099123-132099616	N_Shore
cg04231085	-0.22220824410232026	-0.36318194640744034	-5.0941965656304244	4.7593971659498086e-7	1.162186509592299e-4	5.988199653975706	-0.03674016399614327	37	16	85561302	R
cg06917763	-0.20741976379780763	-0.6153750674548882	-5.092039196621963	4.811510284073475e-7	1.1725189990019541e-4	5.978116025118346	-0.03344339207546887	37	7	130033247	R
cg02626929	-0.17829340429783969	-2.107134537442215	-5.090201868193191	4.856327236953603e-7	1.1810350946259604e-4	5.96953134291959	-0.0176682837959192	37	16	3011661	F	rs76338579		chr16:3013016-3013228	N_Shore
cg10551134	-0.24417244487724582	-0.32401008909735424	-5.088836627777995	4.889889938584966e-7	1.1857232486616262e-4	5.963154257183544	-0.04071744217934703	37	6	2534839	R		rs77317405
cg18556976	-0.21341509147002008	-0.6208490687817598	-5.088206834590104	4.905448097980275e-7	1.1857232486616262e-4	5.960212995822702	-0.03452373049159563	37	3	14320523	R
cg05926640	-0.17543504468026727	-2.324068830069785	-5.087383880676552	4.925850174154845e-7	1.1857232486616262e-4	5.956370134108593	-0.016583356960338164	37	1	235091187	F
cg09695851	-0.19558075837559075	0.7393294195236504	-5.0871970900304575	4.930492364251994e-7	1.1857232486616262e-4	5.955497976151681	-0.03201147096103796	37	17	3907499	R			chr17:3907378-3907703	Island
cg11821865	-0.21963626849545825	-2.0802891441863185	-5.087040560637508	4.93438574799156e-7	1.1857232486616262e-4	5.954767135681576	-0.02318436071847671	37	11	2308511	R
cg05162166	-0.18651196512767626	-0.3931505382440117	-5.086645274907531	4.944230998151665e-7	1.1857232486616262e-4	5.952921625743833	-0.03120559157486741	37	22	41684460	R			chr22:41681616-41682543	S_Shore
cg02435083	-0.21698537132577211	-1.0429659732129064	-5.086566712909508	4.946189977051317e-7	1.1857232486616262e-4	5.95255485104934	-0.031844547234790854	37	16	8943436	F	rs17651708
cg10620680	-0.2583655761038204	-1.6756561476576122	-5.086218466628055	4.954882695908243e-7	1.1857232486616262e-4	5.950929089865867	-0.03052905607625475	37	1	178025100	R
cg20611272	0.21347894356517505	1.1152227159676043	5.084680722411819	4.993443906557237e-7	1.1880844586669914e-4	5.943751459587589	0.030711074402217875	37	8	103548145	R
cg13777730	-0.15715091431242256	-1.137205750883228	-5.084672248776513	4.993657197247488e-7	1.1880844586669914e-4	5.943711913214407	-0.02309341108496843	37	1	234793300	F
cg03382805	0.2583529616925935	3.427228022769133	5.0844060984976736	5.000360976890209e-7	1.1880844586669914e-4	5.942469822991268	0.013664163060264856	37	22	23905582	F			chr22:23908322-23909178	N_Shelf
cg07930673	0.19015474717393177	1.8804691714395851	5.084243226370473	5.004467682681139e-7	1.1880844586669914e-4	5.941709748231582	0.02192902790521567	37	2	2650283	F			chr2:2654108-2654358	N_Shelf
cg23347094	-0.2254189144716664	-1.0269761627610445	-5.083760849265184	5.0166496219626e-7	1.1886181397367705e-4	5.939458770763564	-0.033110046780883584	37	19	15699028	F	rs12977938		chr19:15695298-15695535	S_Shelf
cg04038844	-0.20847915199530498	-1.0581385560861707	-5.080868342104948	5.090300576946148e-7	1.2036850684441907e-4	5.925965175302067	-0.029690720621994515	37	9	110399688	R			chr9:110399674-110400566	Island
cg25228737	-0.1601467124167964	2.4068659120686725e-4	-5.077314305840809	5.182228061060581e-7	1.223005822410297e-4	5.909395106552428	-0.02720617506214279	37	15	82234347	R
cg26414257	-0.18276883269509536	-1.4777560413814215	-5.076665827820017	5.199173630160944e-7	1.2245896125905853e-4	5.906372830512866	-0.02383359002925789	37	4	6888038	F
cg24317086	0.21178747484257632	1.9314439948920754	5.073402032197682	5.285277402195197e-7	1.2407623834985397e-4	5.891167024128648	0.023188664337851272	37	15	93423542	F			chr15:93426151-93426751	N_Shelf
cg24632582	-0.08496334144899305	-0.1519810861837138	-5.073274461357439	5.288670752789009e-7	1.2407623834985397e-4	5.890572860881515	-0.014596802972880074	37	15	41233701	R			chr15:41233833-41234391	N_Shore
cg02705958	-0.2999201186163422	-0.6506799559281341	-5.072888623472296	5.29894676200777e-7	1.2407623834985397e-4	5.888775897493052	-0.04632030807696996	37	6	6901065	F
cg12299361	-0.19692886719813563	-0.7384968051503102	-5.070371960168035	5.366448093232932e-7	1.2541137641630993e-4	5.877058090500916	-0.03101212550041077	37	1	53796769	R			chr1:53791687-53793496	S_Shelf
cg00879824	-0.24664893050920011	-2.1330157063865163	-5.0697688574137	5.382747420087317e-7	1.2554707491389624e-4	5.874250777160863	-0.023399487079163866	37	6	44747344	F		rs73734770
cg14480046	0.22609028632110562	2.094616025683493	5.068320625841648	5.422082696718545e-7	1.261862597103311e-4	5.867510813150303	0.022873453247905684	37	12	122444580	F	rs75384067
cg12069379	-0.15446433159028916	-1.68686094124474	-5.067984777498704	5.431244254239003e-7	1.261862597103311e-4	5.865948049955793	-0.01782837542787563	37	10	105681711	F	rs74154705	rs77530283	chr10:105677555-105678040	S_Shelf
cg24103651	-0.216236287452634	-1.5192830341653902	-5.067268125282163	5.450843766658126e-7	1.2639619348220506e-4	5.862613652661472	-0.026762144368636775	37	10	113987401	F
cg21565496	0.29084175869565554	3.386469549157255	5.065228015364659	5.507013220099665e-7	1.2688778604841972e-4	5.853123900477123	0.01639284322131962	37	13	40762150	R
cg16378063	-0.26661814947270446	-0.48522450446848875	-5.065097030213327	5.510638628462843e-7	1.2688778604841972e-4	5.852514730329177	-0.043628591143367035	37	17	47329552	F
cg16103421	-0.17807138307467818	-0.8772926206552641	-5.065047175226449	5.512019121387972e-7	1.2688778604841972e-4	5.8522828744610385	-0.027286569146416195	37	15	102068632	F	rs1037117
cg09501509	-0.23053487643133397	-0.4102096375982796	-5.064526403885001	5.526459365788687e-7	1.2688778604841972e-4	5.8498610967306375	-0.03801947166399561	37	6	89745356	F
cg12656896	-0.2282215991890475	-1.199062716625396	-5.06452445583355	5.526513451059305e-7	1.2688778604841972e-4	5.849852038002745	-0.03251635491991223	37	6	8438818	R			chr6:8435314-8436141	S_Shelf
cg15647311	-0.15183143864840876	-1.9416190382464003	-5.063815881057891	5.546220142240734e-7	1.2688778604841972e-4	5.846557270804257	-0.01700903571615292	37	19	12897519	R			chr19:12900676-12901254	N_Shelf
cg21661768	0.15576413826539826	1.1269947073383546	5.063599640618382	5.552247679161392e-7	1.2688778604841972e-4	5.8455518685794	0.02283116944327379	37	2	106512578	F			chr2:106509527-106509995	S_Shelf
cg14560364	-0.14901539477851777	-2.1869977714133633	-5.06280324308066	5.574501303315897e-7	1.2688778604841972e-4	5.841849383804548	-0.01537431181240781	37	9	34686892	F
cg12285640	-0.2015969793677085	0.19015468299979585	-5.062589360393106	5.580492468354554e-7	1.2688778604841972e-4	5.840855124785825	-0.03395179218638389	37	6	140001095	F
cg00901982	-0.23811157485699042	-Inf	-5.06260495075268	5.582892642642203e-7	1.2688778604841972e-4	5.840466779154836	-0.03547965140062748	37	2	70257298	R
cg00450651	-0.23036935530758829	-1.7993124716746938	-5.062296863025174	5.588695821843111e-7	1.2688778604841972e-4	5.8394954780465005	-0.027297026788265538	37	5	139485902	R			chr5:139486931-139487672	N_Shore
cg07143462	-0.19743499515889554	-0.05778107479740253	-5.06162589733048	5.607557724060423e-7	1.270749046968329e-4	5.8363768269149245	-0.03361721183759808	37	2	157289513	R			chr2:157292102-157292646	N_Shelf
cg24574692	-0.12877753739231024	-0.40003176489064257	-5.059954809418941	5.654802496010682e-7	1.2790329456572214e-4	5.828611240609072	-0.021526041734526657	37	2	241926608	F	rs73107878		chr2:241922777-241923143	S_Shelf
cg07718444	-0.14031173212157466	-0.9746416788305066	-5.0592516690281455	5.674796384429631e-7	1.281133466018442e-4	5.825344428241244	-0.021131976450980805	37	1	1094080	R			chr1:1093211-1093476	S_Shore
cg17267737	0.2064193696287382	2.222629885379203	5.058715891711148	5.690077134718326e-7	1.282164047689863e-4	5.822855467601651	0.020193099314252838	37	7	158819531	R			chr7:158817175-158817629	S_Shore
cg05528339	-0.19664191921420918	0.20395134052526948	-5.057198606322373	5.733567301658498e-7	1.2895353285301555e-4	5.815808201115538	-0.03312147684574651	37	2	64064409	R			chr2:64067892-64068906	N_Shelf
cg14230719	-0.20441458100141263	-1.7322326433085011	-5.055983773802483	5.768619652905287e-7	1.2949847630570795e-4	5.810167112057555	-0.024465585134235496	37	9	123492289	R
cg23019886	-0.20840378120598801	-2.2536915216900804	-5.05438874259192	5.814956746445914e-7	1.302942330759825e-4	5.802762440770732	-0.019452067108368498	37	12	6277045	R
cg26314089	-0.2188250798961169	0.23525052081364609	-5.053072211040365	5.853473994190278e-7	1.3091212529959908e-4	5.79665226218379	-0.03688789770688705	37	12	66567930	R			chr12:66563202-66563945	S_Shelf
cg10511985	-0.1887672210434681	-0.8146413311084328	-5.0524427638658524	5.871976502102091e-7	1.3108092022938794e-4	5.793731435898514	-0.02930803407523286	37	1	24053853	F		rs12078801
cg26853368	0.17818146143361813	1.9346209441026407	5.050723090666608	5.922814675067149e-7	1.319695756985353e-4	5.785753319612801	0.01964778046178206	37	19	2856730	F			chr19:2858893-2859239	N_Shelf
cg04650322	-0.18822712870699676	-1.3585613542272614	-5.0492429031700885	5.966913432606762e-7	1.3270504201454725e-4	5.778888236311073	-0.024598100167001202	37	7	119499	F			chr7:120519-120758	N_Shore
cg10959668	-0.18390811605965096	-0.6652162542933189	-5.047949238237109	6.005714907591871e-7	1.3332018555161086e-4	5.772889743008521	-0.02963414754117688	37	3	195897912	R
cg13167431	-0.13634122443969243	-2.020837571906206	-5.047184105697134	6.028778515190423e-7	1.3357849410689006e-4	5.769342619283374	-0.014656426330036443	37	22	26988419	F			chr22:26985516-26986264	S_Shelf
cg17383842	-0.16454558610340797	-1.7229700659632279	-5.04682347241695	6.039678844635068e-7	1.3357849410689006e-4	5.767670907794478	-0.020158448016522834	37	3	50553718	R
cg18112953	-0.20103469612760172	-0.4642070801374682	-5.045846078657865	6.069316929580366e-7	1.3398633012142987e-4	5.763140757436633	-0.0330633249356822	37	20	47448545	F		rs73260268	chr20:47443734-47445181	S_Shelf
cg17258387	-0.15429807634455828	-1.0628119920252461	-5.044573083859652	6.108129508968653e-7	1.3413879717350278e-4	5.757241716393813	-0.022847929304751713	37	2	174924430	R
cg07917901	-0.2503198853755968	-0.8741199408390417	-5.0445287113272235	6.109486708451229e-7	1.3413879717350278e-4	5.75703611913351	-0.038464471783194065	37	14	35870184	R			chr14:35873047-35873990	N_Shelf
cg04797957	-0.16238020837809275	-2.290008857685728	-5.044516651724269	6.109855619593406e-7	1.3413879717350278e-4	5.756980242027793	-0.015067702678056738	37	17	76840488	R			chr17:76836060-76837438	S_Shelf
cg19405484	-0.2073679184249566	-2.337795872586029	-5.04372232872968	6.134201943390732e-7	1.344266540165912e-4	5.753300084667127	-0.019285992298599952	37	8	29513210	R
cg03040292	0.21903479208541277	1.416896300238124	5.042494364613298	6.172024141712586e-7	1.3500823265158945e-4	5.747611875337282	0.02922434036404309	37	1	200847096	R			chr1:200842196-200843388	S_Shelf
cg19190900	-0.20377718655630006	-1.4837513615643136	-5.04149931820434	6.202837505336398e-7	1.3543465569133405e-4	5.743003519853551	-0.027505388024071376	37	2	37553621	R			chr2:37551350-37552546	S_Shore
cg16668651	-0.2634323875457554	-3.215347738043626	-5.040915962911671	6.220971196078598e-7	1.3558317769639278e-4	5.74030221369446	-0.017399275427103164	37	15	81316319	R
cg26391219	-0.18903958062477133	-0.7731938934642931	-5.040493483564396	6.234136007151586e-7	1.3562306209594576e-4	5.738346043426989	-0.02920280929581559	37	11	3189207	F			chr11:3186131-3186768	S_Shelf
cg05954830	-0.2542819792949953	-0.6585151435704858	-5.037241355315431	6.336380199942522e-7	1.373703695366046e-4	5.723292993530495	-0.04035320364810796	37	1	159838031	F
cg08777813	-0.17641347149992392	-1.9399880618423975	-5.037208684965468	6.33741550364438e-7	1.373703695366046e-4	5.723141817981937	-0.019670236916107503	37	13	114916698	R		rs74392600	chr13:114914536-114914753	S_Shore
cg05464506	0.16759813550622527	1.1350851377382047	5.03579249028246	6.382451312563636e-7	1.3801001530696039e-4	5.7165895179154385	0.024739421550875274	37	2	420052	R			chr2:420051-421142	Island
cg07205203	-0.2695371101606878	-0.6851540268466118	-5.035287941935013	6.398570832518513e-7	1.3801001530696039e-4	5.714255532719046	-0.04250553983906191	37	2	28940400	R
cg25741594	-0.27729008613710326	-0.8150712573086591	-5.03519552589421	6.4015276380974e-7	1.3801001530696039e-4	5.713828049376661	-0.04246609885004532	37	11	58990439	R
cg15331705	-0.221565345754152	-2.6613765459505196	-5.0338647865856485	6.444250645114067e-7	1.385974929734379e-4	5.707673321448007	-0.017469297698154612	37	8	129180010	R
cg03159883	-0.17881927355639204	-0.8391298116899382	-5.033626051108071	6.451944270568392e-7	1.385974929734379e-4	5.706569316272897	-0.027941942615855975	37	6	14215435	F			chr6:14211081-14211744	S_Shelf
cg08493063	-0.22062632196900822	-0.8546668348402697	-5.032976053700514	6.472936462184746e-7	1.3879924616009485e-4	5.703563718834592	-0.03394577005947086	37	16	11330934	R		rs79001082	chr16:11327008-11327234	S_Shelf
cg12426092	-0.22976916564325234	-1.8978906662655437	-5.030572823897945	6.551125288361908e-7	1.4015194972134972e-4	5.692454222800223	-0.02497017956879441	37	15	31689570	R			chr15:31689500-31689707	Island
cg18085636	-0.1928679205667425	2.3380401516240057	-5.030318688333046	6.55944671580549e-7	1.4015194972134972e-4	5.691279704154959	-0.019235686007290975	37	10	89993734	F
cg04932082	-0.22948131319550735	-1.0536471431701242	-5.0291377172677505	6.59825068075978e-7	1.407297487440765e-4	5.685822411688176	-0.03381847967820484	37	6	91113506	F		rs77763617
cg17385088	-0.17259780665752866	-0.3884929129213463	-5.027171820582329	6.663337884846593e-7	1.41865071992467e-4	5.676740552930352	-0.028836821454573558	37	4	153611560	F		rs78994550
cg12361262	-0.24335418322463975	-1.4460409825555993	-5.025140036389017	6.731258209083307e-7	1.4305657322082342e-4	5.667357716576336	-0.031183388661478795	37	17	36571637	R			chr17:36575499-36575782	N_Shelf
cg17736671	0.13010482354167108	0.6965842546256301	5.0208429177431375	6.87711647453602e-7	1.458972943991461e-4	5.6475248984892135	0.021006448031219538	37	1	148601198	R			chr1:148601668-148601950	N_Shore
cg24643922	-0.12110723327563289	1.3714654338782868	-5.018850474592345	6.945778171301779e-7	1.4709314154913284e-4	5.638334276318305	-0.01679632197322667	37	10	134236975	F
cg13831136	-0.19555105881201174	-0.8020878294711241	-5.017843496959961	6.980731149161447e-7	1.4744743891204992e-4	5.633690616347368	-0.03069161289571326	37	6	30070342	R			chr6:30071225-30071428	N_Shore
cg12599598	-0.20485903509776482	-0.4253648288973452	-5.017514649580669	6.992182459396649e-7	1.4744743891204992e-4	5.632174326474414	-0.03417460417105894	37	4	185923887	F			chr4:185926380-185926651	N_Shelf
cg16565031	-0.21141006671189555	-0.8876080311981257	-5.017305435921649	6.999477259222107e-7	1.4744743891204992e-4	5.631209705636505	-0.032547410368017504	37	14	70186289	F
cg02399831	-0.2559573188956696	-0.59440333975276	-5.016490956664197	7.027946368366775e-7	1.4778696640910745e-4	5.627454737906175	-0.04109486738309809	37	3	112113161	R
cg12903530	-0.13640230423602617	-0.3329680349155681	-5.015795887433397	7.0523300829774e-7	1.480395436997214e-4	5.624250722273678	-0.02281362044253088	37	1	181097897	R
cg11027717	-0.1669428233214202	-0.8603664623231859	-5.013574648619884	7.13080246522984e-7	1.4926485392683915e-4	5.614014337336314	-0.025834711241734643	37	11	33713904	R		rs79133623
cg23575688	-0.24966266964788586	-1.4728305208929604	-5.013438169718944	7.135651426315648e-7	1.4926485392683915e-4	5.613385521162091	-0.032263681833609004	37	11	119486443	R
cg19257402	-0.16847901599705017	-1.0826698402761061	-5.011625284305863	7.200364398162146e-7	1.5035567207136077e-4	5.6050342710648495	-0.024812280470219383	37	12	132356988	R
cg19627549	0.15659125976388522	2.1785327251101	5.010641630302821	7.235713901537691e-7	1.5083059925902225e-4	5.600504117430602	0.016197351028922058	37	13	40762469	F
cg16361705	-0.1604793638619022	-0.7187758140175478	-5.007723878295886	7.341557845392195e-7	1.5254288924710778e-4	5.587071376811397	-0.025391068743719436	37	4	78332901	F
cg24955895	-0.2301679073361904	-3.5989030739559786	-5.007486410349066	7.350237704755004e-7	1.5254288924710778e-4	5.585978436612625	-0.0103057593461051	37	1	25425923	R
cg07363543	-0.22100202184045603	-2.405942402766765	-5.007326090023697	7.356103290841874e-7	1.5254288924710778e-4	5.58524059313195	-0.019662758407839986	37	1	224691275	R
cg12165551	-0.2514296139027994	-1.5265478580205176	-5.0068584221079355	7.373239543065921e-7	1.526337124233432e-4	5.583088364627616	-0.03181395647483959	37	11	8385712	F	rs74930572
cg04678315	-0.23018983891209865	-2.062806149810362	-5.004693362453555	7.453075221360378e-7	1.5401992338276546e-4	5.573127054891885	-0.023792428239524238	37	12	125212010	F
cg09693811	-0.2465628692021431	-2.595047110038989	-5.001934999942145	7.555998869934546e-7	1.55877651169898e-4	5.560441691222649	-0.020766984688275175	37	5	73553751	F
cg19662895	-0.19200804182757925	-0.7331413882509527	-5.001367008061144	7.577362318913476e-7	1.5604932120183052e-4	5.55783036035466	-0.030020617691497886	37	14	69074455	R
cg07076836	-0.19796015886136598	-1.9032592791860512	-5.000675645121452	7.603444759693446e-7	1.563174179358832e-4	5.55465219891155	-0.0218034853162338	37	15	65175729	R
cg08059719	0.2020190383148337	1.4668005304264928	4.999311331048158	7.655169663532695e-7	1.5711086802418765e-4	5.548381690955471	0.02613758787283693	37	12	122444450	F
cg26140475	-0.19273971952090596	-2.2221469464373635	-4.998513925567706	7.685558690532131e-7	1.5746446377389563e-4	5.544717468256313	-0.01916832727778825	37	8	126525558	R
cg13229972	-0.17773018158288967	-1.0225634319789891	-4.996027480171042	7.781066742626777e-7	1.5914875177585968e-4	5.53329522745248	-0.026385069363757008	37	1	110335018	R
cg07989851	-0.1655181480805752	-1.2170511128465258	-4.995558911060343	7.799193082243384e-7	1.5924727827245483e-4	5.531143294262111	-0.023157721127946396	37	15	38117466	R
cg13581015	-0.26594676421705055	-0.8291028828096078	-4.993880220938412	7.864467646043942e-7	1.603065217690715e-4	5.523435316873946	-0.04121056135953749	37	12	1769824	R			chr12:1770701-1771476	N_Shore
cg18159802	-0.1491231738636687	-2.0920906245164894	-4.993126366645363	7.893952055794508e-7	1.6063386928230006e-4	5.5199746425654075	-0.015214474767632657	37	11	123309227	F
cg22726155	0.2062880254101962	1.4302398251579436	4.992550081008565	7.916563446514953e-7	1.608204837864868e-4	5.517329443937789	0.02695683699936524	37	21	45575559	R			chr21:45575451-45575833	Island
cg24737761	-0.2308064066504545	1.649966933340704e-4	-4.991975999627713	7.939150533533084e-7	1.6100597282005095e-4	5.5146946402407915	-0.03898427389433451	37	6	106245659	F
cg04071967	-0.21647183889339972	-0.8960042199267818	-4.988805092278548	8.065034684309379e-7	1.6274286263027896e-4	5.5001464301096865	-0.03275065374065017	37	17	53511321	F
cg18279004	-0.22750766447162238	-0.02573034626423905	-4.988780739682247	8.066008894186622e-7	1.6274286263027896e-4	5.500034732395911	-0.03843961743766372	37	3	111802305	F			chr3:111804865-111805570	N_Shelf
cg10378083	-0.26792858476700987	-0.9383111036591458	-4.987815877300125	8.104699168449305e-7	1.6274286263027896e-4	5.495609612297506	-0.040090361815933395	37	13	46343184	F	rs9590925
cg07833951	-0.14182504318519762	-0.8619908561882951	-4.987509314911756	8.117029567741552e-7	1.6274286263027896e-4	5.494203797841389	-0.022202970408972844	37	1	234891473	R
cg00060800	-0.19406492738196307	-0.4872638996417288	-4.987303274800901	8.12532698712673e-7	1.6274286263027896e-4	5.493258996448437	-0.03187140669786914	37	5	141600994	R
cg13817046	-0.2101206270500059	-0.5016851485242525	-4.987299184694328	8.12549178225389e-7	1.6274286263027896e-4	5.493240241536994	-0.03447562229151935	37	7	29609310	R			chr7:29605827-29606290	S_Shelf
cg17477578	0.2165816139022536	1.8314256095556263	4.987217252973414	8.128793586067964e-7	1.6274286263027896e-4	5.49286455204354	0.02487762185308351	37	8	129552914	F
cg18242288	-0.21955370866998938	0.2989456035315595	-4.987097874802201	8.133606780739714e-7	1.6274286263027896e-4	5.492317165787898	-0.036980608376546265	37	4	54793620	R
cg00791190	0.27257017843022346	3.6790981835085286	4.986060210791088	8.175560325381018e-7	1.6318266063547108e-4	5.487559655856777	0.010105594730485556	37	22	50223573	R		rs79032976	chr22:50221335-50221593	S_Shore
cg16516639	-0.21358890421414012	-2.727413618117328	-4.985765693224127	8.18750591593056e-7	1.6318266063547108e-4	5.486209508526383	-0.015962948063302396	37	1	111050810	R
cg01283625	-0.24165093360656031	-0.2623814852000811	-4.985544183035896	8.196501441005425e-7	1.6318266063547108e-4	5.485194094553369	-0.04050020967360385	37	10	13568099	F			chr10:13570128-13570864	N_Shelf
cg09308580	-0.17231114985490747	-0.9708622348198159	-4.9840631579029795	8.256891532431641e-7	1.641118913020782e-4	5.478406058847923	-0.026028943104381808	37	2	43405947	R
cg17283039	-0.09786655190666782	0.6993133048302203	-4.979651838529677	8.439323488594819e-7	1.67459690556774e-4	5.458198416756207	-0.015926222970639725	37	22	29787625	F			chr22:29784169-29784779	S_Shelf
cg04088945	-0.20197161761911245	-0.02394588865284468	-4.979121269378038	8.461525838886702e-7	1.6762226650239597e-4	5.455769054390259	-0.034570604611359634	37	7	157090146	R			chr7:157092597-157093535	N_Shelf
cg02327522	0.22483808905193703	2.2990075344801224	4.978194307482783	8.500451166271363e-7	1.6811503850358697e-4	5.451525262203822	0.021515436656343923	37	19	14633030	F			chr19:14628406-14629689	S_Shelf
cg18728780	-0.18615711341233154	0.45661158574575555	-4.9774317542736926	8.532602147628199e-7	1.6847242775049659e-4	5.4480347026899905	-0.031252346424968325	37	14	62120470	F
cg03580065	-0.19077249680382558	-1.0928307849363235	-4.977083800816165	8.547311639316724e-7	1.6848483233402383e-4	5.446442120753246	-0.027546027322231548	37	10	99183360	R			chr10:99185778-99186294	N_Shelf
cg16786178	-0.22173139832007704	-1.07915489776449	-4.974953233029632	8.637915288340521e-7	1.6999076317113817e-4	5.436692736899373	-0.03268536265002253	37	14	75764329	F			chr14:75760750-75761214	S_Shelf
cg18619616	-0.18589705691184677	0.7888255673683467	-4.973798876967163	8.687391546724631e-7	1.705968350141264e-4	5.4314120478837	-0.030493803943876463	37	7	23334877	R			chr7:23338797-23339264	N_Shelf
cg08424981	-0.18288819327343298	-2.6734024883912006	-4.973570140235907	8.697227740331722e-7	1.705968350141264e-4	5.430365807356435	-0.014610594348705597	37	11	5586092	R	rs28479272
cg05714732	-0.23566675128142633	-1.224561606715626	-4.972908947211064	8.725721027290432e-7	1.7087560922378965e-4	5.42734176141492	-0.032645413337067	37	1	32409096	F			chr1:32410188-32410630	N_Shore
cg17749033	-0.11571425562761628	-0.9887159486828637	-4.971613050061111	8.781827739157606e-7	1.7169334193556956e-4	5.421415885443749	-0.017550003013784177	37	17	80197412	F			chr17:80195043-80195866	S_Shore
cg05681076	-0.16143135610223558	-3.019900012244792	-4.9710926381501945	8.804457196311102e-7	1.7185496124845284e-4	5.419036544082791	-0.010804628408397951	37	5	175066987	F
cg07403899	-0.23715136256159397	-1.3615453027999929	-4.967938130053715	8.942836662937395e-7	1.7382818804225375e-4	5.40461889531823	-0.030151955142806164	37	19	39283540	R			chr19:39281367-39283662	Island
cg23661721	-0.25051408183886004	-0.614735701611195	-4.967896085729986	8.944695133949005e-7	1.7382818804225375e-4	5.4044267886296256	-0.03987233185527089	37	14	95991371	F	rs77361177
cg10667895	-0.19608262529448517	-0.825275896092828	-4.967795726087111	8.949132804635803e-7	1.7382818804225375e-4	5.403968236692175	-0.030351839201159803	37	2	102577876	F
cg09390241	0.2841575201446176	1.6437616637765275	4.967350146006517	8.968861002660412e-7	1.7392903674073317e-4	5.401932444796519	0.03366473840435824	37	4	8174148	R		rs79852214
cg20908276	0.39427871066113784	5.097583020087086	4.965149860434522	9.066896497414677e-7	1.7554567956450825e-4	5.391882100660935	0.006567478339154831	37	14	106134542	R		rs1053514
cg12622680	0.13332364708210243	1.7091595488692528	4.964599152126508	9.091595142094393e-7	1.7573950596799326e-4	5.389367242221012	0.016477231500612644	37	7	158819620	R			chr7:158817175-158817629	S_Shore
cg14422498	-0.18600468489468902	-1.6353978893820296	-4.9615301498119235	9.230430431441343e-7	1.7813539709400316e-4	5.375357040694884	-0.022934397939171458	37	9	100639423	R
cg26554353	-0.23759632445243128	-1.3297123675384481	-4.960869992341481	9.260560922208681e-7	1.7842908783641113e-4	5.372344412608352	-0.030991077597750938	37	16	55791706	R			chr16:55794661-55794939	N_Shelf
cg00942552	-0.1757180712586074	0.20393559087391686	-4.9602609822513495	9.2884411533407e-7	1.7867854676519636e-4	5.369565520554242	-0.02972498030347892	37	3	193775686	F	rs13315650		chr3:193776091-193776308	N_Shore
cg09909069	0.22294691555166946	2.2031867356003927	4.959878760413571	9.305980476826878e-7	1.787285996811059e-4	5.367821614792137	0.022398251369213695	37	13	41860793	R
cg03072035	-0.20670628308613942	-0.20669989948138093	-4.958643756387765	9.362870914174923e-7	1.7953304977930414e-4	5.362187688610352	-0.035036551197700716	37	10	73076664	F			chr10:73078857-73079181	N_Shelf
cg09988805	0.18598929508533857	1.1191364291140482	4.957033623112937	9.4375460153174e-7	1.806754009319612e-4	5.354844398538119	0.02692809597096235	37	2	43278552	F
cg03642362	-0.1883773514482927	-2.431746783897308	-4.955346202126344	9.516422431902298e-7	1.8174531976424885e-4	5.347150964731816	-0.015677524287951744	37	19	848896	F			chr19:847898-848129	S_Shore
cg04466886	-0.1528424719831839	-0.8090872558377197	-4.955188807422446	9.523812012518306e-7	1.8174531976424885e-4	5.346433479487046	-0.024326011318612395	37	16	66521191	R
cg20449670	-0.28081047115958596	-Inf	-4.952546470187535	9.653216258319944e-7	1.8369381521082096e-4	5.333994371993144	-0.0474869083759461	37	1	153498959	F	rs28780420
cg03282312	-0.20872884352706156	-1.9760906380283367	-4.952379939876447	9.656621683516062e-7	1.8369381521082096e-4	5.333632734840502	-0.02246153058479186	37	6	53305580	F	rs6917288
cg00061792	-0.18035293623368415	-0.38215187281999347	-4.950949898788956	9.724922225968981e-7	1.8453235187183053e-4	5.327118213247306	-0.029705008881849793	37	10	51542259	R
cg06689816	-0.2727435776266627	-1.6923763342162557	-4.950811695141255	9.731547657467076e-7	1.8453235187183053e-4	5.326488720665471	-0.03314566960972762	37	5	158639111	R			chr5:158636218-158636949	S_Shelf
cg16260126	-0.18345287345090344	-0.9961310646935011	-4.949711558278726	9.784443403797873e-7	1.8524180730240873e-4	5.3214783696859245	-0.027189703705864654	37	10	4892269	R
cg02806156	-0.26043806234012623	-0.6122509285081931	-4.947937496120023	9.870327233318663e-7	1.8657257411074953e-4	5.313400907495024	-0.041619892482658905	37	12	89728752	R
cg15102179	-0.16429668084159288	-1.431871071313837	-4.944669298861729	1.003045192197457e-6	1.8930025762903805e-4	5.298527449922568	-0.021894749152246096	37	11	2965028	F			chr11:2965785-2966102	N_Shore
cg13523125	-0.22842453448513833	-1.1704628704182969	-4.943754764241601	1.007570642484805e-6	1.8962956637553157e-4	5.294367042898233	-0.032475329724883706	37	11	35072710	F
cg03978658	-0.20459251197997352	-0.9778289633718599	-4.943410204306681	1.009280755722272e-6	1.8962956637553157e-4	5.292799751115976	-0.029325409409243774	37	8	37761565	F	rs2290490	rs76463928
cg21845390	0.1503207685747905	1.8103204499215646	4.943357088608498	1.0095446275968108e-6	1.8962956637553157e-4	5.292558153861951	0.018598604077719627	37	13	40762260	F
cg02129885	-0.18400304293995795	-2.582860982900515	-4.940130650429044	1.025698608999651e-6	1.9208747316158323e-4	5.277887123011092	-0.01510686127049557	37	20	30218466	R			chr20:30220394-30220662	N_Shore
cg17472111	-0.21034892272517225	-1.4710201022777163	-4.940102482222929	1.0258407327102906e-6	1.9208747316158323e-4	5.277759077130704	-0.027076025228550016	37	11	75287721	F
cg21494379	-0.22240184687062214	-2.3315357841234627	-4.936595412975404	1.0436850466968028e-6	1.9512344251150916e-4	5.261822004412768	-0.02139613156498904	37	5	88275243	R
cg03598938	-0.1525633470145804	1.2609053082365744	-4.9360625378813925	1.0464224466897293e-6	1.9533001340299455e-4	5.259401381961161	-0.02172143853911601	37	2	191502738	R
cg21346966	0.1241033607047547	0.6078674169883791	4.934376550215447	1.0551291447289842e-6	1.966484617213589e-4	5.251744239980323	0.02028665161392551	37	2	238341793	R
cg05886087	-0.21925780711103915	-0.8447877527385793	-4.9339301688064285	1.0574460051912295e-6	1.9677376269539812e-4	5.249717338974222	-0.03425007246951706	37	2	102758186	F			chr2:102758806-102759577	N_Shore
cg15921911	-0.1562114670504809	-0.06924037885430703	-4.933084270104316	1.0618499594814489e-6	1.972864461985626e-4	5.245876794939934	-0.026576077824706557	37	14	69156160	R
cg27467282	-0.1868943308814326	2.139783176382256	-4.931154347756063	1.071963954855409e-6	1.9885679244396805e-4	5.237116829430291	-0.021125320580524187	37	13	52116184	R
cg00366435	0.238484781735409	2.6591188494333986	4.930819104046133	1.0737302905617588e-6	1.9887612496330583e-4	5.235595469701315	0.018522017336482843	37	12	6896105	F	rs35240037
cg07600998	-0.14114581867117582	-0.9082521502031021	-4.929431700664266	1.08107016331197e-6	1.9992613165471999e-4	5.229300341351741	-0.022183468322634015	37	1	147146108	F			chr1:147141842-147142918	S_Shelf
cg19881557	-0.14087141038578221	0.8977327899105272	-4.925782084537485	1.1006098890662173e-6	2.032255778496158e-4	5.212748515478059	-0.02220090922344886	37	14	20967426	F
cg06329392	0.2665277616322883	3.0383128144446068	4.925457450247034	1.10236436208808e-6	2.0323590239223875e-4	5.211276769800883	0.018013516294130283	37	13	40762435	F
cg22229039	-0.23298108113356375	-1.486463662133345	-4.922884823046613	1.1163637677674768e-6	2.0550024237063716e-4	5.199616776765592	-0.030108508598242434	37	1	7842159	R			chr1:7843460-7843693	N_Shore
cg19619003	-0.1795085997107102	-0.7320760927959035	-4.920899039262044	1.127286903187394e-6	2.0719221588353005e-4	5.190620365078964	-0.028166396877402633	37	1	41846758	R			chr1:41847264-41849204	N_Shore
cg22488891	0.23748711962879643	2.6496004693988846	4.919775580526025	1.133512270341336e-6	2.080168867651557e-4	5.185532109995246	0.019039660747066867	37	13	40762452	F
cg02381279	-0.238218083852901	-0.7447908738318637	-4.918857647942368	1.1386233740538193e-6	2.083302755354822e-4	5.181375492711992	-0.03626578920684326	37	19	16394366	R			chr19:16394450-16394662	N_Shore
cg04667114	0.1755760098129142	1.5761589059360757	4.918760655168986	1.139164732603914e-6	2.083302755354822e-4	5.180936327826232	0.02253723820121334	37	13	34185082	F
cg22507772	-0.1591946372986408	1.8189954060876679	-4.918531743348909	1.1404433730797719e-6	2.083302755354822e-4	5.179899889952085	-0.019233337271712392	37	6	6759831	R
cg04991639	-0.23271205007759432	-Inf	-4.9167058863891935	1.1512161764815987e-6	2.0997761882374428e-4	5.171257605357759	-0.013718572678945412	37	1	25175737	R			chr1:25174560-25175367	S_Shore
cg27044455	-0.18621012532478332	-0.5598263330033674	-4.91574479097712	1.1561220181071228e-6	2.1055146379079677e-4	5.1672850231765635	-0.030432608786833848	37	5	149878183	R
cg21579539	-0.16249750924632744	0.3699715027779945	-4.91386142264105	1.1668348656300154e-6	2.1214874061065045e-4	5.1587638483513905	-0.02749741594954458	37	18	43751229	F			chr18:43753303-43755104	N_Shelf
cg07186962	-0.23011118117834606	-1.2461719578044006	-4.913580908311257	1.1684386392406198e-6	2.1214874061065045e-4	5.157494935780419	-0.03213039525066891	37	6	11393478	R
cg02420480	-0.19796593226492898	-0.8839168398760334	-4.912421644912487	1.1750890319669424e-6	2.1301100088750056e-4	5.152251686598414	-0.03038519968493375	37	7	41919892	F
cg09848074	-0.19035338148523206	-1.6528337663934298	-4.912133419360434	1.176748166237404e-6	2.1301100088750056e-4	5.150948242959839	-0.023586178709237515	37	7	139172610	R			chr7:139167480-139168712	S_Shelf
cg08773226	-0.22767149562674682	-0.4162916626304313	-4.911571252663231	1.1799907128487784e-6	2.1308028393409066e-4	5.1484061556562954	-0.03760434149315883	37	6	135061398	R
cg07712198	-0.1902864385432645	-0.3956918159399517	-4.911449765261409	1.1806925772097593e-6	2.1308028393409066e-4	5.147856831231519	-0.031805509790792	37	5	9015582	R
cg23987336	-0.1900676539407371	-2.615560365921324	-4.909440827339169	1.1923572901428507e-6	2.1486134710869335e-4	5.138774906373889	-0.015360444189967043	37	17	7959907	F
cg07214920	0.23187596900510732	2.2145668601295587	4.9090038417481585	1.1949092868026734e-6	2.1499742253310296e-4	5.136799850330145	0.023215338603235436	37	2	31378999	F		rs72857606
cg23466059	0.14866072564132882	1.2883135231677891	4.907976025312922	1.20093252367905e-6	2.157567242090776e-4	5.132155034344817	0.02062819624201806	37	18	56422682	F	rs80075277
cg25771113	-0.23142091386663588	-1.7275237564699029	-4.906928164829874	1.20710336777894e-6	2.165402281281645e-4	5.127420554228537	-0.028584591848803603	37	3	30140788	F	rs12486900
cg07140792	-0.1602609164473563	0.9277980008304556	-4.905789460439233	1.2138438669862968e-6	2.1742342271353953e-4	5.122276669920104	-0.024517401212376555	37	5	171165686	F		rs75903851
cg19344545	0.182653227664199	1.229316435027698	4.903971075196318	1.2246830413191793e-6	2.190010119557166e-4	5.114064722014372	0.02492134904033183	37	21	45575573	R			chr21:45575451-45575833	Island
cg27057329	-0.20774288597883617	-1.2433724291937338	-4.903476757139305	1.2276457130349935e-6	2.190010119557166e-4	5.111832831152877	-0.029074809959328096	37	15	40803244	F			chr15:40803580-40804195	N_Shore
cg05349024	-0.18034922564273503	-1.4641031285169848	-4.903394019652827	1.2281422711052539e-6	2.190010119557166e-4	5.111459284034013	-0.023884442244839876	37	14	101471543	F		rs59517828
cg20934416	-0.26175140248772255	-0.09430226685479597	-4.902660820178553	1.232551121144242e-6	2.19240832431733e-4	5.108149252678849	-0.04461190443099333	37	5	17444401	R
cg23338668	-0.2238593844037985	0.00932984122649945	-4.902561120633807	1.2331518088001562e-6	2.19240832431733e-4	5.1076991937920395	-0.038273159747429286	37	8	74240259	F
cg01231543	-0.1588134427455079	1.478436034994715	-4.902040044756785	1.236295877175644e-6	2.1947370073563822e-4	5.10534711458233	-0.02158691684284708	37	16	68741748	R
cg06133910	0.19297981042927792	1.7458933410170137	4.900629194019723	1.2448475266476528e-6	2.2066443890139992e-4	5.0989798391980665	0.02297042832917473	37	13	34185230	R
cg03731797	-0.18135035591786708	-1.4843948232613948	-4.900108716035879	1.248016705111216e-6	2.2089895680468523e-4	5.096631306973843	-0.02379715335418625	37	19	42900540	R	rs76968101		chr19:42901016-42901375	N_Shore
cg22046201	-0.14416751208675427	-0.9535469406229298	-4.899338040267884	1.2527236281292058e-6	2.2140456063946193e-4	5.0931542369436675	-0.02193905613712066	37	1	64212080	R
cg12565788	0.17877760286099476	0.9477015040705179	4.8988358456700425	1.2558000038085883e-6	2.2162091748629086e-4	5.090888747311523	0.026684611401683545	37	2	241644240	R			chr2:241640409-241641359	S_Shelf
cg14419046	-0.23005927446988694	-0.661600777790944	-4.898022764533408	1.2607962825963867e-6	2.221749584760278e-4	5.087221244073825	-0.03645606445475824	37	9	90043268	R
cg12032198	0.2009129508994656	1.782541995283695	4.897264189187116	1.265474913333978e-6	2.226714769562311e-4	5.083800098943507	0.02306084217027715	37	7	157264516	F			chr7:157262951-157263458	S_Shore
cg26842080	-0.1833720991269516	-0.3368971719039019	-4.895195216721115	1.2783208939204146e-6	2.2460154419877453e-4	5.074471582337105	-0.030392433914875172	37	5	42922968	F	rs309944		chr5:42924214-42924670	N_Shore
cg07744430	-0.13540510294587615	-0.5328219425852404	-4.891388768400233	1.3022839050197712e-6	2.2819701511587762e-4	5.0573186274447215	-0.02239347874117864	37	12	132345502	F
cg15169266	-0.19151051950537878	0.07947161928908222	-4.8913391865793745	1.3025988811231274e-6	2.2819701511587762e-4	5.057095278131439	-0.032475879019313425	37	7	41376887	F
cg18470780	0.20151605592956878	2.921556835848976	4.890199364017096	1.30986006891716e-6	2.2913359205566672e-4	5.051961335634515	0.013479035543716988	37	14	59064969	R
cg10718614	-0.1973320473293274	-1.3169785057242522	-4.888277385185822	1.3221924363733189e-6	2.3095323999553337e-4	5.0433069203974705	-0.027385552322418683	37	1	234914480	F
cg26137915	0.21708827449565904	2.0564894829501905	4.887455809242825	1.3274981669176278e-6	2.3154199805834987e-4	5.039608424544952	0.023256752779992285	37	14	69247337	F	rs8020118
cg24392939	0.199604458855819	2.9521418931202823	4.8870553439597195	1.3300918054445208e-6	2.316566880713942e-4	5.037805852938777	0.012861036065437093	37	3	97591258	F
cg17007896	-0.19229302197569853	-0.9413725674159237	-4.886338936783143	1.3347438564648792e-6	2.321290289443833e-4	5.034581503598985	-0.02876646594599014	37	11	69261044	R			chr11:69258149-69258544	S_Shelf
cg22112075	-0.15510022228773918	0.48164589201203284	-4.885599551003067	1.3395615723517014e-6	2.3231509918228852e-4	5.031254188359157	-0.025544449776794598	37	2	85658146	F
cg06442294	-0.18958477136580276	-2.4832674079240276	-4.885578812662065	1.339696941428301e-6	2.3231509918228852e-4	5.031160870257227	-0.017559752217227054	37	19	18404194	R			chr19:18402556-18403403	S_Shore
cg04552418	-0.26020146340495776	-0.6568491481342089	-4.885102283554242	1.3428111114534344e-6	2.3251814053202073e-4	5.02901669116362	-0.04126271456509456	37	1	31958245	R
cg01063280	-0.15904609375307618	0.22581924506268897	-4.884706061237291	1.345405781705297e-6	2.326307696424887e-4	5.027234004595692	-0.027070425062243997	37	6	108167599	R		rs77370939	chr6:108169396-108169790	N_Shore
cg13467628	-0.24653511031082714	0.1578736909469261	-4.884022961996185	1.3498904278595052e-6	2.3306939318072946e-4	5.024160910385043	-0.042182988043490965	37	2	365559	R
cg12363903	-0.28666276390756984	2.2908372852388577	-4.8824682917804205	1.3601508636781298e-6	2.3450255207610316e-4	5.0171683031992815	-0.029124488153431938	37	5	134526269	F			chr5:134526927-134527419	N_Shore
cg18659867	-0.12176980050912567	-1.8408215529182288	-4.880025176456418	1.3764269199435009e-6	2.3696724291378382e-4	5.006183765111216	-0.014301611710862278	37	10	80007739	R
cg12645852	-0.25227313799193996	-0.9214288154122798	-4.878025516804019	1.3898882756113862e-6	2.386640248607476e-4	4.9971968082708385	-0.037461591171409236	37	18	74198774	R			chr18:74202750-74203076	N_Shelf
cg18550262	-0.19494053208162065	-1.350217323534031	-4.877867700487227	1.3909560546750443e-6	2.386640248607476e-4	4.996487687152963	-0.026137912667467622	37	7	72812030	R
cg22022716	-0.20541787267789444	0.20701068719849144	-4.877674155667777	1.392266651228578e-6	2.386640248607476e-4	4.995618054728962	-0.035064589343785646	37	8	26276541	F
cg07067189	-0.1890486598642851	2.15431037884915	-4.876246147153886	1.4019733358973408e-6	2.3998413960913965e-4	4.989202728176346	-0.019387257858311413	37	2	60969016	F		rs58291450
cg23737927	-0.21156096112932832	1.0700905130344707	-4.872935955049922	1.4247254691037114e-6	2.430363546073646e-4	4.974338318982713	-0.0330899237726584	37	12	5149153	F	rs7961013		chr12:5153012-5154346	N_Shelf
cg08136416	-0.18247070669097343	-1.4746492292336721	-4.872808285407263	1.425610079754239e-6	2.430363546073646e-4	4.973765204185097	-0.024260464356482436	37	21	44060833	R
cg20741040	-0.2085813743490612	-2.506375651830949	-4.8725653945605565	1.427294509306971e-6	2.430363546073646e-4	4.972674894216769	-0.017202731184976366	37	1	230566509	F		rs4846963	chr1:230561103-230562702	S_Shelf
cg23314364	-0.24245474423408275	-0.7963683249459905	-4.872473978235767	1.4279289714252777e-6	2.430363546073646e-4	4.972264549423493	-0.03755618490970086	37	8	29230998	F	rs34814589
cg08722383	-0.22234208363685148	-0.9647375469259261	-4.871563664927838	1.434261725639599e-6	2.4376744885828026e-4	4.968178768139805	-0.03204871909513274	37	7	5594654	R			chr7:5594653-5596540	Island
cg04079215	-0.17496270325926006	-0.5994941422143657	-4.870468969440803	1.4419130299181761e-6	2.447202522776874e-4	4.963266347144798	-0.0287501404258102	37	1	95095221	R
cg24504349	-0.26891870345917357	-0.8252576534963805	-4.866835772150953	1.4675900839178138e-6	2.486112396226798e-4	4.946969715115313	-0.04097148332976058	37	4	120974344	R
cg17530030	-0.1933440675860305	-1.534834510051428	-4.866402229838834	1.4706833548271263e-6	2.486112396226798e-4	4.945025814972603	-0.025228774353690753	37	6	166699419	F
cg15922057	-0.18410521494770693	-1.536275667245526	-4.866347761505858	1.471072423802839e-6	2.486112396226798e-4	4.944781603214422	-0.02373223669707597	37	17	25784714	F			chr17:25783099-25784358	S_Shore
cg10583319	-0.192799819760945	-0.3760198811218992	-4.864663952621787	1.4831489873227293e-6	2.5029864969131055e-4	4.937233390676593	-0.03177639186103448	37	20	61203879	F	rs62199315		chr20:61200972-61201272	S_Shelf
cg26545245	-0.20397732700377902	-1.1269506809815386	-4.8626491842243444	1.4977248693880622e-6	2.524025015098879e-4	4.928204695518828	-0.029906065491313638	37	12	57382283	F	rs79327670
cg13424393	-0.2285671226331677	-0.3908743241523313	-4.860913698601669	1.5103908899125068e-6	2.5417903060451653e-4	4.920430289263213	-0.0380181965648258	37	17	80569923	R			chr17:80571395-80571701	N_Shore
cg11549025	-0.19413693027627077	-1.9010040708917186	-4.859784539771285	1.518687158402141e-6	2.5521623016451256e-4	4.915373395448278	-0.021188461018467747	37	7	75994082	R
cg24448340	-0.23952981409589602	-0.9978709090263698	-4.8575653386769675	1.535120478311175e-6	2.576160385285957e-4	4.905437931153037	-0.03434155781916831	37	1	179921042	F			chr1:179923716-179924419	N_Shelf
cg12940181	-0.24572806950261916	-1.183120045045747	-4.854726541140144	1.5563919466036012e-6	2.608199008333531e-4	4.892734576146734	-0.034905938182960616	37	2	145353012	R
cg19626463	0.21513742190535634	1.8783700941739436	4.854361534735876	1.5591475118613536e-6	2.609162490758527e-4	4.8911017008956685	0.02354732143021432	37	7	142497387	R		rs57890015	chr7:142494563-142495248	S_Shelf
cg01345395	0.24567418474071623	3.7785241801593763	4.852931329378571	1.5699900286145686e-6	2.623637526589251e-4	4.88470468811063	0.00977607193515928	37	6	170525514	R
cg04236137	0.17092614169977494	1.5283361938027282	4.850119186859595	1.5915214518768628e-6	2.655909689818276e-4	4.87213160147332	0.02208949491490586	37	9	123655887	R			chr9:123656750-123656972	N_Shore
cg15887927	-0.20930206027103626	-1.7086210335472107	-4.849768863462417	1.594223586848502e-6	2.6567136575709885e-4	4.870565774450477	-0.024410748915313002	37	13	29148952	R
cg17898925	-0.18127877134520776	-1.9606905600010798	-4.848934774166681	1.6006749414582648e-6	2.663754632758891e-4	4.866838095437283	-0.020181387061471268	37	4	83196047	R
cg21762695	-0.20992288770627343	-0.7122285266155811	-4.8458460583115635	1.6247847619552302e-6	2.700121476909267e-4	4.853039253481829	-0.03276489361957052	37	7	36022695	F	rs28659860		chr7:36022319-36022576	S_Shore
cg08276755	-0.18793498417307752	0.6216469519218616	-4.840798315424435	1.6649414437863348e-6	2.760721137495377e-4	4.83050583139693	-0.030490414326170168	37	20	30196714	F			chr20:30196118-30196585	S_Shore
cg05859308	0.18662712925673008	1.3633825656234382	4.84068362216111	1.6658648925815382e-6	2.760721137495377e-4	4.829994084433458	0.02461711228868646	37	14	71712645	R
cg07892374	-0.17739552134985082	-1.465917723061621	-4.838867494926946	1.6805533292077838e-6	2.7787620223431565e-4	4.82189223629718	-0.023275864253138046	37	3	130568122	F
cg02856688	-0.1781648528034565	-0.5568152355425625	-4.838763793250099	1.6813958013041532e-6	2.7787620223431565e-4	4.821429701400372	-0.0284999442343426	37	19	2266542	F			chr19:2269115-2271364	N_Shelf
cg23489236	0.20025244888068006	2.0545588360239138	4.837431097290014	1.692258907061451e-6	2.792857417209886e-4	4.815486360919421	0.02097092982238402	37	5	1536491	R
cg06551697	-0.2045086308118469	-0.6651817642739293	-4.836999114330853	1.6957945886895615e-6	2.794837660136135e-4	4.813560196277661	-0.0319447846544646	37	17	56612362	R			chr17:56609025-56609583	S_Shelf
cg09467433	-0.28243485777754723	-0.5265990403146075	-4.8361867345765415	1.7024630211988755e-6	2.801968437585803e-4	4.8099383119028305	-0.045331544305796334	37	3	171283606	R
cg08132858	-0.19192816452981842	-0.9024835515363693	-4.83523024047417	1.7103468102944936e-6	2.811077150348307e-4	4.805674629485742	-0.029622313633686892	37	7	101361395	R
cg00709979	0.2976676116530288	3.7217811192223706	4.833939801124108	1.7210388680160575e-6	2.821510114431116e-4	4.799923575074215	0.012563014315929544	37	16	85866348	R		rs72529918	chr16:85863381-85863601	S_Shelf
cg16346032	-0.21974476862151593	-1.192055976755465	-4.833895058021279	1.721410744103496e-6	2.821510114431116e-4	4.799724195393318	-0.0314745657925381	37	1	180100912	R
cg23939096	-0.2241647764617286	-0.7792698854146206	-4.83267247587997	1.7316020801874715e-6	2.834331766054601e-4	4.7942769046432145	-0.03450795471263984	37	5	1555791	R	rs2963269		chr5:1553035-1553269	S_Shelf
cg11557901	-0.26308615246898287	-0.39880601535225296	-4.831432956583218	1.7419939421028123e-6	2.847446163394613e-4	4.788755441308962	-0.04342474601895602	37	9	128022358	F			chr9:128023933-128024596	N_Shore
cg09232358	0.19688763044555202	2.062931325547615	4.829882893082637	1.7550739184497901e-6	2.8649127488452155e-4	4.781852483321049	0.020053175549362257	37	14	23015657	F
cg11467506	-0.2521003146277785	-3.1290005044353273	-4.827738421715167	1.7733258287939849e-6	2.890762698458554e-4	4.772305780281868	-0.01473650564949179	37	7	38357047	F	rs11769443
cg13404688	-0.21973632265777943	-0.9950737909668235	-4.826372064581286	1.7850503302378275e-6	2.905916219232878e-4	4.766225097665113	-0.03306365994817695	37	10	89876324	F		rs35683344
cg19118951	-0.21952452946641854	-1.0407720425423925	-4.825883674069751	1.7892592251616139e-06	2.9088103914271386e-4	4.764052002883209	-0.031633507307800623	37	21	35575070	R			chr21:35574323-35574549	S_Shore
cg22581352	-0.1303306993209321	-0.8150613919534613	-4.823860734164954	1.8067947403918184e-6	2.9333324868027386e-4	4.755053078314728	-0.020344849047018	37	8	142219329	R			chr8:142219197-142219445	Island
cg19266276	-0.1794357793425625	-1.476494191582694	-4.82185098378531	1.824379816432802e-6	2.957868479618125e-4	4.746116259180844	-0.022548541412807932	37	13	42070600	R		rs60274649
cg26885400	-0.17601067231557188	-1.0440068197199386	-4.820823356679431	1.8334350248732407e-6	2.968527301706806e-4	4.741548000063175	-0.026735272114423836	37	13	27842278	R			chr13:27844658-27845525	N_Shelf
cg17952939	-0.18598506382381452	-0.6721629139164096	-4.819104085943924	1.8486817361806056e-6	2.989168474290295e-4	4.73390707823726	-0.0294212478730288	37	1	9154250	R
cg25738326	-0.11651609878085267	-2.403182489171415	-4.817886386918149	1.859554259760841e-6	3.002690773129611e-4	4.728496796979333	-0.010734479019764848	37	15	75463903	R	rs78561116
cg23730408	-0.16774194930715414	-2.3283277980213284	-4.8172828330854465	1.8649660445528095e-6	3.007370851251115e-4	4.725815650952748	-0.015273118304889144	37	18	46061606	R			chr18:46065061-46065263	N_Shelf
cg05398036	-0.1540847849382696	-0.49069883134085623	-4.816757307291227	1.8696905424102755e-6	3.0109315313657373e-4	4.723481377541106	-0.025392854441411705	37	1	186504948	F
cg05988548	-0.13799246625669803	-1.0011905711799411	-4.815978042582194	1.8767173928597924e-6	3.018185342613708e-4	4.720020480830855	-0.02090938482907545	37	7	38695932	R
cg19678968	-0.17906798802568008	-0.5396541475304883	-4.815398776135877	1.881957279324735e-6	3.022549696453197e-4	4.717448156589525	-0.029227773511925015	37	8	59185164	F
cg21832546	-0.245572689471297	-0.28604891073934796	-4.814749021033221	1.8878515568751847e-6	3.0264361073839465e-4	4.714563154695306	-0.04135047260527647	37	3	52934426	F		rs77153926	chr3:52931279-52931840	S_Shelf
cg21971799	-0.2120762203882518	-1.831170881297937	-4.814574710870528	1.8894358407847827e-6	3.0264361073839465e-4	4.713789254499351	-0.024047763953381568	37	11	60932010	R			chr11:60928560-60929262	S_Shelf
cg07820189	-0.16708527842376392	0.1613957738115475	-4.814022578928788	1.894462558703277e-6	3.0304309368177075e-4	4.711338075603783	-0.028354745256132685	37	1	183149515	R
cg27099293	-0.17047919173828716	0.1691203319280834	-4.8133718102856635	1.9004038252017364e-6	3.0358760813489744e-4	4.7084493327319334	-0.029009874257852397	37	10	71895572	F		rs73273569	chr10:71892092-71892802	S_Shelf
cg26501026	-0.17705285661596637	-1.4656690928380138	-4.812893792445173	1.9047793732030867e-6	3.037545237348188e-4	4.706327654249658	-0.02308505879986672	37	8	22561238	R			chr8:22560949-22561271	Island
cg17922998	-0.22214701986526575	-1.6649212433277567	-4.812378483478072	1.909507135555853e-6	3.037545237348188e-4	4.704040676310556	-0.027742614863180637	37	8	61863697	R
cg02849956	-0.19308484433440065	-1.738852864450053	-4.812319133467365	1.9100523745071618e-6	3.037545237348188e-4	4.70377729118479	-0.021766719490773245	37	19	4634827	R		rs73533782	chr19:4636207-4636567	N_Shore
cg03834031	-0.1919501629508895	-1.9642898996295766	-4.812150403806247	1.9116032859652872e-6	3.037545237348188e-4	4.70302851431829	-0.020408051935234456	37	22	46465717	F			chr22:46465976-46468528	N_Shore
cg03123320	-0.14502766686933216	-0.38628628422323197	-4.811312692068149	1.919321254815453e-6	3.044748002749477e-4	4.699311332184526	-0.024302871173018714	37	1	229394665	F
cg21514164	-0.21518616381158473	-1.0369366550905426	-4.811106502919684	1.9212255056963987e-6	3.044748002749477e-4	4.698396499352435	-0.03153226390537861	37	2	43188940	F		rs79925123
cg21597811	-0.17484374707117567	0.4282467636696155	-4.810760114069573	1.9244286621743776e-6	3.045790188974717e-4	4.696859700890184	-0.02915526831061266	37	8	123687197	R
cg07188863	-0.16244227697339308	-0.8340769622622013	-4.810475620086283	1.9270633060407442e-6	3.045931026345933e-4	4.695597582994586	-0.025301103238110967	37	11	110055425	F	rs7124163
cg13674369	0.19556256831069785	2.1547981936263936	4.81009629815327	1.9305815381875313e-6	3.0474662560318536e-4	4.6939148808412154	0.02120228958473047	37	5	969918	R		rs7448449
cg01723892	-0.23224748765370684	-1.2390132195061843	-4.809140334852171	1.9394756170642472e-6	3.0574721545846025e-4	4.6896746929148305	-0.032064134713727876	37	1	233004866	R
cg10585586	-0.1372224687343901	0.4831992598701961	-4.808338019516716	1.9469706377397696e-6	3.0652490887741964e-4	4.68611661051932	-0.022849487966955406	37	1	85362120	F			chr1:85358359-85359187	S_Shelf
cg23582982	-0.17784977492235465	-1.2468929860238362	-4.807899102837807	1.951082680615634e-6	3.067686529579787e-4	4.684170347792965	-0.024410747757184215	37	11	47416109	F			chr11:47416357-47416598	N_Shore
cg13565499	-0.2347692488966544	-1.6065582076927278	-4.807138423339912	1.9582290157198756e-6	3.074882128463445e-4	4.6807976976983445	-0.029063302441758865	37	9	139592589	F			chr9:139590437-139590761	S_Shore
cg16899991	-0.24127344957973473	-0.8071414044526859	-4.8051814353218365	1.9767303325465412e-6	3.099865501308765e-4	4.672123189128379	-0.037663099473269235	37	3	127868625	F		rs77223521	chr3:127872176-127872842	N_Shelf
cg08721026	-0.2034416175862095	-1.5825147371167827	-4.804667765401275	1.981614381289606e-6	3.1034571197652343e-4	4.669846843444854	-0.025446567442543838	37	1	31575349	F
cg01526217	-0.22395952143443176	-0.9466518976320907	-4.801015557641009	2.0166767327689056e-6	3.154240580774707e-4	4.65366841157812	-0.033922064328664236	37	3	12524194	R			chr3:12525749-12526346	N_Shore
cg06761824	-0.2053169182720881	0.7050109109466667	-4.800483940036063	2.0218299835416673e-6	3.1581723393045376e-4	4.651314412195732	-0.03156622582216384	37	1	186982870	F		rs58354755
cg17125472	-0.16892051366423372	0.12835147108876474	-4.799005223777613	2.03623074839803e-6	3.176519967500927e-4	4.644767926589499	-0.02905962463384737	37	11	69259831	F			chr11:69258149-69258544	S_Shore
cg26509250	-0.1767690497996537	-0.8434892620344197	-4.798522735011414	2.040950896028934e-6	3.1797377162975785e-4	4.642632282002389	-0.027973764629957543	37	2	134884342	F
cg03984055	-0.14374700060770151	-1.0298967467114566	-4.797485239299642	2.0511363477779087e-6	3.1866741278168976e-4	4.638040673720282	-0.021020692963960697	37	16	31117318	R			chr16:31117101-31117435	Island
cg21283832	-0.275591887839183	-0.7832722250155099	-4.797316424888443	2.0527982806703365e-6	3.1866741278168976e-4	4.637293644085113	-0.042518269500651296	37	X	152680754	F			chrX:152676702-152677389	S_Shelf
cg14830791	-0.1719846354227752	-1.4840426970332683	-4.7972337279467965	2.053612883182514e-6	3.1866741278168976e-4	4.636927706269055	-0.022678067203151353	37	6	1407935	F
cg07548791	-0.1938070450805618	-1.9608605882226722	-4.796985871007882	2.056056252026414e-6	3.1866741278168976e-4	4.635830962525746	-0.0201670183718424	37	16	86012053	R
cg01929435	0.13724746806284305	3.2981603179089767	4.795150152424424	2.074240084205417e-6	3.207908430673083e-4	4.627709701984075	0.008330918467279846	37	14	22320101	R		rs80038643
cg17207552	-0.1862795247584601	-1.5523231480092965	-4.795061837952575	2.075118782252671e-6	3.207908430673083e-4	4.6273190688353525	-0.023740419419534753	37	X	39767775	R
cg00486143	-0.1577831520551103	-1.3471153684625747	-4.794475055932616	2.080966167590199e-6	3.212796953348419e-4	4.6247237788027205	-0.021103347892661772	37	7	127774154	F			chr7:127775629-127776442	N_Shore
cg14210119	-0.18019667697135006	-0.21106241808362983	-4.793472418483086	2.090994363886184e-6	3.224119299326156e-4	4.620289869391706	-0.03017873237844526	37	2	182319707	F			chr2:182321761-182323029	N_Shelf
cg22481695	-0.253804380942705	-0.13922128080005514	-4.7919907683677785	2.1058988003857247e-6	3.2429215349260324e-4	4.6137392096050105	-0.042397154524845326	37	7	127035858	F			chr7:127031854-127033084	S_Shelf
cg06298740	-0.2217904284802612	-0.8409553815301357	-4.791129203547798	2.1146125666293447e-6	3.2520784955957844e-4	4.609930922485796	-0.03369611551737878	37	1	227125826	F			chr1:227127069-227128430	N_Shore
cg22452230	-0.1969559403130341	-0.8340396699187771	-4.790611310254857	2.1198671759303597e-6	3.2520784955957844e-4	4.607642034666182	-0.030442273744381132	37	15	69754698	F
cg11717194	-0.14470183502939782	-2.008920636466019	-4.790598331701602	2.11999901929321e-6	3.2520784955957844e-4	4.607584677409423	-0.015463309823168958	37	1	11990078	R			chr1:11985643-11986634	S_Shelf
cg23098195	-0.1587177628716463	-1.5708603050089025	-4.790224929311516	2.1237956318274735e-6	3.253731049160318e-4	4.605934528745361	-0.01997659788160938	37	5	141770115	F
cg17520654	-0.16714739571020165	-1.7845521573057854	-4.789617214233825	2.1299886488018753e-6	3.259046058905908e-4	4.603249152888817	-0.019024812044073774	37	12	13409474	F	rs78077170
cg01822050	-0.25461810739961466	-0.13941633122314182	-4.7882263175359805	2.1442283164064826e-6	3.2741708385719125e-4	4.597104227813552	-0.04213093506068882	37	20	304156	R			chr20:304826-308323	N_Shore
cg01074622	-0.13077308249029684	-1.263303402439592	-4.787950200723216	2.1470660185125425e-6	3.2741708385719125e-4	4.595884550265533	-0.018348709679402164	37	7	74569924	R			chr7:74572474-74573770	N_Shelf
cg05696678	-0.14729900531275453	-2.5912846527419773	-4.7878513441726644	2.148082863871019e-6	3.2741708385719125e-4	4.595447891697414	-0.012202995311837772	37	6	151183063	F			chr6:151186747-151188112	N_Shelf
cg11088672	-0.20290605226315694	-1.2935614889078675	-4.786810967357565	2.1588124103655374e-6	3.285558829954254e-4	4.590852953585627	-0.02789060286503159	37	4	142678613	R
cg20697025	-0.2607762685620827	-1.998334981043493	-4.786595013244313	2.1610460328068047e-06	3.285558829954254e-4	4.58989928372958	-0.027188516935194668	37	7	1553203	R
cg13135241	-0.18719243735225177	-0.9019293104812433	-4.7838930800048285	2.189181016331475e-6	3.324110240686468e-4	4.5779706859549085	-0.02877234731879097	37	12	104765292	R
cg04627863	-0.12162906168502963	0.8052698773817986	-4.781925822644939	2.209887415295319e-6	3.3512984666022244e-4	4.569289461665419	-0.019441245175746857	37	2	234741670	F	rs75551507
cg00699569	-0.23630606779505348	-1.27746676340606	-4.7809739301785426	2.219974145791257e-6	3.362333499901462e-4	4.565090076307853	-0.03262700800413709	37	1	157536296	R
cg08610901	-0.2097145776450149	-2.6033255343428796	-4.7805469597605486	2.2245129257654944e-6	3.3649484272274706e-4	4.563206696090908	-0.017208255300889264	37	7	3186766	F		rs77639791
cg14118997	-0.1728298675437474	-1.792866013096762	-4.777473442630567	2.257449665271903e-6	3.410459183700931e-4	4.549653880605823	-0.01970883933070977	37	14	39308881	R
cg21742790	-0.1347078281700818	-0.3047836531266993	-4.777120951269892	2.2612569435273056e-6	3.4119030997090686e-4	4.548100066387838	-0.022818331388799573	37	3	138581702	F	rs74752541
cg10827754	-0.3051618850079866	-Inf	-4.775747954065498	2.2770760203269776e-6	3.4314445841834195e-4	4.541747980313847	-0.0511834265512881	37	2	101038262	F			chr2:101033606-101034296	S_Shelf
cg13921420	-0.12405451585578055	0.14449428424231328	-4.775306086745962	2.2809574501751434e-6	3.432970073312657e-4	4.540101647314411	-0.021026044210980754	37	13	27551747	R
cg20558320	0.26997009313678166	2.698430149962783	4.774310476079934	2.2918349670038236e-6	3.4450080084414764e-4	4.535715008522183	0.02167070614283384	37	2	235210313	R
cg04839764	-0.12468268940560234	-1.5567032964031282	-4.773542875460023	2.300255441970647e-6	3.4527066618453506e-4	4.532333551705663	-0.016166015660850408	37	16	30817779	R			chr16:30816794-30817243	S_Shore
cg16005592	0.17177268600335505	2.072818925649101	4.773318008181245	2.3027278408656687e-6	3.4527066618453506e-4	4.531343054527052	0.017572405715322925	37	5	964654	F
cg07052737	-0.20859947427846295	-0.36004860147679024	-4.772502383259866	2.311717061738937e-6	3.461846932054909e-4	4.527750743766318	-0.03421029772081763	37	2	26224428	R
cg14028598	-0.23225346877852843	0.06728553332714636	-4.771612832433985	2.321559551789718e-6	3.470255574901274e-4	4.523833480409478	-0.039697942098055716	37	1	171714300	F		rs12045870	chr1:171710845-171711607	S_Shelf
cg13209762	-0.1742293376225863	-1.8261736138681963	-4.771465956766084	2.323188542161611e-6	3.470255574901274e-4	4.523186757200356	-0.01971013681098399	37	1	53882937	F
cg24500630	-0.1877845202754166	-1.101828326690866	-4.771209730257709	2.3260329715097297e-6	3.470255574901274e-4	4.522058584035109	-0.027075400534331162	37	11	110436181	F
cg23592421	-0.18813959680848225	-0.9457550064223155	-4.770426510803675	2.3347484725046164e-6	3.473257776280783e-4	4.5186103905402595	-0.028218178695753493	37	14	105147461	F		rs79485812	chr14:105144247-105144503	S_Shelf
cg12847502	-0.11516039722644672	-0.404674961676478	-4.770348507991865	2.3356181906640156e-6	3.473257776280783e-4	4.518267004735745	-0.01895815046110444	37	2	43437911	R
cg21328643	0.19392777642845038	1.9357858689005825	4.770246711157381	2.33675367725239e-6	3.473257776280783e-4	4.517818880101049	0.021088908373939286	37	3	37258149	R
cg03211593	-0.1530078287311334	-1.3788289808183896	-4.76997959852538	2.339735696044876e-6	3.4733753784511347e-4	4.5166430528676225	-0.020478586428441248	37	11	44731693	F
cg02243157	-0.26322746746846776	0.36590432213834423	-4.769521814773568	2.344854869212679e-6	3.4766613979062634e-4	4.514628034143786	-0.04413464277107915	37	2	64047802	R
cg24504014	-0.18558847843579057	-0.153203375498527	-4.768008034153799	2.3618596295027634e-6	3.497539955312681e-4	4.507966120140337	-0.03164528643239117	37	11	110297121	F			chr11:110300574-110301334	N_Shelf
cg15850018	-0.19795290498967066	1.2891322039486948	-4.767594033008198	2.3665308638177412e-6	3.500125474876643e-4	4.506144504232775	-0.02797180200974181	37	2	109196959	R		rs74392800
cg22222999	-0.20713527310797586	-2.3837026911580286	-4.764081583656193	2.406521734847441e-6	3.55487825454279e-4	4.490695493452663	-0.01962185742605163	37	1	234894712	F
cg21995686	-0.13421234596173282	-1.948885312914472	-4.7633581231745055	2.414839075851393e-6	3.562766030872637e-4	4.487514756933192	-0.015250016802967142	37	4	153917484	R
cg24998197	0.1390195944639907	2.025043447747258	4.7616937246371895	2.434079196050584e-6	3.586729605490696e-4	4.480198819557089	0.015058356306951848	37	8	60197574	F	rs72653660
cg06927812	-0.21612534560847113	-0.3488263707424615	-4.760856765250831	2.4438099514641186e-6	3.5966389706344986e-4	4.476520817098099	-0.035690403178288754	37	13	41718870	R
cg03421236	-0.2258969824628565	-2.558507039515793	-4.7584751973072175	2.471704103589166e-6	3.633222842784409e-4	4.466058318227584	-0.01862717547800463	37	16	49486155	R
cg26476925	-0.1643127252094284	-1.0510094086622712	-4.754910374740727	2.514030535181579e-6	3.690905295650875e-4	4.45040665590584	-0.0242477612112183	37	19	45245446	F		rs7248877
cg25145679	-0.18883948651226157	-0.6769188608771868	-4.753014982414554	2.5368183884082316e-6	3.7197964927674227e-4	4.442089170525141	-0.030424050543998882	37	2	196935942	F	rs12999766		chr2:196933310-196933665	S_Shelf
cg13679804	-0.25860018433398324	-0.9570777187864886	-4.752495697858253	2.5430962336341804e-6	3.7244375831921295e-4	4.439810944863509	-0.03916878772789767	37	3	59734950	F
cg25105688	-0.21748000896435427	-0.6461465216618953	-4.748966416527414	2.5861610039174286e-6	3.777834989807896e-4	4.424333217205782	-0.034902129656922964	37	1	78452127	R
cg09734761	-0.1723655461376636	-0.2834314972844598	-4.748740138936038	2.588945882856359e-6	3.777834989807896e-4	4.423341233999065	-0.028990939438310326	37	16	85569506	F	rs77986207
cg00733328	-0.18700946958138598	-1.5466080413937129	-4.748343717043534	2.5938317464726764e-6	3.777834989807896e-4	4.421603456484211	-0.023300546236285635	37	14	101001145	F	rs74081539		chr14:101004067-101005681	N_Shelf
cg10659811	-0.15425704170536414	-0.37908233786446943	-4.748256987669804	2.5949018604605508e-6	3.777834989807896e-4	4.421223282494467	-0.025908553723744676	37	12	54833402	F	rs78849275
cg13910493	-0.1265955504488394	-1.2943920760731515	-4.7482212071184335	2.595343464064195e-6	3.777834989807896e-4	4.42106644205234	-0.01772820335138442	37	12	53628120	F			chr12:53625629-53625993	S_Shelf
cg02756683	-0.22908787269418496	-0.83345907231483	-4.7462778110317405	2.619437802194668e-6	3.8082742637690934e-4	4.412549396600318	-0.03575347493114783	37	10	99449502	R			chr10:99446696-99447400	S_Shelf
cg02059927	-0.22609126101030852	-0.7218500681561121	-4.745757074009605	2.6259304069278934e-6	3.810672433065408e-4	4.410267782202733	-0.03554825895231167	37	2	74936232	F
cg13152690	0.19133955590605334	0.9945364891064666	4.745634820256817	2.627456922808613e-6	3.810672433065408e-4	4.409732159607215	0.028554333674893906	37	14	91695017	F
cg11204139	-0.2069394243497337	0.12981419123744423	-4.745379774629629	2.6306442877911128e-6	3.8106761540288405e-4	4.408614785335634	-0.035124782182288095	37	17	3907470	R			chr17:3907378-3907703	Island
cg00277714	-0.1433889698068252	-0.02224927329291894	-4.744768430617211	2.6382995526061277e-6	3.817144112072894e-4	4.40593666601123	-0.024167976768771637	37	13	30459305	F
cg05260077	-0.2302001385884075	-1.1140056665136329	-4.744213137431113	2.645271522554705e-6	3.820838519534941e-4	4.403504364466683	-0.03279896194095561	37	21	37531890	R		rs13049218	chr21:37528205-37529561	S_Shelf
cg10821261	-0.1788833396764251	-1.1932908531225024	-4.744056641343466	2.6472396054344816e-6	3.820838519534941e-4	4.402818925892551	-0.025239997795975244	37	12	54822725	F
cg22084410	-0.18689452259559203	-0.9174364431178047	-4.742595395241206	2.665684252041731e-6	3.838155628352642e-4	4.396419806761588	-0.028168455449740892	37	3	51987688	F			chr3:51989763-51990639	N_Shelf
cg24807547	-0.1934676645417177	-0.8626372463529335	-4.742515447560912	2.666696955133631e-6	3.838155628352642e-4	4.396069750632296	-0.029649984583329236	37	6	37504484	R			chr6:37503538-37504291	S_Shore
cg09455513	-0.19255303860127215	-1.0314295233269382	-4.742344710596319	2.6688609323616807e-6	3.838155628352642e-4	4.395322185908065	-0.028701560314813912	37	10	3792283	F
cg05061769	-0.21278923999547272	-0.6727763293928785	-4.741555903266169	2.6788804948895803e-6	3.841168801766095e-4	4.391868747631794	-0.03404284429047366	37	15	59700360	F
cg01309342	-0.1417739863133818	-0.308436618821189	-4.741436368256794	2.6804020030725784e-6	3.841168801766095e-4	4.391345463514541	-0.023746737939680296	37	3	174129495	R
cg07960083	0.18902216012994177	2.4137169039899837	4.741196500384419	2.6834576837819623e-6	3.841168801766095e-4	4.390295439213442	0.01774561965297594	37	15	93356834	R			chr15:93352340-93353082	S_Shelf
cg07675647	-0.13689607757999722	-1.534476495797853	-4.741169858860124	2.68379727733465e-6	3.841168801766095e-4	4.3901788186621955	-0.017839714528455564	37	12	125359265	F
cg05590619	-0.14753369166964347	-3.237863801765929	-4.7398696441507076	2.7004211725808805e-6	3.8603440160292414e-4	4.384487995414662	-0.008651340331069984	37	3	42056814	F			chr3:42054781-42055929	S_Shore
cg09037630	-0.20093659836704347	-2.496371435300404	-4.738606653581841	2.716663975404337e-6	3.8789293315641974e-4	4.378961473113704	-0.018073273792822475	37	6	31528239	R
cg07013698	-0.16033950382440842	-1.183404389195677	-4.737913253512644	2.725621438373568e-6	3.887080528537237e-4	4.375927909612126	-0.02309279518216395	37	17	80174780	F			chr17:80170322-80171302	S_Shelf
cg20852250	-0.19402884451459057	-1.441526393613527	-4.737196256332437	2.73491361467478e-6	3.8956890931317475e-4	4.372791541061951	-0.02553658378928425	37	3	72149422	R
cg26854588	0.21526198595187251	1.9857447451078845	4.736881008116647	2.739008824383725e-6	3.896883280085155e-4	4.371412685811127	0.021898172027780993	37	17	38440015	F		rs78677234	chr17:38443815-38444152	N_Shelf
cg20997993	-0.2628664551434279	1.6054296828031778	-4.735860993981605	2.752299713949413e-6	3.9071934032576755e-4	4.3669518543050545	-0.029724441046818817	37	17	42281464	R			chr17:42276906-42278143	S_Shelf
cg26814703	-0.18957530707538517	-1.3330814305386007	-4.73582372953766	2.7527864464833186e-6	3.9071934032576755e-4	4.36678890234023	-0.025486843535772963	37	13	31019673	R			chr13:31019860-31020137	N_Shore
cg03185794	0.13539407593667224	0.45073095139582187	4.735276682384614	2.759941285629116e-6	3.911502855410052e-4	4.364396881125507	0.02249442347591457	37	13	101237439	R			chr13:101240689-101241226	N_Shelf
cg19982684	-0.1987747820113015	-0.8671027219658544	-4.735038335313587	2.7630642240064066e-6	3.911502855410052e-4	4.363354763136056	-0.030930543005727895	37	3	128403035	F			chr3:128399481-128400155	S_Shelf
cg05964640	-0.22918216843752415	-3.477852452663553	-4.734614538389403	2.7686254146677734e-6	3.911502855410052e-4	4.361501927527301	-0.010142786118955138	37	16	84390897	R
cg00777445	-0.20520339749202887	-0.08845703769975113	-4.734593717833673	2.7688989056031777e-6	3.911502855410052e-4	4.361410904219647	-0.03527480174061809	37	17	48970357	R
cg27515052	0.18128772886723388	-Inf	4.734539264566778	2.7729142661413622e-06	3.912555869956914e-4	4.360330070448198	0.006088499122810176	37	8	8513104	R
cg05389236	-0.1825988671268708	-0.2776821317032876	-4.733866340920541	2.778469785886296e-6	3.915776994356503e-4	4.358231189325928	-0.03054847017665152	37	6	36635087	R
cg16090599	-0.13986444345341598	-1.2334718675159968	-4.73302461251783	2.7895850408785365e-6	3.9268168154258667e-4	4.354552150982189	-0.019628285739638707	37	11	45105153	F
cg12669088	0.17706320991262636	1.6915518165263281	4.732253323729814	2.79980767239456e-6	3.936575647677484e-4	4.351181520497799	0.02127093222656562	37	12	25541364	F			chr12:25538794-25539424	S_Shore
cg10686304	-0.16455036660397326	-1.0651427953291075	-4.7278399468183965	2.8589991392666684e-6	4.015081748961683e-4	4.331904237770069	-0.023498460518794895	37	8	22561205	R			chr8:22560949-22561271	Island
cg01612883	-0.13299182368337426	-0.9909485113412364	-4.7267176639781665	2.874241921216724e-6	4.031756088598165e-4	4.327004838903783	-0.0201513947596908	37	12	125023115	F			chr12:125023589-125023809	N_Shore
cg17159187	-0.1872759935593401	-0.6793998895391562	-4.725886838438545	2.8855764755538747e-6	4.042915649332227e-4	4.323378506596144	-0.029639097443504736	37	8	144420118	R			chr8:144416712-144417054	S_Shelf
cg05382185	0.16594775854719668	2.560428052909053	4.725597696290944	2.8895311797821762e-6	4.043721458752011e-4	4.322116615941897	0.014045327819998232	37	6	53226286	F	rs9463906		chr6:53223890-53224666	S_Shore
cg12835012	-0.23141089676810145	-1.5733520145361897	-4.724680415737504	2.9021117026058374e-6	4.05658258691815e-4	4.3181138389118106	-0.028830985401966824	37	4	183795785	R	rs35892209
cg07530172	-0.20390407623172413	-1.3602977588736649	-4.72422087141633	2.9084341573339865e-6	4.060676356981635e-4	4.316108774728597	-0.027662815770153282	37	11	95431373	F	rs75652585
cg20386303	0.15681411280059931	1.5192597927197866	4.723177478469259	2.9228384896915655e-6	4.0760311301698746e-4	4.311556954723234	0.020422605283307194	37	2	238350541	F
cg10643916	-0.1512502436158366	-0.7852895033891201	-4.722053373158457	2.9384338655645043e-6	4.0930091837313625e-4	4.30665406294026	-0.023364143076422816	37	15	69754609	R
cg27597392	-0.1360654392800953	-2.0496149239092136	-4.719684090582321	2.9715668911748144e-6	4.134347926312197e-4	4.296323736654137	-0.014887621552639368	37	12	12753718	R
cg26581503	-0.2079941434661099	-2.076757383900237	-4.718767405947044	2.984482359304852e-6	4.1443975114133534e-4	4.2923281758907494	-0.020518004936257828	37	22	42304580	F			chr22:42305617-42307254	N_Shore
cg16597391	-0.23678703619460828	-2.3697781572013366	-4.718535324102951	2.9877607915932053e-6	4.1443975114133534e-4	4.291316712403078	-0.02042871186947079	37	14	102172115	R			chr14:102172003-102172705	Island
cg05168229	-0.16695502668782858	-1.934044796987831	-4.718434850924908	2.989181169014913e-6	4.1443975114133534e-4	4.290878842524568	-0.018046841251306872	37	13	45390049	R
cg00534022	-0.17545885769191605	-0.5599077160122232	-4.716706292048906	3.0137195478994494e-6	4.173583001681307e-4	4.283346995678628	-0.02862735821698653	37	2	8686087	R
cg20045394	-0.1727277000744385	-2.353147984714857	-4.714763987631555	3.0415233983389406e-6	4.207218007607525e-4	4.2748868322583595	-0.015986611966070874	37	17	36184576	R
cg25416319	-0.2269130804760549	-0.5051709171391869	-4.713662246771934	3.0574041760854843e-6	4.2243016683254084e-4	4.27008936941269	-0.03642789105752342	37	17	37080373	R
cg04764812	-0.19998745935806705	-1.2391954390220845	-4.7130673473200595	3.0660123371709466e-6	4.231309206080486e-4	4.26749934624035	-0.02823300647743926	37	10	76582315	F			chr10:76584625-76586746	N_Shelf
cg11596902	-0.2173585063066591	-0.7111177958353782	-4.712718996731066	3.0710637664473848e-6	4.233397716393577e-4	4.265982866722898	-0.03414050851949341	37	11	123324834	R
cg25527770	-0.19179085025912412	-1.5329394689346745	-4.711309017900908	3.091591747606767e-6	4.2558651512231426e-4	4.259845842142309	-0.024600572366444085	37	19	1444892	F			chr19:1444918-1447214	N_Shore
cg25430838	-0.2571561548808138	-1.1068976048402912	-4.710558311271409	3.102575109880315e-6	4.2558651512231426e-4	4.256579033685372	-0.0378055521472232	37	10	89823823	R
cg06168950	-0.25282433799055826	-Inf	-4.71045286365891	3.105325827724083e-6	4.2558651512231426e-4	4.255853150915248	-0.043087252119177244	37	3	154737057	F
cg10593922	-0.24801281853730572	-0.8211825123862067	-4.7102364371134815	3.1072958395968996e-6	4.2558651512231426e-4	4.2551784988166395	-0.037607484901425736	37	10	30711382	F	rs12268358
cg10690440	-0.2834773804720948	-0.8034126682584596	-4.7101140921140425	3.1090920095200864e-6	4.2558651512231426e-4	4.2546461759166005	-0.0436158083523841	37	17	55901064	F
cg10621597	-0.125648110296936	NaN	-4.710253999327837	3.1143427128062863e-6	4.2558651512231426e-4	4.253786839695309	-0.01566014481760264	37	4	140481801	F			chr4:140476381-140478628	S_Shelf
cg12481212	-0.20798145493856146	-0.9298635651809956	-4.70961955418169	3.1163625949778262e-6	4.2558651512231426e-4	4.252494572120548	-0.031006109830655548	37	6	44020245	R
cg14343017	0.2393649185935618	2.7239378298338845	4.709476763082428	3.118464918052989e-6	4.2558651512231426e-4	4.251873364570607	0.017333940698462946	37	7	1632867	F
cg10794973	-0.13434620283807286	-2.5322134128890905	-4.709415025963027	3.119374300156033e-6	4.2558651512231426e-4	4.251604784829072	-0.011470833241866318	37	6	43692678	F
cg16959758	-0.14558521667759194	-1.1750162192409594	-4.709168769022945	3.1230041804900716e-6	4.255964649248269e-4	4.250533506625568	-0.020566485099415777	37	20	36796513	R			chr20:36793549-36793867	S_Shelf
cg22250531	-0.21954595972687674	-1.7667686317637938	-4.708402990644023	3.134317894614425e-6	4.25936054533516e-4	4.247202512685274	-0.025710711987008555	37	12	2030200	F
cg04874782	-0.25075966868677857	-1.8742337192024023	-4.7079250465218925	3.1413990730545223e-6	4.25936054533516e-4	4.245123797649074	-0.0258870689873881	37	2	241900108	R
cg04482628	-0.19658319140732378	-0.6082754966812225	-4.707782560332847	3.1435131114142583e-6	4.25936054533516e-4	4.244504122319442	-0.03128954068832451	37	1	36581751	F	rs274133
cg00299820	-0.14016521760438838	-2.3463576245130175	-4.707780467379373	3.1435441743294653e-6	4.25936054533516e-4	4.244495020151269	-0.012915690508350175	37	1	11943154	R
cg15033511	-0.2044584559243267	0.5296462313312245	-4.707727102102142	3.1443363036482726e-6	4.25936054533516e-4	4.244262938025249	-0.033557186600648437	37	17	54994023	F			chr17:54990832-54991771	S_Shelf
cg21185109	-0.1950018306152369	-0.9187014233458353	-4.707557517429007	3.1468548140242384e-6	4.25936054533516e-4	4.243525441401604	-0.029175856010408008	37	17	7774912	R
cg20907456	-0.16200547579477886	-1.4708169410594276	-4.704923691060397	3.1862198248402956e-06	4.307769203184079e-4	4.23207449791716	-0.020671926099755378	37	11	57405372	F
cg08243626	-0.2241449075950076	-0.9381812619012317	-4.703843795190434	3.2024963951249996e-6	4.324888246834046e-4	4.227381202404627	-0.0332727232237649	37	10	6442501	R
cg12311377	-0.1837824654814592	-0.5933474774769529	-4.70151437972243	3.237878866229706e-6	4.3677416246010913e-4	4.217260800496205	-0.030353826734836997	37	2	69091224	R		rs35312633
cg26261361	-0.16214563389771763	-2.3137334058777963	-4.70112989105211	3.2437550539363217e-6	4.3707407625404146e-4	4.215590791869965	-0.015005989259768399	37	17	33673708	R
cg18655369	-0.19249010567140623	-1.0274960180137047	-4.699312467091296	3.2716700463057843e-6	4.400007080331047e-4	4.207698601268366	-0.028363069891017778	37	19	1177575	R			chr19:1173240-1174343	S_Shelf
cg08398132	-0.19128890511405822	-0.08439814044551171	-4.699237284171696	3.2728297909726806e-6	4.400007080331047e-4	4.207372178972508	-0.03264864298873743	37	2	8557381	R
cg00103299	0.16243957379094853	1.839437820673194	4.698684108716468	3.2813750394046795e-6	4.4065441774954965e-4	4.204970600749191	0.01895511192026078	37	15	93362247	R
cg19223064	-0.2596156806653358	-0.7621789176431037	-4.697110965889916	3.3057937848532884e-6	4.434359169789974e-4	4.198142320972617	-0.04009569403508545	37	10	30351259	R			chr10:30347599-30348416	S_Shelf
cg08446539	0.1932348115568565	1.8212073065592465	4.694903439696478	3.34035441076568e-6	4.47175731632821e-4	4.188564036661281	0.022659382263662153	37	12	25541565	F			chr12:25538132-25538344	S_Shelf
cg11697194	0.20819273318299025	1.5449215617242429	4.69485297454632	3.341148531405593e-6	4.47175731632821e-4	4.188345120884617	0.026056298497399766	37	5	964196	F
cg23542902	-0.18354422068230436	-1.1860338303904534	-4.694538795523807	3.346096543379122e-6	4.4733759062390917e-4	4.186982273860024	-0.025989874184550676	37	3	193807749	R
cg17756730	0.17669311526288	0.9935494268402798	4.69388902647089	3.356352132873097e-6	4.482078631724686e-4	4.184163970106803	0.026467031737218205	37	1	172608644	F
cg23237276	0.16096360300577395	1.2800273401604172	4.69239054826046	3.3801186157802295e-6	4.5087843100929324e-4	4.177665853754829	0.022533256113591138	37	14	101827449	F			chr14:101831291-101831695	N_Shelf
cg13519902	-0.16712801445132053	-2.519321061394274	-4.692056740977513	3.385434931320595e-6	4.509186714005861e-4	4.176218566937739	-0.014084032020680565	37	3	50639079	F
cg23581252	-0.18394635164370016	-0.4887820297583091	-4.691898529864808	3.3879574565333375e-6	4.509186714005861e-4	4.175532644882639	-0.030326957519053344	37	6	32897912	F
cg07756788	0.16851352121449947	2.4378301166253875	4.69010101789769	3.4167442679875523e-6	4.5424476128138507e-4	4.16774105611607	0.015066091742366394	37	13	30532829	R
cg23926598	-0.20737506949989518	0.07086368476971758	-4.6898017004850026	3.4215605622834857e-6	4.5438020465964887e-4	4.166443886954506	-0.03523964086018705	37	2	47406858	R			chr2:47402809-47404105	S_Shelf
cg01924952	-0.2279176273707142	-3.604289468951661	-4.688850900807164	3.436903146931403e-6	4.5591167997409784e-4	4.162323858375843	-0.00996017223167614	37	2	8627933	F
cg15409616	0.1555157164622638	1.892896687906055	4.6881116217356675	3.4488782143535084e-6	4.567010011023401e-4	4.159120928965945	0.017979351478334404	37	14	106936446	R			chr14:106936174-106936522	Island
cg20062681	-0.17112561440060226	-Inf	-4.68769134448572	3.4570212026958004e-6	4.567010011023401e-4	4.157044770870126	-0.029097558119112632	37	11	94988642	R
cg13819552	-0.16626385573166902	-0.7674218339170769	-4.687546975525578	3.4580515347176344e-6	4.567010011023401e-4	4.15667491111211	-0.026207475660312396	37	9	95799870	F
cg26780125	-0.21368347797342235	-1.0684926157360932	-4.687542698485168	3.458121109540335e-6	4.567010011023401e-4	4.156656384234503	-0.03155116186737367	37	8	125388806	R			chr8:125383817-125385437	S_Shelf
cg25919177	-0.2791581175215097	-0.24060697047834334	-4.687054419576242	3.4660728190334768e-6	4.5724646630980546e-4	4.154541406597516	-0.04552783795078291	37	19	3355151	R			chr19:3358495-3361248	N_Shelf
cg15916554	-0.184962189051467	-2.148786172077265	-4.686536881058613	3.4745202157230698e-6	4.578560493961418e-4	4.152299913140612	-0.018053525827826128	37	15	31508820	F			chr15:31507806-31508352	S_Shore
cg06885823	-0.2066996458457362	-0.6502181563443657	-4.6855213336417885	3.4911538025977296e-6	4.584307433618625e-4	4.147902174383213	-0.0331114587480793	37	5	82675005	R
cg06120235	-0.16761045111927597	0.7760353518724602	-4.685378253936281	3.493503439767053e-6	4.584307433618625e-4	4.147282651016591	-0.026612338991633733	37	8	29211949	R			chr8:29210483-29210801	S_Shore
cg17657737	-0.12585128192855088	-1.8906214730139348	-4.685336938126625	3.4941822056977346e-6	4.584307433618625e-4	4.147103760205762	-0.01449339964675267	37	3	45224950	F		rs57263685
cg06080874	-0.18702122815676636	-1.054269595250922	-4.685283139067247	3.4950662454963906e-6	4.584307433618625e-4	4.1468708211142085	-0.026716764734384058	37	18	46501625	R			chr18:46501624-46502976	Island
cg27051231	-0.22255167944185728	-0.8001114507855555	-4.685102372885716	3.4980382165728983e-6	4.584307433618625e-4	4.146088158042963	-0.03464443068360373	37	2	232213012	F
cg05492071	-0.1893859555581299	-0.2751642271450509	-4.684055090510212	3.515304423103185e-6	4.5973605271088284e-4	4.1415542896997914	-0.03152745900728238	37	2	202650064	R			chr2:202645387-202646155	S_Shelf
cg00192026	-0.16903593780168147	0.6847837116154865	-4.683924792479598	3.5174583268857674e-6	4.5973605271088284e-4	4.14099027221834	-0.027264736993606098	37	4	174411279	R
cg24159721	-0.1378303557645857	-1.8161680224756573	-4.683799833869245	3.5195251586531665e-6	4.5973605271088284e-4	4.140449380944497	-0.01530068800159029	37	1	565170	R
cg06684088	-0.2708041725158905	-1.0096324093328197	-4.682636555199122	3.538822047060418e-6	4.617526014993164e-4	4.135414694708273	-0.03978910952341469	37	7	119131	R		rs34004444	chr7:120519-120758	N_Shore
cg25117875	-0.26635570058478664	-0.5641713164393058	-4.680166966813352	3.580126199969217e-6	4.6618717320792447e-4	4.124730109484369	-0.0416193764084804	37	12	14413581	R
cg08900384	-0.16007037558521753	-1.0985011532060032	-4.680138767059658	3.5806005096286112e-6	4.6618717320792447e-4	4.1246081343179695	-0.023265741073914104	37	11	72546168	F
cg05552543	0.114415111425053	0.5892327473053658	4.679571124951407	3.5901609003947334e-6	4.6692383918916374e-4	4.1221530004264	0.01874971796155145	37	16	75322715	R
cg01902066	-0.17382794216212782	-1.9619058278456225	-4.679137798053566	3.5974756269287964e-6	4.6736715929781143e-4	4.120278984243169	-0.017944003101707906	37	16	50727242	F
cg02598079	-0.1574256624330117	-1.841916237651989	-4.6777475770426475	3.6210399330944523e-6	4.699182972609733e-4	4.114267753614768	-0.017981120410310136	37	2	64834106	R			chr2:64836206-64836765	N_Shelf
cg08772302	-0.1523609924282474	-1.3888181275980647	-4.676601532222521	3.6405769444432394e-6	4.7194183375571234e-4	4.109313566253857	-0.02100010439812433	37	8	37826337	F			chr8:37822486-37824008	S_Shelf
cg04605590	-0.17857878809576455	-3.039989621098063	-4.676329461348044	3.6452298886418005e-6	4.720336002551609e-4	4.108137607541614	-0.0121584133215593	37	5	148185121	R
cg00674004	-0.17266626732958673	-0.27325360040948465	-4.675495682097027	3.6595247731710255e-6	4.7337238719941577e-4	4.104534197513865	-0.02909723360808597	37	10	101280750	F			chr10:101281181-101282116	N_Shore
cg23648239	-0.22340263913921843	-0.6400082276148863	-4.674993732712476	3.6681565058544796e-6	4.73736762606045e-4	4.102365169119792	-0.03578819871119415	37	14	52701606	R
cg19383974	-0.15299388930992697	-1.1025685712740856	-4.67487156886806	3.670260245844647e-6	4.73736762606045e-4	4.101837306107879	-0.02228180417803005	37	1	33463643	F
cg15276331	-0.11374598922009682	-1.0067868396396522	-4.67421186991678	3.6816407419411742e-6	4.7449035054588344e-4	4.098987004660535	-0.017388105474168136	37	15	85799857	F		rs1960214	chr15:85798738-85798964	S_Shore
cg06771839	0.18015857208741037	2.600102352204716	4.6740736301593255	3.6840298169451888e-6	4.7449035054588344e-4	4.098389771752923	0.014282268815125732	37	14	22981235	F
cg10919111	-0.19369851690641735	0.028332661621498736	-4.67297110312348	3.7031372205493056e-6	4.7566849972863656e-4	4.093627142497801	-0.03321350156681263	37	10	74075783	F			chr10:74079336-74079861	N_Shelf
cg24082677	-0.1414617526269133	-1.5080999778617838	-4.672871315351496	3.704871290914555e-6	4.7566849972863656e-4	4.093196136556171	-0.01748208641904314	37	5	38105272	F
cg07702424	-0.2085620498610984	0.1905369149053442	-4.672857957269857	3.7051034813215766e-6	4.7566849972863656e-4	4.093138440627427	-0.03566571525672668	37	11	12306515	F
cg11358405	-0.24569749572418398	-1.8637018240993553	-4.672609252924519	3.709429019818921e-6	4.7571339879889983e-4	4.092064270177263	-0.02647069772318808	37	15	91382972	F	rs7402445
cg08952844	-0.1919396130772505	0.11838057450692886	-4.669525730473967	3.76346331896695e-6	4.810093113202368e-4	4.078750719563415	-0.032488035526167525	37	2	88313351	F			chr2:88316233-88316859	N_Shelf
cg16463452	-0.1930775085363829	-0.47174881628669363	-4.669262448847231	3.7681118432935798e-6	4.810093113202368e-4	4.077614339513414	-0.031240735893050375	37	13	29195249	F
cg23478547	-0.3395273499157385	0.1421336492494635	-4.669114343042611	3.7707292376524435e-6	4.810093113202368e-4	4.076975109060805	-0.05316511414389202	37	11	69259265	R			chr11:69258149-69258544	S_Shore
cg11717881	-0.16605874205844162	-2.056918542918378	-4.669098003165412	3.771018110530743e-6	4.810093113202368e-4	4.076904586658084	-0.01764789673713113	37	1	44513921	F	rs41270409
cg17748520	-0.17607494928636536	-2.898924596723934	-4.668921822941478	3.7741341541000363e-6	4.810093113202368e-4	4.0761442127611085	-0.012650516709076923	37	1	226298746	R			chr1:226297287-226298586	S_Shore
cg08241318	-0.19823270525470116	-0.8692415674410273	-4.668881656510185	3.7748449113236918e-6	4.810093113202368e-4	4.075970862701673	-0.030389453442979664	37	2	64885581	R			chr2:64880319-64881868	S_Shelf
cg17661220	-0.16364030820089082	-1.0755313773992294	-4.668557232639128	3.78059040818519e-6	4.8122893991507914e-4	4.074570766471248	-0.02351169053528679	37	20	3693179	F
cg04213390	-0.22245392016701027	-0.5033008502074026	-4.668221149203968	3.7865512570853055e-6	4.8147548460443246e-4	4.0731204465453255	-0.03646039466561701	37	2	85743934	F
cg10680621	-0.2274753230614952	-1.4271892778004498	-4.666960123270355	3.8089977199071254e-6	4.8381549382412673e-4	4.067679529604777	-0.029618191894899504	37	5	139069449	R
cg27598107	-0.26683788562312116	-0.8551944579421868	-4.66613079028513	3.823829628325055e-6	4.8499033345086656e-4	4.064101967565612	-0.04183091747966666	37	2	102759782	R			chr2:102758806-102759577	S_Shore
cg13413719	-0.2257508839471758	-1.622987355201792	-4.665989962690141	3.826353715588691e-6	4.8499033345086656e-4	4.063494526299624	-0.028016493925666935	37	6	3592887	R		rs60360399
cg04502852	-0.1750828424543419	-0.5985894060985418	-4.665548823384861	3.834270731051485e-6	4.8547953599129343e-4	4.06159183967926	-0.027943029975975198	37	8	131450313	F
cg20072528	-0.18849174000642677	0.6984560898985335	-4.665207757690916	3.840402539413199e-6	4.8574190765948006e-4	4.060120896435429	-0.030492335208185728	37	14	93156816	F			chr14:93153278-93154759	S_Shelf
cg26514623	-0.19770568486039924	-0.008347624972415882	-4.664723560706545	3.84912380511279e-6	4.863308991862255e-4	4.058032829234718	-0.03350012132382352	37	6	13295561	F
cg09167414	-0.11511211229223939	0.734333841647366	-4.6643730789815425	3.855448488297135e-6	4.8661616299760423e-4	4.056521525088203	-0.018845490161032208	37	1	16076206	F			chr1:16073318-16073521	S_Shelf
cg16137928	-0.18195075351340373	-0.6057827740834021	-4.663629226663211	3.868904923100473e-6	4.878000124961199e-4	4.053314324299845	-0.029235918695986185	37	6	30720491	F	rs34961063
cg12192749	-0.23148457672203238	-0.7703129838988405	-4.662636874259457	3.8869270613626485e-6	4.895564176275407e-4	4.0490364239075936	-0.035099884857534513	37	7	17029795	F
cg08543028	-0.23926915817083927	-1.4967533384278247	-4.661860616597218	3.901080907761547e-6	4.908224319405727e-4	4.045690665756301	-0.031173961811880313	37	12	31902503	F
cg09854615	-0.17113649201290237	0.577465094509727	-4.660837896951492	3.919804234519365e-6	4.923387821840265e-4	4.041283414381556	-0.02796302720094046	37	11	69259788	F	rs4980631		chr11:69258149-69258544	S_Shore
cg13162127	-0.23103038715713198	-0.7261146407965607	-4.660564811966539	3.924818297292712e-6	4.923387821840265e-4	4.040106748209213	-0.03643570960785236	37	8	96000155	R
cg15481493	-0.1643984474486216	-0.008515399453638313	-4.6605289504153635	3.925477202249534e-6	4.923387821840265e-4	4.039952233006084	-0.02752074798800508	37	11	35133274	R
cg09714919	-0.1688640793083439	-0.8301433531360757	-4.659665511736002	3.941373788262715e-6	4.938149282860841e-4	4.036232301619898	-0.02601283188450426	37	16	85981947	F			chr16:85981652-85981965	Island
cg02381853	-0.15784208063641453	0.0075276765058814804	-4.658799353161856	3.957382594747793e-6	4.953020316179528e-4	4.032501292044899	-0.026696682977077613	37	5	33321127	R
cg26027052	-0.22289081161463153	-1.216468945452084	-4.657708051186592	3.977641594975135e-6	4.97317421235073e-4	4.0278013815193825	-0.030629750994646987	37	6	36821364	R
cg06706156	-0.21211455521969208	-0.5846850241970062	-4.657208692417276	3.986944923362566e-6	4.974734365835855e-4	4.02565113225982	-0.03431800420551151	37	1	230183251	F
cg01732469	-0.07314089470477114	0.9105726207027794	-4.657194760911833	3.98720477454333e-6	4.974734365835855e-4	4.025591145961971	-0.011487155302065233	37	7	72788024	R			chr7:72791713-72792347	N_Shelf
cg04640972	0.16147392614008094	0.9490692306598957	4.656100136060881	4.00767272839598e-6	4.99506309685454e-4	4.020878426926827	0.02413240196862365	37	10	8373522	R
cg17781669	-0.1991397108604538	-1.2038418233953847	-4.655016060101553	4.028042919891531e-6	5.015227798656207e-4	4.0162121333089695	-0.028361592972808658	37	5	149868359	F			chr5:149865064-149866038	S_Shelf
cg14921416	-0.2127740514327494	-1.3424620258156137	-4.654355544615208	4.040502988344007e-6	5.024406822681838e-4	4.013369504532926	-0.028315296801850687	37	20	3693158	R
cg06494185	-0.15095856424378334	0.4537760204008883	-4.654102924985533	4.0452782289710795e-6	5.024406822681838e-4	4.012282416116524	-0.025261090891696036	37	17	32992623	R
cg10704729	-0.1361221012753202	-0.6090981491369374	-4.653958394136382	4.048012717769274e-6	5.024406822681838e-4	4.011660486549924	-0.021935089164970833	37	11	60722107	F			chr11:60718428-60718888	S_Shelf
cg27222736	-0.16778579732384147	-0.7603419383140884	-4.653208999890189	4.062219579562627e-6	5.036815514340181e-4	4.0084360602418565	-0.026292075190193664	37	6	1617377	F			chr6:1619093-1621094	N_Shore
cg17010895	-0.20450573711897652	0.5076046062407888	-4.652531845555208	4.075098126247103e-6	5.047553219479486e-4	4.005522874066437	-0.033526682442524436	37	2	65731517	F
cg05830425	-0.2034296079878745	-0.3290958610255048	-4.65230338302622	4.079452014222245e-6	5.047720707401448e-4	4.004540093649484	-0.034531658283485145	37	13	21654356	R
cg27536559	-0.20737539391374327	-2.5388094630545828	-4.6507570765549	4.109038222004919e-6	5.078311221385087e-4	3.9978894983538185	-0.018176465034504374	37	22	36465149	R			chr22:36461857-36462411	S_Shelf
cg11321035	-0.1324061597006958	-1.8942605399754215	-4.650568363910621	4.112663034067253e-6	5.078311221385087e-4	3.997077993577965	-0.015379580994759001	37	19	13944814	R			chr19:13944139-13944695	S_Shore
cg11608958	-0.18098950879410797	-0.4101238816835701	-4.649826089541144	4.126950549068696e-6	5.090699866981109e-4	3.9938863501561537	-0.030200731703070027	37	2	207836769	R
cg11922563	-0.24735480378371977	-0.650042565835287	-4.648349308630951	4.15551801709455e-6	5.120659544607592e-4	3.9875378639466925	-0.04002983248476355	37	5	75016955	R	rs976013		chr5:75012962-75013515	S_Shelf
cg27230882	-0.2147014174760178	-0.7596242064894562	-4.6478232842121345	4.165739469570922e-6	5.127184937245255e-4	3.9852770046286254	-0.03357996552676018	37	1	110976749	F
cg11034978	-0.18828713942199649	-2.862223452922238	-4.647411014573701	4.173767374810076e-6	5.127184937245255e-4	3.98350523005323	-0.013275045218639842	37	11	64837010	F	rs76589447
cg02265742	-0.18123135820191683	0.581436155990289	-4.647213153099649	4.1776255016953544e-6	5.127184937245255e-4	3.982654949979284	-0.029722955543615814	37	11	19127032	R
cg00578614	-0.21518433215958477	-0.7941663232214098	-4.647196323229868	4.177953827611844e-6	5.127184937245255e-4	3.9825826276768153	-0.03316681214751194	37	6	30070403	R			chr6:30071225-30071428	N_Shore
cg27609217	-0.26958668468904456	-0.9307855093384724	-4.6469432939329165	4.1828930449485845e-6	5.127986871047008e-4	3.981495324539787	-0.03974758980695753	37	11	46258039	F			chr11:46259264-46260048	N_Shore
cg07876450	0.304842650708391	4.622047399269886	4.644338814877357	4.234060506973026e-6	5.185402331426167e-4	3.9703066858325107	0.008709910124566012	37	8	1740065	F	rs74583558
cg12711832	-0.21884489944868846	-0.9776470847200568	-4.643521287926477	4.2502452236760405e-6	5.199901242364883e-4	3.966795849651196	-0.03228251178466579	37	8	68258899	R			chr8:68255129-68256274	S_Shelf
cg04840813	-0.17190285917814552	-1.1921518524693153	-4.642872566557209	4.263130345744718e-6	5.210337815414168e-4	3.964010348759115	-0.0252309576543559	37	3	196363641	R			chr3:196366394-196366919	N_Shelf
cg10147974	-0.18456030874784823	-1.1687054340097773	-4.641347209078766	4.293575537685427e-6	5.242192859542212e-4	3.9574621369027527	-0.02676654968912634	37	12	1759064	R			chr12:1754997-1755243	S_Shelf
cg00720159	-0.2704046651063357	-0.5595179011684842	-4.639935314168539	4.321942152348251e-6	5.271447731017054e-4	3.9514027817798043	-0.04349459353197477	37	2	65431864	F
cg24598495	-0.13633622364995235	-0.7793744819862934	-4.638074346566996	4.359606306298795e-6	5.308949259790886e-4	3.9434187690466986	-0.02156132584039866	37	13	37064804	F
cg20012308	-0.2256210162568888	-1.1631661818585464	-4.637978099614504	4.361562800767594e-6	5.308949259790886e-4	3.943005926284285	-0.0314820130093163	37	1	161498450	F			chr1:161500428-161500752	N_Shore
cg27058988	-0.23344108977744416	-2.157312133218627	-4.636898041993933	4.383575979762424e-6	5.330321474903796e-4	3.9383736582013205	-0.024221208260978427	37	15	67200879	F
cg06112654	-0.1957417573510778	-2.5224817075368398	-4.636558873722874	4.390510725198611e-6	5.333333901436185e-4	3.936919202420044	-0.016265513154545802	37	10	35505599	F			chr10:35503808-35504021	S_Shore
cg21221263	-0.19573729782180438	-0.7691449547593908	-4.635887897930748	4.404260774606477e-6	5.344610651148217e-4	3.934042145802425	-0.03086436309331092	37	2	134933179	F
cg09063936	-0.1927496466917522	-2.0190496526498656	-4.635022512332305	4.422055878054202e-6	5.358946502986141e-4	3.930332053862716	-0.021152837713398098	37	2	74408977	R			chr2:74405352-74406164	S_Shelf
cg02961101	-0.23275624606489176	-1.787401876654183	-4.634778935525038	4.427077041020166e-6	5.358946502986141e-4	3.929287903847702	-0.026816899639088787	37	16	48533155	F			chr16:48530535-48530809	S_Shelf
cg26856257	-0.21374846113721002	-2.4768803569808706	-4.634660976177739	4.429510657116716e-6	5.358946502986141e-4	3.928782261240163	-0.018465960120114255	37	1	32805350	R			chr1:32800859-32802229	S_Shelf
cg23036852	-0.22343942048767862	-1.809332914462859	-4.633734907307547	4.448661054975857e-6	5.376678712625973e-4	3.9248130030578876	-0.0250560984366055	37	21	44809983	F			chr21:44812670-44813379	N_Shelf
cg03669357	0.15958581464380406	1.3492817147564908	4.632975561924745	4.4644230548925686e-6	5.390284029909239e-4	3.9215588919478668	0.0210518276668602	37	3	71912936	F
cg01097408	-0.15361552151346802	-1.2222609623895786	-4.632545874607938	4.473365977238916e-6	5.395636954723696e-4	3.9197177214108505	-0.021258057775479955	37	1	228073635	F	rs35590741	rs60409588	chr1:228075377-228075750	N_Shore
cg09690072	-0.13170789250314696	-1.4776890187383211	-4.632169077813179	4.481222267087388e-6	5.39966975530252e-4	3.918103311853927	-0.016810388208052085	37	17	37324234	R			chr17:37321482-37322099	S_Shelf
cg20162696	-0.20815151785214048	-1.4258771195313165	-4.631946589657768	4.485867411743042e-6	5.39982904979757e-4	3.917150104391605	-0.027307216706518922	37	8	102167694	R
cg01610979	-0.1859778650421735	-1.2459997568678367	-4.631328139591775	4.498803823837757e-6	5.409958544018446e-4	3.9145006971660186	-0.025472528364799407	37	4	8193310	F
cg12345526	-0.19104920748544227	-0.1574122917885876	-4.629308502611283	4.541299575784471e-6	5.452073066251801e-4	3.905850958605833	-0.032503620473123884	37	2	173159062	F	rs76311598
cg00044505	-0.2264267345725991	-0.9534601503924456	-4.629191163747748	4.543780350345299e-6	5.452073066251801e-4	3.9053485248136868	-0.03330740704352936	37	8	48649086	F			chr8:48649766-48651653	N_Shore
cg26443127	-0.17978060065572077	-0.6029861252454376	-4.62901557046868	4.547495169424078e-6	5.452073066251801e-4	3.9045966731885438	-0.0292616091702656	37	10	31987230	F	rs10826979
cg23271915	0.19311587059428192	1.5503498176705777	4.628565809132098	4.557023547090198e-6	5.454157173911176e-4	3.9026710148328414	0.02386779970020869	37	11	82689648	F
cg19279310	-0.12255520166462808	-0.8083443186835692	-4.628503260003199	4.558350193821395e-6	5.454157173911176e-4	3.902403223723316	-0.0194953900249189	37	11	47413087	R			chr11:47416357-47416598	N_Shelf
cg15704662	-0.20005885679908522	0.08691496596884966	-4.625367253915368	4.625341472377612e-6	5.528784793735525e-4	3.888981355933111	-0.034113451420218044	37	8	128388831	R
cg03183540	-0.20515779517030808	-2.6961611484138115	-4.624713546658482	4.6394245562637226e-6	5.540084101856956e-4	3.886184598443946	-0.016230795401126125	37	8	134931756	F	rs74966684
cg04938456	-0.16863222418564705	-3.524650742774988	-4.623632618492717	4.662801827887689e-6	5.562448298209549e-4	3.8815608628714164	-0.008555987446458385	37	12	56131768	R
cg09548403	-0.21809642860719514	-2.1467942406667335	-4.622211688867468	4.693704474327617e-6	5.585645097225787e-4	3.8754842716450044	-0.021215650718354406	37	1	232840764	R
cg18790325	-0.18441223985148802	-2.5060779337399626	-4.62209497087001	4.69625160282247e-6	5.585645097225787e-4	3.874985205102539	-0.015075588159902592	37	12	116881705	F	rs7975838
cg04381049	0.14833398053011537	1.8981713793310115	4.620609912876909	4.728776035525169e-6	5.618743894763232e-4	3.868636364626995	0.017073888081306055	37	6	44669229	F
cg00637104	-0.19054281834898873	-0.5305732251311065	-4.620383982496453	4.733743083140685e-6	5.61906574785664e-4	3.867670644581117	-0.031098400935024084	37	20	1785303	R			chr20:1783824-1784552	S_Shore
cg11283860	-0.20180132190688083	-0.8286831217637121	-4.619789002643553	4.746847614510983e-6	5.629036776724164e-4	3.8651276632255938	-0.030323806927142094	37	1	8273352	R			chr1:8271996-8272202	S_Shore
cg23871507	-0.14352492506197895	0.08130783544433587	-4.617533733717304	4.796837311786135e-6	5.682422544406268e-4	3.855491252941772	-0.024483440057035732	37	6	44528765	R
cg21058391	-0.2258991692618026	0.37068986489537137	-4.617330586720008	4.801364952023148e-6	5.682422544406268e-4	3.854623451449487	-0.037901983956135976	37	4	160027487	R			chr4:160023787-160025437	S_Shelf
cg04530628	-0.1356589015251214	-0.9390205193665587	-4.6162834444062515	4.824768316775389e-6	5.704478049790602e-4	3.8501508388447006	-0.02072094843874661	37	12	109003704	R
cg08027123	0.1773860131589302	2.3535423108100706	4.616005558075836	4.830997374565053e-6	5.706204322423078e-4	3.8489640728725396	0.015528587570444286	37	16	29296186	F		rs2887715	chr16:29296481-29296721	N_Shore
cg25509467	-0.1602990510341078	-0.8415790790631923	-4.615610954061314	4.8398560290529706e-6	5.711030114282505e-4	3.847278955613656	-0.02439170392779888	37	20	30622849	R		rs77010849	chr20:30618793-30619138	S_Shelf
cg18674234	-0.19416375623867893	-Inf	-4.615070750728204	4.853753340316982e-6	5.721786154439484e-4	3.844752817977149	-0.03269075161537188	37	14	78107677	R			chr14:78108170-78108662	N_Shore
cg00539347	-0.21943086848167725	-2.5407998232696274	-4.614104528080989	4.873818165360378e-6	5.737983217404217e-4	3.8408471389454037	-0.01811955829768233	37	22	30592296	R
cg22751954	-0.15675577825257125	-1.5399153091743751	-4.613960186050921	4.877084321281791e-6	5.737983217404217e-4	3.840230960102928	-0.019895856881769147	37	6	143023932	R
cg18591489	0.355148264681338	Inf	4.613215130825531	4.895733980269787e-6	5.754266819324563e-4	3.8369107056691227	0.03243189686311376	37	15	35475575	R
cg19832556	0.13650731757635937	1.7442044402156587	4.611916354331625	4.923558106814488e-6	5.777398352306412e-4	3.831508001848351	0.01627376070247244	37	17	39576227	R
cg14528386	-0.13393172732920355	-1.546095922497904	-4.611850118449658	4.9250713062485715e-6	5.777398352306412e-4	3.8312253706838186	-0.01740802892010551	37	1	848440	R			chr1:844299-845883	S_Shelf
cg02494572	-0.13714200623918127	-1.3874696220306484	-4.610886476840901	4.947136863234627e-6	5.797598628401074e-4	3.8271138982042396	-0.018150118505806057	37	17	46624268	F			chr17:46627787-46628444	N_Shelf
cg11638399	-0.22202962375463242	-0.7486759301089457	-4.610213244814537	4.962608885053476e-6	5.810039905229144e-4	3.8242419588363292	-0.0346016248122773	37	8	29441416	F
cg09234599	-0.19037543555904168	-2.1789113630465904	-4.6093732803180165	4.981977857636176e-6	5.824218426175693e-4	3.8206592999323687	-0.018932696024986234	37	12	125411780	F			chr12:125412891-125413165	N_Shore
cg17759224	-0.18842405413750463	-1.8558170621820123	-4.609266097043327	4.984454642132108e-6	5.824218426175693e-4	3.820202179896344	-0.021496093844844383	37	1	235098018	F
cg10541466	-0.17740775402139053	-1.6528007912695433	-4.608928014499574	4.992274781115542e-6	5.827664996195481e-4	3.818760374763575	-0.021993628439935076	37	1	113425263	F	rs5777138
cg15078958	0.14260644049244786	1.0660417236477875	4.608593824791307	5.000016452304336e-6	5.831013338704858e-4	3.817335267431086	0.021193554477786147	37	1	10997656	R
cg07160014	-0.14918435825764764	-0.8018762153961454	-4.607440919169802	5.0268126599472075e-6	5.856554901538494e-4	3.8124195897124116	-0.023112947971175468	37	11	47959926	F
cg11531557	0.1803008445672365	2.3748884610426573	4.6071679377178	5.033177543001414e-6	5.858266141782151e-4	3.8112558373248033	0.01654797804992847	37	8	28919234	F
cg14752089	-0.22263631670206463	-1.4158910135244933	-4.605449578984277	5.07342110710805e-6	5.896796375237076e-4	3.8039317351382165	-0.02927234104379417	37	8	128773042	R
cg27614178	-0.2607115498296455	-1.2302831439269748	-4.605334055780481	5.0761376880404745e-6	5.896796375237076e-4	3.803439435233183	-0.036425272807587505	37	2	204515030	R
cg01414882	-0.1809603158440498	-2.078819232386128	-4.6049505550928576	5.085165898975124e-6	5.901554511582652e-4	3.801805236412121	-0.018294888709346868	37	7	27192480	R			chr7:27190274-27191115	S_Shore
cg09092280	-0.20037835356324596	-1.2805924081237117	-4.604481725524255	5.09622383074227e-6	5.908656722829206e-4	3.7998075995909018	-0.02808046925253399	37	8	62646214	F
cg25702651	-0.27264645326940395	-1.670962800796304	-4.603479575140503	5.119938269520172e-6	5.930405167711788e-4	3.795538166450135	-0.03461525356323353	37	3	192675515	R
cg25597390	-0.26248143195199525	-2.2498186310127326	-4.60181389534935	5.159588737084955e-6	5.968264836704177e-4	3.788443820976931	-0.026468375893025642	37	10	5333615	F	rs79263115
cg05604874	-0.22985240493047887	-0.7935517914755459	-4.601687899133783	5.162599961545836e-6	5.968264836704177e-4	3.787907283509811	-0.035159841017315285	37	17	80200785	F	rs60165714		chr17:80200604-80200876	Island
cg05988358	0.13400719315476428	0.9732205291191015	4.601350771861726	5.1706653747255255e-6	5.971819048423345e-4	3.7864717405046155	0.02038823671965706	37	10	74082489	R			chr10:74079336-74079861	S_Shelf
cg22687766	-0.15300957976162688	-0.693901470874027	-4.600906075450681	5.181322769816508e-6	5.971925601288985e-4	3.784578299462633	-0.024224395162074308	37	1	207490952	R			chr1:207494543-207495364	N_Shelf
cg23362032	-0.15132017748942672	0.5621955683206107	-4.600848711072343	5.182699073476483e-6	5.971925601288985e-4	3.7843340641163943	-0.024934142610647636	37	7	126990845	R			chr7:126987643-126988233	S_Shelf
cg16207110	-0.2378426417811328	-1.5749499604616903	-4.600722397304505	5.185730869303694e-6	5.971925601288985e-4	3.7837962788637904	-0.030468019579004052	37	17	37024401	R			chr17:37025737-37027104	N_Shore
cg07427438	-0.16541369249742965	-0.4429319943830431	-4.599954134431164	5.204207496125062e-6	5.985739577032307e-4	3.7805256674195418	-0.027828275316888862	37	16	4819304	F			chr16:4816764-4817353	S_Shore
cg19082496	-0.20096884971884982	-0.3817620829376695	-4.599807902656672	5.207731504438397e-6	5.985739577032307e-4	3.779903193889292	-0.03366292371889573	37	1	33899352	R			chr1:33896002-33896929	S_Shelf
cg20788482	-0.17361284951796163	-2.77790145111393	-4.599376063595185	5.2181516785418314e-6	5.991960505190856e-4	3.7780650657017008	-0.01189339675577189	37	22	43742240	R			chr22:43738882-43740285	S_Shore
cg11546131	0.14125349187454983	2.455385556556529	4.598838610361518	5.231148256998353e-6	6.001125131796423e-4	3.7757776126923117	0.012850907979514048	37	17	75995140	F	rs76540317
cg12042714	-0.23354708093836984	-1.116264204860555	-4.598211065204696	5.2463627453167015e-6	6.011782109033231e-4	3.773107032946675	-0.03371042279130465	37	15	101715747	R
cg15812586	-0.20595671894639533	-2.3225999176672025	-4.59802209492078	5.250952542030739e-6	6.011782109033231e-4	3.772302917540686	-0.018884772814328488	37	7	139953117	R
cg23600372	-0.1764045144898344	-0.7605907604497671	-4.597834569581269	5.255511053763212e-6	6.011782109033231e-4	3.7715049809800485	-0.027678266544060914	37	12	56036796	R		rs73329974	chr12:56039988-56040337	N_Shelf
cg01056400	-0.18192296134422303	-2.3597181137716214	-4.597209109671438	5.270742702093036e-6	6.023447046712855e-4	3.7688438127537696	-0.016458187653628803	37	2	208119426	F
cg00122659	0.18516418179559935	2.1919234223730952	4.594789515457519	5.330066431665997e-6	6.085430426352098e-4	3.758552229465619	0.018120149314501455	37	1	179801627	R
cg05065948	-0.1777536377872301	-0.2560295847754135	-4.593223662522903	5.368799141646538e-6	6.123808912262075e-4	3.7518946521117362	-0.029938859212507662	37	4	26275089	F
cg13857354	-0.21926629325842872	-0.37932137027924806	-4.591739809817108	5.405752731899429e-6	6.160086913116481e-4	3.7455876565190573	-0.03635036393913804	37	2	241519705	F
cg25513610	-0.18943749645103125	-Inf	-4.590979273643196	5.4267004013242935e-6	6.174658091029068e-4	3.7422315516728197	-0.010683636060913146	37	6	14657090	R
cg00269725	-0.20487305907864833	0.5398087709921716	-4.590816864210313	5.42886062227341e-6	6.174658091029068e-4	3.741665703057776	-0.033329639364021446	37	6	156983315	F
cg26913344	-0.10278707372911378	-0.8372844320536086	-4.589864814704993	5.452796524108037e-6	6.19599249480128e-4	3.7376208409276908	-0.016101850224781	37	4	185872829	F		rs34086684	chr4:185872976-185873467	N_Shore
cg16041412	-0.28552061383369254	-0.25101655810014717	-4.5894071978457545	5.464337689139625e-6	6.203215684828599e-4	3.7356768938297646	-0.04655940840732481	37	19	2460037	F			chr19:2462064-2462442	N_Shelf
cg14209730	-0.20073351524663552	0.2512713429052073	-4.588751502592196	5.480915295059617e-6	6.216137221653775e-4	3.7328918266379008	-0.03448291400436765	37	2	64632636	R
cg08056629	0.1917340287084337	2.36328876325465	4.588254659116055	5.493508869349741e-6	6.219187385305911e-4	3.7307817282076536	0.01692490416041259	37	1	154359587	R
cg05364411	-0.13191996618875068	-2.1024845679023363	-4.588224562249062	5.494272631156748e-6	6.219187385305911e-4	3.730653913357835	-0.01333789722783818	37	17	37183206	F
cg03446062	-0.19669059572290037	-0.5156633167569487	-4.5879225921384315	5.501941305972288e-6	6.219187385305911e-4	3.7293715549409763	-0.0320016814062104	37	6	14477353	R
cg04929759	-0.23552461253080503	-3.2976471042501942	-4.587826033925063	5.504395614815432e-6	6.219187385305911e-4	3.728961523443531	-0.013165865961748041	37	12	133016214	F			chr12:133015368-133015635	S_Shore
cg20629587	-0.18539039861818496	-1.0082102563334139	-4.587433738845052	5.5143777509537e-6	6.224587987331246e-4	3.7272957365998147	-0.027746157387668058	37	15	31689706	F			chr15:31689500-31689707	Island
cg02915785	-0.20834122817129808	-0.746517638600641	-4.58524504518148	5.570389784951805e-6	6.281887639482124e-4	3.718004396176016	-0.03223312971267667	37	2	219233544	F	rs62182120		chr2:219232375-219232892	S_Shore
cg17785202	-0.23556401937575724	-0.323601028221657	-4.5848505859140065	5.5805425082768085e-6	6.287411225991871e-4	3.7163302928810937	-0.03919812301437858	37	1	14870226	F	rs72862085	rs72862084
cg11180667	-0.2623774252223622	-1.0284539775119796	-4.584530512472257	5.5887937144999735e-6	6.290784059523526e-4	3.71497198450441	-0.03864997337444154	37	10	101415865	R			chr10:101418868-101419589	N_Shelf
cg15742777	-0.19518284779600403	-1.9752620094768092	-4.584192981087678	5.59750765492092e-6	6.294670920362763e-4	3.7135396843231776	-0.021096848119555534	37	2	55339218	R
cg19462635	-0.1562500275035641	-0.6259585709616085	-4.583424160880115	5.617404746473102e-6	6.306863441406516e-4	3.7102775929037337	-0.025364586338598727	37	11	121237843	R			chr11:121233742-121233995	S_Shelf
cg12489775	-0.1881310187804075	-1.044258030502544	-4.583366806012003	5.618891810031881e-6	6.306863441406516e-4	3.710034257463346	-0.02796794384022594	37	22	43544017	F		rs5759190	chr22:43547319-43548169	N_Shelf
cg20956594	-0.21429098631087218	-0.3857258687421022	-4.58203300957714	5.653580451677472e-6	6.338112380792417e-4	3.7043762492776375	-0.035565636882186114	37	13	29202889	F
cg25076959	-0.18417228374787742	-1.4978116082291208	-4.581889451245995	5.657326265073966e-6	6.338112380792417e-4	3.7037673610684942	-0.023799454164703693	37	20	61201271	F		rs62199313	chr20:61200972-61201272	Island
cg04999637	-0.17126545662586645	-0.5733247954962436	-4.579149563530859	5.729275317666132e-6	6.41271515724404e-4	3.6921497908019747	-0.027871847444254805	37	17	76930245	R
cg15173780	0.17603804446778648	1.2171189416158121	4.578501730399068	5.7464152408876126e-6	6.425888564511071e-4	3.6894038139142404	0.02461680875879113	37	3	111043756	R
cg04993279	-0.21222719692607206	-0.7177960305765672	-4.577573201314457	5.771067457451621e-6	6.447430097282925e-4	3.6854686759479316	-0.03330365181300177	37	1	8940460	R			chr1:8938098-8939409	S_Shore
cg12244275	-0.21342883948523417	-2.220064908843367	-4.577187094555106	5.781348343970462e-6	6.452890784074195e-4	3.68383256000672	-0.021289850528301596	37	2	70355397	R			chr2:70351315-70351550	S_Shelf
cg15919816	-0.15945906093281126	-1.4029517237692661	-4.576782857633787	5.7921308156583865e-6	6.458900618407803e-4	3.6821197550630655	-0.021327920967361524	37	4	2431872	F	rs71606395		chr4:2431798-2432328	Island
cg21228270	-0.16803301237651325	-1.3232164484808255	-4.574258557525226	5.859900892002093e-6	6.520462723846457e-4	3.6714271345368763	-0.023006137160926476	37	9	133871033	F
cg21837189	0.12495548435364312	0.8871636025458459	4.574230850093508	5.860648960481165e-6	6.520462723846457e-4	3.671309799639798	0.019262187215091653	37	1	226085836	R		rs80163165
cg08914730	-0.3034555056706356	-Inf	-4.574193873918876	5.863686265886728e-6	6.520462723846457e-4	3.670953527676419	-0.014014814908226925	37	1	226297409	R			chr1:226297287-226298586	Island
cg06660522	-0.2665487710004072	-0.3443859679435759	-4.573775748028756	5.87294930980267e-6	6.52098406661218e-4	3.669382636450684	-0.04331168334156932	37	1	211725112	F		rs6700293
cg07755264	-0.1679713600908388	-1.148233340741585	-4.573697930584865	5.875055012710134e-6	6.52098406661218e-4	3.6690531305458505	-0.023534864896489205	37	X	53361783	R
cg03728799	0.18364781845288625	1.6602225935749093	4.572122986070528	5.917828295521852e-6	6.5623724857811e-4	3.6623853887065296	0.021998204246659547	37	17	74978687	F
cg26688582	-0.24736486197700672	-0.28158242790197724	-4.57120487496377	5.94290060825894e-6	6.580988352932666e-4	3.658499422346062	-0.04146178869104811	37	7	91477554	F
cg02324835	0.18152852245357076	2.3423155721870255	4.571105665912221	5.945615960886748e-6	6.580988352932666e-4	3.658079556730832	0.01696573960658987	37	8	28919075	F
cg06852461	-0.19856632318386747	-1.9904264758599404	-4.570615693165843	5.959043987198637e-6	6.589755371130234e-4	3.6560060521615894	-0.020889672257971836	37	1	207975182	R
cg27586417	-0.20362461335986964	-0.10137795408648154	-4.569854556231029	5.979961176850953e-6	6.594641769005869e-4	3.6527854225465957	-0.03466753062812694	37	16	85577800	R
cg25757820	-0.23464728538642152	0.08127526924854035	-4.569819055284682	5.980938513964566e-6	6.594641769005869e-4	3.652635218084586	-0.039423947305935125	37	2	224819307	R			chr2:224821928-224822575	N_Shelf
cg15251256	-0.1868114306889389	0.43460936777944476	-4.56973897820891	5.983143589763688e-6	6.594641769005869e-4	3.652296416042369	-0.030436676362548654	37	12	46101447	F	rs57117149
cg22489510	-0.17593038988534748	-0.6508177992614067	-4.569653118196829	5.985508776401877e-6	6.594641769005869e-4	3.6519331528028536	-0.02825390058019306	37	2	8675599	F
cg22626659	-0.18879029344397757	-1.5777653930770976	-4.569289922875662	5.995523649338377e-6	6.59959885639959e-4	3.6503965876693814	-0.023274356275049368	37	3	52334181	R
cg21141143	-0.151344192633303	-2.2232613375299737	-4.568575214629664	6.01527823140632e-6	6.615258005002104e-4	3.647373212480116	-0.01511237201928109	37	5	60922694	R			chr5:60921534-60922472	S_Shore
cg25653802	-0.1057180787857761	0.566035408983901	-4.567338892865648	6.049597789868888e-6	6.646891411876879e-4	3.642144330793111	-0.017567390517437387	37	17	42324392	F
cg07799277	-0.22307975538843128	-0.9911690713449407	-4.565749557866226	6.093992858832215e-6	6.689526913256808e-4	3.635424346961474	-0.03337430193012697	37	5	98368443	F
cg10442729	-0.15328084934914776	-1.6289428764000484	-4.565541410374812	6.099830163474089e-6	6.689797238496808e-4	3.6345444238418585	-0.01914896642603961	37	2	241585833	F		rs78263673	chr2:241586657-241587099	N_Shore
cg21024495	-0.18609959212252503	-1.5199999632034569	-4.564711771615758	6.1231499681909634e-6	6.709222893717812e-4	3.6310375767765715	-0.023791182637160457	37	15	70393940	F			chr15:70387929-70393206	S_Shore
cg11964099	-0.13795685466810031	0.21246661705707964	-4.56436378825017	6.132956659934782e-6	6.713820039108111e-4	3.6295668420361435	-0.02343664018920011	37	17	3905835	R			chr17:3907378-3907703	N_Shore
cg23398508	-0.17927183592991058	-1.5993820019830476	-4.562286516224031	6.191811500331217e-6	6.769718480172864e-4	3.6207895151178517	-0.022186257344426613	37	17	70536199	F			chr17:70536483-70536687	N_Shore
cg10248492	0.20875749760115125	-3.0443507559534724	4.56216277127837	6.195334583449743e-6	6.769718480172864e-4	3.6202667588259247	0.017677780073736007	37	1	228647248	R			chr1:228645196-228646434	S_Shore
cg21513437	-0.12748897732404485	-2.813365780814654	-4.560951827864106	6.229912421847887e-6	6.801290885939264e-4	3.615151863472847	-0.009697930130078136	37	17	39678107	R
cg23198262	0.1564273843997468	1.6612713540989863	4.559681689571814	6.266379456082743e-6	6.834866314304579e-4	3.6097882879144523	0.018631669697281805	37	14	22978073	F
cg18011672	0.16973515642750747	1.0845125246892122	4.559129177453547	6.282306509369887e-6	6.845997618024825e-4	3.607455556531437	0.024713795319086795	37	2	190522601	F			chr2:190526058-190526419	N_Shelf
cg10692363	-0.17155836354617504	-0.025302566581229074	-4.558786142425996	6.2922145806792785e-6	6.850555586964851e-4	3.6060073788579237	-0.028951087269284748	37	10	80327890	F
cg20504474	0.1525242870394704	1.0593226068933985	4.556391434278215	6.361801054387534e-6	6.912602718447044e-4	3.5959005467633895	0.02137933947987103	37	17	80261086	F
cg00454592	-0.22327091967634027	Inf	-4.556230685609083	6.370870973305847e-6	6.912602718447044e-4	3.594838934233139	-0.034575641235219834	37	2	12013993	R
cg13854219	-0.2105354605182279	-1.336010325994005	-4.5561389763259115	6.369179956103642e-6	6.912602718447044e-4	3.5948353384265372	-0.028248734916279106	37	1	101757037	F
cg17745697	-0.2339790355139968	-1.1633765321968295	-4.556031844604666	6.372313708460443e-6	6.912602718447044e-4	3.5943833287903617	-0.0336239136700357	37	2	38138126	F	rs79682664
cg03411372	-0.14582558931208878	-2.391184688063833	-4.555064520434435	6.400676341972718e-6	6.937080848457606e-4	3.59030244559258	-0.012831684848997493	37	22	24643658	F			chr22:24647367-24647600	N_Shelf
cg18148255	0.18257710681623385	2.10674883766078	4.553280441335711	6.4533047591517575e-6	6.987790235674444e-4	3.5827779983319887	0.017682995187610073	37	12	89476250	F
cg07056299	-0.12989160903425823	-0.6498178349555083	-4.552743553989982	6.469223443645447e-6	6.998693702342361e-4	3.580514182811922	-0.020865512209133408	37	7	73393148	R
cg16693313	-0.15263643627579504	-1.851946160475574	-4.551808237736189	6.497045536351567e-6	7.022443473491759e-4	3.576570960792508	-0.017755907446756647	37	10	30147659	R		rs77841909
cg08066875	-0.13706820599444547	0.03125166772719588	-4.551286296517694	6.512621155539913e-6	7.026494954081287e-4	3.574370823021005	-0.02329153569921344	37	2	163197084	R			chr2:163200575-163201025	N_Shelf
cg13551117	-0.20070107074787857	-0.7006301845635531	-4.55114529247607	6.516835098678259e-6	7.026494954081287e-4	3.5737764891090036	-0.031948984632439836	37	2	111979398	R			chr2:111980804-111981163	N_Shore
cg14611767	-0.19972620732719185	-0.2549504893320114	-4.551092575700372	6.518411225077916e-6	7.026494954081287e-4	3.5735542915833376	-0.03364969834891607	37	9	134127575	F
cg06573096	-0.2120966216171245	-Inf	-4.550963902196432	6.524485716749162e-6	7.026712556079844e-4	3.5728233464405736	-0.027218528588420526	37	13	44811779	F
cg23050394	-0.17491482194439437	-0.34423785504061316	-4.55044055319865	6.537935650986363e-6	7.034865795969607e-4	3.5708062596316372	-0.02933830596060727	37	5	123599727	F
cg11302401	-0.18801087638492592	0.013976009430710168	-4.55002700946008	6.550348030868283e-6	7.041888972052577e-4	3.5690635160662554	-0.031850184130677195	37	6	6688847	F
cg11792874	-0.13218117579976896	-0.8736920428795768	-4.549243568486906	6.5739247550751665e-6	7.059257326862294e-4	3.565762365449186	-0.020111449308829632	37	14	24014501	R
cg09735627	0.1689165433293911	2.447232796175068	4.549098356144097	6.578303680215506e-6	7.059257326862294e-4	3.565150548530121	0.015372951486233855	37	7	106407970	F		rs76328299
cg25743819	-0.22006813453638574	-1.596653246240948	-4.5485620059541505	6.594501757166908e-6	7.070298604377553e-4	3.56289092433883	-0.027372154141451083	37	2	173245704	F	rs12477699
cg15501219	-0.15638822075499192	-0.6273253514514439	-4.544939365120468	6.704913618522186e-6	7.182241041033272e-4	3.5476353391062636	-0.025489923991707963	37	3	44375962	F			chr3:44379532-44380310	N_Shelf
cg04720065	0.2185213433408042	2.351890305208329	4.5444441069621275	6.720145307068144e-6	7.192118303052929e-4	3.5455505948812034	0.019815375539656843	37	14	106854987	F			chr14:106854805-106855153	Island
cg05455036	-0.16468510258391533	-0.8796241888202498	-4.542369065594751	6.784324885385566e-6	7.254316721949541e-4	3.5368181879336094	-0.024795263206725038	37	1	202828149	R			chr1:202830061-202830923	N_Shore
cg23435594	-0.10718814511265268	0.36231928666652147	-4.54216870113003	6.790553046203791e-6	7.2544933311105e-4	3.535975189017189	-0.018303363533688333	37	3	193983179	R
cg04124606	-0.21809894307659783	Inf	-4.543804908955376	6.849293382874613e-6	7.310719463405114e-4	3.5347156878932084	-0.05080353629715206	37	8	142095021	R
cg16647844	-0.22413709793050174	-0.900741310123793	-4.539812819318403	6.864196164327262e-6	7.320096251818944e-4	3.526065810117214	-0.03444633173992395	37	1	232903627	R
cg10438589	-0.19267226257658027	-0.5642474704268412	-4.53955036063798	6.872447686281424e-6	7.32236963988375e-4	3.5249621440106464	-0.03140153302077331	37	4	14531493	F
cg08165796	-0.23989359713548997	-0.5966160009053024	-4.5390602314534	6.887882490199663e-6	7.332285727022865e-4	3.522901258197961	-0.03795560059841485	37	8	117484298	F
cg25950638	-0.20396289725240968	-1.4338281057550506	-4.538610335646317	6.90207955140342e-6	7.340867755417973e-4	3.521009726640954	-0.026962791541247644	37	15	70451935	F
cg25731553	-0.16695526925658172	0.3901824051697294	-4.538121466457224	6.91753828342858e-6	7.345054837393469e-4	3.5189545334973955	-0.027871833439553906	37	15	101715276	R
cg11710595	0.19473739743126606	2.5906439513472765	4.537916226188758	6.924038160896894e-6	7.345054837393469e-4	3.518091770051444	0.015978670567773356	37	2	15260455	R		rs74387927
cg25539505	-0.19006316226103465	-0.18207421103628899	-4.537903783595366	6.9244324011130885e-6	7.345054837393469e-4	3.518039466592888	-0.032273153651899755	37	5	95634103	F
cg23987789	-0.25947826696680565	-2.3922439410297955	-4.537071087005835	6.950865150243026e-6	7.366562594835063e-4	3.514539460813473	-0.02205911540895103	37	1	7842406	F			chr1:7843460-7843693	N_Shore
cg08903019	-0.19830180968166533	-1.624860590746217	-4.533561686359184	7.063333075728736e-6	7.472519267701987e-4	3.499795231361479	-0.023986693071732318	37	17	42299928	F			chr17:42295861-42299719	S_Shore
cg19234983	-0.18800938815876472	-0.005047358714275172	-4.533182289733177	7.075595832213462e-6	7.478879792544216e-4	3.4982018864660533	-0.03175112112811285	37	1	211688020	F			chr1:211688461-211689104	N_Shore
cg11415156	-0.13747220665006588	0.7184834128969037	-4.529051279283854	7.210445392359477e-6	7.614688544453628e-4	3.4808609683078826	-0.02203505257680416	37	2	20779199	R		rs60144473
cg06074992	-0.19947286485343652	-3.161412144617673	-4.527829082029708	7.250811974434339e-6	7.650565735141248e-4	3.475733311491118	-0.01159503974774502	37	16	71598553	F	rs74027252
cg17896243	-0.2225430988773045	-1.9753883396723595	-4.527437911601521	7.2637772132143595e-6	7.657493137581714e-4	3.4740924502496346	-0.023068988551195102	37	8	26123625	F	rs17055072	rs56225671
cg20063095	-0.17883456533430897	-0.6304454577218034	-4.525333264029724	7.333917616806412e-6	7.723046131273008e-4	3.4652662431715298	-0.02880771032425089	37	2	134977141	F
cg16355771	-0.13230063877496434	-2.516960338120547	-4.525185424072298	7.338868929276076e-6	7.723046131273008e-4	3.464646393677026	-0.011531634848711558	37	3	13242707	R			chr3:13245692-13246212	N_Shelf
cg26714425	-0.11091272687281756	-0.4981508751329793	-4.524744047299953	7.353670166910767e-6	7.731821993068604e-4	3.462795942405257	-0.0185121804116381	37	5	10330845	F			chr5:10333222-10334101	N_Shelf
cg18603698	-0.1667808225510612	-1.978575091891255	-4.524518574240972	7.361242276690077e-6	7.732988243112565e-4	3.4618507219061128	-0.01886642731776389	37	15	60178208	F
cg22737154	-0.17669367157039845	-0.49616433894221995	-4.5224889851567	7.429739736249436e-6	7.79509897147162e-4	3.4533443155582466	-0.02922611094259353	37	2	64631614	R
cg20121012	-0.14974913403599582	-0.01451954221316954	-4.52238113128397	7.433396789396849e-6	7.79509897147162e-4	3.4528923779350107	-0.02535434889696364	37	12	93516072	R
cg13390284	-0.15223782946907566	-0.36308253892492065	-4.521354702305205	7.46828688392731e-6	7.824828916249304e-4	3.4485918566775533	-0.025356801601519485	37	1	65531864	R			chr1:65532161-65533212	N_Shore
cg19369955	-0.24587699184134526	-1.8531005416343258	-4.518128610052246	7.578972486854622e-6	7.929286941811242e-4	3.435081109758408	-0.02695664662165348	37	12	2030178	F
cg17745262	0.11810460592857219	1.6346483995157546	4.518063018092773	7.581239144713052e-6	7.929286941811242e-4	3.434806506086338	0.014851948550773986	37	1	144539026	R
cg24941342	-0.22363114463136324	-0.9929525245845987	-4.517517445327077	7.600117673251666e-6	7.942089780261207e-4	3.432522584722059	-0.03341179466041022	37	11	95093809	R
cg17828456	-0.16591562227402945	-2.036228787466346	-4.516490623482136	7.635771228547402e-6	7.972384808360853e-4	3.4282247135713844	-0.017864667906176884	37	17	48056033	R
cg25618559	0.14769560444800933	1.4154211716835443	4.516290313400831	7.642745108513098e-6	7.972709134470874e-4	3.427386400330911	0.019924086455140322	37	2	241644166	F		rs1864869	chr2:241640409-241641359	S_Shelf
cg10068491	-0.1604974613910457	2.138815723039265	-4.515252304985435	7.678981720978328e-6	8.003532411833613e-4	3.4230428074678505	-0.015557366716236198	37	16	3183125	F			chr16:3184276-3185312	N_Shore
cg09393619	-0.18751177681258113	-0.6098547144829696	-4.51290793895322	7.761429976498438e-6	8.082424887275814e-4	3.413236113707714	-0.030490550074377787	37	3	195897833	F	rs59317061
cg13518537	-0.21507860630491532	-0.4843823517237017	-4.512663254582366	7.770083943230988e-6	8.084400730221515e-4	3.412212849544992	-0.03495553114985611	37	8	28618150	R
cg25174412	-0.17987222420555127	-1.7961470322483382	-4.511512292719997	7.810915252606217e-6	8.110426483564664e-4	3.4074002458014325	-0.020755133269063086	37	12	105803653	R
cg07875068	-0.14424197351576162	-0.2497216585701046	-4.511443568246653	7.813359805139143e-6	8.110426483564664e-4	3.407112919036993	-0.02438737732531371	37	12	116814302	R
cg07828833	-0.13462983638476245	-1.101329736156438	-4.511385303719793	7.815432868276383e-6	8.110426483564664e-4	3.406869326930946	-0.01952644320043123	37	10	74069493	R
cg01357222	-0.18955522209689774	-0.5872338993193006	-4.510857708806589	7.834228815258012e-6	8.122886882177225e-4	3.4046636931769454	-0.03072787500155405	37	6	137619143	F	rs78437912
cg00530564	-0.1710241599185327	-1.233642116405395	-4.510596168547465	7.84356243060857e-6	8.125523220321875e-4	3.4035704014188353	-0.023945710210492355	37	12	125036429	F			chr12:125039119-125039344	N_Shelf
cg05624199	-0.20231234410666743	1.653458658843818	-4.509963391099122	7.866188538738048e-6	8.141913417275821e-4	3.400925505807863	-0.027613086574299506	37	19	41168318	R			chr19:41168800-41169364	N_Shore
cg17973115	-0.22336562002368676	-1.081995300765351	-4.509290502514206	7.890317525283436e-6	8.159829494686376e-4	3.3981133309273988	-0.03226868576102221	37	1	25333445	R
cg17490196	-0.1713412402280774	-0.7854951336217431	-4.508725552362776	7.910630738521674e-6	8.16843292197339e-4	3.3957525595140963	-0.02693355685443305	37	2	232507842	R
cg23335299	-0.1558561687603272	0.4074570921356031	-4.508679454304337	7.912290439413598e-6	8.16843292197339e-4	3.3955599405186687	-0.025728844583558286	37	15	90291756	F			chr15:90293221-90294733	N_Shore
cg05740793	-0.14369503886490187	-1.6085764106096996	-4.508139365128715	7.931760530236347e-6	8.181474232446892e-4	3.3933033345449806	-0.01757210443344348	37	11	10531091	R
cg06915112	-0.156297556312315	-1.3547235245885076	-4.507643125046788	7.949690345761423e-6	8.192905678303581e-4	3.3912301605999433	-0.02101371352447895	37	14	91730749	R			chr14:91730743-91731041	Island
cg24602411	-0.1847650870462306	-0.12156467219539094	-4.507333188910966	7.960908453101634e-6	8.197406353102554e-4	3.3899354281000713	-0.03125060045415401	37	1	192515127	F	rs55969313
cg01002223	0.2206344483388114	Inf	4.506483873025804	7.994356273412895e-6	8.224769706159929e-4	3.386220197914387	0.007614019797995586	37	1	8987034	F		rs75729241
cg04177251	-0.1878867748560673	-1.3121265614995887	-4.505594341088036	8.024127772300539e-6	8.248307012124605e-4	3.3826730687307682	-0.024864444229934557	37	4	8193123	F
cg14707231	-0.2409423854486068	-1.0431864388269616	-4.50525113137499	8.036662584842657e-6	8.254100872116683e-4	3.3812399487806877	-0.034184242387815034	37	5	43001138	R			chr5:43000343-43000791	S_Shore
cg27268352	-0.19374202502108995	-2.392847834215689	-4.5034741029584735	8.101864497516802e-6	8.311807623430493e-4	3.373821340828015	-0.01862755339425856	37	10	30387860	R
cg14085840	-0.14113787053404736	-1.3557240687768441	-4.503341709250123	8.106742466940281e-6	8.311807623430493e-4	3.373268742089901	-0.01932116125608785	37	19	40939429	F			chr19:40939804-40940098	N_Shore
cg04486886	-0.16056293928943655	-3.0752037336851514	-4.503134759782362	8.11437303930199e-6	8.312508243994534e-4	3.3724049849361437	-0.009876893516755761	37	5	56784195	F
cg26196626	-0.16212514065487743	0.13670893280230278	-4.502883427533683	8.123649335466774e-6	8.314892132483066e-4	3.371356034340578	-0.027775746697989323	37	8	121989053	F		rs6987117
cg23723486	-0.15195653851968893	-0.8004806814563933	-4.502437268435355	8.140141438729154e-6	8.324651311340348e-4	3.369494095859392	-0.023306436217199356	37	7	101361745	F
cg20636248	-0.18642430465003024	-0.6940676947215397	-4.5009769452895885	8.194346428573231e-6	8.372928598391496e-4	3.3634009842937465	-0.029074900876693788	37	10	121439845	R
cg14138235	-0.19979205379756226	-0.7066417604119224	-4.497982010147045	8.30659811458498e-6	8.478671788437618e-4	3.350910539575106	-0.03159324088671245	37	14	56281968	F
cg05824936	-0.15735493371317255	-1.5344954734615346	-4.497838693024187	8.312006492024643e-6	8.478671788437618e-4	3.350313025911883	-0.018968540128700195	37	17	1134909	R			chr17:1131877-1133367	S_Shore
cg21356631	-0.1960425929570675	-0.9481271599025369	-4.4974495870942794	8.326707258291837e-6	8.47967205188397e-4	3.3486908657585692	-0.030122293989300608	37	4	15702461	F			chr4:15704640-15705000	N_Shelf
cg21075678	-0.18506286601197686	1.8297092224096503	-4.497437588162725	8.327160984324262e-6	8.47967205188397e-4	3.348640844977969	-0.022656852474992828	37	7	137557164	F
cg15891991	-0.16414266906136232	-1.7342206324993137	-4.497157625195051	8.33775419555579e-6	8.483239498355794e-4	3.3474737790748135	-0.01971594511991903	37	1	117396695	R
cg18352516	-0.158908139885251	-1.527696291645901	-4.495268375942244	8.409577772828382e-6	8.54904672620613e-4	3.3395999363890416	-0.02063133122795563	37	3	177315226	F	rs9867713
cg07243366	-0.1751058798282238	0.28697181251978715	-4.494790171658997	8.427851473994491e-6	8.56035046321213e-4	3.337607407186792	-0.02942039634317717	37	12	19729703	F
cg05021029	0.1768803332078568	1.6753234536940629	4.494484918895822	8.439536039689419e-6	8.564947974732132e-4	3.3363356164079336	0.021475937037537474	37	10	76947956	R
cg18437039	-0.16414204951581524	-Inf	-4.493741674929816	8.470807626119852e-6	8.589398932885531e-4	3.3330775376608077	-0.02308749601868587	37	19	1444202	F			chr19:1444918-1447214	N_Shore
cg02928345	-0.13422940738833483	-0.40595127781484924	-4.49259941884883	8.512054645459875e-6	8.623915007947206e-4	3.3284817363559904	-0.02260991962183767	37	1	224411698	R
cg23731826	-0.17241060849938233	-0.11525314202704708	-4.491783744316026	8.543611159359453e-6	8.648563134007421e-4	3.325085066657249	-0.02930573400496861	37	15	90371692	R
cg12542656	-0.16382853085447613	-0.9896756060460573	-4.491212887988243	8.56576288494762e-6	8.66365731791845e-4	3.322708221162272	-0.023784079516868117	37	2	43269469	R
cg14028856	-0.13606873517244245	-0.906724386725099	-4.4895537349903325	8.630458145230805e-6	8.721719408725983e-4	3.3158016836599655	-0.020732367035510735	37	1	41845592	F			chr1:41847264-41849204	N_Shore
cg17367915	-0.17400533407497365	-2.228852391039355	-4.4893262650725765	8.639364278221447e-6	8.723352022090739e-4	3.31485498203683	-0.017566819291774227	37	3	128274795	F			chr3:128273936-128274796	Island
cg06825878	-0.1915626388334426	-1.8157929700971291	-4.488858218551796	8.657717420138779e-6	0.00087345126876428765	3.3129071706080415	-0.02187473236678325	37	7	75472540	F	rs62477653
cg24495643	-0.17210200008074916	-1.25116209164483	-4.488573287580868	8.668908482380828e-6	8.73843502724373e-4	3.311721500972676	-0.024155499854422946	37	8	29230953	R
cg08324115	-0.20303979009181328	-2.7432886746134675	-4.4871747165141285	8.724040600406056e-6	8.786606952186747e-4	3.3059027082278982	-0.013673668900490515	37	16	57450784	F
cg19987129	-0.2198038407234769	-0.2576534332766765	-4.485448473712696	8.79255296106949e-6	8.844525107114583e-4	3.2987229520717465	-0.03666335573426477	37	6	139660138	R		rs72972917
cg06257058	-0.22592636647166375	-0.6644186968861836	-4.485353680155478	8.796330088478549e-6	8.844525107114583e-4	3.2983287628814244	-0.03616746618065325	37	7	99683264	R			chr7:99686452-99686839	N_Shelf
cg03626186	-0.1242738186090826	-1.1267825990796316	-4.4831034244442085	8.886451206921197e-6	8.92763778178451e-4	3.288973581026256	-0.01764310376960687	37	10	5882466	F			chr10:5882303-5882635	Island
cg17839366	-0.16489499585167766	-1.5123218273720425	-4.480666181097917	8.98505878768342e-6	9.019129648187052e-4	3.278845941799921	-0.021104483794776474	37	2	121003270	R
cg04871472	-0.19453926470038163	-0.6664505264601692	-4.480113111829449	9.00758070573601e-6	9.0341579765526e-4	3.2765484489615195	-0.031083701634371297	37	2	70268913	R
cg00555393	0.16991438093304945	2.2839940117590056	4.479746771346944	9.022528476320188e-6	9.041570998732522e-4	3.275026787192771	0.01617415707935599	37	10	15077929	F
cg22581364	-0.23121385591705323	-0.9879330358755459	-4.47877859510323	9.06214739621669e-6	9.073674144369199e-4	3.271005848008511	-0.0339072469474192	37	7	72651564	F			chr7:72648653-72649949	S_Shore
cg09524658	-0.2249521988119736	-2.477625812799813	-4.477815713435242	9.101714921968654e-6	9.096953409149472e-4	3.2670076990654318	-0.019267467962696183	37	3	129272656	F	rs61493596
cg23982212	0.17496959237675114	2.464817304843805	4.477630543867415	9.109343012261082e-6	9.096953409149472e-4	3.2662389158176373	0.014969721720240137	37	17	33566512	R			chr17:33569141-33570527	N_Shelf
cg14045860	-0.24454107125258673	0.2678142332006243	-4.477501645904113	9.114656599728941e-6	9.096953409149472e-4	3.2657037773208843	-0.03963456149909228	37	11	35158283	F		rs79857152	chr11:35160375-35161000	N_Shelf
cg00211115	-0.13630377941354566	0.3516669245883646	-4.477407308078576	9.118547389108014e-6	9.096953409149472e-4	3.2653121292998373	-0.02296045716610806	37	11	69257736	R			chr11:69258149-69258544	N_Shore
cg18947209	-0.14590956511597575	-0.660888711339332	-4.477289429684307	9.123411301925055e-6	9.096953409149472e-4	3.264822762256464	-0.023888818435871206	37	2	27960869	R			chr2:27958207-27958723	S_Shelf
cg13422921	-0.19566200868400463	-0.6236327436951661	-4.476116520930671	9.1719435999485e-6	9.13773018835169e-4	3.2599541349245884	-0.03143474489554876	37	9	37788648	R			chr9:37787074-37787609	S_Shore
cg24145109	-0.2768628269475899	-2.1780484884913442	-4.475469708014687	9.198812943982502e-6	9.156874928231234e-4	3.2572697862785462	-0.02616694824370827	37	1	5806951	R
cg02279108	-0.1593180738037997	-0.5022449833688432	-4.474893929160436	9.22279487453939e-6	9.170431480707017e-4	3.2548805406439962	-0.026735462506501384	37	7	156836773	R			chr7:156832678-156832961	S_Shelf
cg05705140	0.2102925826421025	2.1258892927623956	4.474629895412998	9.233812238632167e-6	9.170431480707017e-4	3.2537850046704575	0.022704512227713858	37	2	242945114	F			chr2:242945406-242946563	N_Shore
cg18235078	-0.18218478188203324	-2.440275474863294	-4.474591286273121	9.235424342469792e-6	9.170431480707017e-4	3.253624811618537	-0.016907709168531793	37	12	110478280	R
cg04159878	-0.15492402484388434	-0.7876869834722259	-4.47412529561095	9.254902807983535e-6	9.182152825711823e-4	3.251691472689827	-0.024261477038949375	37	1	110179127	F
cg13355542	-0.18784810808351748	-1.3345450913648893	-4.471828367288711	9.351491139141312e-6	9.270295093459289e-4	3.242164530348492	-0.025229340765237585	37	2	97199248	R			chr2:97202313-97203787	N_Shelf
cg16385865	0.19064183893385112	2.165137191179642	4.471156904182033	9.379908795284382e-6	9.290614475142906e-4	3.2393803700152324	0.019908681533699957	37	12	132670412	R			chr12:132673993-132675241	N_Shelf
cg07749597	-0.22187557477524378	-0.8883674052367212	-4.470977444447092	9.387517885574645e-6	9.290614475142906e-4	3.2386363224776984	-0.03375814284352657	37	5	42840698	R
cg21785067	-0.1529521008197905	-1.547070024530731	-4.470640460618144	9.401821972945214e-6	9.297081014106122e-4	3.2372392485120978	-0.019611982376742998	37	1	54587182	R			chr1:54587364-54587578	N_Shore
cg12115800	-0.15277071888303317	-0.15783854689630344	-4.469796405590728	9.437741605505707e-6	9.32489396021444e-4	3.233740378902932	-0.025952996080040036	37	3	73144435	F	rs73838473
cg03002688	-0.17988088464656102	0.08340427324727756	-4.469602915432635	9.445994279095428e-6	9.325347421471337e-4	3.2329383887993552	-0.03072224082343622	37	4	26152723	F		rs77849807
cg09636313	-0.1582587176456235	0.576775368020155	-4.469362211751812	9.45627033518258e-6	9.327796027578451e-4	3.2319407501948367	-0.025353023772750616	37	16	89070025	F			chr16:89070646-89070904	N_Shore
cg19453154	-0.11269421845329242	-1.8022635634989734	-4.469008355678225	9.471396505581382e-6	9.332628189107295e-4	3.230474222370007	-0.013200629892441973	37	3	157250627	R
cg02102771	-0.11288196705536091	-1.8373395359863849	-4.468882811469359	9.476768670615923e-6	9.332628189107295e-4	3.229953940518299	-0.013401166522126834	37	3	127265986	F			chr3:127266730-127267082	N_Shore
cg18237047	-0.5285534178365469	-1.0396844671837477	-4.468447259358095	9.495429026514554e-6	9.343314752306904e-4	3.2281490254814473	-0.06881321585905109	37	7	5276991	R
cg19182633	-0.2025593074002484	-0.3969934158242179	-4.467462694568768	9.537740508750942e-6	9.377236872251995e-4	3.224069621045076	-0.0331033981022269	37	6	30070348	R		rs2523994	chr6:30071225-30071428	N_Shore
cg11810998	-0.13237292930639688	-1.784243777473073	-4.465944172748145	9.603352924350981e-6	9.433993301350112e-4	3.217779480405988	-0.015161127284322173	37	1	212819593	F
cg26873329	-0.17998437404128645	-0.29963136732543766	-4.464628395074382	9.660554532030082e-6	9.482400909486984e-4	3.2123307706798085	-0.02986312837107752	37	5	32522933	F
cg02367921	-0.22397102146199477	-Inf	-4.463894287346032	9.695688083815533e-6	9.509085824628657e-4	3.2091433502328286	-0.02253642721090704	37	1	40504529	R			chr1:40505411-40506703	N_Shore
cg16230352	-0.18016572578264922	-0.9756256290398296	-4.463508068742592	9.709516240460485e-6	9.514848789546093e-4	3.2076926129788115	-0.027161381252470196	37	8	42123158	R
cg02137956	-0.13676803963431663	-0.10175546095373139	-4.46305148883035	9.729538275082626e-6	9.52455642937171e-4	3.205802679921187	-0.023332338921929652	37	7	157092982	F			chr7:157092597-157093535	Island
cg16600996	-0.13423293101758094	-1.803017094470126	-4.462919288653882	9.735342922075353e-6	9.52455642937171e-4	3.205255493875545	-0.01608543393897932	37	22	29699230	R			chr22:29702245-29704723	N_Shelf
cg12360690	0.13824560151469356	2.189057143201672	4.462397038711088	9.758306326259118e-6	9.539222782267614e-4	3.2030940111805757	0.013126268086244841	37	20	1712153	F	rs6080318
cg08427067	-0.15535969734406796	0.6901803151859183	-4.461565017236415	9.794997617019384e-6	9.567273917319211e-4	3.199650935230223	-0.02530709275519727	37	11	95015466	R		rs71473229
cg13693136	-0.21373203843118738	-3.4146334184039597	-4.4599601210727124	9.866145442821217e-6	9.62890729628421e-4	3.1930112317686747	-0.01090659076906357	37	1	228666638	F	rs80130749
cg09812990	-0.16531096367699694	-1.8373611822057365	-4.457185683247844	9.990309912173619e-6	9.737491090599876e-4	3.181538194718912	-0.019035343896187995	37	16	55367838	F			chr16:55365814-55366022	S_Shore
cg08463297	-0.19646707053738943	-1.6152364387206828	-4.457110820519657	9.993680890630034e-6	9.737491090599876e-4	3.1812287094778045	-0.024572286909516877	37	17	19976435	F
cg25618765	-0.17444645760999644	1.9230259412819604	-4.455217783493366	1.0079284976841617e-5	9.805224383392925e-4	3.173404432718331	-0.020453892136304108	37	22	20670922	F			chr22:20674706-20675153	N_Shelf
cg16030869	0.21368334635297304	2.376289608634472	4.455211158498631	1.0079585791773891e-5	9.805224383392925e-4	3.1733770558032353	0.01725034983890683	37	4	38867304	F			chr4:38869401-38869780	N_Shelf
cg08817867	-0.15830425135590254	-1.3305323341569564	-4.4545255719454815	1.0110762099134872e-5	9.8275621989089e-4	3.1705441647487076	-0.02175996074192804	37	17	19656554	F
cg20749792	0.17570733022654328	1.4708005916334985	4.4539057002362785	1.0139029562552082e-5	9.833997286486835e-4	3.1679831611164557	0.023397919497526565	37	13	34185166	R
cg05091997	-0.2424191588788358	-3.1289066610040304	-4.453882736126109	1.0140078226960004e-5	9.833997286486835e-4	3.167888291128775	-0.014640445291191198	37	17	60897721	F
cg24150662	0.26732493482099295	2.8634630775769123	4.45383980167003	1.0142039123060838e-5	9.833997286486835e-4	3.1677109202987763	0.017868051699308385	37	1	2949673	R
cg03979258	-0.17116516301737805	-2.6023931365723625	-4.453636461655418	1.0151330971144603e-5	9.835036869306835e-4	3.1668709036133906	-0.01420569058604293	37	6	158400613	F			chr6:158402072-158403444	N_Shore
cg05946118	0.14736287005101567	1.7861536373003692	4.451025753489496	1.0271356739984894e-5	9.943271655765958e-4	3.156088993172749	0.01669661491379104	37	16	8985638	R
cg19325791	-0.1812873315105757	0.5163781619828421	-4.450780787164656	1.0282688394497014e-5	9.946194274683563e-4	3.1550776136037735	-0.029154173699483144	37	17	46560683	F
cg15451548	-0.15361764939181172	0.1421433359945534	-4.4499152390052465	1.0322822873434365e-5	9.976949939032058e-4	3.151504485282598	-0.026155769259138206	37	1	2144873	F			chr1:2144199-2144497	S_Shore
cg26400113	0.24188115972215263	2.4529781344898773	4.448911696721706	1.0369543751323957e-5	0.001001401653699285	3.1473625034878205	0.02046024557645454	37	6	138120219	F		rs6927170
cg24041882	-0.14292756433743126	-1.0580256855387324	-4.448716035832053	1.0378676487379165e-5	0.0010014753218289452	3.1465550415248815	-0.02117277952658453	37	19	42435531	R			chr19:42437218-42437432	N_Shore
cg11405200	-0.14773838278632373	0.5483932014328177	-4.446968217977605	1.0460600623824207e-5	0.0010085671118789797	3.1393435359895614	-0.024343999345472267	37	6	14212128	R			chr6:14211081-14211744	S_Shore
cg21964466	-0.1853838484000906	-1.0875547555430647	-4.4449554081422775	1.0555712611414308e-5	0.0010169179753469766	3.1310419392540885	-0.026903571989739805	37	5	39526937	F
cg09868299	-0.13357119097512404	-0.4919481934268131	-4.444297959554053	1.0586958236730537e-5	0.0010191075840235576	3.1283311278851516	-0.021997839692964705	37	11	69259957	F			chr11:69258149-69258544	S_Shore
cg24163242	-0.2251268747791213	-1.0180511838478896	-4.4436587635891085	1.0617421277203226e-5	0.0010212184008520262	3.125695934041828	-0.03270144501731226	37	8	48648813	F			chr8:48649766-48651653	N_Shore
cg06903031	-0.16448368933786367	-0.5877864761117275	-4.4429633533828365	1.0650658705952176e-5	0.0010232746414168342	3.12282938809341	-0.026465908818222306	37	1	110644949	F
cg22997362	-0.18038906785776931	-1.4205994848102812	-4.442836389641413	1.0656737736080607e-5	0.0010232746414168342	3.12230607674356	-0.023563225158313716	37	6	132455023	R
cg20331980	0.12932199890479712	1.165168156662159	4.442675291505544	1.0664455904178719e-5	0.0010232746414168342	3.121642092377173	0.018420659390815275	37	6	149554503	R
cg13595556	-0.20352219783504366	-0.09234290505213123	-4.4416806164912535	1.0712229174258379e-5	0.0010255392610253292	3.1175429220024347	-0.034078770016433946	37	9	129648322	F
cg11576590	-0.26562376414070066	-0.46260187372554173	-4.44165376413037	1.0713521702777084e-5	0.0010255392610253292	3.117432272170567	-0.041242015903660945	37	1	152011357	F			chr1:152008838-152009112	S_Shelf
cg11314827	0.14498563826659328	1.7040566134298225	4.4416485942473525	1.0713770570334484e-5	0.0010255392610253292	3.1174109688382297	0.017468116654534738	37	5	133447976	R			chr5:133449320-133451260	N_Shore
cg11107430	-0.10989828933049584	-2.123786632805024	-4.440522752177911	1.0768098331179265e-5	0.001029915668682863	3.1127723057278027	-0.011239711733131097	37	10	105230660	R			chr10:105232921-105233456	N_Shelf
cg03899510	-0.12129649573597667	-0.7484574258962895	-4.439434281361578	1.0820873409931847e-5	0.001033893270420316	3.108288659217643	-0.019111718002677747	37	6	170581690	R			chr6:170580889-170581113	S_Shore
cg04484126	-0.19776113955883823	-0.6321010424860837	-4.439308928122236	1.082696710323819e-5	0.001033893270420316	3.1077723678319336	-0.03176444205033252	37	7	65839403	R			chr7:65841384-65842438	N_Shore
cg00446046	-0.22543717729089136	-0.3914315674683935	-4.43794795980866	1.089333853030288e-5	0.0010394017079966508	3.1021678319321753	-0.03650056034239951	37	3	187686918	F
cg07167688	0.20520675274587497	3.3062136214408158	4.435114282748503	1.1032782621953016e-5	0.0010518681324955556	3.0905037400453503	0.01197750439379519	37	1	36989783	F
cg15046489	0.1726085378177582	1.9382756937582544	4.434865738255852	1.1045094569679973e-5	0.001052203547333876	3.089481002345029	0.019148628225235664	37	17	48857353	F			chr17:48858635-48858938	N_Shore
cg20364222	-0.19727368368742249	-1.4119544521209935	-4.43408609776636	1.1083800379459765e-5	0.0010550508218004134	3.086273199715545	-0.02589291751746997	37	8	125259763	F		rs12335223
cg05730385	0.2368631133962289	3.836885531899109	4.433367174603156	1.1119606868038212e-5	0.001057617806815984	3.0833156816197773	0.010973392126120363	37	10	1939683	F
cg20489909	-0.1284509928288211	-0.9426931533862587	-4.431300511565028	1.1223156195767304e-5	0.001065778571947934	3.074816295179418	-0.019448454484957578	37	2	242711046	F			chr2:242710637-242711047	Island
cg02259081	-0.2135095331023309	-1.8428795309344888	-4.431299197080305	1.1223222350269087e-5	0.001065778571947934	3.07481089038581	-0.023379586520497042	37	12	53268433	R			chr12:53267859-53268290	S_Shore
cg00154119	-0.1451389305469737	-0.5388773407043416	-4.428405005387373	1.136978795330741e-5	0.0010788404981674372	3.0629144033833553	-0.02386977494710335	37	15	68174054	R			chr15:68177160-68177415	N_Shelf
cg27227507	-0.1593394144849989	-0.748098029371647	-4.428217141704319	1.1379364659107222e-5	0.0010788936134639442	3.062142445542622	-0.02493702154264238	37	2	232546142	F			chr2:232545347-232546143	Island
cg05302095	0.17298491926946324	1.4032012497634379	4.424882579722999	1.155064041864713e-5	0.0010942654215138293	3.0484453439010837	0.022574026158181604	37	11	76516376	F		rs77034655
cg17216243	-0.2419786754254305	-1.0049143290495752	-4.423676092466765	1.161321585417683e-5	0.0010993231830569352	3.0434919241236154	-0.03564072634801996	37	2	170627694	R			chr2:170624684-170625480	S_Shelf
cg04131890	0.18883637176618562	1.7096944603504622	4.423470680797876	1.1623901965081817e-5	0.0010994649153564977	3.042648700105258	0.023374283625111958	37	5	969939	R
cg02555923	-0.15571709972610126	-1.4183404510425068	-4.4229615656154	1.1650428194759535e-5	0.001101103502653529	3.0405589168722917	-0.020632629704305128	37	3	14319984	F
cg13054007	0.20026660945212837	1.9580680596653648	4.4221005923288965	1.169541902275908e-5	0.0011044832493379395	3.037025358866626	0.02160872607872044	37	13	81018323	F
cg13073699	-0.21536855097079843	-0.8534521219691321	-4.421788340354423	1.1711777040616965e-5	0.001105155793741247	3.0357439902290464	-0.0324131051171509	37	17	77805596	R			chr17:77805866-77809046	N_Shore
cg03247944	-0.17419023628291885	-Inf	-4.42150103203658	1.1730440835408206e-5	0.0011060446862397658	3.034436122612039	-0.010637163731984367	37	12	3472883	R			chr12:3475010-3475654	N_Shelf
cg06851151	0.13398439444312493	0.3743487935470408	4.420580769190314	1.1775244665228203e-5	0.0011093949406959724	3.0307893500851266	0.022603073892734415	37	5	133436368	R
cg05868564	-0.17968898464929395	-1.9707581569041075	-4.419942391343876	1.1808929436988101e-5	0.0011116931746612906	3.0281706079092237	-0.01911750406191559	37	11	123351497	F
cg04878826	-0.15416724200809373	-0.8790069199201211	-4.419586159959865	1.1827766477855537e-5	0.0011125911278367694	3.0267094350249524	-0.023608016994407732	37	1	117398001	F	rs61789066
cg08843850	-0.22061165445755737	-0.8689666512122254	-4.418602532828117	1.1879928799702031e-5	0.0011166199848719146	3.022675409801903	-0.03454513364248524	37	1	199092823	F
cg14117392	-0.16571346482986082	-0.9271334155924361	-4.418291803520861	1.1896452660780364e-5	0.0011172954111206375	3.0214012289245575	-0.025068776020598205	37	5	139017942	R			chr5:139017133-139017668	S_Shore
cg02471183	0.13806575700975587	1.2930166915627752	4.4179508605323115	1.1914608519402063e-5	0.0011181229322066632	3.0200032494389477	0.018982398284712376	37	8	67456683	F			chr8:67454545-67454991	S_Shore
cg05949397	-0.2198135024975292	-0.16848065891373276	-4.417159930773482	1.195682918134718e-5	0.0011212057407574865	3.016760561683186	-0.03684106288120603	37	11	44976423	R			chr11:44978615-44979030	N_Shelf
cg04848957	-0.18189107263029292	1.3650577091813594	-4.416823166574676	1.1974849430856458e-5	0.0011220161974164736	3.015380045520067	-0.02536016667922547	37	2	44316695	F	rs62135531		chr2:44314288-44314564	S_Shelf
cg10504993	-0.12439378131236345	-1.6499200760856485	-4.413882162511251	1.2133330865325145e-5	0.0011359759817667326	3.003327991324782	-0.015462541794918072	37	15	68260453	R		rs60952717	chr15:68260501-68260710	N_Shore
cg20176098	-0.1506427595657753	0.04130058076495193	-4.413513140557659	1.2153357426823092e-5	0.0011364738213018146	3.001816290021826	-0.0256053878227967	37	3	177877649	R
cg11239720	-0.22254857044812593	-0.016532201136864273	-4.413434218100161	1.2157644596549349e-5	0.0011364738213018146	3.0014929988441095	-0.03653620789077111	37	4	152967415	R
cg12212198	-0.22762627236805622	-1.4283458093666273	-4.412148313061762	1.2227700810911315e-5	0.0011421302556027797	2.996226286599712	-0.029111341343940056	37	13	114302021	F			chr13:114302311-114302519	N_Shore
cg21852792	-0.29850795254862594	-0.6357899897082102	-4.411278069220306	1.2275330741090989e-5	0.0011456847689805141	2.9926628191509232	-0.045222212248069715	37	2	71678463	F			chr2:71680558-71681276	N_Shelf
cg03606269	-0.2235237220305022	-2.0266300267258806	-4.410547397131857	1.2315458714727833e-5	0.0011485341123418666	2.98967137472994	-0.023049897542928077	37	5	77779546	R
cg21574822	-0.15778228966808117	-1.5866135977622833	-4.409722791269636	1.2360896209041119e-5	0.0011516223423679774	2.9862959105777795	-0.01947733502941637	37	4	2431998	F	rs2857945	rs2857943	chr4:2431798-2432328	Island
cg18792146	-0.22440916661994992	-1.264258014394133	-4.40942313904528	1.2377447366406068e-5	0.0011516223423679774	2.9850694516440965	-0.031750443113425675	37	1	235105751	F
cg05097306	-0.17852487793034788	-2.913655072321114	-4.408211823208995	1.2444570214566779e-5	0.0011561666271397441	2.9801123985559217	-0.012520977552099063	37	10	45374683	R
cg00100420	-0.25039396174525175	-2.3901624896106415	-4.408193034777591	1.2445614078795094e-5	0.0011561666271397441	2.980035520879885	-0.023638311807252316	37	4	106009831	F		rs35720680
cg02259914	-0.15807234363920664	-1.688386197765883	-4.407924809950144	1.2460525487833776e-5	0.0011566538368272203	2.9789380436355026	-0.019060442478190748	37	20	3693221	R
cg15642380	-0.14305406017623246	-0.5422236369869081	-4.407684587793669	1.2473894653747623e-5	0.0011569972427210933	2.9779551958274633	-0.023368109127239522	37	1	172908788	F
cg11752788	-0.22991060657827922	-0.8318083297642276	-4.406598984036636	1.2534483464352852e-5	0.0011610986498270478	2.9735141660242403	-0.035288850956067874	37	7	123438230	F
cg13567403	-0.1478383768263537	0.07020855933792097	-4.406544692112744	1.253752094053209e-5	0.0011610986498270478	2.973292093286493	-0.025217624049747367	37	9	138861590	F
cg20222562	-0.23239313912326004	-0.5372666203557107	-4.405289534712809	1.2607940015556635e-5	0.0011667171219964289	2.9681587763794175	-0.03718349915100577	37	6	113993995	F
cg20477147	-0.14765679854306946	-1.6287289023653597	-4.404971191282353	1.2625860350236182e-5	0.0011674725213496595	2.9668570385982393	-0.01848943278899659	37	20	57265991	R			chr20:57267527-57268420	N_Shore
cg19770281	-0.2122573858937884	-1.6416165256935058	-4.403369675229448	1.2716383901172543e-5	0.0011749349548595344	2.9603096107954263	-0.02601245037051525	37	3	132261993	F
cg03143046	-0.2349833763383713	-0.8482503985957455	-4.402819533460107	1.2747622955748125e-5	0.0011768993114348986	2.958060995438527	-0.03541801113304932	37	6	43758007	F
cg01176433	-0.23027456247543943	-0.9266128693665385	-4.402649089443911	1.2757316274956237e-5	0.0011768993114348986	2.9573643862574253	-0.03411966388314469	37	15	69754714	R
cg21075680	-0.20263882580176862	-0.8906325446485261	-4.402418948538894	1.2770415803797684e-5	0.0011772001477318957	2.956423834195726	-0.030473484975592102	37	8	117466702	R		rs73702346
cg10736454	-0.16712014058220026	-1.2426794258150622	-4.401543078532561	1.282038774798292e-5	0.0011808968705324498	2.9528447011922934	-0.022465714211352017	37	19	7739455	R			chr19:7735081-7735456	S_Shelf
cg05274316	-0.19699730479147726	-1.8972434467694812	-4.400492911202775	1.288055068393627e-5	0.0011855258849494943	2.948554198934546	-0.021862214508278355	37	15	70250464	F
cg04642165	-0.22239412848260975	-1.0718774479640423	-4.3999737794646405	1.2910390833346306e-5	0.0011873590192094945	2.946433617054315	-0.0316823727998336	37	7	150063431	F			chr7:150065169-150066351	N_Shore
cg05434641	-0.14442102602867618	-0.11716662945629834	-4.399319727500685	1.2948080466767534e-5	0.0011899106943238625	2.943762236508422	-0.024450327849947717	37	16	56391437	F	rs77973844
cg02416781	-0.11362566118735007	0.4086014888220796	-4.3988741419556865	1.2973817510652112e-5	0.0011913608693664977	2.941942518832218	-0.019217298260787108	37	5	82331856	R
cg23599224	-0.23563032176156898	0.07368716852208004	-4.39846323098308	1.2997595115850958e-5	0.001192629026688496	2.9402645601855424	-0.04008348852502197	37	4	68334446	R
cg00532802	-0.18770539995191582	-1.885376675722339	-4.3979462173741295	1.302757163682525e-5	0.001194463602673881	2.9381535380189154	-0.021365406280130728	37	11	121594220	R
cg10743102	0.1866791559734522	1.7303630871630864	4.396860262670516	1.3090750919521466e-5	0.0011993373116558825	2.9337202212812707	0.021516510350996332	37	3	177055590	F
cg19785773	-0.12561651000846685	-0.9971371908340347	-4.396404352280238	1.311736238696328e-5	0.0012000710415207268	2.9318593104287674	-0.01952494792566417	37	8	142398412	F			chr8:142401533-142402494	N_Shelf
cg13239848	-0.2344335778427502	-2.2796904425029196	-4.396379424222935	1.3118818927465571e-5	0.0012000710415207268	2.931757565592389	-0.023326017743752397	37	1	12213514	R
cg17344321	-0.22060896735581137	-1.315494032863835	-4.396020390287722	1.313981436300853e-5	0.0012010733904986224	2.9302922142540266	-0.029292729654551652	37	7	22617382	R
cg17156491	-0.14434383183195887	-1.0646004492643746	-4.394422166101209	1.3233665243777252e-5	0.0012084810262921648	2.9237706189967083	-0.021486488068392096	37	2	43259508	R
cg09136878	-0.2077444498803484	-0.48089322000175255	-4.394296796203438	1.3241054269623811e-5	0.0012084810262921648	2.923259137374946	-0.03411293023195949	37	1	236135584	F
cg25015371	-0.1365735280073988	-0.2471368816094954	-4.393905908337918	1.3264117680988583e-5	0.0012096632688762545	2.9216644881352627	-0.023334619910220455	37	6	108874950	F			chr6:108878830-108883404	N_Shelf
cg08277306	0.1922031108463178	1.2282333518877053	4.39182399581744	1.3387604740584062e-5	0.0012199951884389675	2.913173435531676	0.02553865762842611	37	5	598817	F			chr5:602124-602553	N_Shelf
cg26094232	-0.12013818162361423	-1.1369470195159652	-4.390560505716235	1.346308304113992e-5	0.0012259397351890972	2.9080221370870953	-0.017023612723356618	37	11	72148947	F			chr11:72145155-72145636	S_Shelf
cg10238080	-0.1849005104315644	-2.318119947329917	-4.3903043439928515	1.3478435158341304e-5	0.0012264043525215616	2.9069779242136375	-0.017086008344517678	37	12	50445058	F
cg22540135	-0.20098055582815144	-2.9330392907679315	-4.389416065270761	1.353180069800779e-5	0.0012303244810927265	2.903357401357666	-0.014794266562256034	37	19	51898904	R		rs78528338	chr19:51897623-51897878	S_Shore
cg26335578	-0.12132584570685462	-0.4281333474635141	-4.388406909296066	1.3592673434097327e-5	0.0012345883463513812	2.8992450253302424	-0.0202409689885254	37	11	68722738	F
cg21956614	-0.1751262540769689	-2.612091114998017	-4.388296761896148	1.3599333404298469e-5	0.0012345883463513812	2.8987962208953997	-0.014520408623611508	37	4	129439073	F
cg12866551	-0.16011600284918082	1.6224945890530236	-4.387059127893735	1.3674380765928119e-5	0.0012404602027330032	2.893754103661977	-0.021574436304656275	37	10	20019641	F	rs61743565
cg15529532	-0.19388937121715544	-1.432367702460962	-4.3862235471182665	1.372527231368376e-5	0.001243659090564655	2.890350699916552	-0.025397458200593914	37	10	15077470	F	rs61041766
cg02328930	-0.1539569993201697	-2.6937646389999803	-4.386138995262171	1.3730432074983362e-5	0.001243659090564655	2.8900063454593523	-0.011899371888686533	37	16	85591871	R			chr16:85586938-85590618	S_Shore
cg07998908	-0.19885242559245442	-1.736941168689605	-4.38529135215585	1.3782261958317691e-5	0.0012466991151888567	2.8865544902932347	-0.023597784580296433	37	4	5035653	R
cg19075787	-0.21607618480585655	-1.4516989798214355	-4.385249371438763	1.3784833762869467e-5	0.0012466991151888567	2.886383548477853	-0.028149832657530016	37	2	105372087	F
cg24219974	0.15852659366123079	1.6927885148537645	4.383617445955831	1.3885164518468215e-5	0.0012548245505768572	2.8797396729136056	0.018472716777653497	37	6	14729722	F
cg07219494	-0.1844757247401686	0.3355401411849185	-4.383351883161748	1.3901557238268957e-5	0.0012553578314515902	2.8786587349792656	-0.030233927806649463	37	5	166408484	R		rs72825454	chr5:166405484-166405917	S_Shelf
cg22668740	-0.1367495905650693	-1.311875973210883	-4.3831728791371045	1.3912617278965994e-5	0.001255409112113755	2.877930157423349	-0.01866206579355184	37	12	54788291	F			chr12:54784900-54785238	S_Shelf
cg15686615	-0.11805653453432632	-0.21578479032979073	-4.3822484811138995	1.3969866700387455e-5	0.0012596250869892688	2.874168138062223	-0.02016164828288991	37	4	6781565	R			chr4:6783872-6785283	N_Shelf
cg04701628	-0.11076064956041085	-0.06159974311806692	-4.381976723250291	1.3986739894880847e-5	0.0012601968387818397	2.8730623067827397	-0.019061095638163883	37	16	31492263	F			chr16:31487152-31488967	S_Shelf
cg01772743	0.15966778941366355	1.3275502524821976	4.381278890020935	1.4030157035664858e-5	0.0012631575241771045	2.8702229916940913	0.022019421015441187	37	21	45576085	R			chr21:45575451-45575833	S_Shore
cg09396865	-0.16471249880981503	-0.17667198835370115	-4.380340122906231	1.4088767719588676e-5	0.0012674806279580635	2.8664040399532125	-0.02776841313087236	37	2	201568315	F
cg17239057	-0.2133260109365144	-0.2907699057215561	-4.379618584653475	1.413397506293114e-5	0.001269819088301499	2.8634693048344078	-0.03522362863041911	37	1	224363575	F
cg18038207	-0.14454660499388883	-0.5467025759879857	-4.379586536266747	1.4135986240243345e-5	0.001269819088301499	2.8633389638855116	-0.02388983378910392	37	12	80581062	F
cg05962511	-0.15306215299216408	-1.0599181438185004	-4.379193469014752	1.4160675210913638e-5	0.0012710826034030298	2.86174042976305	-0.02121035714523256	37	10	102730022	R			chr10:102729299-102729710	S_Shore
cg12466669	-0.10925434427069569	0.6229947218174712	-4.378607887509188	1.4197532688788877e-5	0.0012734356681251622	2.85935922279866	-0.01806997151940326	37	20	61318160	F			chr20:61314627-61314828	S_Shelf
cg05866150	-0.2466723968814999	-Inf	-4.377001013223715	1.4307597618908603e-5	0.00128234656951135	2.852735809710458	-0.037699580773594754	37	14	21317205	R
cg01327169	-0.187487371943291	-0.1539185865900322	-4.37572153847179	1.4380548712974307e-5	0.0012872581441792375	2.8476265208959193	-0.031964515437814645	37	3	183738470	F		rs2872245	chr3:183735183-183736103	S_Shelf
cg04936009	-0.1779214639901528	-0.01700983564811319	-4.375668786044219	1.438391450847157e-5	0.0012872581441792375	2.8474121550319493	-0.03004809239883799	37	2	223846845	R
cg08790890	-0.13679657014441604	-1.1903736847271111	-4.374425560034328	1.4463455218111167e-5	0.0012934090760518963	2.8423608537102085	-0.019350982940690264	37	2	129200109	R
cg01070250	-0.14728107165219861	-1.4247112145379652	-4.371715593304356	1.4638296937992296e-5	0.0013074357583963392	2.8313547375224717	-0.018026255606548303	37	1	569687	R
cg13575011	-0.1394548923328922	-1.8429417956704286	-4.371627728716078	1.4643999472586217e-5	0.0013074357583963392	2.830997995391212	-0.016452087459254916	37	19	16022472	R			chr19:16022512-16022935	N_Shore
cg13549082	-0.09795824756206994	-1.0255875404660981	-4.371487751806797	1.4653088556894086e-5	0.0013074357583963392	2.830429683991718	-0.014750049640867291	37	9	132369679	F	rs73670145		chr9:132372343-132372965	N_Shelf
cg23008718	-0.16543279016081813	-1.2251510402537638	-4.371018265217894	1.4683613006142192e-5	0.0013087368789235694	2.8285236751211658	-0.023593934383633552	37	2	43188851	F
cg02420027	-0.14436036213345216	-0.588218548617194	-4.370927111057436	1.4689546588392619e-5	0.0013087368789235694	2.828153632079972	-0.023511343215667557	37	13	41632640	R			chr13:41634172-41636120	N_Shore
cg13393585	-0.14275072232089103	-1.934855720275629	-4.369964305174532	1.475235954560391e-5	0.0013127403486893595	2.8242455323783533	-0.015313350335125653	37	17	1134906	R			chr17:1131877-1133367	S_Shore
cg25865108	-0.18627622835462665	-0.38209796573261257	-4.369902123809857	1.4756425040845021e-5	0.0013127403486893595	2.8239931612678744	-0.03077111368340335	37	6	45559104	F
cg20048655	-0.2207610723029878	-1.2768985987854677	-4.369285800578488	1.4796778988726977e-5	0.0013153523027928382	2.8214919148818955	-0.030927518512716357	37	2	7975491	R
cg17329057	-0.17235367051562436	0.2868800166262142	-4.368285004049411	1.4862531281817262e-5	0.0013195877524047547	2.8174310480275873	-0.028785367018149932	37	1	199825600	R	rs75192614
cg16096172	-0.1808212371182271	0.06691979803778006	-4.368225007982156	1.4866481882806886e-5	0.0013195877524047547	2.8171876334677526	-0.030801449370433387	37	6	46924482	F
cg00639635	-0.11306315427195696	0.1885362282658432	-4.368034063101524	1.4879061840510544e-5	0.0013197253575543124	2.816412957380609	-0.019260308820150396	37	6	143837891	F	rs75996622
cg18275732	-0.1474924916495116	0.2984186233564294	-4.367379490394851	1.4922264121048915e-5	0.0013225768493420331	2.813757552131775	-0.025311532317178753	37	6	170365320	R		rs77361612
cg03924164	-0.1582894050280803	-1.5756194078735517	-4.365842088095359	1.5024205900208847e-5	0.0013306264133025826	2.8075222319401982	-0.020162968633572198	37	16	88515063	R			chr16:88513273-88513514	S_Shore
cg07203767	0.16839960815107302	1.819383191843343	4.365249323933966	1.5063688344193917e-5	0.0013331364184611617	2.8051186754755486	0.020252276879172637	37	2	242973721	R
cg09016797	0.16577244005647107	1.9075803542689262	4.3645247043588284	1.5112088070605688e-5	0.0013364313095521891	2.80218088167281	0.018509649233504177	37	7	155790956	F
cg08550517	-0.1501767879380762	-0.4556244883747113	-4.363438956426468	1.5184887091983196e-5	0.0013411754350566773	2.797779832518411	-0.024613934610934418	37	16	85414644	R
cg19674851	-0.24407904934645597	-0.04873257993968243	-4.363390385249838	1.5188151593803678e-5	0.0013411754350566773	2.797582974474417	-0.04059000070467761	37	2	224720888	R		rs76813194
cg21108554	-0.1886579409293987	-1.4232352281281369	-4.362024292291041	1.5280242897278726e-5	0.0013476937816482692	2.792047063473265	-0.025068202794140737	37	7	150061328	F			chr7:150065169-150066351	N_Shelf
cg07241660	-0.21762071178455555	0.8470372398174819	-4.361961398207938	1.5284495551237765e-5	0.0013476937816482692	2.7917922324693363	-0.03307061746197604	37	11	69259336	R			chr11:69258149-69258544	S_Shore
cg16742874	-0.15790489975933797	-2.0109566836487227	-4.361513479446621	1.5314814816935352e-5	0.001349372770600846	2.78997747747649	-0.01762170025360349	37	10	77055847	R			chr10:77054582-77054929	S_Shore
cg01978937	-0.1832444126470678	-1.6303504877781003	-4.360395689780152	1.5390728062762232e-5	0.001355063571865803	2.785449480841378	-0.022373059927411815	37	20	2671574	R			chr20:2672904-2674698	N_Shore
cg15986587	-0.20397913636721732	-0.16042608811491554	-4.357453275565322	1.5592281746287422e-5	0.0013717997761079285	2.7735353843963315	-0.03452955763351978	37	19	56130797	R			chr19:56133039-56133866	N_Shelf
cg26065247	-0.14768604847774358	-1.0824293312606095	-4.357286532048292	1.5603778792737815e-5	0.0013718026011084973	2.7728604497978138	-0.021711895707828888	37	7	37734052	F
cg19373099	-0.1955239277571402	0.329147846159887	-4.356810297764995	1.5636660014077613e-5	0.0013736840264349593	2.770932909413376	-0.032563407092553454	37	2	210008092	F			chr2:210010093-210010367	N_Shelf
cg14760880	-0.1389331185958489	-2.7773285239086256	-4.35432214051463	1.580953257517751e-5	0.0013878519381402342	2.7608653836768378	-0.009960817998202004	37	12	111840792	F			chr12:111842938-111844392	N_Shelf
cg24403649	-0.11015955551715617	-0.5141393467403408	-4.354100570984029	1.582501507829604e-5	0.0013881925983491772	2.7599691343150132	-0.018290910792893855	37	4	39172243	R			chr4:39172242-39172522	Island
cg22626169	-0.19043544150330466	-0.5211669014685556	-4.35247864666321	1.5938791574896595e-5	0.0013971489300509358	2.7534097422452204	-0.03149539854479683	37	6	6890951	F	rs11434284
cg19230867	-0.13952820564724622	0.7326491240107981	-4.351014061788612	1.6042202210135463e-5	0.0014051841719232273	2.7474886228037585	-0.022345396265329387	37	3	42103367	F	rs79512068
cg09527615	-0.1983900141205865	0.1682667594644437	-4.350439300670965	1.6082959572250627e-5	0.001407723685983125	2.745165449216361	-0.03293957119461888	37	11	94883350	F			chr11:94883335-94883565	Island
cg12616923	-0.21100153446145709	-1.3481819744555474	-4.349790686938014	1.61290728075462e-5	0.0014107279382810803	2.7425441088145446	-0.02864259988135226	37	8	128228107	R
cg14766620	-0.23176461336053666	-2.4308900967744704	-4.349160669260298	1.6173984909759624e-5	0.0014136228213459158	2.7399982727554635	-0.01908772431020775	37	3	5018860	F			chr3:5019876-5022223	N_Shore
cg16548961	-0.16348223172162502	-0.9030851041704012	-4.348486713530555	1.622216152497239e-5	0.0014167985918145962	2.737275268668715	-0.024844469678182213	37	5	176928448	F			chr5:176931110-176931401	N_Shelf
cg13048903	-0.19295721604620852	-2.01950156286152	-4.34830964898736	1.623484142145209e-5	0.0014168718058056786	2.7365599346857943	-0.019796667784660826	37	13	21755056	F			chr13:21750287-21751332	S_Shelf
cg16095551	-0.15397749911145137	0.15089573774033813	-4.346794627978324	1.6343722587098845e-5	0.0014253346173407808	2.730440419441739	-0.026398859958720378	37	6	155816164	F
cg14262955	-0.1890722961112714	-1.7233745226294401	-4.345453764136603	1.6440669258934474e-5	0.0014327450532920815	2.7250260253943006	-0.02210156413799677	37	9	132114769	R			chr9:132114330-132114703	S_Shore
cg03917473	0.17554384784521448	1.2775223903251776	4.345194303100953	1.6459492067551472e-5	0.0014333414445900064	2.7239785045496125	0.02402471610974688	37	17	38764244	F
cg26572452	-0.1591009074804539	-2.1455679172352493	-4.34502059949502	1.6472105040998036e-5	0.0014333965908112705	2.7232772444143682	-0.016538588233799528	37	8	129115055	F
cg00676711	-0.16772019092819868	-3.341529868854351	-4.344852392084057	1.648432772644185e-5	0.0014334177188402763	2.7225981979527676	-0.008719439111010405	37	8	21268342	F
cg23480985	-0.21317559624340454	-2.5070146327837683	-4.344410970030213	1.6516444609719137e-5	0.0014342701126930032	2.720816311829812	-0.017406238708992355	37	3	5018700	R			chr3:5019876-5022223	N_Shore
cg15440661	-0.1425847013666371	0.003813121559610736	-4.344388181195614	1.6518104296551318e-5	0.0014342701126930032	2.7207243248472315	-0.024237475996507052	37	2	43395871	F			chr2:43398040-43398276	N_Shelf
cg21814550	-0.23229461925410538	-0.23623571203099308	-4.3437451579817585	1.6565000744617047e-5	0.0014372991073929794	2.718128951522705	-0.03856226141109176	37	14	53170147	R			chr14:53173752-53174112	N_Shelf
cg25024734	-0.20558305871466742	-1.8150518857001852	-4.343205587686679	1.6604450391692256e-5	0.0014396780422222912	2.715951412120739	-0.02302162184513576	37	10	112152815	F
cg15511120	-0.19899826468114346	-0.997418795692217	-4.341774529234589	1.6709514749170875e-5	0.0014473158479542962	2.7101773245229905	-0.028917357390073617	37	11	6598119	F	rs73409105
cg07979236	-0.22766479817388274	-0.688689047432094	-4.3416765309071135	1.6716732707124307e-5	0.0014473158479542962	2.7097819822431335	-0.035685366549387976	37	1	33516461	F			chr1:33516594-33516933	N_Shore
cg03609435	-0.15015192794958998	0.841566613904297	-4.341103443977328	1.6759002478237023e-5	0.0014485960219160663	2.70747021682567	-0.023890085141648032	37	17	34965792	F
cg18692070	-0.2284976699179464	-1.9429638477349753	-4.341076237596254	1.676101170481348e-5	0.0014485960219160663	2.7073604765618287	-0.024247967915423024	37	10	3466852	F
cg05400498	-0.12216220831160962	0.940204163035706	-4.340983812287674	1.676783915315876e-5	0.0014485960219160663	2.706987672578042	-0.018919766527012993	37	10	32049926	R			chr10:32048716-32049423	S_Shore
cg12591668	-0.27515887151492047	-3.057405733074898	-4.340818732228883	1.6780040212969136e-5	0.0014486041641862794	2.7063218289885915	-0.01797916214778794	37	1	192520335	F	rs34359792
cg24212377	-0.10907219796370678	-0.16082528445056074	-4.340101501139623	1.6833149294421338e-5	0.001452141297315142	2.7034291815733953	-0.018669682567117762	37	11	73110989	R
cg14554468	-0.20134306158543558	-1.0732041885216292	-4.339832786424783	1.6853088242527068e-5	0.0014524536370446434	2.7023455496677338	-0.029005911672904783	37	17	28696496	F
cg04445427	-0.18287294160153045	0.5074004726067328	-4.339725600107899	1.686104788766598e-5	0.0014524536370446434	2.7019133224412544	-0.02963501370209265	37	8	133699791	R
cg27535502	0.16094741889063524	1.605650599007455	4.338565008172348	1.6947463654924854e-5	0.0014584052146835351	2.6972338910674223	0.019976348464607385	37	15	91395896	R
cg20421482	-0.1684538922368901	2.1877524634411465	-4.338470553197539	1.695451520764214e-5	0.0014584052146835351	2.696853106167487	-0.019005828884403053	37	12	132169009	F			chr12:132170874-132171202	N_Shore
cg14085952	0.18054189441174806	2.4435546176533496	4.338004023815233	1.6989385177576482e-5	0.001460354824186337	2.6949724575341287	0.015349003666152217	37	9	139496844	R
cg12617549	-0.13799861141354497	-1.1238135480791147	-4.337640191846632	1.7016626743647524e-5	0.0014616463913359036	2.6935059283696967	-0.020370207079702662	37	1	8919565	R		rs77299379
cg25939853	-0.2049253300736642	-0.6461015817434141	-4.337107611950008	1.7056578416570815e-5	0.001464027059325345	2.6913594193841233	-0.03223361509132905	37	12	133343428	F			chr12:133340880-133341114	S_Shelf
cg19843457	-0.19580806032474474	-Inf	-4.335946358675425	1.714888491414107e-5	0.0014701780002043406	2.686588565783527	-0.025149184526751633	37	12	132288611	R			chr12:132284454-132284685	S_Shelf
cg08616943	-0.1175517374986732	0.6451101833550249	-4.335530140733943	1.7175439502017757e-5	0.0014701780002043406	2.685003026636248	-0.01926478792932218	37	7	130552600	R
cg12018718	-0.326421118593907	-3.821486308275982	-4.335453200894507	1.7181257045626622e-5	0.0014701780002043406	2.6846930541259164	-0.013544028765160213	37	2	8684089	R
cg00514284	0.14470075505983337	1.4071311343643753	4.3353530149418615	1.7188835086578646e-5	0.0014701780002043406	2.68428943619496	0.019795145187254337	37	14	106855077	R			chr14:106854805-106855153	Island
cg09455881	-0.21333733033299163	-1.0762994821714675	-4.335234408229974	1.7197810597294025e-5	0.0014701780002043406	2.6838116180349063	-0.030293190161088057	37	3	47388736	R
cg13755866	-0.16581064633271303	-0.712704051912095	-4.335179564847419	1.7201962359894333e-5	0.0014701780002043406	2.6835906804996954	-0.026003103459074473	37	9	74920620	F
cg21125207	0.11501273350642682	1.0310019686329415	4.334856411688876	1.7226445203517316e-5	0.0014704397036730834	2.6822889052965033	0.016577592376517347	37	15	22547896	F			chr15:22545218-22547291	S_Shore
cg22286764	-0.1551333209844965	0.6220377269267274	-4.334814762650256	1.7229603053435487e-5	0.0014704397036730834	2.682121134832891	-0.025418102398002795	37	3	37428639	F
cg13079123	-0.17075839003422222	-0.9940796399385813	-4.334152374409482	1.7279900047906825e-5	0.0014736811122823574	2.679453107961616	-0.02459745724111112	37	15	67331913	R
cg13984330	-0.15095711580830723	0.16259532268414542	-4.33306214145034	1.7362990070825638e-5	0.001479446278008357	2.675062598843236	-0.0259650338298254	37	17	58637589	R
cg16437908	-0.195703102450691	-1.154010209286216	-4.332804917381399	1.7382649490270015e-5	0.001479446278008357	2.6740268746591314	-0.027159474045345133	37	2	85640810	R			chr2:85640969-85641259	N_Shore
cg17016369	-0.13084838552716627	-0.9787439116965935	-4.332779487703375	1.738459421388485e-5	0.001479446278008357	2.673924484045785	-0.019775450299288122	37	2	198246278	R
cg02278728	0.16229371440174223	2.3026783321982793	4.332602900056688	1.7398104412050327e-5	0.0014795437022819089	2.673213483153007	0.01461762866663796	37	6	1595575	F			chr6:1599090-1599402	N_Shelf
cg16788865	-0.22772512852756532	-0.8089789500980815	-4.332360608845948	1.7416657719107006e-5	0.0014800695521353633	2.6722379817924944	-0.03536292150532189	37	12	46778801	F			chr12:46776731-46777856	S_Shore
cg12018969	-0.14693811379504806	0.3625969460501571	-4.331334180234292	1.749546574245188e-5	0.0014857114741063536	2.6681059888303915	-0.025021797482530972	37	2	43350413	F
cg05916684	-0.1938123502691005	-1.4600806338475447	-4.330903294135267	1.7528650107699575e-5	0.00148747378913934	2.66637168545087	-0.02615801854208122	37	17	49008322	F			chr17:49008487-49009155	N_Shore
cg27200630	-0.20421147029245135	-1.406180098300178	-4.330351208040803	1.7571256483290967e-5	0.0014900325873414108	2.664149791319537	-0.027030345063849714	37	3	138494226	F
cg05372753	-0.20681003354956734	-0.07395680292522781	-4.329919004633878	1.7604680124043807e-5	0.001491809621956154	2.6624105548322	-0.03481088641014296	37	6	11804635	R
cg11893955	0.19307246797063726	1.7326525890718691	4.328973248065409	1.767803042456716e-5	0.001496965107119823	2.6586052866633105	0.022584496206849214	37	8	28918821	F
cg12894371	0.17537428034101343	0.6463673974295652	4.328307077916639	1.7729871912658544e-5	0.001500293234860976	2.6559254054427344	0.02841388520915078	37	6	109812795	F	rs6926096	rs41439948
cg02297541	-0.15821951046190952	-1.1165406222897032	-4.327693165024907	1.7777775290049393e-5	0.0015022812953177525	2.653456086756946	-0.022526303665718783	37	6	33180841	F			chr6:33181010-33181256	N_Shore
cg00192220	-0.15435221852226821	-0.8137064862591195	-4.327684185598465	1.777847686766571e-5	0.0015022812953177525	2.6534199715762314	-0.023765054081897496	37	16	48570215	R
cg20305578	-0.17524380993112576	-1.3270686237209404	-4.3273061512241355	1.780803733288413e-5	0.0015037172074483076	2.6518995838770403	-0.023490492487266812	37	8	1908301	F
cg12647574	-0.15389307681428566	-0.8414151770205505	-4.326925787569546	1.7837827318877992e-5	0.0015051704614657188	2.650369953438461	-0.023836134502735196	37	2	12824729	R
cg01231183	-0.2106900214056947	-0.7546277248743919	-4.326201991753254	1.789464635476408e-5	0.0015089007932630244	2.6474595592789987	-0.032940743880434664	37	17	79924542	R			chr17:79920529-79920756	S_Shelf
cg13988440	0.1845855832617933	1.899083193131203	4.325778903815937	1.792793940103352e-5	0.001510643524797509	2.6457585267828057	0.018792908524969287	37	11	69240805	R
cg16125725	-0.23076077806019013	-0.17106547148707735	-4.325530594774561	1.7947506534213868e-5	0.0015112280449203082	2.644760268284034	-0.039267631890173904	37	15	70101302	R
cg04904784	-0.19307070401568235	-0.17146846377538963	-4.325368818661654	1.796026571298118e-5	0.0015112388980939692	2.644109920525799	-0.03294677348043723	37	12	27170664	F	rs11048813		chr12:27166996-27167464	S_Shelf
cg09447675	-0.26803984083728066	-0.22706475600223794	-4.32435841256418	1.804015206411445e-5	0.001516894079251878	2.640048553555901	-0.043706961758311624	37	12	46877466	R
cg26504440	-0.132110327126851	-0.5796599406963282	-4.323219361250034	1.8130616538214915e-5	0.0015234301474933223	2.6354711549957406	-0.021143432030472253	37	12	133344446	R			chr12:133340880-133341114	S_Shelf
cg13477111	-0.1741241174203143	-1.4407646588262306	-4.322343283141188	1.8200490074629433e-5	0.0015282280971295164	2.63195130862312	-0.023492345684737848	37	1	150951737	R			chr1:150946496-150947950	S_Shelf
cg21417130	0.13687156725333693	1.718542286617721	4.321972811834113	1.8230115144232856e-5	0.0015296421719759817	2.6304630549896233	0.016516131616045926	37	1	19400922	R
cg14841540	-0.13922923056580272	-1.7739964190156574	-4.3216786753579015	1.8253668825547706e-5	0.0015305451873261627	2.629281537752038	-0.0170227222585439	37	1	90427858	R
cg07914200	-0.14886079285181042	0.022927895553604704	-4.319556544286453	1.842446694352916e-5	0.0015435210457411801	2.620759372793155	-0.025270627839099724	37	6	22699463	F		rs73388408
cg02922776	-0.2278285091301847	-1.0168238536899241	-4.319435903179083	1.843422236455844e-5	0.0015435210457411801	2.6202750134100574	-0.032564038396669825	37	1	212420632	R
cg02862885	-0.1684472766694144	-0.24826707140935134	-4.318558209278425	1.8505344117169306e-5	0.0015483926114038754	2.6167515595693063	-0.02849972073591278	37	2	55327371	F	rs12464796
cg20402826	0.18441119621366653	2.2102419425179827	4.317938876601439	1.8555687835588347e-5	0.0015511248055936004	2.6142656852533053	0.017023500891442778	37	2	198077081	R
cg13076829	0.16000070593053595	2.3794515686281192	4.31783769844294	1.856392472846284e-5	0.0015511248055936004	2.613859608538248	0.014257378764628958	37	18	45530698	R			chr18:45534581-45535018	N_Shelf
cg11225405	-0.18782966573331955	-0.4308850545523135	-4.317585822424814	1.8584445072817218e-5	0.0015511503419798026	2.6128487472978703	-0.03093917500657889	37	1	117038246	F	rs12025416
cg16339434	-0.16077317397570567	-3.1222810306505413	-4.31751574607992	1.859015804498911e-5	0.0015511503419798026	2.6125675176925887	-0.009218084808424051	37	11	2286788	R			chr11:2290104-2292932	N_Shelf
cg04797885	-0.1437436975296349	1.708391472170628	-4.3167676056535615	1.865125480641604e-5	0.0015551637213221548	2.6095653547223128	-0.018323234332896177	37	8	142268286	F	rs58370789		chr8:142264027-142264315	S_Shelf
cg20675439	-0.1453657457661734	0.1494298188998415	-4.316207372926367	1.8697131636332173e-5	0.001557764692876823	2.6073175523918435	-0.024736855300885652	37	6	82466362	R		rs74354623	chr6:82461133-82463805	S_Shelf
cg14287022	0.16179428634475035	1.8843664102240911	4.316068909993171	1.8708486808945898e-5	0.001557764692876823	2.606762044385076	0.017868031878928936	37	12	19557343	R
cg01973456	-0.29234305540287164	NaN	-4.3158805039684784	1.8734452381911435e-5	0.0015583706236634058	2.6058399478974748	-0.03178265854690132	37	13	114918702	F			chr13:114914536-114914753	S_Shelf
cg01080713	0.18756458415675903	1.796786482478007	4.315663007672818	1.874181231781868e-5	0.0015583706236634058	2.605133675720757	0.02092950092872481	37	2	190126396	F	rs79028939
cg15275758	0.20744489693095636	1.2600657128393355	4.313628124881083	1.890973715298612e-5	0.001571241576270205	2.5969724418037403	0.027434407250777615	37	12	133412815	F	rs36046850	rs74473743	chr12:133412394-133413170	Island
cg09128944	-0.16827771157886895	-0.951917733611444	-4.313371425019078	1.8931022603014572e-5	0.0015719186096432335	2.5959431600594476	-0.02518444713890805	37	2	169967580	R
cg02483101	0.1858206684441499	2.0200588821998924	4.313076744465519	1.895548560639232e-5	0.0015728583660028113	2.5947616588490012	0.018723934834863343	37	8	130365373	F
cg02156723	0.19073593962811985	1.6962042497523908	4.312407761825824	1.9011133528504783e-5	0.001576045373303074	2.5920796994471713	0.02320107390392845	37	1	12100631	F	rs78207116
cg02847588	-0.14178957533328707	-0.7906056989137429	-4.312268966943099	1.9022698415713394e-5	0.001576045373303074	2.5915233178024257	-0.022246931464715736	37	1	8271997	R			chr1:8271996-8272202	Island
cg01466491	0.19146206984485858	2.109090356028026	4.312140485647547	1.9033409925642214e-5	0.001576045373303074	2.591008294749817	0.019924627268932182	37	19	10523363	R			chr19:10526982-10527755	N_Shelf
cg17390918	-0.1754487461740879	-0.6385105604738808	-4.311271007422058	1.9106050016881055e-5	0.0015799498256163056	2.587523329089687	-0.027242528161415036	37	5	10502512	F	rs75787815
cg22514173	-0.13093770905959734	-1.7806708838940037	-4.311198070381234	1.9112155523306086e-5	0.0015799498256163056	2.587231019157641	-0.01564748654258563	37	22	20146278	F			chr22:20142807-20143042	S_Shelf
cg24231804	-0.18280986154757128	-1.8895451529641785	-4.3110195580047925	1.9127106525302568e-5	0.0015799498256163056	2.586515614229735	-0.020109950279022654	37	15	67316861	F
cg07840332	-0.1308915887582287	1.3724211353987046	-4.310944682161694	1.913338094906919e-5	0.0015799498256163056	2.5862155505762248	-0.018834890940768068	37	17	7960092	R
cg20015011	-0.13767189418289938	-1.2915435619282258	-4.310063654532462	1.920735682303846e-5	0.001584964592131171	2.5826852133541918	-0.019249009478832124	37	11	124595093	R
cg18124852	-0.16141031653301574	-0.9356264670178185	-4.309104169232488	1.9288231094971907e-5	0.0015905413004655951	2.57884125811366	-0.02441928541683641	37	17	43506540	F			chr17:43506828-43510380	N_Shore
cg27629753	-0.195436052913454	-2.5235215780270104	-4.307050352610471	1.946244005238345e-5	0.0016038015682835983	2.570615807040048	-0.015803855532468936	37	6	14211985	F		rs79014837	chr6:14211081-14211744	S_Shore
cg04451880	-0.15007398714538314	-0.14411099190384483	-4.30525841860851	1.9615661926874218e-5	0.0016153153343939118	2.563442179245638	-0.02538683593405766	37	3	128717483	F			chr3:128719865-128721245	N_Shelf
cg27059140	-0.15622401972754568	0.5640573596128083	-4.305047958127543	1.9633733047474318e-5	0.0016156914900938082	2.5625998284516145	-0.026072177889929327	37	17	47355215	F
cg02628770	-0.11967159409295647	-2.2926574154090087	-4.304050075639642	1.9719632483766636e-5	0.0016216449937784506	2.55860640967994	-0.011269118650685306	37	16	2720185	R		rs62034248	chr16:2722923-2723674	N_Shelf
cg19699682	-0.21593961740118794	Inf	-4.303946455561549	1.9734039666116875e-5	0.0016217151882762476	2.5581140518559753	-0.03358279209587456	37	3	119349840	F	rs77441363
cg12151150	-0.125233607023729	1.2921291252364957	-4.303700906712339	1.974977420133803e-5	0.0016218942915157846	2.5572092774392905	-0.018055980996258603	37	2	60795541	R
cg18009621	-0.11694316431368856	0.6890593660042639	-4.302936773410393	1.9815890919261734e-5	0.0016262078053988376	2.554152114822764	-0.018975034478214692	37	11	114129200	F
cg07062336	-0.17020853526597635	-1.5438348492766667	-4.302750581232644	1.9832033209294387e-5	0.0016264170236864235	2.5534072696402523	-0.021588058594094184	37	12	45970082	F
cg20128802	-0.15307721502279303	-2.945366087497562	-4.300618215617514	2.0017800283196477e-5	0.00164052728731851	2.544879079978098	-0.010853545160203565	37	6	41601612	F			chr6:41604583-41606663	N_Shelf
cg16001689	-0.20675536315419696	-1.3161147234684456	-4.2994792101870924	2.0117707489996872e-5	0.0016475865411314892	2.540325357517598	-0.027953076087633755	37	6	135042205	R
cg24740632	-0.17406349163664292	0.7009616563748857	-4.298609857592624	2.0194282403694105e-5	0.001651786665626867	2.5368504609249856	-0.02861563792915134	37	5	134486678	F
cg25761791	-0.2720837488060095	-0.8512016839469053	-4.298583565864791	2.019660257924737e-5	0.001651786665626867	2.5367453802728823	-0.04167835862688113	37	19	3165800	R			chr19:3162841-3163161	S_Shelf
cg07377178	-0.16910898568032262	-0.8425672607524902	-4.2983730619073475	2.0215188175625285e-5	0.0016521773876980305	2.5359040767413985	-0.026029330098460146	37	6	3025064	F
cg05453411	-0.14790769019534022	-1.288639625322906	-4.2976936802339125	2.0275282887145984e-5	0.0016558416853534334	2.5331891117076664	-0.02063917399182208	37	16	89300123	R			chr16:89299274-89299874	S_Shore
cg14898223	-0.16385664394941835	-0.20452489768627463	-4.297553539322924	2.0287700253469506e-5	0.0016558416853534334	2.5326291263968335	-0.027704121722209207	37	2	190447407	F			chr2:190445459-190445983	S_Shore
cg27367142	-0.26132472117067596	0.057179844090812997	-4.296282902432359	2.0400618496843718e-5	0.0016639228387078015	2.5275526017034347	-0.043475310903823006	37	10	77127199	R
cg07701307	0.14865090529656655	Inf	4.295124809201318	2.050969613995772e-5	0.0016716799472331206	2.522852940835545	0.011811715887212526	37	5	13986034	R
cg11564239	0.1266562299280185	0.5822695803914129	4.294200150290126	2.058700615086532e-5	0.0016768389788722514	2.5192345015772597	0.020675367820905177	37	2	241644188	F			chr2:241640409-241641359	S_Shelf
cg19716090	-0.18414656116436212	0.3591469256400312	-4.292719110040223	2.0720533780290335e-5	0.0016865668761083666	2.5133218143500278	-0.03180905112800403	37	22	17560707	R			chr22:17564602-17564995	N_Shelf
cg05750824	-0.22221489538663253	-Inf	-4.292418169649232	2.0764906420842057e-5	0.0016890296281893908	2.5121918809000645	-0.02706878560196646	37	1	64786354	R		rs71645579
cg00861646	-0.19017705245620464	-1.0998477431191869	-4.2920178725305576	2.0784043958659845e-5	0.001689437790585304	2.510522962195023	-0.027586298828579714	37	4	160026608	R			chr4:160023787-160025437	S_Shore
cg20000342	-0.14889461515711777	-1.7243120032803219	-4.291833972013613	2.0800730322342824e-5	0.001689646289564809	2.509789030078813	-0.01797569737802135	37	17	56031856	F			chr17:56031843-56033160	Island
cg04883472	-0.14511283048374368	-1.2541725053136596	-4.290757612704082	2.0898651417154768e-5	0.0016964487376970162	2.5054939567722387	-0.020275467829939053	37	11	87080622	R
cg16460860	-0.1516682760922482	0.007304750555289854	-4.2899319111841665	2.097406716463668e-5	0.0017014163283953275	2.5021997840042145	-0.026235492425442875	37	17	17744282	R			chr17:17743412-17743988	S_Shore
cg06376161	-0.17888825905137629	-1.9415208486253492	-4.2894483755068515	2.1018351602224106e-5	0.0017038535270388338	2.5002709722864873	-0.018306596724264657	37	17	42299852	F			chr17:42295861-42299719	S_Shore
cg16962463	-0.23405403637733513	-1.6224893773381368	-4.287242366877369	2.122152296597217e-5	0.0017179957144279445	2.491473839103933	-0.028215031778227012	37	12	89968675	R
cg13133835	-0.32899801079538404	-Inf	-4.2871294342974755	2.12730166706302e-5	0.001718675888368835	2.490655777972723	-0.014737101798354732	37	12	125239803	F
cg25684151	-0.18730890674949496	-0.7047507934181645	-4.286858530852842	2.1257064823355268e-5	0.001718675888368835	2.489943608018355	-0.0293156146833502	37	8	126588554	F
cg14713146	-0.17915387077124523	0.15066027884978303	-4.286813797651619	2.1261210654085228e-5	0.001718675888368835	2.4897652794339455	-0.030324455138204254	37	2	171782647	R			chr2:171785474-171786399	N_Shelf
cg26427498	-0.2259858155131278	-3.0293387627555783	-4.286447501289634	2.1295187699491297e-5	0.0017193062068957712	2.4883051071033746	-0.015551350674944231	37	7	105987258	R
cg24686551	-0.22840584191376345	-0.8250008730888331	-4.286230138433092	2.131537441386685e-5	0.001719775576107887	2.4874386856703774	-0.03437029593130603	37	3	134047274	R
cg24014795	-0.1389366239605545	-2.23764542359302	-4.285792723744578	2.1356052943892594e-5	0.001720760735323128	2.485695248947697	-0.013729338576034755	37	14	81893935	R
cg02796279	-0.2102616855427067	-0.6199588462313015	-4.285789559215437	2.1356347507395154e-5	0.001720760735323128	2.4856826364515436	-0.03339132062377703	37	2	208101334	F
cg07851290	-0.11975404582504878	-1.7539517647555662	-4.285037130076407	2.1426495967804943e-5	0.0017252510737145337	2.4826840143080924	-0.014218456796487616	37	2	31108366	F
cg00292029	-0.20315550583921205	-2.7047379686530824	-4.2839464791542285	2.1528567145509024e-5	0.0017323040457931714	2.478338366322258	-0.014013047918062294	37	6	36703127	R
cg09597638	-0.14868765555265911	0.16464001404446282	-4.28299746569387	2.1617760281353407e-5	0.0017383119981078613	2.474557908148898	-0.025394101208243702	37	17	3907349	R			chr17:3907378-3907703	N_Shore
cg20250250	0.17287700777323778	2.320578872798259	4.282464676608584	2.166798898721466e-5	0.001741180804767098	2.4724358508296556	0.015377134041430485	37	14	100479169	F
cg20529923	-0.12919305453806684	-1.5604429873175583	-4.281479929678367	2.1761119358705683e-5	0.0017474909083945319	2.4685143307438286	-0.016435616804183928	37	11	32110187	R			chr11:32112394-32113277	N_Shelf
cg24914185	-0.11237836073911547	-0.25611768057673295	-4.280896541534817	2.181647213058331e-5	0.001750760914398762	2.4661915243731114	-0.019119663039638524	37	2	200663789	R
cg25252598	-0.12358773529126799	-3.000710253720482	-4.280419087229528	2.1861873697510288e-5	0.0017532284930660193	2.464290722353847	-0.00840835042324431	37	12	6641602	R			chr12:6643261-6644607	N_Shore
cg25877009	-0.12956176341203807	0.7632878004307154	-4.280055300781626	2.189652699429477e-5	0.0017548313783800119	2.4628425786396138	-0.021210125741980557	37	8	142288517	R
cg13883851	-0.12191804686296714	0.38832540766472545	-4.279148894691718	2.1983096912732223e-5	0.001760590034673518	2.4592349014322616	-0.02039837707621983	37	9	132198329	F	rs10988380		chr9:132199361-132199984	N_Shore
cg10430742	-0.16472525927870785	-Inf	-4.277460707856158	2.2151202271990005e-5	0.0017728666583599652	2.4526017102849718	-0.02064727599431715	37	11	128695541	R			chr11:128694084-128694688	S_Shore
cg23529896	-0.15281753777260776	Inf	-4.277144697395597	2.2181680316228397e-5	0.0017737488044734589	2.4511938907755813	-0.02259514671260121	37	2	182247492	R
cg26947831	-0.10923135874566378	-0.08042064603844275	-4.276930270804215	2.2196375750087314e-5	0.0017737488044734589	2.450407351758863	-0.01828586674495536	37	16	86018811	R
cg00719668	-0.15290536192893822	-1.0977065450330792	-4.27682342126066	2.220669699713537e-5	0.0017737488044734589	2.4499823226174486	-0.02220544701488586	37	20	34541013	F			chr20:34541602-34543012	N_Shore
cg04419883	-0.1362039106080623	0.3425981145147846	-4.276537532798077	2.2234335227364674e-5	0.001774771633505429	2.4488451562439293	-0.02324715404792632	37	16	85607562	R
cg02342791	-0.16901431928237765	-0.6984822277567552	-4.275522614113559	2.233271771055277e-5	0.0017814362263353731	2.444808731807176	-0.026442741212585774	37	15	31508943	R		rs74013332	chr15:31507806-31508352	S_Shore
cg11291003	-0.25018723784877883	2.6683875961747114	-4.27518674050262	2.2365367446932456e-5	0.0017820888848435153	2.4434731291462333	-0.02373837632587117	37	5	134526241	F			chr5:134526927-134527419	N_Shore
cg04137004	0.12187341758954551	1.026950503768725	4.27505541017185	2.2378146241165538e-5	0.0017820888848435153	2.4429509202968207	0.0180734306931295	37	11	13140079	R
cg05614161	-0.1364149980127043	-0.6050444783737647	-4.2749790297158645	2.2385581468924913e-5	0.0017820888848435153	2.4426472155609433	-0.022294964740032897	37	5	177627467	R		rs76435226	chr5:177631219-177632508	N_Shelf
cg13977235	-0.2466011602038365	-Inf	-4.274560377508982	2.2432434640537887e-5	0.001784086006777643	2.4409172944625066	-0.040077974127000926	37	19	33172072	F	rs11401385		chr19:33165266-33168099	S_Shelf
cg08729927	-0.16038782401457363	-1.0311234565993868	-4.274415720771994	2.244048942099048e-5	0.001784086006777643	2.4404075376809056	-0.02444685904249444	37	16	31467076	F			chr16:31469982-31471302	N_Shelf
cg04033732	-0.12895730810284545	-0.9002768788698402	-4.27410204183648	2.247112063086831e-5	0.001785335010441338	2.4391604913653753	-0.01962093243183266	37	16	67707096	F
cg10471743	-0.23273309753590343	-0.8874502087476243	-4.273452858117372	2.253464115402356e-5	0.001788851333703754	2.436579900984511	-0.03501007767377412	37	5	49739158	F	rs303226	rs303227	chr5:49736607-49737300	S_Shore
cg19025811	-0.08113334565531638	0.825069426630106	-4.273344301867313	2.254527973811772e-5	0.001788851333703754	2.4361484114556076	-0.012975546144508354	37	11	2206157	R
cg23940612	-0.21490413973640954	-1.80013444563207	-4.272397858666808	2.2638235047932268e-5	0.0017942578258086613	2.4323869222636754	-0.02234411793311175	37	2	218898788	F			chr2:218898490-218898835	Island
cg25278353	-0.218960587578946	-0.5981476548789952	-4.272345275871159	2.264341019766555e-5	0.0017942578258086613	2.4321779630981952	-0.03500250949141681	37	10	91717815	R		rs72820735
cg09236600	-0.17906237689809057	-2.337513962554478	-4.270882464553114	2.2787832072426904e-5	0.0018045067393315842	2.4263658509561283	-0.016174442349210616	37	6	109504697	F	rs59816237
cg09753013	0.1455593065991212	2.237772726542544	4.269989712752259	2.2876403983177645e-5	0.0018103224136211452	2.4228196418675507	0.014544320314907155	37	13	34185311	F
cg04189320	0.12477237221478488	2.0063239268293773	4.268947963205838	2.2980173584182456e-5	0.0018173322734267015	2.418682457641583	0.014240048388262538	37	15	31691214	F			chr15:31689500-31689707	S_Shore
cg10502324	0.14550304837630906	0.45830786837441784	4.268736931332175	2.3001249290969773e-5	0.001817797543040367	2.417844484763658	0.024109255347437686	37	12	76372038	F
cg19845249	-0.22094068924929555	-Inf	-4.267328138062454	2.3148630213443517e-5	0.0018282375592732303	2.4121890475102283	-0.021722835643986665	37	17	77819279	F	rs2289727		chr17:77812991-77819081	S_Shore
cg25446061	-0.18209936019263528	-1.1454591491062496	-4.266066536803493	2.3269539275903725e-5	0.001836574481161235	2.4072441363184813	-0.025836982898588823	37	2	169967583	R
cg27183818	0.19174941080875896	2.0593390383971633	4.263663870425143	2.3513480446345587e-5	0.0018546044577232314	2.397711862483196	0.02003290167070193	37	1	85764021	R
cg06788267	-0.1734451111360089	-1.5664847857247264	-4.262575597160971	2.3624773155926982e-5	0.0018621550445671775	2.3933959304021597	-0.02161046274473108	37	1	95258162	R
cg25345520	0.14396820346670536	1.3710597678823366	4.261742808419008	2.3710277866779778e-5	0.0018666598142310948	2.390093908984734	0.01865037762778976	37	7	116210196	R
cg06422467	-0.17472691435639143	-0.8596933634739977	-4.261715120643719	2.371312571149052e-5	0.0018666598142310948	2.389984136861565	-0.026627489466746923	37	6	30720484	F
cg03035162	0.1711522204024012	1.7153283588987247	4.261416101377677	2.374390233760802e-5	0.0018678536505584977	2.3887986749858934	0.019886621712138064	37	14	22993190	F
cg24408313	-0.15035505511124603	-1.332656518339612	-4.261128064888687	2.377358458824753e-5	0.0018689598838061718	2.3876568279536867	-0.020442186875544832	37	18	60988465	R			chr18:60986621-60988286	S_Shore
cg26135172	-0.14611588171224255	-1.6866178003413752	-4.259775499913249	2.3913440847654212e-5	0.0018786425515194506	2.3822958960527734	-0.01680872687539453	37	3	45595231	R
cg18714086	0.17972129428947436	2.845810004092144	4.2596336652344755	2.3928152045228186e-5	0.0018786425515194506	2.3817338223363373	0.012238169702217805	37	12	112200694	F			chr12:112204498-112204979	N_Shelf
cg22792367	-0.1277163939035777	0.8783074469209856	-4.258650964263261	2.403031589262936e-5	0.0018854264637277957	2.3778399781755857	-0.020228525978930656	37	5	96267912	F	rs79855135		chr5:96270437-96272125	N_Shelf
cg09855706	-0.20545706588805968	-1.3611333974810016	-4.255237298571257	2.438845131271417e-5	0.0019122719373976908	2.364320240059828	-0.02708943417102233	37	1	244965648	R
cg14375890	0.1668679886903619	1.4052267656650008	4.254665285053399	2.4448958390444107e-5	0.0019156929956237136	2.3620557876424284	0.022149190956999965	37	6	13355672	F
cg25540871	-0.13739946046926232	-1.3633385668202513	-4.254522320746678	2.446410337740309e-5	0.0019156929956237136	2.3614898737357946	-0.018707266487156482	37	8	38561225	R
cg07201717	-0.16711200895490497	-1.4448792017068826	-4.254369636180911	2.4480287965996117e-5	0.0019157066158975587	2.360885502545064	-0.02192737662981664	37	1	25031947	R
cg14523804	-0.17565486605723502	0.37574164156024015	-4.254069981195255	2.4512081137804105e-5	0.0019169408707846647	2.3596994374988833	-0.029560243230724148	37	17	75995968	F
cg20435594	-0.1741878749561292	-0.6758024920689975	-4.253099505118411	2.461531847307536e-5	0.0019237570776880555	2.355858730922548	-0.027505781550135944	37	11	733141	F			chr11:734674-736521	N_Shore
cg06640997	0.19915625255932046	1.644415414524208	4.2511995772142495	2.4818630992147023e-5	0.0019383804409088613	2.34834204869206	0.024089490287515947	37	12	32081573	F
cg19430537	-0.27316084811216046	-1.022801332852913	-4.250890980274661	2.4851804982045194e-5	0.0019391274048992293	2.347121443911523	-0.03922776245165327	37	17	74118361	R			chr17:74117508-74118380	Island
cg21491967	-0.15343234814095014	-0.5270196304930184	-4.250809159526126	2.4860607755118325e-5	0.0019391274048992293	2.3467978292226883	-0.024954114834637386	37	6	156276515	F
cg00660167	-0.28798847043495324	-0.022063483895952547	-4.250127265018956	2.493408586462533e-5	0.0019435916885173618	2.344101049727807	-0.050336274290210425	37	17	80200974	F			chr17:80202799-80203289	N_Shore
cg02219601	-0.16033344449623055	-1.4852859557103355	-4.249793202322004	2.4970158616169305e-5	0.001945136340326751	2.342780035107489	-0.01994123642216833	37	14	35835511	R			chr14:35838239-35838628	N_Shelf
cg27430293	-0.18709420606450367	-0.8738932425344363	-4.2491732821104105	2.5037230751230783e-5	0.0019490922146039465	2.3403288856541637	-0.028275731545605975	37	16	89069935	F			chr16:89070646-89070904	N_Shore
cg10705306	-0.16414239765480798	-1.862033592233655	-4.248334792723032	2.5128224354595544e-5	0.0019549039664993927	2.3370140517314715	-0.018491306271813723	37	8	37337009	F
cg04468671	-0.14704963772999827	-0.31199622775565944	-4.247747841547847	2.519210838150071e-5	0.0019586004886701256	2.3346939984761024	-0.02358647450992729	37	12	132337407	F	rs73471709		chr12:132334377-132334786	S_Shelf
cg11253886	-0.13735812466763175	0.7718475880912022	-4.246832158108185	2.5292081185653738e-5	0.0019650961675492474	2.331075158313861	-0.022188283853661783	37	2	47039669	F
cg17295834	-0.15876558421423104	0.5035447325064691	-4.246412422330561	2.5338033606264876e-5	0.001967388966292541	2.3294165795964714	-0.026205840372308997	37	13	29132547	F
cg11842502	-0.2162708739209633	-0.3125146128076171	-4.24613134584012	2.536885019181841e-5	0.001968504321109894	2.328305996497048	-0.03659951309550913	37	6	111862202	R
cg01923724	-0.13527788077014502	-0.482089478001776	-4.245545146991765	2.5433234741639167e-5	0.001972221259433966	2.325990042322629	-0.022589022445276496	37	1	58864209	R
cg25949447	-0.18586413246671987	-0.2586892589733575	-4.245089317310004	2.5483407997489817e-5	0.001974832081422054	2.324189357561509	-0.030789835975840785	37	2	128169860	R			chr2:128173475-128173793	N_Shelf
cg09122442	-0.1294179328425369	-0.7265785033240857	-4.244851618307955	2.5509609000386903e-5	0.0019755830007212255	2.323250436193777	-0.01998202889616435	37	4	6894410	R
cg22973003	-0.1758709950463646	-1.4465526996811955	-4.244235906921559	2.557759693226813e-5	0.0019795670298445966	2.3208185784735393	-0.02393680535438153	37	12	133005676	F	rs28687264
cg12877335	-0.13676342216730353	-0.5726134773891824	-4.244012471594854	2.5602311757530425e-5	0.0019801989698849582	2.3199361640298166	-0.022414236714370928	37	12	94539319	R			chr12:94541727-94544000	N_Shelf
cg24420366	-0.20522288143518824	-0.2307809606519114	-4.242876630092215	2.572830301102119e-5	0.001987996223204286	2.31545105131299	-0.03450721049051847	37	10	3938541	R		rs76401084
cg16334383	-0.14164109592433172	-2.0488703151220107	-4.242804234847912	2.5736353339212373e-5	0.001987996223204286	2.3151652213488516	-0.014747257144867965	37	5	55911731	F
cg01538166	-0.15187609619963727	-2.1021952264702564	-4.242314394696978	2.579088655327114e-5	0.0019909233276593536	2.313231360836853	-0.01578189718361639	37	17	17743987	F			chr17:17743412-17743988	Island
cg10491452	-0.20748764074932358	-1.619680754789859	-4.241710012609241	2.5858323418737184e-5	0.001994448020787953	2.3108455835990585	-0.025810977480229702	37	16	88866627	R			chr16:88869780-88870592	N_Shelf
cg18739367	-0.08767370595208607	-0.4633513474059613	-4.241606557810866	2.5869883731679397e-5	0.001994448020787953	2.3104372312991925	-0.014688575759332356	37	8	38330740	F
cg09183124	-0.23055708544369602	-0.5932344628219502	-4.2407757046759675	2.596290434789749e-5	0.0020003306059463172	2.307158062091303	-0.03650443224670963	37	1	173092323	F
cg18437792	-0.21062362669786516	-1.0078271513827506	-4.240184800462194	2.6029254760285046e-5	0.00200415211748882	2.3048262773106734	-0.03188586598827209	37	14	31699236	F
cg03133408	0.13311809856365064	2.1432066796712372	4.239883217660716	2.60631806477707e-5	0.0020054737561846043	2.303636309709961	0.013917819674284737	37	13	111474862	F	rs370633
cg02073304	-0.16020709171727998	-1.46414523265802	-4.2393893006063195	2.6118833841139846e-5	0.0020084644644987565	2.301687612222204	-0.020709309435781476	37	1	33457500	F
cg19446990	-0.14913317878761645	-0.7489605602034757	-4.238595672678662	2.6208495005903153e-5	0.002014064768430523	2.298556882552602	-0.02414345496276854	37	11	61739400	R			chr11:61734760-61735932	S_Shelf
cg18915856	-0.1701168678483349	-0.8343785223696768	-4.2369296115799715	2.6397676150653033e-5	0.0020266507436564004	2.29198633586594	-0.026411873837866306	37	14	21483641	R
cg14003416	-0.1751647456063692	-0.6030490765007532	-4.236855262658052	2.640614874268987e-5	0.0020266507436564004	2.2916931778940244	-0.02859130070064181	37	2	12557155	R
cg14191024	-0.19207421034851888	0.06773209374886509	-4.2351817115049615	2.6597549350192065e-5	0.0020400320351597317	2.2850956369225175	-0.03314612121388644	37	11	110070509	R
cg01556552	-0.17594547396692362	-0.08387038361475145	-4.233732175399188	2.6764398167724404e-5	0.0020504592862018423	2.2793831905801225	-0.030225381172119037	37	1	10695686	R			chr1:10698299-10698910	N_Shelf
cg08161480	-0.1650444023127875	-0.8406040431152515	-4.233702957082342	2.6767771579641612e-5	0.0020504592862018423	2.2792680635659446	-0.025607379182164103	37	1	226114565	R			chr1:226111642-226112552	S_Shelf
cg11963006	-0.12909440798425798	-1.6288215935190693	-4.232480597684781	2.690926334273198e-5	0.0020599790003100233	2.274452348118074	-0.016352426836396206	37	1	201507574	F			chr1:201507779-201509317	N_Shore
cg00674628	-0.16278242442418334	-1.8687487540278656	-4.232231844299356	2.693814448054533e-5	0.0020608713960269887	2.2734724967716025	-0.018373001504349867	37	14	102970251	F	rs11963		chr14:102973317-102976666	N_Shelf
cg09225373	-0.1710517362966899	-1.9877690732760793	-4.231951778868685	2.697069642296559e-5	0.0020620433024924464	2.272369370369989	-0.017804558169357526	37	6	52217264	F
cg13119578	-0.19521344751528336	-3.1199925289488064	-4.231688209810603	2.7001365246849483e-5	0.002063069830470009	2.271331282628153	-0.012593426832503835	37	11	65196696	F
cg25982657	-0.15417256962268722	-1.3730032924708497	-4.231273206285758	2.704972234436214e-5	0.002064635759524978	2.26969688095157	-0.02027953728572457	37	4	8193353	R
cg16625683	-0.2437544384719228	-2.175669309548378	-4.231216204730768	2.7056370732918512e-5	0.002064635759524978	2.2694724043792602	-0.02184839623599455	37	7	119467	R			chr7:120519-120758	N_Shore
cg19930737	-0.20180014497971754	-3.190373923280167	-4.2308904185223835	2.709439878363359e-5	0.0020662198873545737	2.268189487237991	-0.011701065142724912	37	6	44044325	R			chr6:44041014-44041468	S_Shelf
cg08288886	0.13721173162098044	2.73359144990522	4.2302174134936195	2.7173118072340258e-5	0.002070903136045641	2.2655395463210235	0.01009002480724297	37	11	123308631	F
cg26333564	-0.13722383167977215	-0.9581645722155435	-4.229813258611121	2.7220495536375216e-5	0.0020731933366762365	2.2639483861297576	-0.020899288221095602	37	14	105147781	R			chr14:105144247-105144503	S_Shelf
cg22119466	-0.14188562656126014	-0.8097717945802564	-4.227125257005	2.7537608661333148e-5	0.0020960114195584184	2.2533693320619568	-0.022187353801379484	37	2	9331371	R
cg08827454	-0.1842971619624718	-1.2899601956701534	-4.226949997585017	2.7558406471224283e-5	0.0020962609352161016	2.2526797898137465	-0.025823932305260255	37	6	30922981	F			chr6:30923208-30923624	N_Shore
cg27301488	0.14739231837011957	1.3526746323408199	4.225899438535398	2.768338920441609e-5	0.0021044300413512033	2.2485470223874797	0.019795935783096796	37	12	132670344	R			chr12:132673993-132675241	N_Shelf
cg06902025	-0.20189746185231083	-1.4164825682492104	-4.225610140068926	2.771790118678908e-5	0.0021046787302957293	2.2474091275799255	-0.024985905704780376	37	7	1545815	R			chr7:1543280-1544399	S_Shore
cg01538305	-0.16735602137770134	-0.9635926083991334	-4.2255771390490775	2.772184066247174e-5	0.0021046787302957293	2.247279329632428	-0.02441798220252467	37	14	100658948	R			chr14:100659096-100659611	N_Shore
cg26645827	-0.19017526311750155	-1.2815366019101222	-4.2251277604000945	2.7775538098636623e-5	0.002107418316156036	2.245511950724537	-0.02651427651523708	37	3	100322629	R
cg06208288	0.22821022271006308	1.6157424136974021	4.224459797178327	2.7855538037028372e-5	0.002110827315033391	2.2428852174841394	0.026228509327887783	37	1	58858074	R
cg14746387	-0.19637092498833897	-0.9098792975378469	-4.224458020654436	2.785575109850002e-5	0.002110827315033391	2.242878231908205	-0.030145139317242053	37	5	172879299	R
cg07250214	-0.16207162415833753	-0.06783633471937825	-4.223802539326414	2.793447018539881e-5	0.002115118142569874	2.240300962481869	-0.027696199617957773	37	17	77763166	F	rs79934344		chr17:77763364-77767356	N_Shore
cg03548415	-0.21869370003148658	-2.318860911638694	-4.223634334047537	2.7954704719715055e-5	0.002115118142569874	2.239639661092583	-0.021958944749265547	37	11	111991342	R
cg04345034	-0.13480797389183263	-1.183605748431921	-4.223449627475714	2.797694039894671e-5	0.002115118142569874	2.2389135130720996	-0.018488798744120682	37	15	70797389	F
cg04463386	-0.15506629645825676	-1.3938371310354094	-4.223211793616587	2.80055965742814e-5	0.002115118142569874	2.2379785463935624	-0.020803087188551506	37	11	75295186	R			chr11:75294067-75294815	S_Shore
cg16594502	-0.145460160163992	-1.759856097533634	-4.223156644775716	2.8012245354141272e-5	0.002115118142569874	2.2377617536600285	-0.016856973495836813	37	15	40339900	R
cg17033891	-0.19903937256627313	-2.0432254869396607	-4.223105282807488	2.8018438939367914e-5	0.002115118142569874	2.237559849690258	-0.019547285422739896	37	3	159852976	R
cg22990967	-0.14778347238851808	-3.1492367747227075	-4.22214513373564	2.813446098990296e-5	0.0021225375323857937	2.2337859259454715	-0.009898022041015808	37	6	167567203	R
cg06036288	-0.15897539119414184	-1.3783204551887156	-4.221554142807191	2.820610241537521e-5	0.0021266014909921073	2.231463400370406	-0.02122961987065658	37	20	61971412	R		rs35092494	chr20:61973861-61974297	N_Shelf
cg27122441	-0.1872849091231381	-3.107186105121522	-4.220586467232165	2.83237821051225e-5	0.002134129204308638	2.22766120588843	-0.012804790009243214	37	22	18260411	F	rs73148873		chr22:18256615-18257377	S_Shelf
cg26538164	-0.14687562251799502	1.2307365180284136	-4.219510878654493	2.8455134309415306e-5	0.0021426769857710256	2.2234359579228	-0.02109058106848838	37	1	154374951	R			chr1:154377670-154378445	N_Shelf
cg06213060	-0.1605636302544441	-0.9732567146887194	-4.219204865244575	2.8492611007697387e-5	0.002143016177093073	2.222234026080998	-0.024275341634818426	37	3	16577726	F
cg07298177	-0.18710452978714814	-0.4301750116998689	-4.219181620562047	2.849545964760371e-5	0.002143016177093073	2.2221427310544497	-0.03101713687362384	37	16	85577847	F
cg24839529	-0.128966767417249	-0.6719339598699616	-4.218800871783808	2.8542159134142155e-5	0.0021451799150241065	2.2206473821747172	-0.020936870102335303	37	4	185668393	R
cg18783055	-0.12495391098366371	-2.7276205781796508	-4.216758440505823	2.879391455231552e-5	0.00216140647815738	2.212628117509184	-0.01003333034545445	37	6	88639609	R		rs74857646
cg11347165	-0.1630457121547655	-1.590325413057291	-4.216756248669401	2.8794185857176338e-5	0.00216140647815738	2.2126195135854294	-0.020296604720086986	37	1	17631644	R
cg06806891	-0.1204117944966423	-0.3928808580579509	-4.215864022668918	2.890482791433607e-5	0.002168351391602595	2.2091174815623864	-0.020145494361475225	37	3	128323079	F			chr3:128326937-128327507	N_Shelf
cg02849507	-0.13828723618113803	-1.0196661167706018	-4.2118392196827195	2.9408986703703203e-5	0.0022034089399320575	2.1933285620935203	-0.020887428856939616	37	16	14051717	R
cg07145664	0.13809231190970905	4.308560186235639	4.211657786350253	2.9431909840511668e-5	0.002203746480749	2.192617149395585	0.0042927740326133	37	6	2579591	R		rs74952323
cg07759162	-0.16651711374148032	-0.15935684888166388	-4.211443858570237	2.9458960353155562e-5	0.002204392447889787	2.1917783606219094	-0.027168444775454548	37	15	75488313	R
cg21861151	-0.20282656842739766	-0.7946206549723428	-4.208162175926914	2.9876900136769016e-5	0.002231995874642318	2.178916227677399	-0.03147642957033625	37	2	239478365	R
cg12179380	-0.1527521835803658	2.0586707021002377	-4.208108303647202	2.9883807969586745e-5	0.002231995874642318	2.1787051606343466	-0.017165716757228222	37	8	142084624	R
cg21340320	-0.2150822243698024	0.2398424245535016	-4.207795259532463	2.9923978525119983e-5	0.002233601920453934	2.1774787303592325	-0.03637283074164277	37	8	131000521	F		rs2065410
cg15538767	-0.1276680277043581	-0.39513908785396584	-4.207576645407146	2.9952062111045386e-5	0.002233837999943423	2.176622304416969	-0.02120051000009443	37	5	149870395	F
cg14944923	-0.1197922516975447	-1.0088696582844112	-4.207433631200491	2.99704475748454e-5	0.002233837999943423	2.176062065495713	-0.01738226661099551	37	8	108544188	R
cg01715745	-0.12140751461062571	-0.6987202735998467	-4.207334874554498	2.9983149700039593e-5	0.002233837999943423	2.175675210038043	-0.019421027481361597	37	1	54930156	F
cg15562346	0.28906483298111807	3.3332989379496274	4.2063915599402275	3.0104738056163645e-5	0.0022409379983296027	2.1719804305157657	0.017861066810299087	37	2	239403295	R
cg16177481	-0.18367172250605224	-2.2418427631993585	-4.206272557296809	3.01201102113616e-5	0.0022409379983296027	2.1715143755327366	-0.017163796132436654	37	11	61740158	F
cg11316905	-0.12226974632177723	-1.1782179128682042	-4.206160174618871	3.013463409982558e-5	0.0022409379983296027	2.1710742579456133	-0.01781864337013428	37	17	7035367	F
cg26258437	-0.1366308467182047	2.2394884370380552	-4.205989895410146	3.0156653021131765e-5	0.0022411825138412785	2.170407424633493	-0.014485049023985175	37	4	57653406	R
cg24956176	0.135949101939558	0.025862014733404354	4.205035708462494	3.028032351794735e-5	0.002248976579496857	2.166671185222225	0.02348399652165417	37	17	33542219	R
cg09011891	-0.16801972625700312	-1.720327420954597	-4.204493669167397	3.0350791354615784e-5	0.002252811964740997	2.164549115986918	-0.020486699129657893	37	5	134526752	R			chr5:134526927-134527419	N_Shore
cg19502359	-0.17941390625575404	-0.8287152850506494	-4.203834798386725	3.0436658287184984e-5	0.002257784896080755	2.161970000044957	-0.02761097545063418	37	11	72912441	F
cg23040424	-0.15684007518022292	1.0315950575522816	-4.203446068273895	3.048742781909135e-5	0.002260149760477025	2.1604485136972587	-0.024084271805435264	37	11	123279156	R		rs75816266
cg26256901	0.15051906960719819	1.0850351358017845	4.202526516298809	3.060784595884239e-5	0.002266976662189645	2.1568499203084377	0.022009335322288548	37	1	23918838	R
cg16223546	-0.2203903134888736	-2.9570706678751786	-4.202416329776194	3.062230558752915e-5	0.002266976662189645	2.1564187636665837	-0.014060222126380181	37	5	158768976	F
cg14509153	-0.20632513586799361	-2.060297033592152	-4.202309309417524	3.063635595527577e-5	0.002266976662189645	2.1560000062802365	-0.01920936062073314	37	9	127274614	R
cg17963461	0.1409294763632314	2.815679519211306	4.201784252049847	3.070537813047748e-5	0.002270679792378178	2.153945666833571	0.01103130557705867	37	5	3844117	F
cg14260695	-0.16817872898202513	-2.137651105972413	-4.201386245117354	3.075779740198244e-5	0.0022721275303065397	2.152388585315582	-0.016461424502346306	37	17	43506184	R			chr17:43506828-43510380	N_Shore
cg27332104	-0.139032546821252	0.583438890493726	-4.20134727766061	3.076293416822614e-5	0.0022721275303065397	2.1522361443834344	-0.023033944999774625	37	15	52386161	R
cg21360910	-0.17646851063115854	-1.562910197164166	-4.2011572032548905	3.078800186677716e-5	0.0022725761871459724	2.1514925911386547	-0.022762637469260077	37	3	45372241	R		rs74420424
cg04270489	0.1770789830750612	1.5832861014440278	4.200240862161934	3.0909125559387884e-5	0.0022782885989834478	2.147908393403511	0.02196681900713715	37	11	85827505	F
cg19578660	-0.19839855906685333	-1.6808562499210336	-4.200139781715659	3.092251433113629e-5	0.0022782885989834478	2.1475130699117537	-0.022968263819738544	37	10	3511600	R
cg15681853	-0.16467161997242608	-1.329360290636659	-4.199723148642576	3.0977758476410176e-5	0.0022809543121350344	2.145883720936955	-0.0218561114357107	37	15	91388648	F		rs56079360
cg23539261	-0.12399652825379803	0.6026700396482422	-4.198803966589615	3.109997168335083e-5	0.002288476956244349	2.142289563241179	-0.02068942166176735	37	12	48228889	R
cg07899411	0.19038444802284227	2.3151933023839426	4.198667343214609	3.111817610912944e-5	0.002288476956244349	2.1417554056628516	0.016863674116153304	37	12	123604434	F
cg05650238	-0.21602779005516215	Inf	-4.1980770889449355	3.120482017151239e-5	0.0022912584856581613	2.1394139125580214	-0.024654379121811176	37	5	55215955	R
cg10777347	-0.15826966600281578	-1.2797121253823016	-4.197984034018874	3.120937632750701e-5	0.0022912584856581613	2.139084110499801	-0.020957578362932605	37	7	87556005	R
cg22651968	-0.2218704171972936	-Inf	-4.197939551164114	3.123905663157417e-5	0.0022917324365917305	2.138970934120918	-0.02381897352107673	37	19	14358586	R			chr19:14359635-14359972	N_Shore
cg00459992	0.21220547573998783	3.130201078326331	4.197953581052675	3.121344675912482e-5	0.0022912584856581613	2.1389650686718253	0.011942230497373862	37	7	158819232	F			chr7:158817175-158817629	S_Shore
cg25568061	-0.1570143060879967	-1.9388167895130746	-4.197482249713502	3.127651079867953e-5	0.0022930741851002467	2.137122719432381	-0.016793088146133367	37	2	71291953	R			chr2:71295160-71296002	N_Shelf
cg16310095	-0.125692664722437	-0.6985171959110664	-4.19679340575635	3.136889636502389e-5	0.0022970361569999223	2.1344305015667286	-0.02031067156856975	37	1	155952959	F
cg21567649	-0.1252377599387553	-0.7926528488044655	-4.196793039066782	3.136894561342788e-5	0.0022970361569999223	2.1344290685394283	-0.019547863537184018	37	2	43245642	F
cg22795331	0.15502494321929516	1.7982586978509034	4.194458940103206	3.168392477632823e-5	0.0023186819372093123	2.125309761039957	0.018152662848658907	37	6	117785611	F
cg26553501	-0.28269552794432373	2.1208975877461533	-4.194265023442973	3.171022832501665e-5	0.002319188410479763	2.124552344167083	-0.02994737401042269	37	1	2145276	R	rs445618		chr1:2144199-2144497	S_Shore
cg04011995	-0.1580031614974916	0.10939531859301596	-4.1939105717173	3.175836119533319e-5	0.00232128981902505	2.123167980102207	-0.027339577654906577	37	1	41326317	R			chr1:41326949-41328285	N_Shore
cg17734525	-0.13319709136531593	-0.3632199789605321	-4.1934111443984765	3.182629920121832e-5	0.0023243393734892616	2.1212175784949237	-0.022279985341833675	37	X	48592880	R			chrX:48595526-48595997	N_Shelf
cg15121304	0.1202897185159586	1.6720115162438538	4.1933183689392735	3.1838934853984056e-5	0.0023243393734892616	2.120855288701164	0.014768282923762532	37	22	22380100	F	rs73879725
cg14006800	0.15373916986272906	2.1505190635515667	4.192943918299148	3.188998214334688e-5	0.002326646428912037	2.1193931288039645	0.015337581274206702	37	4	11652483	F
cg24610561	-0.15025627831348753	-2.879905852045195	-4.192301133493489	3.1977792143763564e-5	0.002331631191703594	2.1168834596363775	-0.010380643092447558	37	11	69079104	R
cg26120971	-0.1654982257209775	0.6347252080928387	-4.191895364486381	3.203334226064763e-5	0.002334259115816693	2.1152993734792895	-0.026863756975618047	37	8	118676025	R
cg16405432	-0.14543949677565748	-0.795432694327277	-4.19073613768472	3.219254825479267e-5	0.00234443261337946	2.1107746474547087	-0.02284930968454668	37	14	95973710	R
cg20140333	-0.18826515852804881	-2.4290042968622774	-4.1900739052860745	3.2283835966168965e-5	0.0023496505723990565	2.108190330585443	-0.01696941557219192	37	1	90223037	F	rs6694039
cg00228735	-0.1466111442782938	-1.1385662115867767	-4.189799385761397	3.232175030572556e-5	0.0023509799802922038	2.107119149154447	-0.02138785096324486	37	7	131304505	R		rs11770454
cg16656520	-0.20756345839562185	-1.1388137326495802	-4.188937095818109	3.2441118616088926e-5	0.00235822887281426	2.103754902390432	-0.030104278175129673	37	6	31800885	R			chr6:31802598-31802823	N_Shore
cg20005742	-0.2310716480128039	2.0959201911489593	-4.18871377705031	3.247210141399971e-5	0.0023590478921602267	2.1028837242851557	-0.025247001173323014	37	14	103007070	R			chr14:103010784-103011625	N_Shelf
cg21234265	-0.16910970859151042	-0.6493928509124138	-4.188300951091982	3.252945028342941e-5	0.0023617802095345242	2.101273383518204	-0.026926559991244103	37	9	132370351	F		rs10988449	chr9:132372343-132372965	N_Shore
cg20743868	-0.17288125128385423	1.0981496068039758	-4.187841856114576	3.2593340037795316e-5	0.0023649838218327986	2.0994827326381342	-0.025613826738900225	37	15	75071042	F	rs76024611		chr15:75074425-75075146	N_Shelf
cg02013841	-0.19289502287384286	Inf	-4.187384973878161	3.267340960753382e-5	0.00236935685233978	2.097808702682812	-0.02291704600202804	37	13	49159767	F
cg17444090	-0.1951782732828412	-0.8691991112781298	-4.186901170418812	3.272462370375541e-5	0.00237035298383335	2.0958142639014	-0.029890188238192006	37	1	232735450	F
cg14520947	-0.21989841585055264	-0.42492690542753786	-4.186885842665489	3.2726767035174456e-05	0.00237035298383335	2.0957544954134546	-0.035547999370775685	37	1	225942842	R
cg13905081	-0.108454661734399	0.24631173032053086	-4.186382471076807	3.279722952523819e-5	0.002374019423565517	2.093791780484387	-0.01861189890244397	37	9	140199209	R			chr9:140195501-140197475	S_Shore
cg00819338	-0.1595730150793282	-1.1768071556372777	-4.185558672860323	3.291285751799087e-5	0.0023809487471237265	2.0905801558183805	-0.022502514318300026	37	3	133646065	R			chr3:133646094-133646650	N_Shore
cg02976588	-0.2372694562912927	-1.126931583251318	-4.184044964589788	3.31263339093872e-5	0.00239494387004592	2.08468042313729	-0.0321620570051529	37	1	150135546	F	rs67498625
cg10379472	-0.20355419468604652	0.7255060979275123	-4.183563960578105	3.319444496127992e-5	0.0023984189181805947	2.0828061118491545	-0.03218333503121362	37	16	71475452	R			chr16:71475334-71475938	Island
cg26636045	-0.1516579861763413	-1.0300967834235224	-4.182653998867493	3.332366221122593e-5	0.0024063022515978306	2.0792608493658262	-0.02207230680207284	37	22	25799160	R			chr22:25800554-25801437	N_Shore
cg08056069	-0.19802186017846335	-2.178994878883384	-4.182398373009653	3.336004794087548e-5	0.002407476752847788	2.078265046708652	-0.019064536725074188	37	1	95179425	F
cg01963224	-0.19479294819251036	-2.367417150815863	-4.182149226271991	3.339554784272409e-5	0.002407708458981258	2.077294538727137	-0.01647227244915908	37	14	71791671	F			chr14:71786855-71788225	S_Shelf
cg01178099	-0.19832105027695734	-0.38868165052037856	-4.182093423768501	3.340350384372086e-5	0.002407708458981258	2.0770771771720495	-0.03282508812940671	37	3	177391387	R
cg16176694	-0.1837216901412575	-1.9448972291833773	-4.1810107094356255	3.355822880537468e-5	0.0024174046917644133	2.0728603338946767	-0.019583829170705003	37	10	134236453	F	rs77374060
cg09914555	-0.20902608143399215	-3.2232918267157458	-4.18053104812835	3.362699260889971e-5	0.0024209006736703176	2.07099252637203	-0.012355789317904334	37	8	142094789	R	rs12334878
cg11945474	-0.1593948129523639	0.25288647612415094	-4.178764541059865	3.388139633679663e-5	0.002436512720612557	2.0641154583634487	-0.0273314417082563	37	2	55717980	R
cg03236170	-0.20072369551801986	-0.06538359677534945	-4.178742549373443	3.388457499330805e-5	0.002436512720612557	2.064029861220839	-0.03352047068819314	37	16	87915396	R		rs3088132	chr16:87916188-87916469	N_Shore
cg11284582	0.12199951856550417	-0.6101742116270105	4.178217902847497	3.396049113685702e-5	0.0024405049162205504	2.0619879310970513	0.020500304475296882	37	20	62270540	R			chr20:62272291-62273972	N_Shore
cg24068972	0.11863721867236299	1.1537663904130089	4.177592500132813	3.4051198282613625e-5	0.0024455546079899674	2.0595541711188075	0.017222588632629265	37	11	60833459	R
cg12759387	0.097641550993122	0.42823834954343065	4.176038133662655	3.427764080048739e-5	0.0024585367647915373	2.0535068216903865	0.0164097497249881	37	1	27849177	F		rs59043710
cg09844976	-0.17333079455718825	-1.4288021040178582	-4.175858481914878	3.4303904998916695e-5	0.0024585367647915373	2.0528080127115382	-0.0227367615621622	37	5	148188454	R
cg04015433	-0.23626856794848194	-2.3339698050421886	-4.175814632701554	3.431031844625175e-5	0.0024585367647915373	2.052637452420446	-0.02095472178541824	37	8	8820844	F			chr8:8820766-8821112	Island
cg15601264	-0.15584801001315718	-3.086859594382727	-4.175788455726031	3.4314147671596526e-5	0.0024585367647915373	2.0525356326364053	-0.010005585243242729	37	17	54864697	F
cg02255484	-0.1576217475088888	-1.560637575818897	-4.175455050394742	3.4362954547728336e-5	0.0024605602857838364	2.0512388484827015	-0.02028037919863318	37	6	41735215	R
cg14519252	-0.1413309373300271	-1.445456804787087	-4.174501023512243	3.4502979074583434e-5	0.0024691091221483597	2.047528686031682	-0.018412036342356164	37	1	41397795	R
cg24341911	-0.18456107644857167	-1.6309786602244347	-4.1740779216736765	3.456525237645741e-5	0.002471958806828501	2.045883519012924	-0.023653738226570076	37	21	40689521	F			chr21:40684370-40686324	S_Shelf
cg24254488	-0.1460942035428051	-0.737433752676869	-4.173949877889155	3.458411930123116e-5	0.002471958806828501	2.0453856711200187	-0.02327418519097474	37	7	25991654	R			chr7:25990012-25991320	S_Shore
cg01612140	-0.1641848689965797	-0.8959291034418636	-4.1731194946416155	3.470671236469738e-5	0.0024792403270810573	2.0421574003864853	-0.025245139444469655	37	6	78166436	R
cg00017062	-0.1836736493812361	-2.5623133627943133	-4.172401237039686	3.481308548177188e-5	0.002485355193356187	2.039365525410788	-0.014939514122890796	37	15	70669548	R
cg14613361	0.14252095496735917	2.473794490885941	4.171560885341944	3.493793466807043e-5	0.002492781013061398	2.036099641986051	0.01232536326426903	37	1	109751302	R
cg17505469	0.16736214645085257	1.7375106085655923	4.171351793996813	3.496906507428728e-5	0.0024935152409228975	2.0352871400973465	0.01859545843652488	37	10	8373450	R
cg03161309	-0.18436592916109196	-1.4507378627558412	-4.170826272488959	3.504742359471228e-5	0.002497614251312992	2.033245200358853	-0.024625951424992798	37	17	6563585	R			chr17:6559363-6560803	S_Shelf
cg09743199	-0.1751779091774206	Inf	-4.170725169817181	3.507115985952394e-5	0.0024978181068522373	2.0328293884032256	-0.018401751273598443	37	6	38127765	R		rs35026403
cg19343611	-0.2472562009042263	-2.194431463191372	-4.1701348764540125	3.5150769727884906e-5	0.002500760436408764	2.030559114819252	-0.02278874440121667	37	22	28010528	F			chr22:28010273-28010599	Island
cg13998945	0.13921088289707084	2.3443982333948696	4.170111474200979	3.515427284157006e-5	0.002500760436408764	2.030468203975654	0.012557431830108268	37	7	45035665	R			chr7:45039171-45040257	N_Shelf
cg19445588	-0.1327174830198921	0.44696565684174305	-4.169500362235793	3.5245868749394816e-5	0.002505786504814372	2.02809438395835	-0.02203485216210843	37	12	116904641	R
cg08356637	-0.19545289718637238	-0.7748506890920633	-4.169245655686962	3.528411223789911e-5	0.002507015794233435	2.0271050913022597	-0.031135291272227583	37	11	8385767	R
cg04264433	-0.22497249099070515	-1.4036243595672135	-4.168967884705244	3.532586382386074e-5	0.0025084927348680034	2.0260262799347517	-0.028349213913684224	37	8	98610472	R
cg10186366	-0.1707655228241327	-0.9195025172452067	-4.168780162322573	3.5354106892028405e-5	0.002509009251390856	2.0252972389599053	-0.025801067611434025	37	17	71898817	F			chr17:71897970-71898420	S_Shore
cg00107970	-0.19301366101658068	-1.4234505730142664	-4.168359415375641	3.541748691152855e-5	0.002512017275600601	2.0236633328364872	-0.02603153493230681	37	1	156119457	R
cg08250081	-0.16705975988385918	-0.468775901074407	-4.1672049821642485	3.559194324552981e-5	0.0025228952566434437	2.0191810639646866	-0.027219260667399603	37	4	10125330	R
cg18424841	-0.2525371946934727	Inf	-4.167033493108502	3.562667819432269e-5	0.002523862225759087	2.018493798002792	-0.032188316463210964	37	20	61315444	F			chr20:61315175-61315497	Island
cg22705225	-0.10938999916419179	-1.3080549857077388	-4.166729252159562	3.566407267557166e-5	0.0025250163454304734	2.0173343063649165	-0.015435326813188655	37	5	31640216	F			chr5:31639053-31640104	S_Shore
cg19673549	-0.2261363733023269	-0.09158944009899493	-4.166353024959115	3.572121417516702e-5	0.0025260925656030503	2.0158739533184944	-0.03801449802348866	37	5	54916621	F
cg19514721	-0.14526991289600188	0.7843820966555226	-4.1663511608216846	3.572149751780464e-5	0.0025260925656030503	2.015866717842642	-0.023159768161010397	37	5	141813298	F	rs75946773
cg13661827	-0.16277553816556428	-0.2418860180398923	-4.1658546334300715	3.5797044251973874e-5	0.0025299397157927807	2.013939601227823	-0.027233425173586567	37	9	111885602	F			chr9:111881482-111882278	S_Shelf
cg09387152	-0.13898147148480866	-0.10289233890797148	-4.1656286898408	3.58314719453429e-5	0.002530877970014267	2.0130627428552623	-0.023087058342294797	37	14	75689066	R
cg11353598	-0.24930115849174017	-2.9106787345817895	-4.1650516476303086	3.5919540688390164e-05	0.002534162570063661	2.0108235179589604	-0.014119186383496518	37	15	70740451	R
cg25305879	-0.20745019562505923	-0.25768326348403237	-4.165004362016362	3.592676659280543e-5	0.002534162570063661	2.0106400380121032	-0.03472737415863153	37	2	106814630	R			chr2:106809942-106811175	S_Shelf
cg10772185	-0.15151795167248316	-1.6613365635105104	-4.164833756184789	3.595284906016904e-5	0.002534162570063661	2.009978061195233	-0.019010172497167466	37	10	34320548	R
cg12327866	0.27374299398733726	4.166788177721948	4.164769402846015	3.596269217370455e-5	0.002534162570063661	2.0097283669741897	0.010596059237249489	37	10	1939663	F
cg20813518	-0.22175296877308798	-0.4497330846771878	-4.164588795225659	3.599033057355528e-5	0.0025346174418993737	2.0090276195876564	-0.03630601488440599	37	1	81929622	R
cg08438529	0.16199385277795608	0.9548502769326609	4.164262447066665	3.604032295041294e-5	0.002536645130389888	2.0077614794803536	0.024934967944787445	37	16	1052939	R		rs59345983	chr16:1056845-1057053	N_Shelf
cg16097858	-0.1745783939466241	-1.871284958309149	-4.163804927100184	3.611052049378874e-5	0.0025400917096547976	2.005986586080648	-0.01967484108521389	37	2	46765700	F			chr2:46769471-46769676	N_Shelf
cg14675881	-0.18536700473958545	-2.103207764182653	-4.163401189196804	3.617257431955109e-5	0.0025429617288383827	2.0044204857678816	-0.018365405556412917	37	2	43396331	R			chr2:43398040-43398276	N_Shore
cg19427338	-0.14487089922407326	1.628503947843402	-4.162844559818925	3.62582937821455e-5	0.0025474911142814288	2.0022615528487107	-0.019661769204203927	37	2	42566455	R
cg19445690	-0.14924328357567085	-0.9638563789929488	-4.1623225750900446	3.6338853730223726e-5	0.0025516528911553576	2.0002372383013443	-0.022092247721999192	37	2	74210890	F	rs79305214		chr2:74211214-74212314	N_Shore
cg20790648	-0.173279714626281	-0.7146924722841749	-4.161799297118261	3.641978427852857e-5	0.0025558357938384167	1.9982081476431093	-0.02756545236817093	37	3	151619923	R
cg00122406	-0.1472519707008242	-1.8046169105422742	-4.161459080050605	3.64724945071958e-5	0.00255803453269343	1.9968890322332777	-0.016928560126076464	37	8	26431736	F			chr8:26434372-26436785	N_Shelf
cg23320965	-0.24158634883151797	1.246451043149554	-4.16096665149734	3.654891568094002e-5	0.0025618927118077534	1.9949799302502553	-0.03454261895871824	37	2	202850601	R
cg07180523	0.1598295033655317	-2.6115161777334555	4.159535887237455	3.6771825239281774e-5	0.002576008450544814	1.9894341872458012	0.016953876392851425	37	6	30325715	F
cg07965566	0.1633696128593558	1.7420951249134475	4.158423071166957	3.694609333167287e-5	0.00258518944989551	1.9851220719655975	0.01923594880240631	37	14	73934847	R
cg25771026	-0.15794992523133372	-0.5697185327796307	-4.15800352598792	3.7011998357899256e-5	0.002588287333442058	1.9834966333466975	-0.02569724642745158	37	3	196352027	F
cg18978531	-0.12236456733385315	-0.7465286682478867	-4.157572428680533	3.7079834632280276e-5	0.0025904461540609994	1.9818265988829138	-0.019416673104082238	37	15	70403809	F
cg01030406	0.16522508066560682	1.6737696734373058	4.157532213971201	3.70861687385626e-5	0.0025904461540609994	1.9816708187959362	0.019677624902429636	37	4	113374553	F	rs35188459
cg08858998	-0.1211391118320273	-0.31730763937855705	-4.157374366785977	3.7111040763324964e-5	0.0025906710906729046	1.9810593783891415	-0.02051230787757491	37	1	229123641	F
cg25596082	-0.1787438182422827	-1.7763734152283404	-4.156929219423622	3.718126831113829e-5	0.002594060125926716	1.979335162982177	-0.019565373212081405	37	10	43626561	F		rs77765286
cg04101755	-0.19864018465504651	-2.5438482267004487	-4.155901284094159	3.7343921565647705e-5	0.0026038898037137994	1.9753542631901277	-0.01565342838936734	37	16	3057959	R			chr16:3053830-3054315	S_Shelf
cg13461447	-0.21138367264632762	-2.330115785684228	-4.154666130821742	3.7540259399889945e-5	0.0026160553976212184	1.9705720904550512	-0.019138157395755723	37	1	1714001	F			chr1:1713639-1714141	Island
cg24300607	-0.15574923934488066	-0.5687535561967083	-4.154174925971062	3.761861320842481e-5	0.0026199897017546245	1.9686706517956205	-0.025146543698815527	37	7	73699346	F
cg20405809	-0.1395053262248116	-1.0267263573144028	-4.153933558873482	3.76571715315887e-5	0.002621149440429116	1.9677364046518848	-0.020441080106535003	37	13	49117085	R
cg17332306	-0.19362090695550016	-1.9100371187693912	-4.1536122727203155	3.7708555264334944e-5	0.0026226548645584442	1.9664928980477727	-0.020168385670684685	37	17	76259456	R
cg11119313	-0.12588765779340227	1.1451263216947287	-4.153524293736142	3.7722637497953083e-5	0.0026226548645584442	1.966152399756644	-0.018848127723157027	37	17	61551779	R			chr17:61553834-61555063	N_Shelf
cg06233202	-0.17074707838662873	-1.501000591542963	-4.153341068330089	3.7751981286147105e-5	0.0026231707693670577	1.9654432983120893	-0.022318377639486298	37	2	64501134	R
cg20043649	-0.23075716180774922	-Inf	-4.153040542653009	3.7809328562130645e-5	0.002625630749341878	1.9642643055325113	-0.04056395254411249	37	2	47537239	F
cg06591579	-0.15652860025668514	-0.9770858528351238	-4.151451925700041	3.805579941477643e-5	0.0026405549662072976	1.9581338322254913	-0.02303421159561775	37	6	29461269	R
cg15296856	-0.13121735149670943	-1.3058236420041236	-4.151374034630828	3.806837592942523e-5	0.0026405549662072976	1.9578325233324376	-0.018158800689286547	37	17	80199608	F	rs5822472		chr17:80200604-80200876	N_Shore
cg08215318	-0.13909742239363088	0.06246382465281483	-4.1508110920308665	3.815938792466835e-5	0.0026453343476027912	1.9556550295935464	-0.023429132301419964	37	16	86016387	F	rs9927316
cg16823976	-0.15364178069024192	-0.6607318632513368	-4.149640321360309	3.834933225539019e-5	0.002655108657131003	1.9511273108271174	-0.024474113133062914	37	1	247499595	F			chr1:247494249-247495840	S_Shelf
cg01994190	-0.14298023326829612	-1.800268697116004	-4.149633554208452	3.835043276044947e-5	0.002655108657131003	1.951101143723247	-0.016405038089675056	37	2	119768574	R			chr2:119769143-119769396	N_Shore
cg12633102	0.1438434652128464	1.2801100894904096	4.149531980588314	3.836695473689954e-5	0.002655108657131003	1.950708385449686	0.020149395964753514	37	1	35676489	R
cg05876824	-0.19083744506686795	-2.688629104620506	-4.149100441429228	3.843722450163946e-5	0.00265744645448833	1.9490398385537864	-0.015072188144043153	37	6	134438569	F
cg14612417	0.16789406823113426	-0.19795918956878922	4.1490517794883	3.8445156058563996e-5	0.00265744645448833	1.9488516973023726	0.027812027735681755	37	2	95688557	R			chr2:95690857-95692431	N_Shelf
cg12682870	-0.18309723728862015	-1.6769503810605966	-4.14871578538034	3.849996327589939e-5	0.002659698386771313	1.9475527026811017	-0.022242633141666635	37	6	43766804	R
cg19883388	-0.2038330777102404	Inf	-4.1472500036955475	3.874928189841005e-5	0.002673834531550496	1.9420506057201283	-0.017297461826887073	37	8	103909930	F	rs72667206
cg23127986	-0.17194727244378738	-2.1857887000371936	-4.147221644154242	3.874458877378648e-5	0.002673834531550496	1.9417773653461419	-0.01617973551764662	37	6	11939022	R
cg10433043	-0.2037154804343988	1.3072624507775084	-4.1469539651001295	3.878856997531241e-5	0.002673980293750366	1.940742905944453	-0.030207995320309156	37	6	152432725	R
cg16238149	-0.16333080323176752	-2.298433653372923	-4.14690822404152	3.879609024463139e-5	0.002673980293750366	1.9405661435575068	-0.015416032294441329	37	13	111173329	F
cg07971089	-0.2957069845542404	-2.9547889962186624	-4.145903847334692	3.896156957018026e-5	0.002683839794019118	1.936685277789885	-0.022913543778596487	37	8	144629702	R			chr8:144631767-144631971	N_Shelf
cg05981785	-0.15197628780620193	-0.5204370633690603	-4.1455356690956275	3.902239803317377e-5	0.0026842876833594754	1.9352628750598955	-0.024744823613019662	37	2	74210960	F			chr2:74211214-74212314	N_Shore
cg16943126	-0.1845636298653346	-1.0796866805432963	-4.14551264803151	3.902620445221907e-5	0.0026842876833594754	1.9351739404905954	-0.026473855808319013	37	10	134311114	R
cg17734624	-0.14581291086613968	-1.2018392531892077	-4.145457199800603	3.903537399329294e-5	0.0026842876833594754	1.9349597357662622	-0.020459268435495392	37	1	115634681	F	rs73008251		chr1:115631850-115632584	S_Shelf
cg11564601	-0.23987753883989327	-1.4988591826463802	-4.14381743474838	3.930747260756981e-5	0.002701446130063724	1.9286262973703616	-0.03005758564323069	37	22	30592435	F	rs8136984
cg08783514	0.15952855600437887	1.6695551067138885	4.141747883660334	3.965346581536789e-5	0.002723660443019747	1.9206362111871806	0.01993669490402572	37	15	63772233	R
cg25776343	-0.16114069051023994	-1.8411540955110686	-4.140676377754594	3.983373977797326e-5	0.002734473110679321	1.91650083356327	-0.018609413303053657	37	10	72336097	F	rs74139764
cg01134608	0.19111069366245337	3.7453520472486286	4.140540055826479	3.9856730903002976e-5	0.002734482549315431	1.915974783814753	0.007881541125041802	37	4	26177418	R
cg03255417	-0.2691819593634388	-Inf	-4.13872722137978	4.019263935608984e-5	0.002755930201146276	1.909124289827199	-0.04068518754852324	37	13	49357650	R
cg07728865	0.1607136288830202	2.4796893999166687	4.138422968435258	4.021540911310632e-5	0.002755930201146276	1.9078072896144542	0.01347191827195604	37	2	242787716	R			chr2:242788781-242791121	N_Shore
cg26304948	-0.19650745643482326	-3.373780763550303	-4.137109486032802	4.0439481612510794e-5	0.002769699401202142	1.9027419894585522	-0.010649008096374632	37	2	36905302	F
cg04341343	-0.16365518790225075	-1.4980468743632982	-4.136078354017711	4.061621852929453e-5	0.002780110569872698	1.898766601055983	-0.021171615188096016	37	2	8784813	R			chr2:8785459-8786072	N_Shore
cg02913882	-0.16605815760709225	0.5314862015250149	-4.135951793691216	4.0637961644664104e-5	0.002780110569872698	1.898278729191495	-0.027518198250912507	37	3	177196501	R
cg16059978	-0.18369755303980373	-2.274273599742341	-4.13381212694281	4.100723773280493e-5	0.0028033536165617988	1.890032744870351	-0.01859042269819089	37	11	2308487	F
cg06030535	-0.20698033834253182	-1.0629082050631204	-4.133712134906154	4.102457278273418e-5	0.0028033536165617988	1.889647487247518	-0.030680519400047457	37	5	158637684	F			chr5:158636218-158636949	S_Shore
cg19410609	-0.21944958241471002	-0.6541900160012973	-4.133247986126915	4.110513094265021e-5	0.0028072552097888033	1.887859290956892	-0.0340974702629297	37	2	31541350	R
cg18065599	-0.18085631489667942	-1.0866496825662557	-4.131844010229117	4.1349723596548965e-5	0.002822348618239747	1.8824514315510745	-0.026590716060283348	37	11	47968995	R
cg00360761	-0.17044009820191963	-2.6054838585337254	-4.130980878613438	4.1500780039041666e-5	0.0028310440896416266	1.8791276628247315	-0.01456929185676667	37	2	43398079	R			chr2:43398040-43398276	Island
cg19228647	-0.164755586607797	-1.7112220427239033	-4.129619817423332	4.174004606592574e-5	0.002845743585116893	1.8738877804141998	-0.02014942904513589	37	6	6901002	R
cg04882213	-0.2228297440365452	-1.4629968819668056	-4.129377917690601	4.178270762643809e-5	0.0028470299162406437	1.872956672393781	-0.029207458976842793	37	8	61880392	F
cg17517296	-0.16110384484985862	-0.6704616225742012	-4.128793059949543	4.1886024879186695e-5	0.0028524454461266056	1.870705679832235	-0.025620123479624113	37	2	43107458	F
cg12311837	-0.1739887577273469	-1.9505306476115214	-4.127854397678456	4.205235117089976e-5	0.002862143300512229	1.8670935956050512	-0.018965532418534714	37	4	164391778	F			chr4:164394674-164395062	N_Shelf
cg13430819	-0.11235738237339632	-2.2524425049535624	-4.126931076878123	4.2216571844649355e-5	0.002871686898440014	1.8635413002877472	-0.010941007490063936	37	1	22349646	F	rs79515361		chr1:22351917-22352194	N_Shelf
cg18430895	-0.20072358255583778	-2.372159005565942	-4.126578971723394	4.227935734838334e-5	0.0028743236735504336	1.8621868416336431	-0.01722211664370832	37	5	10485607	R
cg08864310	-0.12903170681306986	1.0185829867914404	-4.126265281870502	4.233536764566059e-5	0.002874864591111567	1.860980248333914	-0.019978825522364962	37	5	64402469	R			chr5:64398699-64399216	S_Shelf
cg22623649	-0.20282626263677203	-0.2008776958004711	-4.125891604940897	4.240218093875023e-5	0.002877768436575917	1.859543030081526	-0.034842841809303526	37	8	99179021	R
cg06524120	-0.12529333817084254	-2.148562343925151	-4.124752406291925	4.2606488749562426e-5	0.0028883578424150954	1.855162254016963	-0.01275190737953319	37	15	77841106	R
cg16847760	-0.1520644732759878	-0.32009774571322147	-4.1244642535188385	4.26583152431567e-5	0.002890233712046537	1.8540543458410417	-0.02563617901512999	37	8	28912915	F
cg26040101	-0.12867125822026504	0.6180000491914777	-4.12327525208449	4.287280117024821e-5	0.002902090826057954	1.8494835667226228	-0.020819025312133088	37	2	60229772	R
cg15613991	-0.21423983827995352	-2.1087100868781192	-4.123225331603086	4.2881828807462167e-5	0.002902090826057954	1.8492916886741328	-0.019649105312214754	37	7	5277080	F
cg10925991	-0.16274201838054436	-1.0440581715072816	-4.1224893892404175	4.301512686347955e-5	0.0029094663422662833	1.8464632196681157	-0.023923493454407918	37	4	40324096	F	rs34542495
cg21234053	-0.20618367635767898	1.2512062898949148	-4.122245102297752	4.3059460553965e-5	0.002910819533448034	1.8455244493696972	-0.02885906978554109	37	14	35163420	F
cg15260921	-0.12621653125345422	-0.9628755823025289	-4.121433571158538	4.32070510737743e-5	0.0029191474167584654	1.8424061917668633	-0.01870857258744718	37	1	226308960	R			chr1:226308959-226310476	Island
cg27558693	-0.16825083665348028	-2.677350699988423	-4.120916311602426	4.330137431867908e-5	0.00292386909705338	1.8404189554730577	-0.0128883068416204	37	1	85710632	R
cg04870120	-0.19601423303983817	-0.5141744679155511	-4.120749241495359	4.333188168426739e-5	0.002924278797115602	1.8397771464186983	-0.03216342579482556	37	15	32999748	R
cg11268280	-0.13539494188656886	-0.5035946928470139	-4.1203359667663095	4.340743440092038e-5	0.002927726235027579	1.8381896337921182	-0.021877676106390076	37	8	142316072	R			chr8:142318353-142319155	N_Shelf
cg01870907	-0.15469668198915998	-1.7606785912287835	-4.120044927919306	4.346071575991704e-5	0.002929668485693292	1.8370717558036747	-0.01795057017013152	37	17	77775687	R			chr17:77770672-77778468	Island
cg13580380	0.08991850396638212	1.5330208099751004	4.119542403895518	4.355286079971306e-5	0.0029342268583374253	1.8351417396164083	0.010960519197519503	37	8	72667937	F
cg02059176	-0.22685272941917578	-1.0628840577563652	-4.118715919107219	4.3704812935398e-5	0.002942807134128442	1.831967986602689	-0.0339082386459042	37	2	44327637	R
cg13873324	-0.1083100018652885	-1.0957670997336568	-4.118352061835654	4.3771869099619e-5	0.0029456646127714358	1.830570941842523	-0.016008398348634434	37	1	28189712	R		rs12409289
cg09036468	-0.19676273117734278	-2.5508243068054486	-4.118093662457214	4.381954957066175e-5	0.002947215708391692	1.8295788774072497	-0.01601972662106571	37	1	151806893	R			chr1:151810460-151811684	N_Shelf
cg24561419	-0.17319214398244526	-0.41580586057068336	-4.116685044130356	4.408034096626419e-5	0.0029630904254468785	1.8241718433989567	-0.02810686959471126	37	5	79553606	F			chr5:79551369-79552294	S_Shore
cg10196558	-0.13883046276612188	-0.7861663674488574	-4.116056913478838	4.4197108228267525e-5	0.0029692714170290097	1.821761301148272	-0.020935624079908788	37	1	155043921	R			chr1:155043412-155043922	Island
cg11974162	0.16102189213144635	2.906230195333063	4.115841009723339	4.423731185715974e-5	0.002970304623082423	1.8209328191183518	0.009609472122791285	37	2	145439424	F
cg24553775	-0.1873653917721787	1.0689075510656434	-4.115587970944503	4.428447469705482e-5	0.0029718036828109947	1.8199618918083944	-0.028742889523360238	37	2	174833607	F	rs35208221		chr2:174828330-174830617	S_Shelf
cg03278564	-0.20027265269111982	-0.6590227956061392	-4.115174653774114	4.4361614012443216e-5	0.0029753115694040673	1.8183760859287288	-0.031951959125837814	37	13	49200201	F
cg14836555	-0.12414588880557897	-0.9913337527730846	-4.114481161782729	4.449133080751166e-5	0.0029823398956752858	1.815715648119384	-0.01813309258667689	37	14	24743391	F			chr14:24740564-24740942	S_Shelf
cg01495299	-0.15866589383498497	-1.660777309609453	-4.114338953291104	4.451797525404022e-5	0.0029824550812409963	1.8151701469046886	-0.019878512185622005	37	8	128003923	F
cg04008438	-0.11525222161888671	0.589212598805005	-4.113474018567695	4.4680358119319714e-5	0.0029916587631185466	1.8118527033561813	-0.01898527161708885	37	22	45062245	R		rs34947723	chr22:45064159-45065092	N_Shore
cg14461547	-0.1762435500065349	3.533931808180319	-4.113000372352885	4.476951897935219e-5	0.002995952172772622	1.8100363186454738	-0.00908223108965911	37	9	134731659	R
cg09814633	-0.1160762898803327	-2.393386967091966	-4.112773522001351	4.481228199916044e-5	0.00299713759964424	1.809166440443108	-0.01098502260365572	37	6	5969517	F
cg14459032	-0.14044069083535665	-0.23232733867776628	-4.112037319101057	4.4951329582900336e-5	0.003004757814107928	1.8063437145889791	-0.023764233943472324	37	9	78905335	R		rs73652914
cg09479650	-0.14351127123489582	1.4177856930555897	-4.111106359994833	4.51277484933356e-5	0.0030148661991762095	1.8027749410209122	-0.02024474625750483	37	16	85578516	R
cg20741605	-0.19663048904041203	-1.2026657602607618	-4.110858027103323	4.517491926946095e-5	0.003015237470004934	1.801823100778222	-0.02763321759891446	37	10	134236499	R		rs77374060
cg05845831	-0.16928263256375065	-0.5558712969900886	-4.1108117964580755	4.518370594489726e-5	0.003015237470004934	1.8016459083579708	-0.027066727075176877	37	2	232476255	R			chr2:232478359-232479925	N_Shelf
cg10776244	-0.1834180718641345	-1.169640760233685	-4.11050798354425	4.524148958998762e-5	0.0030170945177985754	1.8004815034511035	-0.025024962324371347	37	1	28916695	F			chr1:28919041-28919454	N_Shelf
cg04194073	-0.23481338246882189	-3.6163932285771065	-4.110400416127927	4.526196519446765e-5	0.0030170945177985754	1.80006925588716	-0.010616290492312164	37	22	50064930	R			chr22:50064655-50064984	Island
cg17173227	-0.12430870299297092	-0.7806340765581459	-4.109705054988663	4.539454088244343e-5	0.0030242469964733413	1.7974045585609542	-0.0193495521879275	37	19	14360364	R			chr19:14359635-14359972	S_Shore
cg15111360	-0.19012515767940563	-1.8384034240955625	-4.1094775638214305	4.543799383786556e-5	0.0030254573392811852	1.7965328804205898	-0.021971073404538827	37	2	430929	R			chr2:426472-427581	S_Shelf
cg25727853	-0.13642591300081353	-0.4682470285191095	-4.108707815260446	4.558531656308763e-5	0.0030335785858768413	1.7935837706023783	-0.022614584519580483	37	1	181098609	R
cg13872005	-0.27342460643714794	-1.4299211927712718	-4.108517189124016	4.562187073733292e-5	0.003034323556121934	1.7928535118444806	-0.03180241216208041	37	2	105275613	R		rs76429050	chr2:105275588-105275940	Island
cg07231045	-0.21002061187329474	-0.3798307585818755	-4.107989778298964	4.572315150811675e-5	0.0030381598728722553	1.7908332499290687	-0.03424711105914907	37	8	142219444	F			chr8:142219197-142219445	Island
cg22856834	-0.15087563983296026	-1.4318004127668764	-4.107952417971879	4.5730334060800755e-5	0.0030381598728722553	1.7906901494023302	-0.019158861710191988	37	2	241173620	R
cg12589431	-0.15833113436318857	-1.26039810501931	-4.107611337634865	4.579595665044692e-5	0.003040544567886404	1.7893837726833492	-0.021942398916493577	37	11	65255266	R
cg23392845	-0.12481609697089868	1.590591932236667	-4.107501793197289	4.581705158208126e-5	0.003040544567886404	1.7889642265960388	-0.017593485644570417	37	7	2660962	F
cg19796532	-0.24714387951939787	-2.0702319391215327	-4.106017608696548	4.610377255715966e-5	0.0030578761607590174	1.7832809604931406	-0.0245142398153273	37	12	50426901	F			chr12:50426552-50426918	Island
cg25223700	0.16071569541377428	2.9110518679805817	4.104926633663219	4.631561868650195e-5	0.0030702251562755296	1.7791046110575008	0.011270522591214416	37	3	71721381	R
cg24162781	-0.16441516844081902	0.24708078660440536	-4.104498038601782	4.639909645024996e-5	0.0030740557521956305	1.7774641966360143	-0.02813204638848754	37	14	21089025	F	rs56975393		chr14:21091094-21091439	N_Shelf
cg09489567	0.1151597574217399	0.7522331052224263	4.104150458253981	4.646689994329442e-5	0.0030768442235833224	1.7761339780620053	0.018340280003539045	37	2	43364053	R
cg15315056	-0.15137507000251915	-2.5666737716054144	-4.102620718788684	4.676643178969694e-5	0.003093360273750578	1.7702807986867715	-0.012512260737260417	37	3	184504579	R
cg08705942	0.14955367815486964	3.1003856871332425	4.1025328317497	4.678369622227353e-5	0.003093360273750578	1.7699445824600533	0.007902560452503482	37	16	85989730	F	rs4843873
cg16226866	-0.2439705738855007	-0.47429832702301267	-4.1024809716782125	4.679388639963015e-5	0.003093360273750578	1.7697461923625983	-0.03971812701300109	37	6	110418140	F
cg04326499	0.16212788315617743	2.194277189167238	4.101585561738482	4.6970161903591844e-5	0.0031028390716560396	1.7663211840816064	0.015000902255627113	37	6	45627080	F			chr6:45630986-45631814	N_Shelf
cg14485185	-0.15423438950212298	-1.1361380432026662	-4.1014893587514765	4.698913848360866e-5	0.0031028390716560396	1.7659532424815083	-0.021758878703218354	37	11	118051260	F
cg07725198	-0.10022107372897571	-1.5196746315416163	-4.1012180297452945	4.704269893032237e-5	0.0031036784014336328	1.7649155509882242	-0.013040468353393675	37	1	27229130	R			chr1:27226492-27227009	S_Shelf
cg22890545	0.15362228931411792	2.360717200277106	4.10116219643168	4.705372764517609e-5	0.0031036784014336328	1.764702025785966	0.012535575257864529	37	14	22964913	F
cg01666652	0.1384397067807117	1.3980277359566144	4.099777279112958	4.732807733261898e-5	0.003120054605511034	1.7594065154358107	0.018523382896966756	37	14	22987689	F
cg06499368	-0.1531959268140784	-0.3486623543666745	-4.099267193626533	4.742950702124575e-5	0.0031245721167751472	1.7574565247769476	-0.02586619804160456	37	6	6725372	F	rs75105577
cg18000306	-0.11861640153891378	0.5380077758523947	-4.099170131398256	4.744883107829741e-5	0.0031245721167751472	1.7570854943144933	-0.01967947215744903	37	6	288505	F			chr6:291948-292839	N_Shelf
cg01001286	-0.19704831626201114	-1.1208663544075084	-4.098730335823967	4.7536483522097185e-5	0.003128622291741459	1.7554044335511838	-0.027847956065849888	37	15	81475638	R
cg26506790	0.09834885177021757	0.858930766317938	4.097828299108327	4.7716743717704305e-5	0.003138759658774467	1.751957047698114	0.015562187481106271	37	16	85873323	F
cg16312968	-0.1981097760206625	-1.4281597927289182	-4.09689291874001	4.790435335755831e-5	0.0031493690593069053	1.748382983622303	-0.02510114233478833	37	6	6900945	R
cg11447551	-0.1549303558629589	-2.267094398946243	-4.096599826363269	4.796328315049962e-5	0.0031515116724456778	1.7472632432080148	-0.014689920417738284	37	2	232552014	F		rs3845831
cg25365958	-0.18761133887989123	-1.698905697152516	-4.095055442414918	4.8274940263912106e-5	0.0031702487115574155	1.741364269353598	-0.023005788629438917	37	13	42615991	F			chr13:42614178-42615650	S_Shore
cg25235205	0.12099804447796147	2.4596224069756976	4.094416855780692	4.840436892795314e-5	0.0031758944516739377	1.7389257168054053	0.010556385604421514	37	7	98970792	R			chr7:98971649-98973170	N_Shore
cg18642720	0.16764298411264722	1.5319834999862003	4.09436942049709	4.841399625458214e-5	0.0031758944516739377	1.7387445913182908	0.021303232054999288	37	7	142493865	F	rs35249150		chr7:142494563-142495248	N_Shore
cg14624145	-0.2248648817046108	0.20488395013739552	-4.093996441033046	4.848975852111836e-5	0.0031791214172980026	1.7373204863310665	-0.03523746747509304	37	17	37024169	R			chr17:37025737-37027104	N_Shore
cg12452298	-0.23314021963584564	-2.0205188114152297	-4.09365425748325	4.855936440756355e-5	0.0031819414403580475	1.7360140732346707	-0.022220986494509376	37	15	67134587	R			chr15:67134823-67135145	N_Shore
cg04071430	-0.17813564841509155	-0.9725905541964553	-4.0930109591380095	4.869047928710973e-5	0.003188786659913111	1.7335583204328797	-0.02736446624254929	37	3	72900733	F	rs72893612		chr3:72896940-72897793	S_Shelf
cg25344194	0.1285145465281654	2.053268146501005	4.0924678018693585	4.8801445684127186e-5	0.0031943055683792045	1.7314851329100351	0.012899617317256196	37	17	76948389	R
cg16704158	-0.14947471483133845	-1.2859306567077438	-4.091606098013682	4.8977984080882526e-5	0.003202638775159227	1.7281966098685393	-0.020244866883634527	37	3	57207651	R			chr3:57204169-57204417	S_Shelf
cg01987702	-0.2749409205150657	-Inf	-4.091564466499467	4.9009056240736004e-5	0.003202638775159227	1.7280533715649407	-0.027366073313480593	37	2	74264707	R
cg19013399	-0.1990870126559634	-2.041777720716452	-4.091506872592588	4.8998351450034976e-5	0.003202638775159227	1.7278179774273683	-0.019572974925477077	37	5	159191650	R
cg22028727	-0.13609423014909172	-0.8303526815313562	-4.09092827455666	4.911727700147912e-5	0.003207958748788744	1.7256102880074726	-0.02126926333899115	37	6	30796243	F	rs9380199
cg19631762	-0.1867170683183248	-1.9700759773439098	-4.089713312580158	4.936789483454993e-5	0.0032225681138808335	1.720975454646779	-0.018974223002283908	37	1	218698561	R
cg06697175	-0.17075894688223814	-1.3967172301322153	-4.089410741987497	4.9430496728459776e-5	0.003224895198775174	1.7198214107185104	-0.022652774209568072	37	11	110047230	F		rs79082554
cg27311092	-0.10956194145777687	-2.5528560821918522	-4.088422800042191	4.9635427811749346e-5	0.0032365003861206717	1.7160538300092414	-0.009441635054627806	37	16	19142612	R
cg04533116	-0.1738269369786387	-0.8214940322771784	-4.08822241467053	4.9677092594439236e-5	0.0032374528775108084	1.715289751885277	-0.026778781938705365	37	5	1169063	F	rs7702150	rs74649084	chr5:1170702-1170941	N_Shore
cg17064090	-0.1790759506571753	-2.4768170758196537	-4.085936966060604	5.015464799306421e-5	0.0032667958310648444	1.7065777302390286	-0.014167636266010558	37	11	69264679	R
cg16889557	-0.16542828947318172	0.20743605661167308	-4.084834069623568	5.038666110770234e-5	0.003280122293176714	1.7023751813830685	-0.028299996848022313	37	12	50426531	R			chr12:50426552-50426918	N_Shore
cg19823512	-0.1208625083553227	-0.3662073812123355	-4.08459995768698	5.043604161321132e-5	0.003281551523166917	1.70148324329399	-0.02038573737439492	37	1	203489725	F	rs6658675
cg16065050	-0.20657721715990268	-0.35247755916222623	-4.084291643101771	5.0501143620775906e-5	0.003284001541583195	1.7003086755118675	-0.032529089773618736	37	5	43000640	R		rs79937344	chr5:43000343-43000791	Island
cg12193327	-0.20898292039659877	0.5834388898463266	-4.084069523620722	5.0548094625754855e-5	0.003285269211385562	1.6994625318151586	-0.03512083743764738	37	2	31454631	F	rs4592898	rs62140685	chr2:31456740-31457653	N_Shelf
cg00524561	-0.14522092258742003	0.7928595846833916	-4.083792164474803	5.060678027781439e-5	0.0032858801556473532	1.698406018508729	-0.024101700657379932	37	12	125197665	R
cg12636435	-0.17051629265613288	-0.8228564503675039	-4.083765532173949	5.061241873815793e-5	0.0032858801556473532	1.6983045746044354	-0.02644023077835067	37	5	149867965	F			chr5:149865064-149866038	S_Shore
cg17342588	-0.17129730145514976	-1.6704327251105977	-4.0833861031125975	5.0692814469214886e-5	0.00328612222018473	1.6968593759856097	-0.021320114797108353	37	7	27737875	R
cg09884419	-0.18016157525745946	-2.4670195434290996	-4.083384104934416	5.069323817637995e-5	0.00328612222018473	1.6968517655052509	-0.015477900307312747	37	15	89595811	F
cg01797899	0.17106242407195849	1.8574212014457527	4.083359106718203	5.0698539251003004e-5	0.00328612222018473	1.6967565548561216	0.018715151782234374	37	14	22978195	F
cg09221159	0.14110411448353777	0.9639833488203116	4.083112082309301	5.0750951111385424e-5	0.0032877383878611196	1.6958157430470733	0.021987058984506813	37	10	90031426	R
cg20680802	-0.12891619030831808	-0.33474222582621294	-4.081823577507704	5.102517255397027e-5	0.0033037142567249192	1.6909092400315453	-0.021248333033844657	37	1	226299139	R			chr1:226297287-226298586	S_Shore
cg15270353	0.10083615453571229	0.02859010088703646	4.081339362232931	5.112858745446652e-5	0.003308619657167024	1.6890657713695152	0.017373020339834844	37	11	118792782	R			chr11:118795950-118796819	N_Shelf
cg20640246	0.11456281803139445	2.7150057035690844	4.080669863518421	5.1271901840648015e-5	0.0033155736468675383	1.6865172443255316	0.008660985269108079	37	12	89749718	R			chr12:89745168-89748144	S_Shore
cg02431672	-0.16420705665505442	-1.9431646660713895	-4.080578593883002	5.129146876234257e-5	0.0033155736468675383	1.6861698460066066	-0.01797662756384863	37	1	43534324	R			chr1:43533890-43534334	Island
cg07109453	-0.17253443066502971	0.5220836444001083	-4.08030783890791	5.134955656266245e-5	0.003317536253690976	1.6851393182127508	-0.028478106345287246	37	1	234669825	R
cg26056277	-0.22143107740227314	-0.5061713439870043	-4.079844756010133	5.144905132574455e-5	0.0033219933616293325	1.683376915116618	-0.03627408819511824	37	2	166982925	F	rs77164696	rs11295810
cg11465404	-0.1370040887731846	-0.9132605744617439	-4.07972843393292	5.147407224668859e-5	0.0033219933616293325	1.6829342455881209	-0.020885287642980532	37	15	22550643	R			chr15:22545218-22547291	S_Shelf
cg17251423	-0.21214287556247968	-1.066373770964607	-4.078845102497125	5.1664454788285914e-5	0.003332482665405922	1.6795730709255592	-0.027969352475846088	37	5	139088815	R	rs67799164		chr5:139088812-139091024	Island
cg20207470	-0.15121925890191346	-1.6949459956029747	-4.078552323167948	5.172770438947669e-5	0.0033347647012983116	1.678459164080806	-0.01731073622582932	37	17	37366501	F			chr17:37365986-37366539	Island
cg05117638	-0.19021886174842662	-3.2842036361022426	-4.078332998178761	5.177513372267801e-5	0.003336024932787221	1.6776247705776353	-0.01119422291023836	37	6	113952661	F
cg10547843	-0.11149372191761997	0.40549611124564827	-4.077442898606796	5.196804345665085e-5	0.0033449486723849094	1.6742389356204708	-0.018925342560143554	37	7	99601692	F
cg05933510	-0.13720648958092835	0.4264137581371405	-4.077435998725039	5.1969541520104525e-5	0.0033449486723849094	1.674212691992265	-0.0230285042374081	37	1	9257092	R			chr1:9258565-9258956	N_Shore
cg17789193	-0.2826135933494367	NaN	-4.077070246941053	5.22057112630123e-5	0.0033511361395074826	1.674047137212919	-0.03328076378570327	37	19	14533491	R			chr19:14529731-14530505	S_Shelf
cg01316378	-0.1630856649733392	Inf	-4.077086110107414	5.2057350145761594e-5	0.0033471180714594096	1.673086714655451	-0.025337319922448365	37	10	63629580	F
cg12203250	-0.11958283897737454	-2.050341343871769	-4.077023413025348	5.205919442204026e-5	0.0033471180714594096	1.6726435025771274	-0.01255365586217394	37	22	23863649	F	rs75423603		chr22:23863760-23864379	N_Shore
cg25538881	0.13249337927634341	2.259847932643878	4.076814975602289	5.2104542731092355e-5	0.0033481403294160143	1.6718508082341268	0.013113579073736892	37	2	129294825	R
cg09069886	-0.14051067517731639	-0.20863644503904322	-4.076693178420688	5.2131058684368284e-5	0.0033481403294160143	1.6713876272247319	-0.02383921886218654	37	8	131000415	R
cg12547807	0.10738296739803554	-0.8062311223773567	4.076103574063021	5.225960033194712e-5	0.0033511850078423106	1.6691456121961572	0.017938007402702072	37	1	9473751	F
cg10828561	0.17091889305132235	1.9965875239574842	4.0760903441238066	5.2262488087401397e-5	0.0033511850078423106	1.6690953078563968	0.017202612705682907	37	8	49566696	R
cg11087128	-0.12072677034500212	-1.371411141434211	-4.075659685643197	5.2356572592740446e-5	0.0033554197235493195	1.6674578944297744	-0.016384621975350455	37	2	38693029	F
cg17534540	-0.17228642584626397	-1.882111690052705	-4.07466667594577	5.257412576260935e-5	0.0033669306602015477	1.663682977263523	-0.018829945538641507	37	3	129024712	R
cg03857198	-0.18946060988156455	-0.5974251901089462	-4.074583154304246	5.259246317584907e-5	0.0033669306602015477	1.6633655099964422	-0.030447355614658167	37	3	152927597	F
cg11119694	-0.17188775049202132	-3.2205758213044056	-4.074261849519968	5.266306322124204e-5	0.0033670709593094095	1.6621442818254453	-0.010251236532605304	37	12	70634349	F			chr12:70636617-70637749	N_Shelf
cg16042652	0.14478191284853859	2.275420047944091	4.074256346167113	5.266427325257197e-5	0.0033670709593094095	1.6621233652498457	0.013790984475505974	37	13	40396777	F	rs4503676
cg03171795	-0.16479500811041112	0.0013693024696190238	-4.0741890300969175	5.267907628645752e-5	0.0033670709593094095	1.6618675194300723	-0.028098150517943676	37	3	70882921	F
cg15347434	-0.4741714207053098	-4.4081838080026925	-4.073485850358879	5.2833944424085134e-5	0.003375166640806532	1.6591952068409714	-0.016706360759875832	37	6	37592871	F
cg05753328	-0.17233733433074236	-0.08066891155258835	-4.073131860440943	5.291207066908174e-5	0.003377946198904241	1.657850093903499	-0.028582536894646737	37	8	124171421	F			chr8:124172800-124173541	N_Shore
cg04132186	-0.175000790854285	-1.5227253783510464	-4.072935873379527	5.295537257675651e-5	0.003377946198904241	1.6571054173926596	-0.021297517782732645	37	3	184322709	F			chr3:184321783-184322277	S_Shore
cg13650740	-0.13824076128221274	-1.1533627761753429	-4.072905216012694	5.296214914204824e-5	0.003377946198904241	1.6569889340758923	-0.0199431312036491	37	10	80516517	R
cg24155427	-0.13818592406737307	-1.3618417288362055	-4.072472320393389	5.305792524370458e-5	0.003382251929280629	1.6553442260888005	-0.018025830442385204	37	1	31242051	F			chr1:31246010-31246280	N_Shelf
cg03412153	0.13578415953165712	1.246038026687435	4.072033896480864	5.315509215203857e-5	0.003385542196530475	1.6536786821106846	0.019146436654263854	37	10	13139217	R		rs34824090	chr10:13141778-13142493	N_Shelf
cg17665897	-0.14079130312223176	-0.8695873012520573	-4.071984141083233	5.3166130004352314e-5	0.003385542196530475	1.6534896752520192	-0.02186888846988999	37	10	121648886	F			chr10:121652003-121652507	N_Shelf
cg00581764	-0.15027698765088848	-1.3848878300518588	-4.071448250566082	5.328515130215854e-5	0.0033913164487265287	1.6514541146756834	-0.019555606879759435	37	6	158183853	F
cg21727223	-0.16498762209565587	-0.9948148575391034	-4.070649449641433	5.346303498358566e-5	0.003400828847345025	1.6484203667126964	-0.024718378751935388	37	17	66755770	F
cg17086773	-0.19475684225402362	0.5771061739423073	-4.07037508919244	5.352426191696281e-5	0.0034029144457430574	1.6473785086733548	-0.03182371874697709	37	3	112486072	R
cg23090653	-0.17377420328257687	-1.8117548508472343	-4.070198849176143	5.3563627191542546e-5	0.0034036086674043807	1.6467092886388137	-0.02072117432908052	37	6	32765352	R
cg06215984	0.117589556859655	-4.274395929974016	4.0699010836812874	5.363019910434526e-5	0.0034055693550525032	1.64557867304715	0.0038180560850064535	37	1	203258903	F
cg08827060	-0.17599867431258898	-1.4384302107251432	-4.069806294775043	5.365140770128346e-5	0.0034055693550525032	1.6452187759094619	-0.021221050732713742	37	8	102121621	F
cg11435441	0.20715510777424218	2.28424335931788	4.069366579889015	5.3749896206353713e-5	0.003410011972896413	1.6435493575047095	0.018245844069112116	37	6	25027994	F	rs9366599
cg09319061	-0.13674428740223243	-2.5049312109695494	-4.068611363206883	5.3919452572402646e-5	0.0034168311406905117	1.6406825035696597	-0.011758941981781151	37	12	109128198	R			chr12:109124224-109125964	S_Shelf
cg17494199	-0.12862849232455392	0.013502014916565398	-4.068539559362995	5.393559993151742e-5	0.0034168311406905117	1.6404099573715802	-0.021883598600761944	37	13	106834942	F
cg25737313	-0.16027759160850197	-3.3257781309990824	-4.068506429730075	5.394305172303327e-5	0.0034168311406905117	1.6402842085902423	-0.008832303496142821	37	19	12899557	F	rs2607354		chr19:12900676-12901254	N_Shore
cg14166209	-0.15377070309946106	-2.5770495132003592	-4.068345400348592	5.397928571758318e-5	0.00341731719295252	1.639673009740254	-0.013084184907352553	37	1	117047015	R
cg24317647	-0.19641278361205838	Inf	-4.0671974931572965	5.4336916017174544e-5	0.003434506431741663	1.6361915037022783	-0.02122127263532439	37	15	85523201	R			chr15:85523512-85525865	N_Shore
cg09067506	-0.13352163681404194	-2.763300047794941	-4.067270516895879	5.4221743308486025e-5	0.0034308514174230405	1.6355937940947447	-0.010105020589431107	37	11	69065869	R		rs76533799
cg08231648	-0.14994099532073202	-1.1989687138812635	-4.06688756272333	5.4308374571172354e-5	0.003434506431741663	1.6341407164871136	-0.02122926404520581	37	1	235011814	R
cg05568930	-0.13167387284573545	-0.027681423136825735	-4.065874131368864	5.453826615075573e-5	0.0034454132109135293	1.6302959839503188	-0.02231630125771955	37	11	75522399	R			chr11:75525711-75525916	N_Shelf
cg12884009	-0.14980963936467717	0.7140486499353544	-4.065677261764417	5.458303208245028e-5	0.0034464216119943747	1.6295492092395945	-0.02437977072539299	37	2	219079038	F			chr2:219081653-219082032	N_Shelf
cg26530319	-0.13012508045037996	-0.8880501827504849	-4.065492049442205	5.462517914193612e-5	0.0034472636786344628	1.6288466845454677	-0.019203104849105868	37	1	221060923	R			chr1:221060850-221061071	Island
cg27112972	-0.1448669042382491	-1.2599448367242498	-4.065205523514511	5.469044211269559e-5	0.0034495628780539024	1.627759928866391	-0.02035945770086961	37	17	74378252	F			chr17:74378848-74382513	N_Shore
cg00718513	0.14214641155776153	1.579958973582803	4.064290131245743	5.489944072138876e-5	0.0034609209068470013	1.6242884480269417	0.01823995828620062	37	2	89215272	R
cg22914338	-0.25402175952273875	Inf	-4.063368255443355	5.51353870069477e-5	0.003473964890023858	1.62121823806089	-0.023750756303767995	37	19	14376960	R			chr19:14376688-14376961	Island
cg06201717	0.16759222059729906	2.723561862542478	4.062200967983308	5.537927496945304e-5	0.0034874952677078925	1.6163683832430626	0.01221375256300028	37	1	2949633	R
cg16256243	-0.18008117628387182	-0.41042154500288763	-4.061575986965173	5.5523591498964985e-5	0.003494649140766206	1.613999811399549	-0.029551100983838174	37	2	85648512	R			chr2:85645343-85645879	S_Shelf
cg08959144	-0.1288552923766182	-1.3265145584521651	-4.061456221910495	5.5551287615228526e-5	0.003494649140766206	1.6135459613829868	-0.01810271400907193	37	16	29141694	F
cg22305268	-0.16181389145745312	-0.3777338557712929	-4.060871606702329	5.5686670524324116e-5	0.003501325013965543	1.6113307413017814	-0.026707980453335778	37	3	193857540	F			chr3:193858770-193859695	N_Shore
cg05783554	-0.1737257305862685	-3.1146116026116344	-4.060362934698417	5.580472169909334e-5	0.0035060191392139667	1.6094035290439024	-0.009974166208122845	37	2	232466435	F			chr2:232469147-232469379	N_Shelf
cg08312412	-0.12808152004621587	-0.9267634010531597	-4.060297470767097	5.581993163676835e-5	0.0035060191392139667	1.6091555215067395	-0.019275307641669848	37	5	141443781	R
cg13823964	-0.1546594254085868	-0.7890864319293086	-4.06013120836002	5.58585788664682e-5	0.0035066058124505	1.6085256598237097	-0.02427643347102898	37	9	94190932	F			chr9:94185651-94187296	S_Shelf
cg18340445	-0.19686994268452906	-Inf	-4.059818771485721	5.5943743538243626e-5	0.003507624546489267	1.6073620971970408	-0.012292637312754456	37	19	6661709	F			chr19:6659886-6660094	S_Shore
cg03720100	-0.17171248799593064	-1.2843336985186855	-4.059708563019811	5.5956936032551474e-5	0.003507624546489267	1.6069246369126553	-0.023874178186459816	37	6	30720263	R
cg04051365	-0.18046358995832468	-0.7741236665002855	-4.059683591592113	5.596275247591357e-5	0.003507624546489267	1.60683004755274	-0.027819230689845986	37	3	193586394	R			chr3:193587352-193587889	N_Shore
cg21096907	-0.09346393966491329	-1.4343785391791168	-4.058446545860211	5.62516099179778e-5	0.0035238835758669524	1.6021449235782947	-0.0125374892017166	37	4	3308444	F			chr4:3310005-3310235	N_Shore
cg26525025	-0.09239331078969681	-1.7863691293212602	-4.0573494195827955	5.6508979657581865e-5	0.0035381540732543097	1.5979908486704852	-0.011204133088809631	37	12	52521183	F
cg07754940	0.1380713258683004	0.7535858870072881	4.057191131304251	5.654620395071178e-5	0.00353863305183607	1.597391605375674	0.02155993938209444	37	10	89912729	F
cg22406102	-0.16328334037306158	-2.4004506790040976	-4.056908400081941	5.661275116004863e-5	0.0035409455837962043	1.596321304290906	-0.014886921093021477	37	6	139947852	R
cg08731696	-0.24146488326055593	2.7170868211477983	-4.05591040133221	5.68482479387585e-5	0.0035538174307044577	1.5925438638890963	-0.022001627518359768	37	1	59280489	F			chr1:59280240-59280490	Island
cg11235451	-0.12557391099109577	0.3388102672548082	-4.055484635323448	5.694899836783875e-5	0.0035582566854875414	1.5909325994782328	-0.021021509368971736	37	17	48989061	F
cg21820652	-0.2032943530623803	-2.447661528017803	-4.055137819639704	5.7031191813722075e-5	0.003560099344300873	1.5896202315980252	-0.017232220867038017	37	14	104902678	F
cg15202213	-0.15000173390835858	-1.8972656178646377	-4.055109125484992	5.703799721713614e-5	0.003560099344300873	1.5895116562176632	-0.016848044547750046	37	11	641042	F	rs12720422		chr11:636906-640628	S_Shore
cg04467320	0.17060192867825563	3.0881545467349976	4.054245724910274	5.724313134203211e-5	0.0035710402248888564	1.5862449862699224	0.010784265102344093	37	16	89066717	R			chr16:89068594-89068863	N_Shore
cg04136456	-0.1478751719624114	-2.6302044523344406	-4.0538872620678745	5.732850367314435e-5	0.003574502408285079	1.584888937138306	-0.011590236814764288	37	1	11413470	F
cg03837909	-0.18138129646614232	-3.666005175209388	-4.053468322084903	5.742843260786955e-5	0.0035788681345816707	1.583304248785078	-0.010239238997740235	37	3	193506005	R
cg09540676	-0.16696052261667949	-2.029900334029651	-4.053336852114218	5.745982596644952e-5	0.0035789604875260893	1.5828069804024016	-0.017835876068811207	37	3	193721417	R			chr3:193720953-193721291	S_Shore
cg03830712	0.09042175411537468	2.6692486661623445	4.052892776477839	5.756598611865159e-5	0.003582802291203771	1.5811274333221537	0.007236415681223796	37	10	17347391	F	rs10904927
cg08309687	0.15483767213739796	0.5851518304962766	4.052828394024781	5.758139275553147e-5	0.003582802291203771	1.5808839455848327	0.024728953555534727	37	21	35320596	F
cg18141622	-0.1819535670403588	-0.8061620531548863	-4.051239038624335	5.796296715993765e-5	0.003604585586772694	1.5748743240873084	-0.02826603668900851	37	2	238525524	R
cg04583000	-0.1514728960149051	0.5033547323754524	-4.051119610090059	5.79917364903005e-5	0.003604585586772694	1.5744228343046798	-0.024854363045319627	37	16	11888783	F			chr16:11890324-11891521	N_Shore
cg27372452	-0.19473752997678773	-2.5416522919145654	-4.050438741409671	5.815601120823125e-5	0.003612340460934165	1.5718491055868782	-0.0161973978802864	37	15	101715819	F
cg25989526	-0.19475803956436155	-1.180814526968926	-4.050352376615452	5.8176880187712165e-5	0.003612340460934165	1.5715226700688838	-0.026951227592212024	37	13	49147573	R
cg09717923	0.22597892623858007	3.976809012244856	4.050014009411504	5.8258710943734e-5	0.0036155452706637245	1.5702437969041902	0.00881997770244436	37	16	1440498	R			chr16:1440474-1440689	Island
cg18305912	-0.1600425955456951	0.18544405309701384	-4.048904240786672	5.8527865230197057e-5	0.0036303660604061886	1.5660500858592483	-0.02690838311585586	37	2	59789603	R
cg10791406	-0.14866887244768712	-1.0311358721224149	-4.048073656987026	5.873008036853629e-5	0.0036410215421016083	1.5629120964024086	-0.021570064437257286	37	19	33667036	R			chr19:33667442-33668665	N_Shore
cg24740647	-0.19665187525523153	-0.9937152308965274	-4.047476032819356	5.887598900030741e-5	0.003648177025305428	1.5606546159502575	-0.028756648902406645	37	10	72681285	R			chr10:72678306-72678570	S_Shelf
cg03380964	-0.1252905304489098	-1.429474016429633	-4.047345876643774	5.890781195559559e-5	0.0036482595839083458	1.5601630024050896	-0.01699764997350367	37	4	152967221	F
cg01558916	-0.17347219387259072	-0.6669460589668609	-4.045737856956638	5.930231962467331e-5	0.0036707921095351322	1.5540905719228713	-0.027840566450023085	37	19	11804727	F			chr19:11805261-11805900	N_Shore
cg26458748	-0.22857385802036023	-1.0130910566717275	-4.0455119531551205	5.935794286171514e-5	0.0036714514324471146	1.553237664299763	-0.03439358180171642	37	2	37962248	R
cg10699171	0.18339577542044982	1.124654134879578	4.045445397743229	5.937433993401838e-5	0.0036714514324471146	1.5529863905958017	0.02649869975903041	37	6	24936965	F
cg24009881	-0.15351931641961114	-1.6826254295559555	-4.04473309358012	5.955009785356124e-5	0.003680417514656152	1.5502973970719491	-0.01944737297707902	37	8	29719552	F	rs74971072
cg10414881	0.20392333406365992	2.588229580979005	4.0439639850624864	5.974042656863873e-5	0.003690274403609066	1.5473944644383506	0.01444659153596295	37	14	22993036	R
cg15268244	-0.12740431655717965	-1.6932188863406066	-4.043387837745201	5.988338203237964e-5	0.003697196298729767	1.5452201877095915	-0.015807368195577293	37	15	77196840	F			chr15:77197258-77197895	N_Shore
cg03445151	-0.20874219346476042	1.348531971950946	-4.042632290430716	6.0071343036216066e-5	0.0037065223531056804	1.5423693299414412	-0.02976800926140355	37	2	23516881	F	rs28681156
cg22127848	-0.15060421457269574	0.49707178627755805	-4.0425317749561	6.009639090884415e-5	0.0037065223531056804	1.5419900992436775	-0.02514612237925884	37	17	64295986	R			chr17:64298047-64299617	N_Shelf
cg26257265	-0.16798346238795725	2.287067195341738	-4.041810535300324	6.0276410687709836e-5	0.003713796648612697	1.5392692244370716	-0.01774468592251721	37	3	82035330	R
cg19494913	-0.13224254216098164	-2.557439697651575	-4.041554497509143	6.0340440175899624e-5	0.0037141094643542345	1.5383034325335068	-0.011308484544705372	37	17	54675231	F			chr17:54674873-54675232	Island
cg21695089	-0.16271587414601174	-1.6005743844756015	-4.0414483437078905	6.036700586584227e-5	0.0037141094643542345	1.537903030106393	-0.020186730719506413	37	17	79273418	R	rs34031788		chr17:79268367-79269467	S_Shelf
cg15707833	-0.21258096323425013	-2.58359205859748	-4.041417964104652	6.0374610605497494e-5	0.0037141094643542345	1.5377884428460673	-0.017886325603154896	37	8	131455276	R			chr8:131455248-131456285	Island
cg13491480	-0.11246065488997348	0.4527891021177217	-4.040723354756623	6.0548736228160044e-5	0.0037221887319886632	1.5351687030754162	-0.018917804303045016	37	9	130880369	F	rs55801148
cg23073974	-0.17746635169869873	-0.7358904274608842	-4.040625376694971	6.0573335835510176e-5	0.0037221887319886632	1.534799210056586	-0.027557151559281845	37	2	8039990	F	rs35524269
cg07711192	-0.12677010362379948	0.8354272099045573	-4.040522130895835	6.0599268294001904e-5	0.0037221887319886632	1.5344098605814684	-0.02007365116568749	37	12	14426994	R
cg10454529	-0.1375914607083324	-1.65361458564504	-4.040344027042085	6.064402777714015e-5	0.0037230267889124544	1.533738236481594	-0.015553212777302844	37	1	16544210	R			chr1:16543683-16544307	Island
cg13686013	0.4529014488246017	Inf	4.038881886088895	6.140568458539801e-5	0.0037601396990849757	1.5305767431961153	0.024770381304367595	37	10	740190	F			chr10:743240-743479	N_Shelf
cg25499181	-0.13310184297999605	-0.19351020444204198	-4.0392508646204615	6.0919439906422606e-5	0.003738016832658091	1.529616566078139	-0.02249239207900633	37	10	30894357	R
cg14753356	-0.16458983710616215	-0.7006081921689097	-4.03872926989037	6.105126889554661e-5	0.0037430529144954505	1.5276503105446197	-0.02587821102447896	37	6	30720108	R
cg09281220	-0.13200144458778884	-2.0227914729946317	-4.03867863883842	6.106407990752448e-5	0.0037430529144954505	1.5274594594212223	-0.014402768150481332	37	2	220460085	F		rs76077730	chr2:220462307-220462944	N_Shelf
cg14787269	-0.13659228609785679	-0.8768991043553614	-4.038379490424006	6.113982456425792e-5	0.003745776901568146	1.5263318810113127	-0.020528643440534178	37	19	46380394	R			chr19:46379883-46380207	S_Shore
cg10699312	-0.14858906083129672	-0.26245173893425017	-4.0369738428562405	6.149693153420528e-5	0.0037638009472791456	1.5210346355633222	-0.02463600266378546	37	3	10203470	F			chr3:10206449-10207024	N_Shelf
cg09273716	-0.12507951900385378	-0.02099909321179684	-4.035394281409603	6.190058394317754e-5	0.003786049706423044	1.5150840617961494	-0.021090509037771266	37	20	35494835	F			chr20:35491001-35492805	S_Shelf
cg00034336	-0.3013062580360457	-Inf	-4.035356607466017	6.192373947338863e-5	0.003786049706423044	1.5149713350916905	-0.01848654486618001	37	2	8684126	F	rs752225
cg03593014	-0.20527198610683417	-2.281856967973829	-4.034676412641661	6.208486329752522e-5	0.0037939622386493808	1.5123804093102837	-0.02036989979629633	37	10	98977821	F
cg15705175	-0.1065177229979386	-0.8867309710309013	-4.032943770551555	6.253178592899861e-5	0.003817646392131275	1.5058567637580236	-0.016656400304859043	37	10	135073499	F			chr10:135075001-135075452	N_Shore
cg10902738	-0.13327586807082561	0.1993568382708647	-4.0329265382140385	6.253624618541519e-5	0.003817646392131275	1.5057918948043092	-0.022553468136597088	37	8	134895500	R
cg16379091	0.14847837849150558	2.247821944632674	4.032176557050022	6.273065708209937e-5	0.0038265181645474574	1.5029689387427698	0.01430285385199992	37	11	315751	R		rs77612739	chr11:315739-316539	Island
cg06893379	-0.16259972241287668	0.8239790947163058	-4.0321192569440605	6.274553403906421e-5	0.0038265181645474574	1.5027532794328513	-0.025792010516297537	37	5	127146516	R		rs35943149
cg11311352	-0.15215509854822518	-1.6157230588571647	-4.031704985268262	6.285319200501768e-5	0.003831130988173396	1.5011941790121313	-0.01917272816781787	37	19	56058710	R			chr19:56061261-56061516	N_Shelf
cg09704401	-0.11403281321659708	0.09227164004304059	-4.03096851513218	6.30450136189689e-5	0.0038408665832672436	1.4984228660910013	-0.019655676392632326	37	2	64996998	F			chr2:64994988-64995561	S_Shore
cg26229715	-0.15979193183284002	-2.575337469814171	-4.030598907208482	6.314149127093798e-5	0.003844665520238285	1.497032223469298	-0.012979183770397723	37	5	134071169	R			chr5:134074083-134074494	N_Shelf
cg08865365	-0.135829777423482	-1.6054989359699519	-4.030314169469317	6.321591105002635e-5	0.003844665520238285	1.4959609852334133	-0.016755956174313497	37	19	45948021	R			chr19:45947710-45948047	Island
cg02980235	-0.16696422552637125	0.6679189037635378	-4.0302919433443725	6.322172362787357e-5	0.003844665520238285	1.4958773692705272	-0.025785551299036813	37	16	72258237	F	rs10492817
cg26392708	-0.16667289420341058	-2.1074624750559234	-4.0302377490965835	6.323589863795795e-5	0.003844665520238285	1.495673489209378	-0.016826103375422286	37	10	6170926	R
cg14780449	-0.12577276826212935	0.3253629384929113	-4.029969943728233	6.330598991855885e-5	0.003846972222313562	1.4946660369227676	-0.021197008146473517	37	11	44578801	R
cg26821681	-0.1893113821639283	-1.3348278833030434	-4.029491879008608	6.343129459782184e-5	0.003852630081836842	1.4928677705705686	-0.025959813386562114	37	8	125827396	F
cg07581395	-0.1434008306930692	-1.8283124703062783	-4.029184037945849	6.351210681374133e-5	0.0038555812300749763	1.4917099161700653	-0.015906757116961795	37	11	67895682	F			chr11:67895786-67896104	N_Shore
cg07986887	0.11170903349020256	-0.05914565006573997	4.027982454591138	6.38284738192249e-5	0.003872821779623681	1.4871913087013544	0.019195318115674265	37	22	20310676	F	rs1124140		chr22:20307109-20308026	S_Shelf
cg21210531	-0.2176098899845753	2.402119899033783	-4.026835545381462	6.413184017912335e-5	0.0038892564323935465	1.4828794908896263	-0.020546325724969616	37	1	235105604	F
cg09761367	-0.16493691532422794	-2.476675528233867	-4.026668167406306	6.417622720098677e-5	0.00388997666517349	1.4822503283409079	-0.013089149588460885	37	1	25360712	F
cg03103661	-0.13767307314912625	0.9020506428033974	-4.026262030097815	6.428405212204588e-5	0.003894128832711663	1.48072378801118	-0.021673268195757767	37	11	15865375	R
cg22476269	-0.1461631283782503	-3.013383586312773	-4.02615876241316	6.431149594149707e-5	0.003894128832711663	1.4803356609390734	-0.00996561842864492	37	20	61335865	R			chr20:61339858-61341220	N_Shelf
cg20957523	-0.14772057785086745	1.255368690113169	-4.025958319379257	6.436479625526642e-5	0.003894128832711663	1.4795823313578822	-0.02066203053745641	37	3	148668231	R
cg25133376	-0.12847602318355023	-2.5481140799328768	-4.025920299922051	6.437491083394903e-5	0.003894128832711663	1.4794394459626226	-0.010449576856597559	37	7	73392981	R
cg15514380	-0.21673836602142327	Inf	-4.025502985159632	6.449996303541512e-5	0.003899721868172557	1.477904009303792	-0.0255454904830848	37	21	38737243	R
cg13322234	-0.2873638787718473	Inf	-4.024857324090091	6.471446327437924e-5	0.003908740514743072	1.4761756748731107	-0.013112103178689494	37	8	142632593	F			chr8:142630127-142630468	S_Shelf
cg03652525	-0.12674932857432802	-0.5151405383762807	-4.024874283975268	6.465378203733328e-5	0.003907047640571213	1.475508789327792	-0.021028696205431074	37	3	72149324	R
cg16144883	-0.14391561274964795	-0.18987671990858043	-4.024243335751934	6.48225487621656e-5	0.003913293443234429	1.4731383151483524	-0.024088128588164393	37	17	398066	R
cg24838825	-0.15327251338963954	-2.6862621640346585	-4.024015416580382	6.488361554987634e-5	0.003915004724041253	1.4722821083474953	-0.011779120294757084	37	10	111693923	F
cg04728310	-0.21167277557991815	-1.574502618631188	-4.023882497214329	6.491925406924681e-5	0.003915180739865685	1.4717828012736636	-0.02376050605984867	37	19	45947905	R			chr19:45947710-45948047	Island
cg18964319	-0.20764479562979177	-1.407040996486133	-4.023411214111524	6.504576488128286e-5	0.003918859949433664	1.4700125676511533	-0.02620929150239515	37	6	36665554	R
cg08670715	0.15572700316811838	2.278716542801975	4.023098330494787	6.512988425591135e-5	0.003921953150975493	1.4688374221625793	0.014407032086473315	37	17	44341754	R			chr17:44343682-44343910	N_Shore
cg04058685	-0.1979481337772211	-2.639828643864567	-4.022265361716269	6.535433306852751e-5	0.00393348926575224	1.4657093322750407	-0.015055747435779337	37	6	163756998	F	rs13190955
cg27662505	0.14211476976420867	3.3534867865828426	4.022047024087452	6.54132868473834e-5	0.00393505811858377	1.4648894989264525	0.00778293823905718	37	16	21608593	F			chr16:21610692-21611694	N_Shelf
cg06629170	-0.0908473091567189	0.5661605369926459	-4.020667462786664	6.578695330180423e-5	0.0039555480082751155	1.4597103708906083	-0.015044939242344957	37	5	139141138	R			chr5:139138875-139139242	S_Shore
cg07391141	0.10716816361452564	0.7530767526533864	4.0201470849387935	6.592842765103502e-5	0.003962063397941558	1.4577572114389543	0.017124175500713434	37	21	44035034	F			chr21:44037276-44037478	N_Shelf
cg08986840	-0.2186074956774604	-Inf	-4.0170761385874805	6.679789661602762e-5	0.004006266629524279	1.446307569980804	-0.019748269099399918	37	8	38409865	R
cg12994228	-0.14706474233203354	0.0794887630874846	-4.0170335229099905	6.678095665685888e-5	0.004006266629524279	1.4460759079815046	-0.025068630460307162	37	8	125193955	R
cg14308082	-0.1633029921178111	-0.045266546902336995	-4.016983735364168	6.679467364781349e-5	0.004006266629524279	1.4458891869286887	-0.02746994918828599	37	10	131568021	R
cg20076442	-0.13106377461039997	-0.7308383425400363	-4.015407917583706	6.723021183476989e-5	0.0040301750032334105	1.439980435925178	-0.020744310269817934	37	8	72745197	F
cg19837174	0.15859392461170996	0.7403365770318695	4.01460800305217	6.745232883811133e-5	0.004041465222903203	1.436981880172996	0.024346705579794792	37	10	6389707	R
cg18046575	-0.17621272360627677	0.41660304415291755	-4.013728416877773	6.769737236585102e-5	0.004053128553076991	1.433685318043966	-0.029018758326921135	37	13	27628354	R		rs79024677
cg08321942	-0.18437191611103043	-1.7564320612626643	-4.0136661930464745	6.771473922375644e-5	0.004053128553076991	1.433452137898393	-0.021208965650733325	37	19	34310625	F			chr19:34310744-34311517	N_Shore
cg08550523	-0.1616713301521542	-0.22890190576327563	-4.0132621588106785	6.782760925929312e-5	0.0040578545515464704	1.4319381263186655	-0.027424718398464554	37	1	219047954	F	rs17515844
cg11064966	-0.11852252182144424	-0.058089068535682166	-4.012699416931542	6.798511293683998e-5	0.004065244744187295	1.4298296392931098	-0.02014518540033361	37	5	32506514	R
cg22891595	-0.11650301832434573	0.8502810105505402	-4.012234324279194	6.811554776969775e-5	0.004071009751118819	1.4280872358596906	-0.0185899503012118	37	3	193570256	R
cg01599714	-0.1743060045133198	1.7203883475391906	-4.011562210687264	6.830446094858047e-5	0.004079484468321991	1.4255695944664888	-0.02188753050733505	37	8	142285223	F
cg02352281	-0.19832104872975265	-2.8885810282065263	-4.011395736862804	6.835132903740629e-5	0.004079484468321991	1.4249460687953714	-0.014659984162306239	37	3	46139305	R		rs62243876
cg18577167	0.15052905641485825	1.4161529714839245	4.011366266084446	6.835962924970407e-5	0.004079484468321991	1.424835688898514	0.019964530933904823	37	13	74805590	F
cg20704774	-0.10317400342800342	-0.7631733751454421	-4.011031787544514	6.84538995270439e-5	0.00408307377178956	1.4235829860802047	-0.016546456937027554	37	19	15335041	R			chr19:15334122-15334822	S_Shore
cg02664109	-0.23263446701834428	-0.6126959924427535	-4.010007419820097	6.874337772629427e-5	0.004098297275389418	1.4197470947475672	-0.037111951928222475	37	12	1721081	F		rs73032610
cg00988346	-0.18094671533003637	-1.896979703941229	-4.008180392649805	6.926256597853706e-5	0.004127193498239002	1.412907824387788	-0.01965601615807655	37	1	27729801	F
cg10371414	-0.22202535272558804	-0.3907445384310949	-4.007026674026403	6.95923331305426e-5	0.004142717335191882	1.408590523094916	-0.03605327863277136	37	16	79451857	R		rs75522683
cg25146434	-0.1627987292770005	0.04930479808870097	-4.006867600986778	6.96379176007777e-5	0.004143369525991175	1.4079953518601744	-0.02753598205039276	37	3	16577542	F
cg11389953	-0.21354753283889838	0.44089210671370044	-4.005821302979504	6.993845460204994e-5	0.004159182887696063	1.4040811868573853	-0.03487589257597146	37	8	87522676	R			chr8:87520573-87521116	S_Shore
cg26419676	-0.1325112849987511	0.908109587142713	-4.004328748082729	7.036930369179796e-5	0.004180222197271812	1.3984992590186147	-0.020806483243143714	37	1	33505458	R			chr1:33502201-33502719	S_Shelf
[truncated: 2,163 more rows]
