# Supplementary material for: Identification of potential blood biomarkers for Parkinson’s disease by gene expression and DNA methylation data integration analysis
Source: Clin Epigenetics. 2019 Feb 11;11:24. doi: 10.1186/s13148-019-0621-5 (PMC6371578; doi:10.1186/s13148-019-0621-5)
Supplement: Supplementary file 1 — Table S1. Differentially Expressed Gene List. Table S2. Previous differential probes and our analysis results. Table S3. Differentially expressed gene functional enrichment results. Table S4. Differentially methylated intergenic CpG sites. Table S5. Differentially methylated gene list. Table S6. Gene set enrichment analysis results (GO-BP). Table S7. Hypo-up genes in different regions. Table S8. Differentially methylated gene list based on all region CpGs. Table S9. Gene enrichment analysis results. Table S10. Hypo-up gene-associated differentially methylated CpGs. Table S11. Dominant methylation-altered regions for hypo-up genes. Table S12. Correlation Coefficient between gene expression and region-specific methylation level. Table S13. The importance of each hypo-up gene in gene expression classifier. Table S14. Union of best predictors of the three classifiers. (ZIP 1455 kb) [file 13148_2019_621_MOESM1_ESM.zip › Table S3.xls]

## Sheet: Up-regulated genes GO-BP
Table S3 Differentially expressed gene functional enrichment results
ID	Description	GeneRatio	BgRatio	pvalue	p.adjust	qvalue	geneID	Count
GO:0036230	granulocyte activation	114/825	495/16992	2.18449e-46	7.78636e-43	6.41417e-43	391/150372/6793/7305/5329/5777/5023/2896/1509/57580/28988/57153/6282/4318/11025/2268/126014/64386/101/11314/613/6556/10288/80301/6590/79930/7133/823/226/58485/5199/1535/8993/5580/7077/9545/326624/728/5265/978/9961/10043/3577/3684/8694/8907/2204/10970/23406/29108/64333/124583/3101/5660/634/10326/2357/1471/80331/53917/81619/2588/2207/2934/6813/2219/6850/10312/11240/8566/929/1675/23218/240/3303/967/…	114
GO:0002446	neutrophil mediated immunity	114/825	498/16992	4.18826e-46	7.78636e-43	6.41417e-43	391/150372/6793/7305/5329/5777/5023/2896/1509/28988/57153/6282/4318/11025/2268/126014/64386/101/11314/613/6556/10288/80301/6590/79930/7133/823/226/58485/5199/1535/8993/5580/7077/9545/326624/728/54210/5265/978/9961/10043/3577/3684/8694/8907/2204/9948/10970/23406/29108/64333/124583/3101/5660/634/10326/2357/1471/80331/53917/81619/2588/2207/2934/6813/2219/6850/10312/11240/8566/929/1675/23218/240/3303…	114
GO:0042119	neutrophil activation	113/825	490/16992	4.90222e-46	7.78636e-43	6.41417e-43	391/150372/6793/7305/5329/5777/5023/2896/1509/57580/28988/57153/6282/4318/11025/2268/126014/64386/101/11314/613/6556/10288/80301/6590/79930/7133/823/226/58485/5199/1535/8993/5580/7077/9545/326624/728/5265/978/9961/10043/3577/3684/8694/8907/2204/10970/23406/29108/64333/124583/3101/5660/634/10326/2357/1471/80331/53917/81619/2588/2207/2934/6813/2219/6850/10312/11240/8566/929/1675/23218/240/3303/967/…	113
GO:0002283	neutrophil activation involved in immune response	112/825	485/16992	1.09886e-45	1.04722e-42	8.62665e-43	391/150372/6793/7305/5329/5777/5023/2896/1509/28988/57153/6282/4318/11025/2268/126014/64386/101/11314/613/6556/10288/80301/6590/79930/7133/823/226/58485/5199/1535/8993/5580/7077/9545/326624/728/5265/978/9961/10043/3577/3684/8694/8907/2204/10970/23406/29108/64333/124583/3101/5660/634/10326/2357/1471/80331/53917/81619/2588/2207/2934/6813/2219/6850/10312/11240/8566/929/1675/23218/240/3303/967/3310/5…	112
GO:0043312	neutrophil degranulation	112/825	485/16992	1.09886e-45	1.04722e-42	8.62665e-43	391/150372/6793/7305/5329/5777/5023/2896/1509/28988/57153/6282/4318/11025/2268/126014/64386/101/11314/613/6556/10288/80301/6590/79930/7133/823/226/58485/5199/1535/8993/5580/7077/9545/326624/728/5265/978/9961/10043/3577/3684/8694/8907/2204/10970/23406/29108/64333/124583/3101/5660/634/10326/2357/1471/80331/53917/81619/2588/2207/2934/6813/2219/6850/10312/11240/8566/929/1675/23218/240/3303/967/3310/5…	112
GO:0045088	regulation of innate immune response	54/825	391/16992	3.40653e-12	2.70535e-09	2.22859e-09	10859/10906/8517/5777/2268/4615/101/11314/3133/9261/3055/1535/10695/7297/8993/79671/5580/409/5691/3684/7376/29108/3385/634/55666/146722/7867/2207/5566/7409/2219/6850/3659/929/3303/84282/3460/30835/3916/5699/84868/6280/5894/5336/5970/81622/7099/9437/5058/10211/8737/5719/103/1387	54
GO:0006914	autophagy	56/825	449/16992	8.04319e-11	5.47512e-08	4.51024e-08	8517/81603/1509/23604/81876/823/9114/10645/7942/23130/79156/79720/64419/9895/2629/5660/6737/207/53917/9146/207063/5566/84148/9842/9776/1201/10312/8897/8408/9517/10533/706/58476/57535/79142/411/57617/2597/91445/55201/533/83667/93343/6280/3920/826/2011/10287/5476/10193/2801/7157/23710/7009/8851/572	56
GO:0002694	regulation of leukocyte activation	58/825	489/16992	2.68268e-10	1.59787e-07	1.31628e-07	10859/2319/150372/3135/5777/2242/2268/101/11314/613/3133/10288/7040/3635/8993/9846/8740/2064/972/11151/29108/5590/634/207/54440/146722/1051/6830/2207/7940/2934/6813/7409/1445/6850/5914/3659/51043/5724/10451/30835/3916/2885/604/3566/966/84868/7099/5058/6778/11326/10193/84106/399687/5879/8741/10673/572	58
GO:0002703	regulation of leukocyte mediated immunity	29/825	155/16992	3.25914e-10	1.65007e-07	1.35928e-07	10859/5777/2242/2268/11314/613/3133/7040/9846/409/5590/634/54440/6830/2207/6813/7409/6850/5724/3916/604/3566/84868/7099/9437/6778/84106/8741/7454	29
GO:0007229	integrin-mediated signaling pathway	22/825	92/16992	3.46289e-10	1.65007e-07	1.35928e-07	7791/3611/7305/2268/3678/3055/3684/634/4627/2207/7409/6850/7076/83706/2185/967/10451/7094/2316/4739/667/84106	22
GO:0001819	positive regulation of cytokine production	49/825	391/16992	1.07218e-09	4.64449e-07	3.82599e-07	150372/3135/25865/2268/23765/4615/101/63940/6556/3133/10288/9261/7040/1436/91662/1535/79671/728/972/29108/5590/54440/55666/1051/2207/2219/602/6850/5914/3659/929/3303/5724/79792/84282/10855/672/10554/9181/3566/84868/4155/5336/5970/7099/10211/6778/8737/1387	49
GO:0002218	activation of innate immune response	40/825	284/16992	1.27935e-09	5.08009e-07	4.18483e-07	8517/4615/101/11314/9261/3055/1535/10695/8993/79671/5580/409/5691/3684/29108/3385/55666/146722/7867/2207/5566/2219/6850/3659/929/3303/30835/5699/84868/6280/5894/5336/5970/81622/7099/5058/10211/8737/5719/1387	40
GO:0002758	innate immune response-activating signal transduction	39/825	277/16992	2.08329e-09	7.63606e-07	6.29036e-07	8517/4615/101/11314/9261/3055/1535/10695/8993/79671/5580/409/5691/3684/3385/55666/146722/7867/2207/5566/2219/6850/3659/929/3303/30835/5699/84868/6280/5894/5336/5970/81622/7099/5058/10211/8737/5719/1387	39
GO:0045089	positive regulation of innate immune response	43/825	327/16992	2.64843e-09	8.74802e-07	7.20635e-07	8517/4615/101/11314/3133/9261/3055/1535/10695/8993/79671/5580/409/5691/3684/29108/3385/55666/146722/7867/2207/5566/7409/2219/6850/3659/929/3303/30835/3916/5699/84868/6280/5894/5336/5970/81622/7099/5058/10211/8737/5719/1387	43
GO:0030168	platelet activation	28/825	159/16992	2.75384e-09	8.74802e-07	7.20635e-07	139189/391/3611/5777/5023/388/5580/409/7056/60/634/207/1608/4627/2207/54331/7409/6850/83706/10451/7094/5894/5579/5336/7099/2316/5879/8525	28
GO:0030099	myeloid cell differentiation	43/825	333/16992	4.62568e-09	1.37759e-06	1.13481e-06	10859/7030/7305/6688/5777/115727/2242/4318/11025/7040/1050/1436/87/3635/9846/972/9948/634/2539/9398/4627/1051/1441/22985/84148/3059/5914/4055/23218/2185/1777/604/51621/863/5371/9935/7099/3726/9770/10193/8737/103/139716	43
GO:0002521	leukocyte differentiation	53/825	464/16992	6.09035e-09	1.69792e-06	1.39869e-06	10859/7030/150372/7305/6688/3135/5777/57580/4318/11025/101/10288/7040/660/1050/1436/3635/8993/9846/2064/972/10014/5590/634/54440/9398/4627/1051/2207/22985/7409/3059/602/6850/5914/4055/3659/51043/2185/604/863/3566/6774/9935/5336/7099/3726/6778/9770/10193/8737/139716/572	53
GO:0007159	leukocyte cell-cell adhesion	44/825	349/16992	6.41396e-09	1.69792e-06	1.39869e-06	10859/2319/6793/3135/5777/101/11314/3133/10288/6404/7040/3678/8740/2064/972/11151/29108/5590/634/207/54440/1051/2934/7409/1445/6850/5914/3659/83706/51043/5724/30835/2885/604/3566/966/84868/6280/4478/5058/11326/5879/10673/572	44
GO:0002697	regulation of immune effector process	42/825	328/16992	8.98721e-09	2.2539e-06	1.85669e-06	10859/5777/2242/2268/11314/613/3133/7040/5199/3055/8993/79671/9846/409/728/8907/972/5590/634/54440/55666/6830/2207/6813/7409/6850/5914/5724/3916/604/3566/966/84868/7099/9437/6778/84106/399687/5879/8741/7009/7454	42
GO:0007015	actin filament organization	43/825	343/16992	1.13113e-08	2.69493e-06	2.22e-06	6548/7791/57580/81/23580/116985/226/3055/87/5580/51734/7408/9948/11151/29108/5216/4082/51763/2934/85464/3059/54434/2185/10093/9647/55909/2885/9181/79585/83442/253980/5058/7170/2316/1729/10435/4739/89848/7456/3936/5879/10602/7454	43
GO:0007596	blood coagulation	43/825	348/16992	1.74109e-08	3.95062e-06	3.2544e-06	139189/391/10603/3611/5329/5777/5023/388/5580/409/5265/7056/60/634/207/1608/4627/2207/3020/54331/5566/7409/6850/3659/83706/10451/10855/8529/7094/966/84062/3705/6280/5894/5579/5336/7099/2316/51317/5879/5026/7454/8525	43
GO:0043300	regulation of leukocyte degranulation	13/825	39/16992	1.90326e-08	3.97207e-06	3.27207e-06	2242/2268/11314/613/9846/634/2207/6813/6850/5724/3916/3566/84106	13
GO:0042110	T cell activation	51/825	453/16992	1.91726e-08	3.97207e-06	3.27207e-06	10859/2280/2319/3135/5777/57580/101/11314/6556/3133/10288/7040/660/8740/2064/84941/972/11151/29108/5590/634/207/54440/4627/1051/2207/2934/7409/1445/602/6850/5914/3659/51043/30835/2885/604/3566/6774/966/84868/9935/4478/5058/6778/11326/3936/5879/10673/7454/572	51
GO:0050817	coagulation	43/825	352/16992	2.44063e-08	4.84566e-06	3.99171e-06	139189/391/10603/3611/5329/5777/5023/388/5580/409/5265/7056/60/634/207/1608/4627/2207/3020/54331/5566/7409/6850/3659/83706/10451/10855/8529/7094/966/84062/3705/6280/5894/5579/5336/7099/2316/51317/5879/5026/7454/8525	43
GO:0007599	hemostasis	43/825	353/16992	2.65302e-08	5.05666e-06	4.16552e-06	139189/391/10603/3611/5329/5777/5023/388/5580/409/5265/7056/60/634/207/1608/4627/2207/3020/54331/5566/7409/6850/3659/83706/10451/10855/8529/7094/966/84062/3705/6280/5894/5579/5336/7099/2316/51317/5879/5026/7454/8525	43
GO:0031349	positive regulation of defense response	48/825	420/16992	3.16157e-08	5.79419e-06	4.77308e-06	8517/23765/4615/101/11314/63940/3133/9261/7040/3055/91662/1535/10695/8993/79671/5580/409/5691/3684/29108/3385/55666/146722/7867/2207/5566/7409/2219/6850/3659/929/7132/3303/30835/3916/5699/84868/6280/5894/5336/5970/81622/7099/5058/10211/8737/5719/1387	48
GO:0007264	small GTPase mediated signal transduction	53/825	490/16992	3.88515e-08	6.85657e-06	5.64824e-06	23550/391/10044/115727/57580/28988/613/9922/23580/116985/57186/23092/9261/79930/9826/392/4650/388/7077/6494/9266/26037/55701/64333/26030/377/51291/7867/266747/7409/257106/89846/10451/27128/64411/80005/2885/604/2664/9181/23268/5894/5863/10287/253980/9138/10211/57706/10435/7157/5879/10602/7454	53
GO:0007265	Ras protein signal transduction	40/825	324/16992	5.63185e-08	9.5842e-06	7.89518e-06	23550/391/115727/57580/28988/613/9922/23580/9261/79930/9826/392/4650/388/7077/9266/55701/26030/7867/7409/89846/10451/27128/64411/2885/604/2664/9181/23268/5894/5863/253980/9138/10211/57706/10435/7157/5879/10602/7454	40
GO:1902105	regulation of leukocyte differentiation	33/825	239/16992	5.83745e-08	9.59154e-06	7.90122e-06	10859/7030/150372/7305/3135/5777/11025/101/10288/7040/3635/8993/2064/972/5590/634/54440/9398/1051/22985/3059/6850/5914/3659/51043/604/3566/9935/7099/9770/10193/8737/572	33
GO:0051056	regulation of small GTPase mediated signal transduction	38/825	300/16992	6.14068e-08	9.75345e-06	8.0346e-06	23550/391/115727/57580/613/9922/116985/57186/23092/9826/392/4650/388/7077/6494/9266/26037/55701/64333/26030/51291/7409/257106/89846/10451/27128/64411/604/2664/9181/23268/5894/5863/253980/9138/10211/57706/5879	38
GO:0051249	regulation of lymphocyte activation	48/825	430/16992	6.57717e-08	1.01097e-05	8.3281e-06	10859/2319/150372/3135/5777/101/11314/3133/10288/7040/3635/8993/8740/2064/972/11151/29108/5590/634/207/54440/1051/6830/7940/2934/7409/1445/6850/5914/3659/51043/10451/30835/3916/2885/604/3566/966/84868/7099/5058/6778/11326/10193/5879/8741/10673/572	48
GO:0032496	response to lipopolysaccharide	38/825	304/16992	8.72469e-08	1.29916e-05	1.07021e-05	10859/58191/5976/613/6556/10288/9261/6590/8794/7133/7040/22904/3055/3604/728/7056/29108/10014/207/1051/7867/84957/5914/4055/929/7132/4851/5724/706/9516/84868/383/3727/5336/5970/7099/3726/55593	38
GO:0008360	regulation of cell shape	24/825	143/16992	9.64357e-08	1.39247e-05	1.14708e-05	51231/2242/2268/23580/116985/752/226/1436/3055/9948/11151/4627/7940/23654/89846/2185/9368/64411/1453/29780/4478/1729/10435/10602	24
GO:0060333	interferon-gamma-mediated signaling pathway	18/825	85/16992	1.04496e-07	1.42917e-05	1.17731e-05	81603/3135/3107/3133/3055/5580/7376/3134/6737/3106/10437/4684/3659/5724/818/3460/5371/55223	18
GO:0046777	protein autophosphorylation	32/825	233/16992	1.04976e-07	1.42917e-05	1.17731e-05	6793/2242/25865/2268/613/23604/9261/660/10645/1436/3055/91662/7297/2064/9961/207/7867/5566/1445/6850/4215/2185/8408/818/4296/2872/2885/6503/2011/5058/9770/8737	32
GO:0006968	cellular defense response	15/825	60/16992	1.18754e-07	1.57184e-05	1.29483e-05	4046/7305/3135/3805/653361/10288/728/10578/10312/5551/2185/3808/4688/5970/9437	15
GO:1903706	regulation of hemopoiesis	39/825	324/16992	1.62129e-07	2.08795e-05	1.71999e-05	10859/7030/150372/7305/6688/3135/5777/2242/11025/101/10288/7040/3635/8993/2064/972/5590/634/54440/9398/1051/1441/22985/3059/6850/5914/3659/51043/4851/2185/604/51621/3566/9935/7099/9770/10193/8737/572	39
GO:0050863	regulation of T cell activation	37/825	305/16992	2.76437e-07	3.45031e-05	2.84226e-05	10859/2319/3135/5777/101/11314/3133/10288/7040/8740/2064/972/11151/29108/5590/634/207/54440/1051/2934/7409/1445/6850/5914/3659/51043/30835/2885/604/3566/966/84868/5058/11326/5879/10673/572	37
GO:0002576	platelet degranulation	22/825	130/16992	2.82397e-07	3.45031e-05	2.84226e-05	5023/81/7040/226/87/5265/334/9948/5660/440915/2207/6813/6850/7076/83706/1675/967/7094/7277/3920/8407/2316	22
GO:0002573	myeloid leukocyte differentiation	27/825	185/16992	3.01359e-07	3.54644e-05	2.92145e-05	10859/7030/7305/6688/4318/11025/7040/1050/1436/3635/9846/972/634/9398/4627/1051/22985/3059/5914/4055/863/9935/7099/3726/9770/8737/139716	27
GO:0002237	response to molecule of bacterial origin	38/825	319/16992	3.0515e-07	3.54644e-05	2.92145e-05	10859/58191/5976/613/6556/10288/9261/6590/8794/7133/7040/22904/3055/3604/728/7056/29108/10014/207/1051/7867/84957/5914/4055/929/7132/4851/5724/706/9516/84868/383/3727/5336/5970/7099/3726/55593	38
GO:1903037	regulation of leukocyte cell-cell adhesion	38/825	320/16992	3.3056e-07	3.75028e-05	3.08937e-05	10859/2319/3135/5777/101/11314/3133/10288/7040/8740/2064/972/11151/29108/5590/634/207/54440/1051/2934/7409/1445/6850/5914/3659/51043/5724/30835/2885/604/3566/966/84868/5058/11326/5879/10673/572	38
GO:0050777	negative regulation of immune response	21/825	122/16992	3.91043e-07	4.3333e-05	3.56964e-05	10859/10906/3135/5777/11314/613/3133/10288/7040/3635/8993/79671/409/7376/634/604/3566/966/84868/6778/103	21
GO:0050867	positive regulation of cell activation	39/825	336/16992	4.19109e-07	4.53876e-05	3.7389e-05	10859/2319/3135/6195/5777/2268/101/3133/10288/7040/3635/9846/8740/972/11151/29108/5590/207/54440/2207/7409/1445/6850/5914/5724/10451/3916/2885/604/3566/966/84868/7099/5058/6778/5879/8741/10673/572	39
GO:0002768	immune response-regulating cell surface receptor signaling pathway	47/825	446/16992	4.9527e-07	5.24436e-05	4.32015e-05	10859/3802/150372/2217/8517/3135/5777/25865/2268/11314/10288/3055/3635/9846/5580/728/5691/60/3385/634/147179/2357/7462/2207/5566/10616/7409/1445/2219/9473/6850/10093/10451/30835/2885/123920/5699/5894/5579/5336/5970/5058/7456/5879/5719/7454/1387	47
GO:0002696	positive regulation of leukocyte activation	38/825	327/16992	5.71979e-07	5.92495e-05	4.8808e-05	10859/2319/3135/5777/2268/101/3133/10288/7040/3635/9846/8740/972/11151/29108/5590/207/54440/2207/7409/1445/6850/5914/5724/10451/3916/2885/604/3566/966/84868/7099/5058/6778/5879/8741/10673/572	38
GO:0022407	regulation of cell-cell adhesion	43/825	394/16992	5.94072e-07	6.02288e-05	4.96147e-05	10859/2319/3135/5777/101/11314/3133/10288/7040/8740/5580/2064/972/11151/29108/5590/634/207/3557/54440/1051/2934/7409/1445/6850/5914/3659/83706/51043/5724/30835/2885/604/3566/966/84868/4155/5058/10211/11326/5879/10673/572	43
GO:0007266	Rho protein signal transduction	25/825	169/16992	6.3543e-07	6.30797e-05	5.19631e-05	391/57580/613/23580/9826/392/4650/388/55701/26030/7409/89846/10451/64411/604/9181/23268/5894/253980/9138/10211/10435/5879/10602/7454	25
GO:0031532	actin cytoskeleton reorganization	17/825	87/16992	7.91184e-07	7.66495e-05	6.31415e-05	2242/116985/7040/1436/3055/26037/5590/4627/2934/3059/64098/2185/84062/6280/29780/5058/2316	17
GO:0045785	positive regulation of cell adhesion	42/825	385/16992	8.12141e-07	7.66495e-05	6.31415e-05	10859/2319/7030/3611/3135/5777/57580/25865/4814/101/3133/10288/7040/3678/8740/2064/972/11151/29108/5590/207/54440/7409/1445/6850/5914/2185/5724/10451/80005/9647/2885/604/3566/966/84868/5058/10211/2316/5879/10673/572	42
GO:0034341	response to interferon-gamma	24/825	160/16992	8.20383e-07	7.66495e-05	6.31415e-05	10410/10581/81603/58191/3135/3107/6556/3133/3055/5580/7376/3134/6737/3106/8519/10437/4684/3659/5724/818/3460/2597/5371/55223	24
GO:0008154	actin polymerization or depolymerization	26/825	184/16992	9.38544e-07	8.60031e-05	7.08468e-05	57580/23580/3055/5580/51734/7408/9948/11151/29108/5216/2934/85464/3059/54434/2185/10093/2885/79585/83442/1729/10435/89848/7456/5879/10602/7454	26
GO:1903039	positive regulation of leukocyte cell-cell adhesion	29/825	220/16992	9.81643e-07	8.82553e-05	7.2702e-05	10859/2319/3135/5777/101/3133/10288/7040/8740/972/11151/29108/5590/207/54440/7409/1445/6850/5914/5724/2885/604/3566/966/84868/5058/5879/10673/572	29
GO:0002886	regulation of myeloid leukocyte mediated immunity	11/825	38/16992	1.1915e-06	0.000105139	8.66101e-05	2242/2268/11314/613/9846/2207/6813/6850/5724/3566/84106	11
GO:0006909	phagocytosis	35/825	298/16992	1.24256e-06	0.000107651	8.86794e-05	2268/11314/613/6556/7040/3055/1535/5580/11151/29108/60/3385/147179/146722/4627/2207/2934/7409/1445/2219/1089/6850/5914/929/10093/10451/311/2885/5336/5058/7456/399687/5879/9777/7454	35
GO:0050870	positive regulation of T cell activation	28/825	211/16992	1.31489e-06	0.000111883	9.21657e-05	10859/2319/3135/5777/101/3133/10288/7040/8740/972/11151/29108/5590/207/54440/7409/1445/6850/5914/2885/604/3566/966/84868/5058/5879/10673/572	28
GO:0043123	positive regulation of I-kappaB kinase/NF-kappaB signaling	25/825	179/16992	1.88133e-06	0.000157272	0.000129556	2280/8517/81603/57153/4615/91662/8740/972/124583/207/10616/4055/4215/7132/51246/6275/6398/9516/5579/5970/7099/2316/55223/8737/8837	25
GO:0032675	regulation of interleukin-6 production	18/825	103/16992	2.08804e-06	0.000171543	0.000141312	4615/10288/9261/91662/1535/3635/79671/409/2629/29108/1051/2207/1445/5724/9181/84868/4155/7099	18
GO:1903555	regulation of tumor necrosis factor superfamily cytokine production	18/825	104/16992	2.41235e-06	0.000194828	0.000160494	10859/101/3133/9261/1535/409/29108/54440/2207/602/5914/929/5724/706/9181/84868/7099/8737	18
GO:0010959	regulation of metal ion transport	36/825	323/16992	3.01611e-06	0.000239529	0.000197317	10859/2280/6548/5777/5023/81/10288/7040/1535/409/11151/2771/207/2539/7439/51763/5566/3603/2185/967/8514/818/9368/706/6844/11060/6786/5371/776/5336/2316/1729/1760/3779/5026/7009	36
GO:0002221	pattern recognition receptor signaling pathway	24/825	173/16992	3.39104e-06	0.000261488	0.000215406	8517/4615/11314/9261/1535/10695/8993/79671/409/3684/55666/146722/7867/2219/3659/929/3303/84868/6280/5970/81622/7099/10211/8737	24
GO:0010506	regulation of autophagy	32/825	272/16992	3.40236e-06	0.000261488	0.000215406	8517/81603/23604/81876/823/9114/10645/7942/79156/2629/5660/6737/207/207063/5566/84148/8897/9517/10533/706/58476/57535/79142/2597/533/83667/826/5476/10193/2801/8851/572	32
GO:0060627	regulation of vesicle-mediated transport	45/825	450/16992	3.58257e-06	0.000270967	0.000223215	10859/2242/2268/11314/81/613/6556/7040/392/3055/1535/9846/9545/409/79720/7376/94120/11151/29108/634/146722/9146/2207/6813/1445/6850/929/4851/967/5724/6844/3916/146923/23216/3566/57617/93343/5336/4478/5869/10211/84106/399687/5879/26000	45
GO:0071222	cellular response to lipopolysaccharide	22/825	151/16992	3.8191e-06	0.00028222	0.000232484	10859/58191/5976/613/10288/7133/7040/22904/3055/29108/10014/207/1051/5914/929/5724/706/9516/84868/383/5970/7099	22
GO:1903557	positive regulation of tumor necrosis factor superfamily cytokine production	13/825	59/16992	3.8498e-06	0.00028222	0.000232484	101/3133/9261/1535/29108/54440/2207/929/5724/9181/84868/7099/8737	13
GO:0002683	negative regulation of immune system process	40/825	382/16992	4.10618e-06	0.000291622	0.000240229	10859/10906/3135/5777/11025/11314/613/3133/10288/7040/3635/8993/79671/2064/409/7376/972/634/55666/146722/1051/2207/7940/11240/5914/3659/929/4851/2185/604/51621/3566/966/84868/9935/7099/6778/11326/103/7009	40
GO:0051251	positive regulation of lymphocyte activation	34/825	301/16992	4.21082e-06	0.000291622	0.000240229	10859/2319/3135/5777/101/3133/10288/7040/3635/8740/972/11151/29108/5590/207/54440/7409/1445/6850/5914/10451/3916/2885/604/3566/966/84868/7099/5058/6778/5879/8741/10673/572	34
GO:0071706	tumor necrosis factor superfamily cytokine production	18/825	108/16992	4.21509e-06	0.000291622	0.000240229	10859/101/3133/9261/1535/409/29108/54440/2207/602/5914/929/5724/706/9181/84868/7099/8737	18
GO:0022409	positive regulation of cell-cell adhesion	30/825	249/16992	4.22286e-06	0.000291622	0.000240229	10859/2319/3135/5777/101/3133/10288/7040/8740/972/11151/29108/5590/207/54440/7409/1445/6850/5914/5724/2885/604/3566/966/84868/5058/10211/5879/10673/572	30
GO:0050900	leukocyte migration	45/825	454/16992	4.52334e-06	0.00030791	0.000253647	6793/58191/5777/57580/4318/23765/101/11314/63940/613/23604/6404/7040/3678/3055/91662/3635/8740/728/54210/3577/3684/972/7056/9948/11151/29108/634/2357/4627/2207/1441/7409/6850/11240/3603/2185/5724/10451/140885/2885/6280/4478/1084/5879	45
GO:0032635	interleukin-6 production	18/825	109/16992	4.82362e-06	0.000323726	0.000266676	4615/10288/9261/91662/1535/3635/79671/409/2629/29108/1051/2207/1445/5724/9181/84868/4155/7099	18
GO:0018105	peptidyl-serine phosphorylation	32/825	277/16992	5.01032e-06	0.000331586	0.00027315	3611/51231/23031/25865/23604/9261/7040/10645/5580/409/23645/5590/207/5261/7867/51763/5566/3059/6850/8408/5165/818/2872/9647/1453/5894/5579/5058/9770/8737/1760/8851	32
GO:0042590	antigen processing and presentation of exogenous peptide antigen via MHC class I	15/825	79/16992	5.08366e-06	0.000331831	0.000273352	8517/3135/3107/653361/4689/3133/1535/5691/3134/2207/3106/10437/5699/4688/5719	15
GO:0046578	regulation of Ras protein signal transduction	26/825	203/16992	6.02707e-06	0.00038565	0.000317687	23550/115727/57580/613/9922/9826/4650/7077/9266/55701/26030/7409/89846/10451/27128/64411/604/9181/23268/5894/5863/253980/9138/10211/57706/5879	26
GO:0019882	antigen processing and presentation	28/825	228/16992	6.07204e-06	0.00038565	0.000317687	2217/8517/3135/3107/653361/1509/6556/4689/3133/10288/1535/5691/11258/8907/972/29108/3134/2207/3106/10437/30835/10121/5699/4688/5869/5719/7454/8284	28
GO:0071216	cellular response to biotic stimulus	24/825	179/16992	6.18372e-06	0.00038565	0.000317687	10859/58191/5976/613/10288/7133/7040/22904/3055/29108/10014/207/1051/6850/5914/929/5724/706/9516/84868/383/5970/7099/7157	24
GO:0051258	protein polymerization	29/825	241/16992	6.23191e-06	0.00038565	0.000317687	2242/57580/23580/4600/3055/5580/51734/58526/7408/11151/29108/5216/2934/3059/3303/2185/10093/2885/1453/79585/5058/1729/10435/89848/10426/2801/5879/10602/7454	29
GO:0002285	lymphocyte activation involved in immune response	22/825	156/16992	6.56131e-06	0.000400829	0.000330191	10859/6556/7040/8993/11151/5590/634/6830/2207/602/5914/2185/3916/604/3566/6774/84868/5336/7099/6778/3936/8741	22
GO:0032680	regulation of tumor necrosis factor production	17/825	101/16992	6.75732e-06	0.000407578	0.00033575	10859/3133/9261/1535/409/29108/54440/2207/602/5914/929/5724/706/9181/84868/7099/8737	17
GO:0051924	regulation of calcium ion transport	26/825	205/16992	7.21377e-06	0.000428739	0.000353182	10859/2280/6548/5777/5023/10288/7040/1535/409/11151/2771/2539/7439/51763/5566/3603/2185/818/706/6786/5371/776/5336/1729/5026/7009	26
GO:0071219	cellular response to molecule of bacterial origin	22/825	157/16992	7.28811e-06	0.000428739	0.000353182	10859/58191/5976/613/10288/7133/7040/22904/3055/29108/10014/207/1051/5914/929/5724/706/9516/84868/383/5970/7099	22
GO:1902903	regulation of supramolecular fiber organization	32/825	283/16992	7.85017e-06	0.000456171	0.00037578	6548/2242/57580/23580/116985/3055/5580/58526/7408/9948/11151/29108/10300/5216/51763/2934/85464/3059/54434/3303/2185/10093/9647/2885/9181/83442/5058/10435/89848/5879/10602/7454	32
GO:0050670	regulation of lymphocyte proliferation	25/825	194/16992	8.12226e-06	0.000463133	0.000381515	10859/3135/5777/11314/3133/10288/7040/3635/2064/972/11151/29108/54440/1051/7940/6850/3659/10451/30835/604/966/84868/7099/11326/10673	25
GO:0046596	regulation of viral entry into host cell	9/825	30/16992	8.16436e-06	0.000463133	0.000381515	10410/10581/81603/972/6737/2934/2219/8519/55223	9
GO:0032640	tumor necrosis factor production	17/825	103/16992	8.86689e-06	0.000492972	0.000406095	10859/3133/9261/1535/409/29108/54440/2207/602/5914/929/5724/706/9181/84868/7099/8737	17
GO:0032944	regulation of mononuclear cell proliferation	25/825	195/16992	8.89729e-06	0.000492972	0.000406095	10859/3135/5777/11314/3133/10288/7040/3635/2064/972/11151/29108/54440/1051/7940/6850/3659/10451/30835/604/966/84868/7099/11326/10673	25
GO:0016236	macroautophagy	30/825	260/16992	1.00627e-05	0.000551133	0.000454007	8517/81876/823/9114/23130/79720/64419/2629/207/9146/5566/9776/1201/10312/8897/8408/9517/10533/58476/57535/79142/2597/533/83667/93343/3920/826/10193/23710/8851	30
GO:0008064	regulation of actin polymerization or depolymerization	22/825	161/16992	1.09829e-05	0.0005947	0.000489896	57580/23580/3055/5580/7408/9948/11151/29108/5216/2934/85464/3059/54434/2185/10093/2885/83442/10435/89848/5879/10602/7454	22
GO:0032970	regulation of actin filament-based process	35/825	329/16992	1.15526e-05	0.000618061	0.00050914	6548/3611/2242/57580/23580/116985/7040/1436/3055/5580/7408/9948/11151/29108/5216/4627/51763/2934/85464/3059/54434/2185/10093/9647/2885/83442/5058/2316/10435/89848/1265/5879/10602/7454/8851	35
GO:0043122	regulation of I-kappaB kinase/NF-kappaB signaling	28/825	236/16992	1.1716e-05	0.000618061	0.00050914	2280/8517/81603/57153/4615/91662/79671/8740/972/29108/124583/207/10616/602/4055/4215/7132/51246/6275/6398/9516/5579/5970/7099/2316/55223/8737/8837	28
GO:0050764	regulation of phagocytosis	13/825	65/16992	1.19286e-05	0.000618061	0.00050914	2268/11314/613/6556/7040/3055/1535/29108/146722/2207/1445/6850/399687	13
GO:0032956	regulation of actin cytoskeleton organization	32/825	289/16992	1.21033e-05	0.000618061	0.00050914	6548/3611/2242/57580/23580/116985/7040/1436/3055/5580/7408/9948/11151/29108/5216/51763/2934/85464/3059/54434/2185/10093/9647/2885/83442/5058/10435/89848/5879/10602/7454/8851	32
GO:0030832	regulation of actin filament length	22/825	162/16992	1.21387e-05	0.000618061	0.00050914	57580/23580/3055/5580/7408/9948/11151/29108/5216/2934/85464/3059/54434/2185/10093/2885/83442/10435/89848/5879/10602/7454	22
GO:0002429	immune response-activating cell surface receptor signaling pathway	41/825	414/16992	1.22121e-05	0.000618061	0.00050914	150372/8517/5777/25865/2268/11314/3055/3635/5580/728/5691/60/3385/634/147179/2357/7462/2207/5566/10616/7409/1445/2219/9473/6850/10093/10451/30835/2885/123920/5699/5894/5579/5336/5970/5058/7456/5879/5719/7454/1387	41
GO:0043302	positive regulation of leukocyte degranulation	7/825	18/16992	1.23223e-05	0.000618061	0.00050914	2268/9846/2207/6850/5724/3916/3566	7
GO:0050866	negative regulation of cell activation	22/825	163/16992	1.34034e-05	0.000665282	0.000548039	10859/3135/5777/11314/613/10288/7040/3635/8993/5580/2064/972/7056/634/146722/1051/7940/3659/604/3566/84868/11326	22
GO:0002699	positive regulation of immune effector process	22/825	164/16992	1.47857e-05	0.000716673	0.000590373	10859/2242/2268/11314/3133/7040/9846/972/5590/54440/2207/6813/7409/6850/5914/5724/3916/3566/7099/6778/399687/8741	22
GO:0032760	positive regulation of tumor necrosis factor production	12/825	57/16992	1.48717e-05	0.000716673	0.000590373	3133/9261/1535/29108/54440/2207/929/5724/9181/84868/7099/8737	12
GO:0002706	regulation of lymphocyte mediated immunity	18/825	118/16992	1.50404e-05	0.000716673	0.000590373	10859/5777/3133/7040/409/5590/634/54440/6830/2207/7409/3916/604/84868/9437/6778/8741/7454	18
GO:0032479	regulation of type I interferon production	18/825	118/16992	1.50404e-05	0.000716673	0.000590373	10859/4615/79671/29108/6737/55666/6850/3659/929/84282/84868/5336/5970/7099/10211/6778/55593/1387	18
GO:1901653	cellular response to peptide	34/825	320/16992	1.57665e-05	0.000743836	0.000612749	5829/10603/6548/2783/57085/7040/9114/1535/5580/10014/5590/634/207/51763/54331/5566/1445/10312/5447/4218/6844/23038/2885/9181/6774/533/383/5315/2787/5579/5970/5058/8837/7157	34
GO:0002819	regulation of adaptive immune response	19/825	130/16992	1.64537e-05	0.000763252	0.000628744	10859/5777/6556/3133/7040/29108/5590/634/54440/6830/2207/3659/604/3566/84868/6778/8741/10673/7454	19
GO:0070663	regulation of leukocyte proliferation	25/825	202/16992	1.64984e-05	0.000763252	0.000628744	10859/3135/5777/11314/3133/10288/7040/3635/2064/972/11151/29108/54440/1051/7940/6850/3659/10451/30835/604/966/84868/7099/11326/10673	25
GO:0032606	type I interferon production	18/825	119/16992	1.69315e-05	0.000775757	0.000639045	10859/4615/79671/29108/6737/55666/6850/3659/929/84282/84868/5336/5970/7099/10211/6778/55593/1387	18
GO:0018209	peptidyl-serine modification	32/825	294/16992	1.71585e-05	0.000778667	0.000641443	3611/51231/23031/25865/23604/9261/7040/10645/5580/409/23645/5590/207/5261/7867/51763/5566/3059/6850/8408/5165/818/2872/9647/1453/5894/5579/5058/9770/8737/1760/8851	32
GO:0046651	lymphocyte proliferation	29/825	255/16992	1.85532e-05	0.000834021	0.000687041	10859/3135/5777/11314/6556/3133/10288/7040/3635/8740/5580/2064/972/11151/29108/54440/1051/7940/6850/3659/10451/30835/604/966/84868/4478/7099/11326/10673	29
GO:0032535	regulation of cellular component size	34/825	323/16992	1.91774e-05	0.000851687	0.000701594	3611/57580/23580/3055/5580/23645/7408/9948/11151/29108/5216/207/2934/85464/7409/3059/5499/54434/2185/10093/10451/9368/23038/2885/29882/4478/83442/5058/10435/89848/5879/10602/7454/8851	34
GO:0045619	regulation of lymphocyte differentiation	20/825	143/16992	1.93037e-05	0.000851687	0.000701594	150372/3135/5777/101/10288/7040/3635/8993/2064/972/5590/54440/6850/5914/3659/51043/604/3566/10193/572	20
GO:0032943	mononuclear cell proliferation	29/825	257/16992	2.15041e-05	0.000940064	0.000774396	10859/3135/5777/11314/6556/3133/10288/7040/3635/8740/5580/2064/972/11151/29108/54440/1051/7940/6850/3659/10451/30835/604/966/84868/4478/7099/11326/10673	29
GO:0030041	actin filament polymerization	21/825	156/16992	2.17808e-05	0.000943504	0.00077723	57580/23580/3055/5580/51734/7408/11151/29108/5216/2934/3059/2185/10093/2885/79585/1729/10435/89848/5879/10602/7454	21
GO:0071375	cellular response to peptide hormone stimulus	32/825	298/16992	2.2517e-05	0.000966607	0.000796262	5829/10603/6548/2783/57085/7040/9114/1535/5580/10014/5590/634/207/51763/54331/5566/1445/10312/5447/4218/6844/23038/2885/6774/533/383/5315/2787/5579/5970/5058/8837	32
GO:0002695	negative regulation of leukocyte activation	20/825	145/16992	2.37317e-05	0.00100966	0.000831724	10859/3135/5777/11314/613/10288/7040/3635/8993/2064/972/634/146722/1051/7940/3659/604/3566/84868/11326	20
GO:0048002	antigen processing and presentation of peptide antigen	23/825	182/16992	2.54108e-05	0.00107152	0.000882689	8517/3135/3107/653361/1509/6556/4689/3133/1535/5691/11258/8907/972/29108/3134/2207/3106/10437/30835/10121/5699/4688/5719	23
GO:0051250	negative regulation of lymphocyte activation	18/825	123/16992	2.68009e-05	0.00112023	0.000922811	10859/3135/5777/11314/10288/7040/3635/8993/2064/972/634/1051/7940/3659/604/3566/84868/11326	18
GO:0032273	positive regulation of protein polymerization	17/825	112/16992	2.75414e-05	0.00114117	0.000940064	2242/23580/3055/7408/11151/29108/5216/2934/3303/2185/10093/2885/5058/10435/5879/10602/7454	17
GO:0038127	ERBB signaling pathway	20/825	147/16992	2.90485e-05	0.00119324	0.000982957	5829/5329/2242/653361/4318/116985/7040/2064/9961/634/207/9146/1445/2185/2885/79651/93343/9185/92799/9770	20
GO:0050868	negative regulation of T cell activation	15/825	91/16992	3.00496e-05	0.00122382	0.00100814	10859/3135/5777/11314/10288/7040/2064/972/634/1051/3659/604/3566/84868/11326	15
GO:0046718	viral entry into host cell	17/825	113/16992	3.09791e-05	0.00125098	0.00103052	10410/10581/81603/6404/3678/972/6737/2934/2219/8519/4684/3303/30835/11060/3916/57617/55223	17
GO:0072593	reactive oxygen species metabolic process	27/825	236/16992	3.2088e-05	0.00128487	0.00105843	653361/57580/2878/613/7040/1535/5580/207/2539/7409/6850/5447/2185/5165/706/2885/375387/672/6774/4688/83667/7099/10193/8737/8837/7157/5879	27
GO:0007249	I-kappaB kinase/NF-kappaB signaling	29/825	263/16992	3.30959e-05	0.00130603	0.00107587	2280/8517/81603/57153/4615/91662/79671/8740/972/29108/124583/207/10616/602/4055/4215/929/7132/51246/6275/6398/9516/5579/5970/7099/2316/55223/8737/8837	29
GO:0007173	epidermal growth factor receptor signaling pathway	18/825	125/16992	3.34389e-05	0.00130603	0.00107587	5829/5329/2242/653361/4318/116985/7040/634/207/9146/1445/2185/2885/79651/93343/9185/92799/9770	18
GO:0035023	regulation of Rho protein signal transduction	18/825	125/16992	3.34389e-05	0.00130603	0.00107587	57580/613/9826/4650/55701/26030/7409/89846/10451/64411/604/9181/23268/5894/253980/9138/10211/5879	18
GO:0060326	cell chemotaxis	28/825	250/16992	3.39752e-05	0.00131619	0.00108424	391/58191/57580/25865/23765/101/63940/23604/8740/5580/409/728/54210/3577/972/11151/2357/2207/1441/7409/6850/11240/3603/4851/2185/10451/6280/5879	28
GO:0048010	vascular endothelial growth factor receptor signaling pathway	15/825	92/16992	3.43183e-05	0.00131876	0.00108636	5829/653361/25865/4689/9261/3678/1535/60/7867/7409/2185/10451/4688/5579/5879	15
GO:0071346	cellular response to interferon-gamma	19/825	138/16992	3.86408e-05	0.00147299	0.0012134	81603/3135/3107/3133/3055/5580/7376/3134/6737/3106/10437/4684/3659/5724/818/3460/2597/5371/55223	19
GO:0002698	negative regulation of immune effector process	16/825	104/16992	3.97548e-05	0.00150343	0.00123848	10859/5777/11314/613/3133/7040/8993/79671/409/634/55666/604/3566/966/84868/7009	16
GO:0002250	adaptive immune response	43/825	468/16992	4.61613e-05	0.00171843	0.00141559	10859/11027/7030/5777/127544/28988/25865/11025/6556/3133/10288/7040/7942/3635/5580/972/29108/5590/634/54440/7462/6830/2207/1445/602/6850/3659/2185/30835/79168/604/3566/6774/11024/84868/5579/81622/7099/6778/8741/10673/7454/8284	43
GO:1902532	negative regulation of intracellular signal transduction	43/825	468/16992	4.61613e-05	0.00171843	0.00141559	23295/51231/5329/5777/57580/4318/11314/5998/91662/79671/8740/55654/5580/7077/409/972/2629/29108/207/55666/9146/5518/51763/1445/3303/2874/9368/64411/23239/55841/604/221496/9181/9516/83667/10636/5970/253980/7099/9770/8737/7009/10105	43
GO:0042267	natural killer cell mediated cytotoxicity	11/825	54/16992	4.65409e-05	0.00171913	0.00141616	10859/3811/5777/3133/409/11151/634/7409/3916/84868/9437	11
GO:0022604	regulation of cell morphogenesis	40/825	424/16992	4.71168e-05	0.00172701	0.00142266	3611/51231/2242/57580/2268/81/23580/116985/752/226/1436/3055/9948/11151/26037/4627/7940/85464/23654/54434/89846/2185/9368/64411/80005/2664/29882/1453/29780/1523/2011/4478/5058/9138/2316/1729/10435/5879/10602/8851	40
GO:1902106	negative regulation of leukocyte differentiation	14/825	84/16992	4.84239e-05	0.0017532	0.00144423	10859/3135/11025/3635/8993/2064/972/634/5914/3659/604/3566/9935/7099	14
GO:0002474	antigen processing and presentation of peptide antigen via MHC class I	15/825	95/16992	5.04944e-05	0.0017532	0.00144423	8517/3135/3107/653361/4689/3133/1535/5691/3134/2207/3106/10437/5699/4688/5719	15
GO:0032945	negative regulation of mononuclear cell proliferation	12/825	64/16992	5.05308e-05	0.0017532	0.00144423	10859/3135/5777/11314/10288/7040/3635/2064/1051/7940/84868/11326	12
GO:0050672	negative regulation of lymphocyte proliferation	12/825	64/16992	5.05308e-05	0.0017532	0.00144423	10859/3135/5777/11314/10288/7040/3635/2064/1051/7940/84868/11326	12
GO:0030260	entry into host cell	18/825	129/16992	5.12413e-05	0.0017532	0.00144423	10410/10581/81603/6404/3678/972/6737/2934/2219/8519/4684/3303/30835/11060/3916/2885/57617/55223	18
GO:0044409	entry into host	18/825	129/16992	5.12413e-05	0.0017532	0.00144423	10410/10581/81603/6404/3678/972/6737/2934/2219/8519/4684/3303/30835/11060/3916/2885/57617/55223	18
GO:0051806	entry into cell of other organism involved in symbiotic interaction	18/825	129/16992	5.12413e-05	0.0017532	0.00144423	10410/10581/81603/6404/3678/972/6737/2934/2219/8519/4684/3303/30835/11060/3916/2885/57617/55223	18
GO:0051828	entry into other organism involved in symbiotic interaction	18/825	129/16992	5.12413e-05	0.0017532	0.00144423	10410/10581/81603/6404/3678/972/6737/2934/2219/8519/4684/3303/30835/11060/3916/2885/57617/55223	18
GO:0033006	regulation of mast cell activation involved in immune response	8/825	29/16992	5.15105e-05	0.0017532	0.00144423	2242/2268/11314/9846/2207/6813/6850/3566	8
GO:0043304	regulation of mast cell degranulation	8/825	29/16992	5.15105e-05	0.0017532	0.00144423	2242/2268/11314/9846/2207/6813/6850/3566	8
GO:0045824	negative regulation of innate immune response	9/825	37/16992	5.22722e-05	0.0017665	0.00145519	10859/10906/3133/79671/409/7376/634/84868/103	9
GO:0070661	leukocyte proliferation	29/825	270/16992	5.3585e-05	0.00179812	0.00148124	10859/3135/5777/11314/6556/3133/10288/7040/3635/8740/5580/2064/972/11151/29108/54440/1051/7940/6850/3659/10451/30835/604/966/84868/4478/7099/11326/10673	29
GO:0045953	negative regulation of natural killer cell mediated cytotoxicity	5/825	10/16992	5.47625e-05	0.00182478	0.0015032	10859/3133/409/634/84868	5
GO:0071800	podosome assembly	7/825	22/16992	5.56711e-05	0.00184217	0.00151753	653361/28988/3055/2934/9181/4478/3936	7
GO:0002224	toll-like receptor signaling pathway	18/825	130/16992	5.68322e-05	0.00186762	0.00153849	8517/4615/11314/9261/1535/10695/409/3684/146722/7867/3659/929/84868/6280/81622/7099/10211/8737	18
GO:0071260	cellular response to mechanical stimulus	13/825	75/16992	5.8739e-05	0.00191706	0.00157922	6548/4615/7040/1535/8740/207/4055/3659/7132/7099/1265/5879/572	13
GO:0033209	tumor necrosis factor-mediated signaling pathway	21/825	167/16992	6.06753e-05	0.00195758	0.0016126	3611/8517/8794/7133/8740/3604/5691/29108/10616/84957/6850/4055/7132/3303/2185/5699/5970/8737/5719/8741/10673	21
GO:0002822	regulation of adaptive immune response based on somatic recombination of immune receptors built from immunoglobulin superfamily domains	17/825	119/16992	6.08021e-05	0.00195758	0.0016126	10859/5777/6556/3133/7040/5590/634/54440/6830/2207/604/3566/84868/6778/8741/10673/7454	17
GO:0033003	regulation of mast cell activation	9/825	38/16992	6.557e-05	0.00209692	0.00172738	2242/2268/11314/9846/146722/2207/6813/6850/3566	9
GO:0002479	antigen processing and presentation of exogenous peptide antigen via MHC class I, TAP-dependent	13/825	76/16992	6.77581e-05	0.00214164	0.00176421	8517/3135/3107/653361/4689/3133/1535/5691/3134/3106/5699/4688/5719	13
GO:0031331	positive regulation of cellular catabolic process	35/825	358/16992	6.78672e-05	0.00214164	0.00176421	8517/81603/127544/5976/101/7133/1050/10645/7942/5580/79156/5691/2629/9567/6737/207/207063/5261/9810/115992/3303/2185/9517/10533/58476/57535/29882/863/1453/5699/83667/4478/51099/5719/572	35
GO:0030098	lymphocyte differentiation	32/825	316/16992	7.08529e-05	0.00221964	0.00182847	150372/6688/3135/5777/57580/101/10288/7040/660/3635/8993/2064/972/10014/5590/54440/2207/7409/602/6850/5914/3659/51043/2185/604/3566/6774/9935/5336/6778/10193/572	32
GO:1903305	regulation of regulated secretory pathway	16/825	109/16992	7.12708e-05	0.00221964	0.00182847	2242/2268/11314/613/9846/9545/94120/634/2207/6813/6850/4851/5724/3916/3566/84106	16
GO:1903038	negative regulation of leukocyte cell-cell adhesion	15/825	98/16992	7.30081e-05	0.00225899	0.00186088	10859/3135/5777/11314/10288/7040/2064/972/634/1051/3659/604/3566/84868/11326	15
GO:0002761	regulation of myeloid leukocyte differentiation	16/825	110/16992	7.97144e-05	0.0024501	0.00201832	10859/7030/7305/11025/3635/972/634/9398/1051/22985/3059/5914/9935/7099/9770/8737	16
GO:0001818	negative regulation of cytokine production	25/825	222/16992	8.05408e-05	0.0024501	0.00201832	10859/6556/7040/91662/3635/8993/79671/409/3604/2629/29108/634/55666/1445/602/5914/84282/706/604/5371/84868/7099/11326/55593/5879	25
GO:0070664	negative regulation of leukocyte proliferation	12/825	67/16992	8.07272e-05	0.0024501	0.00201832	10859/3135/5777/11314/10288/7040/3635/2064/1051/7940/84868/11326	12
GO:0051701	interaction with host	23/825	196/16992	8.18893e-05	0.00246964	0.00203441	10410/10581/81603/6404/7040/3678/79720/972/6737/2934/2219/8519/4684/3303/10533/30835/11060/3916/2885/57617/5371/55223/572	23
GO:0051092	positive regulation of NF-kappaB transcription factor activity	18/825	134/16992	8.49741e-05	0.00254655	0.00209777	8517/81603/25865/4615/101/7040/29108/5590/10616/3303/9181/6280/5579/5970/7099/55223/8737/8837	18
GO:0098542	defense response to other organism	44/825	496/16992	8.60159e-05	0.00256166	0.00211022	10859/10410/10581/2268/23765/4615/6556/3133/6590/7040/4600/5199/3055/1535/8993/79671/5580/728/54210/8907/23406/29108/55666/1051/2207/10578/8347/602/6850/8519/3659/7132/5551/79792/10533/3566/5371/84868/6280/5970/81622/7099/5879/103	44
GO:0002228	natural killer cell mediated immunity	11/825	58/16992	9.27315e-05	0.00273612	0.00225393	10859/3811/5777/3133/409/11151/634/7409/3916/84868/9437	11
GO:0002705	positive regulation of leukocyte mediated immunity	14/825	89/16992	9.30222e-05	0.00273612	0.00225393	2268/3133/7040/9846/5590/54440/2207/7409/6850/5724/3916/3566/6778/8741	14
GO:0045637	regulation of myeloid cell differentiation	22/825	185/16992	9.52553e-05	0.00278461	0.00229388	10859/7030/7305/6688/2242/11025/3635/972/634/9398/1051/1441/22985/3059/5914/2185/51621/9935/7099/9770/10193/8737	22
GO:0002716	negative regulation of natural killer cell mediated immunity	5/825	11/16992	9.63828e-05	0.00280039	0.00230688	10859/3133/409/634/84868	5
GO:0042098	T cell proliferation	21/825	173/16992	0.000101495	0.00293105	0.00241451	10859/3135/5777/6556/3133/10288/7040/8740/2064/11151/29108/54440/1051/6850/3659/30835/966/84868/4478/11326/10673	21
GO:0042269	regulation of natural killer cell mediated cytotoxicity	8/825	32/16992	0.000110901	0.00317144	0.00261254	10859/3133/409/634/7409/3916/84868/9437	8
GO:0051493	regulation of cytoskeleton organization	39/825	426/16992	0.00011115	0.00317144	0.00261254	6548/3611/2242/57580/23580/116985/7040/1436/3055/5580/58526/7408/9948/11151/29108/10300/5216/51763/2934/85464/3059/54434/3303/2185/10093/9647/2885/672/9181/6280/2011/83442/5058/10435/89848/5879/10602/7454/8851	39
GO:0022408	negative regulation of cell-cell adhesion	18/825	137/16992	0.000113521	0.00321979	0.00265237	10859/3135/5777/11314/10288/7040/5580/2064/972/634/3557/1051/3659/604/3566/84868/4155/11326	18
GO:0030838	positive regulation of actin filament polymerization	14/825	91/16992	0.000119007	0.00335543	0.00276411	23580/3055/7408/11151/29108/5216/2934/2185/10093/2885/10435/5879/10602/7454	14
GO:0043405	regulation of MAP kinase activity	32/825	325/16992	0.000120299	0.00337192	0.00277769	3611/8517/5777/28988/101/11314/9261/7040/5998/5580/2064/728/972/2629/2771/2357/9146/5518/7867/51763/1445/6850/4215/2185/2874/4296/84062/10636/5894/7099/5058/8737	32
GO:0032271	regulation of protein polymerization	21/825	176/16992	0.000129863	0.00359765	0.00296364	2242/57580/23580/3055/5580/7408/11151/29108/5216/2934/3059/3303/2185/10093/2885/5058/10435/89848/5879/10602/7454	21
GO:2001235	positive regulation of apoptotic signaling pathway	21/825	176/16992	0.000129863	0.00359765	0.00296364	5329/138151/4318/5580/79156/162989/29108/5518/2934/10616/4055/5499/9368/5326/5371/6280/27141/8737/7157/10105/572	21
GO:0060337	type I interferon signaling pathway	13/825	81/16992	0.000133175	0.003647	0.00300429	10410/10581/3135/5777/3107/3133/4600/7297/3134/3106/8519/3659/103	13
GO:0071357	cellular response to type I interferon	13/825	81/16992	0.000133175	0.003647	0.00300429	10410/10581/3135/5777/3107/3133/4600/7297/3134/3106/8519/3659/103	13
GO:0002888	positive regulation of myeloid leukocyte mediated immunity	6/825	18/16992	0.000144383	0.00393133	0.00323851	2268/9846/2207/6850/5724/3566	6
GO:0001909	leukocyte mediated cytotoxicity	13/825	82/16992	0.000151351	0.00409764	0.00337552	10859/3811/5777/3133/409/54210/11151/634/6813/7409/3916/84868/9437	13
GO:0030595	leukocyte chemotaxis	22/825	191/16992	0.000152439	0.00410379	0.00338058	58191/57580/23765/101/63940/23604/8740/728/54210/3577/972/11151/2207/1441/7409/6850/11240/3603/2185/10451/6280/5879	22
GO:0007163	establishment or maintenance of cell polarity	20/825	166/16992	0.000163125	0.00436679	0.00359723	2319/6548/3611/9826/9948/5590/4627/2934/2185/9368/9181/4034/81609/29780/2011/4478/5058/10193/667/399687	20
GO:0034612	response to tumor necrosis factor	29/825	288/16992	0.000167988	0.00447186	0.00368379	3611/8517/58191/8794/7133/1050/1535/8740/3604/5691/2629/29108/51763/10616/84957/6850/4055/929/7132/3303/2185/672/9181/5699/5970/8737/5719/8741/10673	29
GO:0038083	peptidyl-tyrosine autophosphorylation	10/825	52/16992	0.000170278	0.00450765	0.00371326	2242/2268/660/3055/7297/1445/6850/2185/2885/6503	10
GO:0030100	regulation of endocytosis	23/825	206/16992	0.000174084	0.00458293	0.00377528	10859/2268/11314/81/613/6556/7040/3055/1535/409/7376/29108/146722/2207/1445/6850/929/967/5336/5869/10211/399687/5879	23
GO:0002715	regulation of natural killer cell mediated immunity	8/825	34/16992	0.000175625	0.0045981	0.00378778	10859/3133/409/634/7409/3916/84868/9437	8
GO:0090066	regulation of anatomical structure size	40/825	451/16992	0.000179014	0.00466122	0.00383977	3611/5023/57580/23580/3055/5580/23645/7408/9948/11151/29108/5216/207/2934/85464/7409/3059/5499/54434/1889/2185/5724/10093/10451/9368/23038/80005/2885/29882/4478/83442/5058/10435/89848/8985/3779/5879/10602/7454/8851	40
GO:0030833	regulation of actin filament polymerization	18/825	142/16992	0.000180041	0.00466248	0.00384081	57580/23580/3055/5580/7408/11151/29108/5216/2934/3059/2185/10093/2885/10435/89848/5879/10602/7454	18
GO:0097530	granulocyte migration	16/825	118/16992	0.000185256	0.00477158	0.00393069	57580/23765/101/11314/23604/728/54210/972/9948/2207/1441/7409/6850/10451/6280/5879	16
GO:2000377	regulation of reactive oxygen species metabolic process	19/825	155/16992	0.000187928	0.00479715	0.00395175	613/7040/1535/5580/207/2539/6850/2185/5165/706/2885/672/6774/7099/10193/8737/8837/7157/5879	19
GO:0043254	regulation of protein complex assembly	35/825	377/16992	0.000188262	0.00479715	0.00395175	2242/57580/23580/7040/3055/5580/7408/2629/11151/29108/8543/5590/5216/2934/3059/3303/2185/8408/10093/23064/2885/9181/57617/5894/4478/7099/5058/24144/10435/89848/3936/7157/5879/10602/7454	35
GO:0045582	positive regulation of T cell differentiation	12/825	73/16992	0.000189528	0.00479818	0.00395259	3135/101/10288/7040/972/5590/54440/6850/5914/604/3566/572	12
GO:1990266	neutrophil migration	14/825	95/16992	0.000190316	0.00479818	0.00395259	57580/101/23604/728/54210/972/9948/2207/1441/7409/6850/10451/6280/5879	14
GO:1902905	positive regulation of supramolecular fiber organization	20/825	168/16992	0.000192039	0.00481613	0.00396738	2242/23580/3055/7408/9948/11151/29108/10300/5216/2934/3303/2185/10093/9647/2885/5058/10435/5879/10602/7454	20
GO:0045621	positive regulation of lymphocyte differentiation	13/825	84/16992	0.000194177	0.00484425	0.00399055	3135/101/10288/7040/3635/972/5590/54440/6850/5914/604/3566/572	13
GO:0001906	cell killing	15/825	107/16992	0.000200901	0.00498068	0.00410293	10859/3811/5777/3133/409/54210/11151/634/10578/6813/7409/3916/84868/9437/572	15
GO:0046597	negative regulation of viral entry into host cell	6/825	19/16992	0.000202393	0.00498068	0.00410293	10410/10581/81603/2934/2219/8519	6
GO:1903707	negative regulation of hemopoiesis	17/825	131/16992	0.000202781	0.00498068	0.00410293	10859/3135/11025/3635/8993/2064/972/634/5914/3659/4851/2185/604/51621/3566/9935/7099	17
GO:0002478	antigen processing and presentation of exogenous peptide antigen	20/825	169/16992	0.000208116	0.0050855	0.00418928	8517/3135/3107/653361/1509/4689/3133/1535/5691/11258/8907/972/3134/2207/3106/10437/10121/5699/4688/5719	20
GO:0006979	response to oxidative stress	37/825	409/16992	0.000209656	0.005097	0.00419875	139189/5829/23135/653361/4318/2878/4689/10645/388/1535/5580/51734/5660/207/1471/2539/3303/2185/11284/23064/10533/4688/5371/383/83667/10636/4520/5970/6778/9555/8737/8837/3163/4720/7157/10105/572	37
GO:0034340	response to type I interferon	13/825	85/16992	0.000219229	0.00525774	0.00433117	10410/10581/3135/5777/3107/3133/4600/7297/3134/3106/8519/3659/103	13
GO:0002704	negative regulation of leukocyte mediated immunity	9/825	44/16992	0.000219578	0.00525774	0.00433117	10859/5777/11314/613/3133/409/634/604/84868	9
GO:0032613	interleukin-10 production	9/825	44/16992	0.000219578	0.00525774	0.00433117	10859/5580/3604/29108/5590/54440/2207/602/7099	9
GO:1902107	positive regulation of leukocyte differentiation	17/825	132/16992	0.00022246	0.00530012	0.00436608	3135/101/10288/7040/3635/972/5590/54440/9398/22985/3059/6850/5914/604/3566/8737/572	17
GO:0070527	platelet aggregation	10/825	54/16992	0.000235943	0.00559338	0.00460765	3611/5777/5580/60/634/4627/6850/83706/7094/2316	10
GO:0009896	positive regulation of catabolic process	37/825	412/16992	0.000242172	0.00571261	0.00470588	8517/81603/127544/5976/101/7133/1050/10645/7942/5580/79156/5691/2629/9567/6737/207/207063/5261/9810/115992/3303/2185/9517/6642/10533/58476/57535/29882/863/1453/5699/83667/4478/51099/10193/5719/572	37
GO:0016241	regulation of macroautophagy	17/825	133/16992	0.000243781	0.00572224	0.00471381	8517/81876/823/9114/2629/207/5566/8897/9517/57535/79142/2597/533/83667/826/10193/8851	17
GO:0001911	negative regulation of leukocyte mediated cytotoxicity	5/825	13/16992	0.000247487	0.00572463	0.00471578	10859/3133/409/634/84868	5
GO:0033008	positive regulation of mast cell activation involved in immune response	5/825	13/16992	0.000247487	0.00572463	0.00471578	2268/9846/2207/6850/3566	5
GO:0043306	positive regulation of mast cell degranulation	5/825	13/16992	0.000247487	0.00572463	0.00471578	2268/9846/2207/6850/3566	5
GO:0097193	intrinsic apoptotic signaling pathway	28/825	281/16992	0.000257213	0.00592086	0.00487742	5329/138151/4318/23604/7133/5580/79156/23645/972/29108/207/1051/602/7132/3303/9368/51246/9647/5326/672/9181/5371/6280/27141/7157/7009/10105/572	28
GO:0002279	mast cell activation involved in immune response	9/825	45/16992	0.000262796	0.00596296	0.00491211	2242/2268/11314/9846/7462/2207/6813/6850/3566	9
GO:0043303	mast cell degranulation	9/825	45/16992	0.000262796	0.00596296	0.00491211	2242/2268/11314/9846/7462/2207/6813/6850/3566	9
GO:0090199	regulation of release of cytochrome c from mitochondria	9/825	45/16992	0.000262796	0.00596296	0.00491211	5329/4318/409/29108/207/27141/7157/10105/572	9
GO:0038094	Fc-gamma receptor signaling pathway	17/825	134/16992	0.000266855	0.00602637	0.00496434	2217/2268/3055/5580/60/147179/2207/7409/6850/10093/10451/2885/5336/5058/7456/5879/7454	17
GO:0042129	regulation of T cell proliferation	18/825	147/16992	0.000278446	0.00625846	0.00515553	10859/3135/5777/3133/10288/7040/2064/11151/29108/54440/1051/6850/3659/30835/966/84868/11326/10673	18
GO:0097191	extrinsic apoptotic signaling pathway	23/825	213/16992	0.000284653	0.00636794	0.00524572	7133/7040/162989/29108/207/5518/10616/4055/599/5499/7132/3303/9191/2872/672/9181/5371/5894/5970/10193/8737/8837/572	23
GO:0043434	response to peptide hormone	36/825	401/16992	0.000294277	0.00655247	0.00539773	5829/10603/6548/2783/57085/7040/9114/1535/5580/10014/5590/634/207/51763/54331/5566/1445/9810/10312/5447/7076/4218/6844/23038/2885/6774/533/383/83667/3727/5315/2787/5579/5970/5058/8837	36
GO:0045730	respiratory burst	7/825	28/16992	0.000299476	0.00663723	0.00546755	653361/613/6556/3055/1535/4688/5879	7
GO:0042326	negative regulation of phosphorylation	38/825	432/16992	0.000303372	0.00669245	0.00551304	3611/51231/5777/57580/58190/11314/7040/1050/5998/91662/5580/409/23645/55924/9961/2629/29108/5590/634/207/4298/5518/51763/1445/2874/80851/9368/9647/221496/863/6774/84062/10636/7099/9770/9555/103/10105	38
GO:0000302	response to reactive oxygen species	24/825	228/16992	0.000310652	0.00678052	0.00558559	5829/23135/653361/4318/2878/4689/10645/388/1535/5580/5660/207/1471/2185/23064/4688/383/83667/5970/6778/8737/8837/10105/572	24
GO:0071356	cellular response to tumor necrosis factor	27/825	270/16992	0.00031082	0.00678052	0.00558559	3611/8517/8794/7133/1050/1535/8740/3604/5691/2629/29108/51763/10616/84957/6850/4055/7132/3303/2185/672/9181/5699/5970/8737/5719/8741/10673	27
GO:0002532	production of molecular mediator involved in inflammatory response	9/825	46/16992	0.000312827	0.00678052	0.00558559	5023/23765/63940/8314/2207/6850/240/3566/7099	9
GO:1901652	response to peptide	39/825	448/16992	0.000313056	0.00678052	0.00558559	5829/10603/6548/2783/57085/7040/9114/1535/5580/10014/5590/634/207/51763/54331/5566/1445/9810/10312/5447/7076/4851/4218/6844/23038/2885/9181/6774/533/383/83667/3727/5315/2787/5579/5970/5058/8837/7157	39
GO:0002431	Fc receptor mediated stimulatory signaling pathway	17/825	136/16992	0.000318747	0.00687254	0.00566139	2268/3055/5580/60/147179/2207/7409/1445/6850/10093/10451/2885/5336/5058/7456/5879/7454	17
GO:0045576	mast cell activation	10/825	56/16992	0.000321605	0.00690292	0.00568642	2242/2268/11314/9846/146722/7462/2207/6813/6850/3566	10
GO:0032715	negative regulation of interleukin-6 production	8/825	37/16992	0.000328237	0.00701367	0.00577765	91662/3635/79671/409/2629/1445/84868/7099	8
GO:0030217	T cell differentiation	23/825	216/16992	0.000348453	0.0074124	0.00610612	3135/57580/101/10288/7040/660/2064/972/5590/54440/2207/7409/602/6850/5914/3659/51043/604/3566/6774/9935/6778/572	23
GO:0019884	antigen processing and presentation of exogenous antigen	20/825	176/16992	0.000357642	0.00757407	0.00623929	8517/3135/3107/653361/1509/4689/3133/1535/5691/11258/8907/972/3134/2207/3106/10437/10121/5699/4688/5719	20
GO:0010508	positive regulation of autophagy	14/825	101/16992	0.000365069	0.00769714	0.00634067	8517/81603/10645/7942/79156/2629/6737/207063/9517/10533/58476/57535/83667/572	14
GO:0050855	regulation of B cell receptor signaling pathway	5/825	14/16992	0.000369639	0.00770877	0.00635026	150372/5777/11314/123920/5579	5
GO:0071801	regulation of podosome assembly	5/825	14/16992	0.000369639	0.00770877	0.00635026	3055/2934/9181/4478/3936	5
GO:0002448	mast cell mediated immunity	9/825	47/16992	0.000370474	0.00770877	0.00635026	2242/2268/11314/9846/7462/2207/6813/6850/3566	9
GO:0090312	positive regulation of protein deacetylation	6/825	21/16992	0.000372406	0.00771528	0.00635561	25865/25855/7040/604/122953/7157	6
GO:0030851	granulocyte differentiation	7/825	29/16992	0.000378375	0.00777136	0.00640181	6688/1050/3635/634/3059/5914/863	7
GO:0090200	positive regulation of release of cytochrome c from mitochondria	7/825	29/16992	0.000378375	0.00777136	0.00640181	5329/4318/29108/27141/7157/10105/572	7
GO:0031348	negative regulation of defense response	18/825	151/16992	0.000388059	0.00793606	0.00653749	10859/10906/613/3133/7133/91662/8993/79671/5580/409/7376/2629/634/55666/284207/7132/84868/103	18
GO:0002220	innate immune response activating cell surface receptor signaling pathway	16/825	126/16992	0.000395899	0.00802748	0.0066128	8517/5580/5691/3385/2207/5566/2219/6850/30835/5699/5894/5336/5970/5058/5719/1387	16
GO:0045834	positive regulation of lipid metabolic process	16/825	126/16992	0.000395899	0.00802748	0.0066128	84649/2268/7040/5580/58526/7376/207/5447/9619/7132/2185/9517/10451/83667/51099/5879	16
GO:0051495	positive regulation of cytoskeleton organization	21/825	191/16992	0.000403873	0.00815447	0.00671741	2242/23580/3055/7408/9948/11151/29108/10300/5216/2934/3059/3303/2185/10093/9647/2885/5058/10435/5879/10602/7454	21
GO:0030010	establishment of cell polarity	14/825	103/16992	0.000447795	0.00899393	0.00740893	2319/9826/5590/4627/2934/2185/9368/9181/81609/2011/4478/5058/10193/399687	14
GO:0072524	pyridine-containing compound metabolic process	17/825	140/16992	0.000449225	0.00899393	0.00740893	226/65220/3101/5210/2539/7086/8566/3418/5226/8514/9563/863/6774/2597/5315/55191/55526	17
GO:0001933	negative regulation of protein phosphorylation	35/825	396/16992	0.000473967	0.00944959	0.00778429	3611/51231/5777/57580/58190/11314/7040/1050/5998/91662/5580/409/23645/55924/9961/2629/29108/5590/634/207/4298/5518/51763/1445/2874/80851/9368/9647/221496/84062/10636/7099/9770/9555/103	35
GO:0002286	T cell activation involved in immune response	13/825	92/16992	0.000484954	0.00962835	0.00793154	10859/6556/5590/634/2207/602/5914/604/3566/6774/84868/6778/3936	13
GO:0046631	alpha-beta T cell activation	15/825	116/16992	0.000489457	0.00966935	0.00796532	10859/11314/3133/660/5590/54440/602/6850/5914/3659/51043/604/3566/6774/6778	15
GO:0032753	positive regulation of interleukin-4 production	6/825	22/16992	0.000491181	0.00966935	0.00796532	3133/5590/54440/1051/5914/84868	6
GO:0071900	regulation of protein serine/threonine kinase activity	40/825	474/16992	0.000493106	0.00966935	0.00796532	3611/8517/5777/28988/101/11314/9261/7040/1050/5998/1436/5580/2064/728/55924/972/2629/2771/29108/207/2357/9146/5518/7867/51763/1445/6850/4215/2185/2874/4296/84062/83667/10636/5894/7099/5058/9555/8737/8851	40
GO:0018108	peptidyl-tyrosine phosphorylation	33/825	367/16992	0.000503497	0.00983264	0.00809983	5777/2242/653361/2268/11314/613/7040/660/3678/10645/1436/3055/7297/5580/2064/409/9961/972/5590/5518/1445/3059/6850/7132/2185/80851/57410/2885/9181/6774/6503/1523/7157	33
GO:0051017	actin filament bundle assembly	16/825	129/16992	0.000516289	0.0100413	0.00827171	6548/7791/81/116985/87/5216/4082/51763/2185/9647/253980/5058/4739/3936/5879/7454	16
GO:0018212	peptidyl-tyrosine modification	33/825	369/16992	0.000553882	0.0107287	0.00883794	5777/2242/653361/2268/11314/613/7040/660/3678/10645/1436/3055/7297/5580/2064/409/9961/972/5590/5518/1445/3059/6850/7132/2185/80851/57410/2885/9181/6774/6503/1523/7157	33
GO:0071353	cellular response to interleukin-4	7/825	31/16992	0.000585704	0.0112975	0.00930658	11151/146722/10376/3566/5371/383/6778	7
GO:0045580	regulation of T cell differentiation	15/825	118/16992	0.000587994	0.0112975	0.00930658	3135/101/10288/7040/2064/972/5590/54440/6850/5914/3659/51043/604/3566/572	15
GO:2001233	regulation of apoptotic signaling pathway	33/825	371/16992	0.000608671	0.0116479	0.00959516	5329/138151/4318/23604/5580/409/79156/162989/972/29108/207/5518/2934/10616/4055/5499/3303/9368/4335/5326/672/9181/5371/6280/5894/5970/27141/8737/8837/7157/7009/10105/572	33
GO:0007041	lysosomal transport	12/825	83/16992	0.000640766	0.012213	0.0100607	23295/388/2580/9146/22898/3916/411/57617/81609/3920/138050/55275	12
GO:0031334	positive regulation of protein complex assembly	23/825	226/16992	0.000660577	0.0125404	0.0103304	2242/23580/7040/3055/7408/11151/29108/5216/2934/3303/2185/10093/23064/2885/4478/7099/5058/10435/3936/7157/5879/10602/7454	23
GO:0032481	positive regulation of type I interferon production	11/825	72/16992	0.000663585	0.0125475	0.0103363	4615/6850/3659/929/84282/5336/5970/7099/10211/6778/1387	11
GO:0001959	regulation of cytokine-mediated signaling pathway	17/825	145/16992	0.000675	0.0127129	0.0104725	8517/5777/7297/7376/972/29108/3557/146722/10616/6850/11240/7132/3303/3460/10554/8737/103	17
GO:0032386	regulation of intracellular transport	41/825	498/16992	0.000690345	0.0129508	0.0106684	6548/2242/10956/2268/11314/8314/7040/4600/91662/9846/8740/5580/2064/6830/2207/51763/6813/5566/10616/3059/9776/602/6850/9368/6844/3916/5326/2664/3566/9516/4478/7099/5058/2316/23144/3936/7157/9777/9520/23625/8851	41
GO:0042130	negative regulation of T cell proliferation	9/825	51/16992	0.000695414	0.0129947	0.0107046	10859/3135/5777/10288/7040/2064/1051/84868/11326	9
GO:0032633	interleukin-4 production	7/825	32/16992	0.000718649	0.0133764	0.0110191	3133/5590/54440/1051/5914/4851/84868	7
GO:0061572	actin filament bundle organization	16/825	133/16992	0.000724636	0.0134354	0.0110677	6548/7791/81/116985/87/5216/4082/51763/2185/9647/253980/5058/4739/3936/5879/7454	16
GO:0002577	regulation of antigen processing and presentation	5/825	16/16992	0.000743611	0.0135241	0.0111407	6556/10288/972/29108/7454	5
GO:0031065	positive regulation of histone deacetylation	5/825	16/16992	0.000743611	0.0135241	0.0111407	25865/7040/604/122953/7157	5
GO:0031342	negative regulation of cell killing	5/825	16/16992	0.000743611	0.0135241	0.0111407	10859/3133/409/634/84868	5
GO:0033005	positive regulation of mast cell activation	5/825	16/16992	0.000743611	0.0135241	0.0111407	2268/9846/2207/6850/3566	5
GO:0045064	T-helper 2 cell differentiation	5/825	16/16992	0.000743611	0.0135241	0.0111407	5590/602/5914/604/3566	5
GO:0032418	lysosome localization	10/825	62/16992	0.000746961	0.0135333	0.0111484	2242/2268/11314/9846/23095/7462/2207/6813/6850/3566	10
GO:0034614	cellular response to reactive oxygen species	17/825	147/16992	0.000789342	0.014247	0.0117363	5829/23135/653361/4318/10645/388/5580/5660/207/1471/23064/383/5970/6778/8737/8837/10105	17
GO:0048525	negative regulation of viral process	14/825	109/16992	0.000797985	0.0143487	0.01182	10410/10581/81603/6590/79671/6737/55666/51763/2934/2219/8519/5371/55223/103	14
GO:0002637	regulation of immunoglobulin production	9/825	52/16992	0.000805326	0.0144262	0.0118839	3133/7040/54440/6830/604/3566/6778/8741/7009	9
GO:0032653	regulation of interleukin-10 production	8/825	42/16992	0.000809709	0.0144434	0.011898	10859/3604/29108/5590/54440/2207/602/7099	8
GO:0050663	cytokine secretion	19/825	174/16992	0.000813188	0.0144434	0.011898	10859/2268/23765/1436/91662/3604/54210/29108/5590/2219/6850/929/4851/79792/3566/5371/84868/4155/7099	19
GO:0042554	superoxide anion generation	6/825	24/16992	0.000815378	0.0144434	0.011898	653361/7040/1535/5580/6850/4688	6
GO:0001666	response to hypoxia	30/825	332/16992	0.000821173	0.0144922	0.0119382	5351/6548/57085/101/81/7040/1535/5691/207/1471/4851/2185/5165/430/863/5699/5371/5894/5579/5058/3779/8837/3163/7157/5719/9777/7009/9520/1387/572	30
GO:0046634	regulation of alpha-beta T cell activation	11/825	74/16992	0.00084046	0.0147778	0.0121735	10859/11314/3133/5590/54440/6850/5914/3659/51043/604/3566	11
GO:0060193	positive regulation of lipase activity	10/825	63/16992	0.000849963	0.0148385	0.0122235	115727/5580/728/7376/5590/5724/8698/51099/9170/5330	10
GO:0019362	pyridine nucleotide metabolic process	16/825	135/16992	0.00085325	0.0148385	0.0122235	226/65220/3101/5210/2539/7086/3418/5226/8514/9563/863/6774/2597/5315/55191/55526	16
GO:0046496	nicotinamide nucleotide metabolic process	16/825	135/16992	0.00085325	0.0148385	0.0122235	226/65220/3101/5210/2539/7086/3418/5226/8514/9563/863/6774/2597/5315/55191/55526	16
GO:0002707	negative regulation of lymphocyte mediated immunity	7/825	33/16992	0.000874381	0.0151506	0.0124806	10859/5777/3133/409/634/604/84868	7
GO:0006816	calcium ion transport	33/825	379/16992	0.000878606	0.0151687	0.0124955	10859/2280/6548/5777/5023/10288/7040/26133/80228/1535/10367/409/93129/11151/2771/2539/7439/51763/5566/3603/2185/818/706/7421/6786/5371/776/5579/5336/1729/23258/5026/7009	33
GO:0030316	osteoclast differentiation	12/825	86/16992	0.000885871	0.0152389	0.0125533	10859/7030/7305/11025/1436/3635/9846/1051/9935/7099/3726/9770	12
GO:0030335	positive regulation of cell migration	34/825	395/16992	0.000902847	0.0154751	0.0127479	3611/58191/57580/25865/4318/2268/101/63940/81/23604/7040/3678/152007/1436/388/8740/728/972/11151/29108/5216/59352/207/54434/83706/4851/2185/5724/80005/9647/5058/2316/1729/5879	34
GO:0032957	inositol trisphosphate metabolic process	4/825	10/16992	0.000915659	0.0156384	0.0128825	2185/5724/3705/5336	4
GO:0038093	Fc receptor signaling pathway	24/825	246/16992	0.000928774	0.0158057	0.0130203	2217/8517/2268/3055/9846/5580/5691/60/147179/7462/2207/7409/6850/10093/10451/2885/5699/5336/5970/5058/7456/5879/5719/7454	24
GO:0002700	regulation of production of molecular mediator of immune response	14/825	111/16992	0.000956978	0.0162278	0.0133679	10859/3133/7040/972/5590/54440/6830/2207/604/3566/7099/6778/8741/7009	14
GO:1903708	positive regulation of hemopoiesis	18/825	163/16992	0.000968174	0.0163594	0.0134764	3135/2242/101/10288/7040/3635/972/5590/54440/9398/22985/3059/6850/5914/604/3566/8737/572	18
GO:1903901	negative regulation of viral life cycle	12/825	87/16992	0.000983175	0.0165542	0.0136368	10410/10581/81603/6590/6737/51763/2934/2219/8519/5371/55223/103	12
GO:0002223	stimulatory C-type lectin receptor signaling pathway	15/825	124/16992	0.000990892	0.0165805	0.0136585	8517/5580/5691/3385/2207/5566/6850/30835/5699/5894/5336/5970/5058/5719/1387	15
GO:2001242	regulation of intrinsic apoptotic signaling pathway	17/825	150/16992	0.000991696	0.0165805	0.0136585	5329/138151/4318/23604/79156/972/29108/207/3303/9368/5326/9181/6280/7157/7009/10105/572	17
GO:0051222	positive regulation of protein transport	38/825	460/16992	0.00100358	0.0167205	0.0137738	6548/2268/23765/101/8314/3133/7040/1436/91662/8740/5580/2064/7376/29108/5590/5566/10616/2219/3059/9776/6850/929/79792/6844/5326/2752/3566/84868/4155/7099/5058/2316/7157/399687/9777/9520/8851/572	38
GO:0031063	regulation of histone deacetylation	6/825	25/16992	0.00102925	0.0170885	0.014077	25865/7040/10474/604/122953/7157	6
GO:0017157	regulation of exocytosis	18/825	164/16992	0.0010395	0.0171987	0.0141677	2242/2268/11314/613/9846/9545/94120/634/9146/2207/6813/6850/4851/5724/6844/3916/3566/84106	18
GO:0045807	positive regulation of endocytosis	14/825	112/16992	0.00104597	0.0172248	0.0141893	81/613/6556/1535/409/29108/146722/2207/6850/929/967/5336/10211/399687	14
GO:0006739	NADP metabolic process	7/825	34/16992	0.00105554	0.0172248	0.0141893	65220/2539/7086/3418/5226/8514/9563	7
GO:0042092	type 2 immune response	7/825	34/16992	0.00105554	0.0172248	0.0141893	972/5590/602/5914/604/3566/6778	7
GO:0070670	response to interleukin-4	7/825	34/16992	0.00105554	0.0172248	0.0141893	11151/146722/10376/3566/5371/383/6778	7
GO:0051091	positive regulation of sequence-specific DNA binding transcription factor activity	23/825	234/16992	0.00106325	0.0172554	0.0142145	150372/8517/81603/25865/4615/101/7040/29108/10014/5590/6737/207/10616/3303/9181/6280/5579/5970/7099/10193/55223/8737/8837	23
GO:0050707	regulation of cytokine secretion	17/825	151/16992	0.00106828	0.0172554	0.0142145	10859/2268/23765/1436/91662/3604/29108/5590/2219/6850/929/79792/3566/5371/84868/4155/7099	17
GO:0060759	regulation of response to cytokine stimulus	17/825	151/16992	0.00106828	0.0172554	0.0142145	8517/5777/7297/7376/972/29108/3557/146722/10616/6850/11240/7132/3303/3460/10554/8737/103	17
GO:0030593	neutrophil chemotaxis	12/825	88/16992	0.00108921	0.017534	0.014444	57580/23604/728/54210/972/2207/1441/7409/6850/10451/6280/5879	12
GO:1903307	positive regulation of regulated secretory pathway	8/825	44/16992	0.00111609	0.0179063	0.0147507	2268/9846/9545/2207/6850/5724/3916/3566	8
GO:1903900	regulation of viral life cycle	19/825	179/16992	0.00114406	0.0182935	0.0150696	10410/10581/81603/6590/79720/972/5216/6737/2962/51763/2934/2219/8519/4851/5432/5371/93343/55223/103	19
GO:0070482	response to oxygen levels	31/825	355/16992	0.00118536	0.0188072	0.0154928	5351/6548/57085/101/81/7040/1535/5691/207/1471/4851/2185/5165/10533/430/863/5699/5371/5894/5579/5058/3779/8837/3163/7157/5719/9777/7009/9520/1387/572	31
GO:0050792	regulation of viral process	25/825	265/16992	0.00118708	0.0188072	0.0154928	10859/10410/10581/81603/6590/3055/79671/79720/8907/972/5216/6737/55666/2962/51763/2934/2219/8519/4851/5432/5371/93343/55223/5879/103	25
GO:0050715	positive regulation of cytokine secretion	13/825	101/16992	0.00118803	0.0188072	0.0154928	2268/23765/1436/91662/29108/5590/2219/6850/929/79792/3566/84868/4155	13
GO:0036293	response to decreased oxygen levels	30/825	340/16992	0.00119989	0.018932	0.0155956	5351/6548/57085/101/81/7040/1535/5691/207/1471/4851/2185/5165/430/863/5699/5371/5894/5579/5058/3779/8837/3163/7157/5719/9777/7009/9520/1387/572	30
GO:0051090	regulation of sequence-specific DNA binding transcription factor activity	32/825	371/16992	0.00121956	0.0191789	0.015799	150372/8517/81603/25865/4615/101/25855/7040/3055/91662/409/29108/10014/5590/6737/207/10616/6850/3303/11060/9181/84868/6280/5579/5970/7099/2316/10193/55223/8737/8837/8553	32
GO:0034103	regulation of tissue remodeling	10/825	66/16992	0.00123101	0.019263	0.0158682	101/613/7040/1436/3635/634/1471/1445/6850/7421	10
GO:0032869	cellular response to insulin stimulus	20/825	194/16992	0.00123299	0.019263	0.0158682	10603/6548/9114/5580/10014/5590/634/207/51763/10312/4218/6844/23038/2885/533/5315/5579/5970/5058/8837	20
GO:0010863	positive regulation of phospholipase C activity	7/825	35/16992	0.00126491	0.019697	0.0162258	115727/5580/728/5724/8698/9170/5330	7
GO:0007202	activation of phospholipase C activity	6/825	26/16992	0.00128369	0.0199244	0.0164132	115727/5580/728/8698/9170/5330	6
GO:0046632	alpha-beta T cell differentiation	12/825	90/16992	0.00132984	0.0205627	0.0169389	660/5590/54440/602/6850/5914/3659/51043/604/3566/6774/6778	12
GO:0019216	regulation of lipid metabolic process	26/825	282/16992	0.00133345	0.0205627	0.0169389	84649/2268/7040/5580/58526/7376/5660/634/207/5447/9619/7132/2185/9517/10451/5165/706/23038/7421/80207/672/10577/83667/51099/9555/5879	26
GO:0051272	positive regulation of cellular component movement	35/825	420/16992	0.00134454	0.0206104	0.0169782	3611/58191/57580/25865/4318/2268/101/63940/81/23604/7040/3678/152007/1436/388/8740/728/972/11151/29108/5216/59352/207/54434/83706/4851/2185/5724/80005/9647/604/5058/2316/1729/5879	35
GO:0035455	response to interferon-alpha	5/825	18/16992	0.00134519	0.0206104	0.0169782	10410/10581/4600/8519/103	5
GO:0001820	serotonin secretion	4/825	11/16992	0.00138382	0.0210667	0.0173541	10859/5023/2207/6850	4
GO:0090197	positive regulation of chemokine secretion	4/825	11/16992	0.00138382	0.0210667	0.0173541	1436/29108/3566/4155	4
GO:0001836	release of cytochrome c from mitochondria	9/825	56/16992	0.00139494	0.0211012	0.0173826	5329/4318/409/29108/207/27141/7157/10105/572	9
GO:0033619	membrane protein proteolysis	9/825	56/16992	0.00139494	0.0211012	0.0173826	101/7133/7040/7077/4627/7076/55851/5970/8728	9
GO:0060191	regulation of lipase activity	11/825	79/16992	0.00145891	0.0219991	0.0181222	115727/5580/728/7376/5590/5447/5724/8698/51099/9170/5330	11
GO:0040017	positive regulation of locomotion	36/825	438/16992	0.00147046	0.0221033	0.018208	3611/58191/57580/25865/4318/2268/101/63940/81/23604/7040/3678/152007/1436/388/8740/728/79720/972/11151/29108/5216/59352/207/54434/83706/3603/4851/2185/5724/80005/9647/5058/2316/1729/5879	36
GO:0006469	negative regulation of protein kinase activity	23/825	240/16992	0.00149033	0.0223315	0.018396	3611/5777/57580/11314/1050/5998/5580/55924/9961/2629/29108/634/207/4298/5518/51763/2874/80851/9647/84062/10636/9555/103	23
GO:0030225	macrophage differentiation	7/825	36/16992	0.0015054	0.022393	0.0184467	6688/4318/1050/1436/3059/8737/139716	7
GO:0090311	regulation of protein deacetylation	7/825	36/16992	0.0015054	0.022393	0.0184467	25865/25855/7040/10474/604/122953/7157	7
GO:0050854	regulation of antigen receptor-mediated signaling pathway	8/825	46/16992	0.00150853	0.022393	0.0184467	150372/5777/25865/11314/634/123920/5579/5970	8
GO:0007162	negative regulation of cell adhesion	22/825	226/16992	0.00153063	0.0226504	0.0186587	10859/3135/5777/11314/81/10288/7040/5580/2064/6494/972/634/3557/1051/23654/3659/4851/604/3566/84868/4155/11326	22
GO:0050727	regulation of inflammatory response	26/825	285/16992	0.00155045	0.0228025	0.018784	7791/23765/4615/101/63940/613/8314/7133/22904/5199/3055/91662/8993/79671/5580/728/2629/284207/2207/2678/7132/604/966/6280/5970/7099	26
GO:0002449	lymphocyte mediated immunity	27/825	300/16992	0.00155047	0.0228025	0.018784	10859/3811/5777/6556/3133/7040/3635/5580/409/972/11151/5590/634/54440/6830/2207/7409/602/3916/604/3566/84868/9437/6778/8741/7454/8284	27
GO:0002828	regulation of type 2 immune response	6/825	27/16992	0.00158351	0.0230477	0.018986	972/5590/5914/604/3566/6778	6
GO:0010939	regulation of necrotic cell death	6/825	27/16992	0.00158351	0.0230477	0.018986	10616/706/9181/8737/8837/10105	6
GO:0032673	regulation of interleukin-4 production	6/825	27/16992	0.00158351	0.0230477	0.018986	3133/5590/54440/1051/5914/84868	6
GO:0042116	macrophage activation	9/825	57/16992	0.00158649	0.0230477	0.018986	7305/6556/22904/972/6850/3566/84868/7099/399687	9
GO:0002433	immune response-regulating cell surface receptor signaling pathway involved in phagocytosis	15/825	130/16992	0.00160567	0.0231849	0.019099	2268/3055/5580/60/147179/7409/6850/10093/10451/2885/5336/5058/7456/5879/7454	15
GO:0038096	Fc-gamma receptor signaling pathway involved in phagocytosis	15/825	130/16992	0.00160567	0.0231849	0.019099	2268/3055/5580/60/147179/7409/6850/10093/10451/2885/5336/5058/7456/5879/7454	15
GO:0042058	regulation of epidermal growth factor receptor signaling pathway	11/825	80/16992	0.00161892	0.0233055	0.0191984	5329/653361/4318/116985/634/207/9146/2885/79651/93343/92799	11
GO:0033673	negative regulation of kinase activity	24/825	257/16992	0.00169053	0.0241463	0.019891	3611/5777/57580/11314/1050/5998/5580/55924/9961/2629/29108/634/207/4298/5518/51763/1445/2874/80851/9647/84062/10636/9555/103	24
GO:2000147	positive regulation of cell motility	34/825	410/16992	0.00169659	0.0241463	0.019891	3611/58191/57580/25865/4318/2268/101/63940/81/23604/7040/3678/152007/1436/388/8740/728/972/11151/29108/5216/59352/207/54434/83706/4851/2185/5724/80005/9647/5058/2316/1729/5879	34
GO:0048771	tissue remodeling	16/825	144/16992	0.00169876	0.0241463	0.019891	101/613/7040/823/1436/3635/9545/634/1471/1445/6850/2185/7421/383/9770/5879	16
GO:0050864	regulation of B cell activation	16/825	144/16992	0.00169876	0.0241463	0.019891	150372/5777/11314/7040/3635/972/54440/6830/6850/10451/604/7099/6778/8741/10673/572	16
GO:0030522	intracellular receptor signaling pathway	25/825	272/16992	0.0017065	0.0241463	0.019891	8517/81/57658/79671/409/7376/10474/55666/1488/11240/5914/8085/3303/5165/10809/7421/672/6774/8648/5371/8202/5970/7099/5058/8284	25
GO:0043903	regulation of symbiosis, encompassing mutualism through parasitism	26/825	287/16992	0.00171145	0.0241463	0.019891	10859/10410/10581/81603/6590/3055/79671/79720/8907/972/5216/6737/55666/2962/51763/2934/2219/8519/4851/5432/5371/93343/55223/5879/103/572	26
GO:0048872	homeostasis of number of cells	22/825	228/16992	0.00171279	0.0241463	0.019891	6688/613/8314/7040/3635/8740/972/11151/207/54440/2539/2207/22985/3059/1777/604/51621/9935/9770/5879/103/10673	22
GO:0006907	pinocytosis	5/825	19/16992	0.00175333	0.0244287	0.0201236	81/9261/7376/29108/7867	5
GO:0030220	platelet formation	5/825	19/16992	0.00175333	0.0244287	0.0201236	5777/87/9948/4627/23218	5
GO:0045589	regulation of regulatory T cell differentiation	5/825	19/16992	0.00175333	0.0244287	0.0201236	3135/10288/7040/3659/604	5
GO:0050857	positive regulation of antigen receptor-mediated signaling pathway	5/825	19/16992	0.00175333	0.0244287	0.0201236	150372/25865/123920/5579/5970	5
GO:1901184	regulation of ERBB signaling pathway	12/825	93/16992	0.00177187	0.0245857	0.0202529	5329/653361/4318/116985/2064/634/207/9146/2885/79651/93343/92799	12
GO:0070266	necroptotic process	7/825	37/16992	0.00178008	0.0245857	0.0202529	10616/929/9181/7099/8737/8837/10105	7
GO:1900274	regulation of phospholipase C activity	7/825	37/16992	0.00178008	0.0245857	0.0202529	115727/5580/728/5724/8698/9170/5330	7
GO:0031341	regulation of cell killing	9/825	58/16992	0.00179859	0.0247695	0.0204044	10859/3133/409/634/7409/3916/84868/9437/572	9
GO:0071496	cellular response to external stimulus	25/825	274/16992	0.00188668	0.0259079	0.0213422	6548/4615/7040/1535/8740/6494/2629/207/4055/3659/7132/8897/8408/79792/10533/7421/2752/57535/8648/3920/7099/1265/7157/5879/572	25
GO:0030038	contractile actin filament bundle assembly	11/825	82/16992	0.001982	0.0267969	0.0220745	6548/7791/116985/5216/51763/2185/9647/253980/5058/5879/7454	11
GO:0043149	stress fiber assembly	11/825	82/16992	0.001982	0.0267969	0.0220745	6548/7791/116985/5216/51763/2185/9647/253980/5058/5879/7454	11
GO:0070301	cellular response to hydrogen peroxide	11/825	82/16992	0.001982	0.0267969	0.0220745	23135/388/5580/5660/1471/23064/383/5970/6778/8737/10105	11
GO:0045591	positive regulation of regulatory T cell differentiation	4/825	12/16992	0.00199641	0.0267969	0.0220745	3135/10288/7040/604	4
GO:0045628	regulation of T-helper 2 cell differentiation	4/825	12/16992	0.00199641	0.0267969	0.0220745	5590/5914/604/3566	4
GO:0050765	negative regulation of phagocytosis	4/825	12/16992	0.00199641	0.0267969	0.0220745	11314/7040/146722/1445	4
GO:0051764	actin crosslink formation	4/825	12/16992	0.00199641	0.0267969	0.0220745	87/4082/2316/3936	4
GO:0090196	regulation of chemokine secretion	4/825	12/16992	0.00199641	0.0267969	0.0220745	1436/29108/3566/4155	4
GO:0022612	gland morphogenesis	14/825	120/16992	0.00204067	0.0272375	0.0224374	6195/7040/823/1436/634/1051/4851/9368/7421/5371/383/4478/6778/8837	14
GO:0038061	NIK/NF-kappaB signaling	14/825	120/16992	0.00204067	0.0272375	0.0224374	5531/3611/81/91662/5691/207/9040/929/11156/5699/84868/5970/9770/5719	14
GO:0043409	negative regulation of MAPK cascade	16/825	147/16992	0.00210361	0.0279992	0.0230649	51231/5777/11314/5998/91662/5580/2629/207/5518/51763/1445/2874/9368/221496/10636/7099	16
GO:0072511	divalent inorganic cation transport	35/825	432/16992	0.00216078	0.0286024	0.0235618	10859/2280/6548/5777/5023/6556/10288/7040/26133/80228/1535/10367/409/93129/11151/2771/2539/7439/51763/5566/3603/2185/818/706/7421/6786/6947/5371/776/5579/5336/1729/23258/5026/7009	35
GO:0034599	cellular response to oxidative stress	23/825	247/16992	0.00216694	0.0286024	0.0235618	5829/23135/653361/4318/10645/388/5580/5660/207/1471/2539/3303/23064/10533/5371/383/83667/5970/6778/8737/8837/7157/10105	23
GO:0070372	regulation of ERK1 and ERK2 cascade	23/825	247/16992	0.00216694	0.0286024	0.0235618	51231/5777/25865/7040/152007/1436/91662/2064/409/728/972/29108/5590/634/1445/6850/2185/9368/84868/10636/5894/7099/8837	23
GO:0031623	receptor internalization	11/825	83/16992	0.00218691	0.0287863	0.0237133	10859/409/3577/634/2207/6850/967/6642/2885/5336/10211	11
GO:0071621	granulocyte chemotaxis	13/825	108/16992	0.00219805	0.0288532	0.0237684	57580/23765/23604/728/54210/972/2207/1441/7409/6850/10451/6280/5879	13
GO:0036344	platelet morphogenesis	5/825	20/16992	0.00224533	0.0293929	0.024213	5777/87/9948/4627/23218	5
GO:0052548	regulation of endopeptidase activity	31/825	370/16992	0.00226994	0.0296336	0.0244112	5329/6195/5023/4318/8530/6590/91662/8740/7077/409/5265/334/29108/207/1471/6692/2934/5973/5447/7076/5266/9647/6774/11047/5371/6280/5894/4155/27141/8737/572	31
GO:0032388	positive regulation of intracellular transport	26/825	293/16992	0.00228334	0.0297271	0.0244883	6548/2268/8314/7040/91662/9846/8740/5580/2064/2207/5566/10616/3059/9776/6850/6844/5326/3566/4478/7099/5058/2316/7157/9777/9520/8851	26
GO:0070265	necrotic cell death	8/825	49/16992	0.00229397	0.0297841	0.0245353	10616/929/706/9181/7099/8737/8837/10105	8
GO:0032733	positive regulation of interleukin-10 production	6/825	29/16992	0.00233944	0.0302919	0.0249536	29108/5590/54440/2207/602/7099	6
GO:0046849	bone remodeling	10/825	72/16992	0.00240971	0.0311131	0.0256301	101/7040/1436/3635/9545/1445/6850/2185/9770/5879	10
GO:0043487	regulation of RNA stability	16/825	149/16992	0.00241592	0.0311131	0.0256301	5976/4615/6556/9261/7133/8021/5580/5691/9444/1153/207/3303/5699/55095/5719/8741	16
GO:2000401	regulation of lymphocyte migration	7/825	39/16992	0.00244474	0.0313994	0.0258659	6793/101/8740/29108/11240/2185/4478	7
GO:0008630	intrinsic apoptotic signaling pathway in response to DNA damage	12/825	97/16992	0.00254221	0.0325636	0.0268249	138151/7133/972/29108/602/7132/51246/672/5371/27141/7157/572	12
GO:0071901	negative regulation of protein serine/threonine kinase activity	14/825	123/16992	0.00257431	0.0328863	0.0270907	5777/11314/1050/5998/5580/55924/2629/29108/5518/51763/2874/84062/10636/9555	14
GO:0051051	negative regulation of transport	36/825	453/16992	0.00260238	0.0331559	0.0273129	10859/4318/10956/11314/613/10288/7040/392/91662/8740/3604/7376/972/11151/634/207/146722/80223/51763/1445/3418/4851/3303/2185/9368/11060/8529/2664/79651/9516/5371/5579/5879/7009/23625/10105	36
GO:0010518	positive regulation of phospholipase activity	8/825	50/16992	0.002617	0.0332534	0.0273931	115727/5580/728/5590/5724/8698/9170/5330	8
GO:2000379	positive regulation of reactive oxygen species metabolic process	11/825	85/16992	0.00264829	0.0335614	0.0276469	7040/1535/5580/207/2185/706/2885/7099/10193/8737/7157	11
GO:0002702	positive regulation of production of molecular mediator of immune response	10/825	73/16992	0.00267352	0.0337019	0.0277626	3133/7040/972/5590/54440/2207/3566/7099/6778/8741	10
GO:0034109	homotypic cell-cell adhesion	10/825	73/16992	0.00267352	0.0337019	0.0277626	3611/5777/5580/60/634/4627/6850/83706/7094/2316	10
GO:0006733	oxidoreduction coenzyme metabolic process	16/825	151/16992	0.00276585	0.0345085	0.028427	226/65220/3101/5210/2539/7086/3418/5226/8514/9563/863/6774/2597/5315/55191/55526	16
GO:0032928	regulation of superoxide anion generation	4/825	13/16992	0.00277371	0.0345085	0.028427	7040/1535/5580/6850	4
GO:0060253	negative regulation of glial cell proliferation	4/825	13/16992	0.00277371	0.0345085	0.028427	3418/4851/706/430	4
GO:0090195	chemokine secretion	4/825	13/16992	0.00277371	0.0345085	0.028427	1436/29108/3566/4155	4
GO:1905048	regulation of metallopeptidase activity	4/825	13/16992	0.00277371	0.0345085	0.028427	7077/7076/6774/4155	4
GO:0006470	protein dephosphorylation	23/825	252/16992	0.00279663	0.034703	0.0285872	5531/2280/51231/5777/58190/11314/7040/5580/23645/64419/2629/5518/85464/132160/5499/54434/8897/818/9647/23239/11156/6305/6992	23
GO:0010543	regulation of platelet activation	6/825	30/16992	0.00280603	0.0347292	0.0286089	5580/7056/634/2207/6850/7099	6
GO:0010498	proteasomal protein catabolic process	33/825	407/16992	0.00281528	0.0347534	0.0286288	127544/10956/1050/11237/409/5691/80325/2629/207/55968/55666/5566/10616/9810/115992/153830/3303/11060/9683/494470/8507/29882/863/1453/91445/5699/5371/253980/10193/7157/5719/54926/91544	33
GO:0045066	regulatory T cell differentiation	5/825	21/16992	0.00283062	0.0348525	0.0287105	3135/10288/7040/3659/604	5
GO:0006509	membrane protein ectodomain proteolysis	7/825	40/16992	0.00284139	0.0348949	0.0287454	101/7133/7077/4627/7076/55851/8728	7
GO:0009306	protein secretion	38/825	489/16992	0.00295467	0.0359734	0.0296338	10859/2268/23765/101/3133/7040/1436/91662/326624/3604/54210/7376/29108/5590/3557/80223/4082/2219/6850/929/3418/4851/4218/79792/818/2752/3566/79651/5371/84868/776/5894/4155/7099/399687/7009/10673/572	38
GO:0097529	myeloid leukocyte migration	17/825	166/16992	0.00297173	0.0359734	0.0296338	57580/23765/101/11314/23604/728/54210/972/9948/2207/1441/7409/6850/2185/10451/6280/5879	17
GO:0001910	regulation of leukocyte mediated cytotoxicity	8/825	51/16992	0.00297451	0.0359734	0.0296338	10859/3133/409/634/7409/3916/84868/9437	8
GO:0032615	interleukin-12 production	8/825	51/16992	0.00297451	0.0359734	0.0296338	10859/3135/5580/409/3604/3659/5970/7099	8
GO:0034121	regulation of toll-like receptor signaling pathway	8/825	51/16992	0.00297451	0.0359734	0.0296338	11314/1535/409/146722/3659/929/7099/10211	8
GO:0045453	bone resorption	8/825	51/16992	0.00297451	0.0359734	0.0296338	101/1436/3635/9545/1445/6850/2185/5879	8
GO:0018107	peptidyl-threonine phosphorylation	13/825	112/16992	0.00303839	0.036653	0.0301937	23604/7040/10645/5580/207/5261/51763/5566/8408/818/2011/5579/8851	13
GO:0051047	positive regulation of secretion	30/825	362/16992	0.00311301	0.0374584	0.0308571	2268/23765/101/3133/7040/1436/91662/1535/9846/9545/7376/29108/5590/9146/2207/2219/6850/929/5724/79792/8529/3916/2752/3566/84062/84868/6280/4155/399687/572	30
GO:0043367	CD4-positive, alpha-beta T cell differentiation	9/825	63/16992	0.003223	0.038587	0.0317868	5590/54440/602/5914/51043/604/3566/6774/6778	9
GO:0045670	regulation of osteoclast differentiation	9/825	63/16992	0.003223	0.038587	0.0317868	10859/7030/7305/11025/3635/1051/9935/7099/9770	9
GO:0043488	regulation of mRNA stability	15/825	140/16992	0.00332358	0.0396756	0.0326836	5976/4615/6556/9261/8021/5580/5691/9444/1153/207/3303/5699/55095/5719/8741	15
GO:0006007	glucose catabolic process	6/825	31/16992	0.00333891	0.0396756	0.0326836	226/3101/5210/2597/5315/572	6
GO:0006691	leukotriene metabolic process	6/825	31/16992	0.00333891	0.0396756	0.0326836	9261/6850/2678/240/8529/241	6
GO:2001238	positive regulation of extrinsic apoptotic signaling pathway	8/825	52/16992	0.00336891	0.0399324	0.0328951	162989/29108/5518/10616/4055/5499/5371/8737	8
GO:0070838	divalent metal ion transport	34/825	428/16992	0.00339285	0.0401165	0.0330467	10859/2280/6548/5777/5023/6556/10288/7040/26133/80228/1535/10367/409/93129/11151/2771/2539/7439/51763/5566/3603/2185/818/706/7421/6786/5371/776/5579/5336/1729/23258/5026/7009	34
GO:0010522	regulation of calcium ion transport into cytosol	11/825	88/16992	0.00348462	0.0410996	0.0338566	2280/5777/7040/1535/11151/5566/2185/5371/1729/5026/7009	11
GO:0061082	myeloid leukocyte cytokine production	5/825	22/16992	0.0035187	0.041399	0.0341032	7040/972/2207/604/7099	5
GO:0002312	B cell activation involved in immune response	9/825	64/16992	0.0035926	0.0421644	0.0347338	7040/6830/602/2185/604/5336/7099/6778/8741	9
GO:0042176	regulation of protein catabolic process	31/825	382/16992	0.00366962	0.0428572	0.0353044	127544/10956/101/7133/1050/7077/5691/2629/207/1471/9146/5566/9810/7076/115992/3303/2185/6642/10533/9683/29882/863/1453/5699/5371/5970/4478/5476/2316/10193/5719	31
GO:0043900	regulation of multi-organism process	31/825	382/16992	0.00366962	0.0428572	0.0353044	10859/10410/10581/81603/6590/3055/1535/79671/79720/8907/972/5216/6737/55666/2962/5518/51763/2934/2219/8519/7076/4851/5724/5432/5371/84868/93343/55223/5879/103/572	31
GO:0030852	regulation of granulocyte differentiation	4/825	14/16992	0.00373534	0.0432012	0.0355879	3635/634/3059/5914	4
GO:0032736	positive regulation of interleukin-13 production	4/825	14/16992	0.00373534	0.0432012	0.0355879	23765/3133/5590/5914	4
GO:0032968	positive regulation of transcription elongation from RNA polymerase II promoter	4/825	14/16992	0.00373534	0.0432012	0.0355879	8178/2962/23168/6830	4
GO:0045618	positive regulation of keratinocyte differentiation	4/825	14/16992	0.00373534	0.0432012	0.0355879	4851/7421/8202/9555	4
GO:0042113	B cell activation	23/825	258/16992	0.0037499	0.0432645	0.03564	150372/5777/11314/7040/3635/5580/972/10014/54440/7462/6830/602/6850/2185/10451/604/5579/5336/7099/6778/8741/10673/572	23
GO:0097300	programmed necrotic cell death	7/825	42/16992	0.00378069	0.0435144	0.0358459	10616/929/9181/7099/8737/8837/10105	7
GO:0045862	positive regulation of proteolysis	30/825	367/16992	0.00380084	0.0435571	0.035881	5023/127544/101/7133/1050/91662/5691/2629/29108/207/4627/2934/9810/115992/3303/2185/9647/29882/863/1453/6774/11047/5699/5371/6280/4155/27141/8737/5719/572	30
GO:1901222	regulation of NIK/NF-kappaB signaling	8/825	53/16992	0.00380267	0.0435571	0.035881	3611/81/91662/929/11156/84868/5970/9770	8
GO:0072659	protein localization to plasma membrane	20/825	214/16992	0.00391363	0.044718	0.0368373	2319/391/7040/326624/79156/5590/207/2580/81619/2207/51763/353116/1445/7132/4218/9368/6844/10211/2316/5879	20
GO:0016570	histone modification	34/825	432/16992	0.00392279	0.044718	0.0368373	6688/23135/138151/25865/8314/25855/7040/5580/10474/10014/23168/6830/84148/9810/79960/3720/11240/8085/23569/9647/23030/604/672/8648/8202/122953/5579/9555/221656/51317/7157/8284/22992/1387	34
GO:0043276	anoikis	6/825	32/16992	0.00394359	0.0447409	0.0368562	8517/23604/25855/3678/207/4851	6
GO:0045197	establishment or maintenance of epithelial cell apical/basal polarity	6/825	32/16992	0.00394359	0.0447409	0.0368562	3611/9948/9368/4034/2011/4478	6
GO:0051348	negative regulation of transferase activity	29/825	353/16992	0.00408925	0.0462834	0.0381268	3611/5777/57580/11314/1050/5998/5580/55924/9961/5691/2629/29108/634/207/4298/5518/51763/1445/2874/80851/9647/29882/84062/5699/10636/9555/7157/5719/103	29
GO:0016197	endosomal transport	23/825	260/16992	0.0041227	0.0464533	0.0382668	23295/392/388/8677/79720/10043/8907/11151/9146/22898/967/6642/57617/79585/81609/4478/5869/57706/85377/23258/7454/26000/55275	23
GO:0018210	peptidyl-threonine modification	13/825	116/16992	0.00412377	0.0464533	0.0382668	23604/7040/10645/5580/207/5261/51763/5566/8408/818/2011/5579/8851	13
GO:0031112	positive regulation of microtubule polymerization or depolymerization	5/825	23/16992	0.00431904	0.0476399	0.0392443	2242/10300/3303/5058/5879	5
GO:0042987	amyloid precursor protein catabolic process	5/825	23/16992	0.00431904	0.0476399	0.0392443	2280/2319/1201/9619/55851	5
GO:0045922	negative regulation of fatty acid metabolic process	5/825	23/16992	0.00431904	0.0476399	0.0392443	84649/634/207/23038/672	5
GO:0044723	single-organism carbohydrate metabolic process	35/825	451/16992	0.00432068	0.0476399	0.0392443	83931/84649/7040/226/51363/3101/207/5210/2539/7086/5261/51763/10610/4122/5499/3418/2185/5226/5724/7355/5165/9563/23038/863/6774/2597/4125/83667/5315/5837/4758/374907/55526/6515/572	35
GO:0032720	negative regulation of tumor necrosis factor production	7/825	43/16992	0.0043305	0.0476399	0.0392443	10859/409/602/5914/706/84868/7099	7
GO:0032757	positive regulation of interleukin-8 production	7/825	43/16992	0.0043305	0.0476399	0.0392443	25865/29108/2219/929/3303/7099/8737	7
GO:0045806	negative regulation of endocytosis	7/825	43/16992	0.0043305	0.0476399	0.0392443	10859/11314/7040/7376/146722/1445/5879	7
GO:0050732	negative regulation of peptidyl-tyrosine phosphorylation	7/825	43/16992	0.0043305	0.0476399	0.0392443	5777/11314/5580/9961/5590/5518/80851	7
GO:0002685	regulation of leukocyte migration	16/825	158/16992	0.00433708	0.0476399	0.0392443	6793/101/11314/63940/613/23604/7040/8740/728/972/29108/11240/2185/5724/4478/5879	16
GO:0043901	negative regulation of multi-organism process	16/825	158/16992	0.00433708	0.0476399	0.0392443	10410/10581/81603/6590/79671/6737/55666/51763/2934/2219/8519/7076/5371/84868/55223/103	16
GO:0050714	positive regulation of protein secretion	20/825	216/16992	0.00434472	0.0476399	0.0392443	2268/23765/101/3133/7040/1436/91662/7376/29108/5590/2219/6850/929/79792/2752/3566/84868/4155/399687/572	20
GO:0050851	antigen receptor-mediated signaling pathway	22/825	246/16992	0.00435616	0.0476399	0.0392443	150372/8517/5777/25865/11314/3635/5691/634/7462/10616/1445/9473/6850/10451/123920/5699/5579/5336/5970/5058/5719/7454	22
GO:0002367	cytokine production involved in immune response	10/825	78/16992	0.00435908	0.0476399	0.0392443	10859/6556/7040/54210/972/5590/54440/2207/604/7099	10
GO:0051235	maintenance of location	25/825	292/16992	0.00437659	0.0477218	0.0393118	2280/5777/84649/10956/7040/91662/1535/8740/8694/7376/11151/207/2934/5566/602/9619/2185/706/7094/5371/6280/5336/51099/2316/1729	25
GO:0032755	positive regulation of interleukin-6 production	9/825	66/16992	0.004431	0.0482048	0.0397097	4615/10288/1535/29108/2207/5724/9181/4155/7099	9
GO:0007009	plasma membrane organization	24/825	277/16992	0.00446009	0.0484107	0.0398793	2319/391/8291/7040/5580/326624/79156/5590/207/2580/81619/2207/51763/353116/1445/7132/4218/9368/6844/6280/10211/2316/85377/5879	24
GO:0051153	regulation of striated muscle cell differentiation	11/825	91/16992	0.0045202	0.0489517	0.0403249	7040/8740/409/10014/2539/4851/3566/5058/10211/1760/8837	11
GO:0010608	posttranscriptional regulation of gene expression	36/825	469/16992	0.0045682	0.0493593	0.0406607	6195/138151/5976/4615/6556/9261/7133/7040/8021/5580/2064/23645/5691/9444/1153/207/602/5914/5499/3303/2185/5724/9513/2872/8507/57510/26164/6774/2597/5699/83667/6280/55095/5719/8741/103	36
GO:1990778	protein localization to cell periphery	21/825	232/16992	0.00458818	0.0494631	0.0407462	2319/391/7040/326624/79156/23095/5590/207/2580/81619/2207/51763/353116/1445/7132/4218/9368/6844/10211/2316/5879	21
GO:2000249	regulation of actin cytoskeleton reorganization	6/825	33/16992	0.00462563	0.0497543	0.0409861	2242/7040/1436/3055/3059/2185	6

## Sheet: Up-regulated genes GO-MF
Table S3 Differentially expressed gene functional enrichment results
ID	Description	GeneRatio	BgRatio	pvalue	p.adjust	qvalue	geneID	Count
GO:0003779	actin binding	47/822	400/16982	1.69521e-08	1.36634e-05	1.20806e-05	4046/28988/4648/4542/81/752/226/4650/87/51734/170954/7408/9948/23406/11151/2314/5216/634/147179/57591/4627/4082/2934/85464/3059/64098/23307/54434/10093/6275/8507/7094/57617/55201/79585/29780/4478/7170/2316/1729/667/7456/1265/3936/6840/399687/7454	47
GO:0031267	small GTPase binding	35/822	302/16982	1.58044e-06	0.000358616	0.000317074	23580/752/392/4650/55654/79890/84440/94120/5216/80223/353116/89846/4218/8408/4296/23214/54432/57510/2664/146923/23216/9181/4688/253980/2316/57706/1729/85377/10435/10193/23258/5879/10602/7454/26000	35
GO:0019902	phosphatase binding	23/822	155/16982	1.5918e-06	0.000358616	0.000317074	10859/6548/51231/8178/10288/26133/1436/2064/23645/9961/170954/634/207/2962/1445/6850/5499/9368/2885/6774/6778/7157/572	23
GO:0051020	GTPase binding	37/822	330/16982	1.77973e-06	0.000358616	0.000317074	2783/23580/752/392/4650/55654/79890/84440/94120/5216/80223/353116/89846/4218/8408/4296/23214/54432/57510/2664/146923/23216/9181/4688/253980/2316/57706/1729/85377/10435/10193/23258/3936/5879/10602/7454/26000	37
GO:0017016	Ras GTPase binding	33/822	281/16982	2.33748e-06	0.000376802	0.000333153	23580/752/392/4650/55654/79890/84440/94120/5216/80223/4218/8408/4296/23214/54432/57510/2664/146923/23216/9181/4688/253980/2316/57706/1729/85377/10435/10193/23258/5879/10602/7454/26000	33
GO:0030695	GTPase regulator activity	35/822	311/16982	3.09934e-06	0.000416344	0.000368114	57580/63940/613/23580/116985/57186/23092/9826/5998/392/4650/6494/79890/26037/64333/51291/257106/2874/10451/64411/2664/146923/23216/83667/10636/201176/83442/10287/9138/10435/10602/9815/7454/26000/116983	35
GO:0017124	SH3 domain binding	19/822	121/16982	5.45206e-06	0.000606939	0.00053663	3611/5777/653361/392/1535/3635/7408/9444/3059/6452/80851/140885/2885/93343/201176/57706/7456/8728/7454	19
GO:0019903	protein phosphatase binding	18/822	111/16982	6.02421e-06	0.000606939	0.00053663	10859/6548/51231/10288/1436/2064/23645/9961/634/207/2962/1445/5499/2885/6774/6778/7157/572	18
GO:0060589	nucleoside-triphosphatase regulator activity	36/822	349/16982	1.60613e-05	0.00143838	0.00127176	57580/63940/613/23580/116985/57186/23092/9826/5998/392/4650/6494/79890/26037/64333/5216/51291/257106/2874/10451/64411/2664/146923/23216/83667/10636/201176/83442/10287/9138/10435/10602/9815/7454/26000/116983	36
GO:0005096	GTPase activator activity	31/822	282/16982	1.79368e-05	0.0014457	0.00127823	57580/613/23580/116985/57186/23092/9826/5998/392/4650/6494/79890/26037/64333/51291/257106/10451/64411/2664/146923/23216/10636/201176/83442/10287/9138/10435/10602/9815/26000/116983	31
GO:0004715	non-membrane spanning protein tyrosine kinase activity	11/822	51/16982	2.5715e-05	0.00188421	0.00166594	2242/2268/660/3055/7297/5580/1445/6850/2185/2885/6503	11
GO:0005543	phospholipid binding	35/822	363/16982	8.44165e-05	0.00566997	0.00501315	23550/6548/2242/653361/57580/11314/4689/116985/23092/8291/9846/79156/94120/64333/5660/5216/207/55968/146722/5306/9619/5724/79792/6642/5130/6844/64411/311/7094/57649/81609/29916/57706/85377/572	35
GO:0050839	cell adhesion molecule binding	40/822	451/16982	0.000167988	0.0102595	0.00907105	5829/10226/3611/79180/5777/28988/6282/101/81/10288/226/3678/392/87/7077/7408/5216/3385/4627/6850/5499/83706/3303/6642/57410/7094/1453/3069/5315/2011/56924/4478/8971/8407/2316/85377/667/2801/1265/8851	40
GO:0017048	Rho GTPase binding	13/822	85/16982	0.000212779	0.0102595	0.00907105	23580/752/4650/5216/4296/9181/4688/253980/2316/1729/10435/10602/7454	13
GO:0001784	phosphotyrosine binding	8/822	35/16982	0.00021356	0.0102595	0.00907105	5777/2268/3055/7409/6452/6850/2885/5336	8
GO:0045309	protein phosphorylated amino acid binding	9/822	44/16982	0.000214619	0.0102595	0.00907105	5777/2268/3055/23168/7409/6452/6850/2885/5336	9
GO:0005085	guanyl-nucleotide exchange factor activity	31/822	322/16982	0.000216392	0.0102595	0.00907105	23550/10044/115727/57580/613/9922/4689/9826/58485/2064/79890/9266/55701/26030/266747/7409/22898/4684/89846/10451/818/27128/80005/2885/9181/23268/5863/6305/9138/57706/23258	31
GO:0004674	protein serine/threonine kinase activity	39/822	446/16982	0.000269225	0.0120553	0.0106588	5531/83931/3611/51231/6793/6195/23031/25865/613/23604/9261/10645/2870/5580/5590/207/2580/5261/7867/5566/6850/4215/2185/8408/5165/818/4296/10295/2872/1453/5894/2011/5579/56924/5616/5058/8737/1760/23387	39
GO:0004683	calmodulin-dependent protein kinase activity	7/822	28/16982	0.000293937	0.0124691	0.0110247	9261/10645/5261/7867/2185/818/2872	7
GO:0005089	Rho guanyl-nucleotide exchange factor activity	12/822	78/16982	0.000348808	0.0140569	0.0124286	57580/613/9826/55701/26030/7409/89846/10451/9181/23268/5863/9138	12
GO:0017137	Rab GTPase binding	17/822	139/16982	0.000398719	0.0153032	0.0135305	392/55654/79890/84440/94120/80223/4218/8408/54432/2664/146923/23216/57706/85377/23258/5879/26000	17
GO:0030374	ligand-dependent nuclear receptor transcription coactivator activity	9/822	51/16982	0.000680343	0.0249253	0.0220379	85441/81/57658/87/10474/10011/8648/8202/5579	9
GO:0005031	tumor necrosis factor-activated receptor activity	6/822	24/16982	0.0008024	0.0269473	0.0238257	8794/7133/3604/84957/4055/7132	6
GO:0005035	death receptor activity	6/822	24/16982	0.0008024	0.0269473	0.0238257	8794/7133/3604/84957/4055/7132	6
GO:0002020	protease binding	14/822	111/16982	0.000929222	0.0297854	0.026335	2319/10956/7077/5265/29108/1471/7076/6786/11047/4155/10211/8837/7157/54507	14
GO:0008329	signaling pattern recognition receptor activity	5/822	17/16982	0.000997775	0.0297854	0.026335	8993/2219/929/5724/7099	5
GO:0038187	pattern recognition receptor activity	5/822	17/16982	0.000997775	0.0297854	0.026335	8993/2219/929/5724/7099	5
GO:0051219	phosphoprotein binding	11/822	77/16982	0.00114891	0.0328532	0.0290474	5777/2268/3055/23168/7409/6452/6850/3482/2885/5589/5336	11
GO:0051015	actin filament binding	16/822	140/16982	0.0012229	0.0328532	0.0290474	28988/81/752/87/9948/11151/4627/4082/10093/7094/55201/7170/2316/3936/6840/399687	16
GO:0004713	protein tyrosine kinase activity	19/822	181/16982	0.00126001	0.0328532	0.0290474	2242/2268/613/660/10645/1436/3055/7297/5580/2064/1445/6850/2185/3482/57410/2885/2051/6503/1523	19
GO:0042605	peptide antigen binding	6/822	26/16982	0.00126359	0.0328532	0.0290474	3135/3107/3133/3134/3106/30835	6
GO:0000987	core promoter proximal region sequence-specific DNA binding	30/822	343/16982	0.00131336	0.0330803	0.0292482	7030/6688/138151/1050/7376/60/7343/1051/8521/2120/333929/3659/51043/80709/4782/5990/430/51621/6774/3727/122953/4802/9935/4520/5970/1052/3726/155061/57459/1387	30
GO:0009931	calcium-dependent protein serine/threonine kinase activity	4/822	11/16982	0.00136815	0.0334159	0.029545	9261/7867/2872/5579	4
GO:0001159	core promoter proximal region DNA binding	30/822	346/16982	0.00150397	0.0350013	0.0309467	7030/6688/138151/1050/7376/60/7343/1051/8521/2120/333929/3659/51043/80709/4782/5990/430/51621/6774/3727/122953/4802/9935/4520/5970/1052/3726/155061/57459/1387	30
GO:0004722	protein serine/threonine phosphatase activity	10/822	68/16982	0.00151991	0.0350013	0.0309467	5531/58190/64419/5518/132160/5499/8897/818/9647/23239	10
GO:0010857	calcium-dependent protein kinase activity	4/822	12/16982	0.00197404	0.0441966	0.0390768	9261/7867/2872/5579	4
GO:0003682	chromatin binding	38/822	482/16982	0.00218975	0.0469899	0.0415465	23135/84629/5976/81/8314/57658/57616/60/10014/254225/7343/1051/6830/3020/473/3720/1488/2355/5914/4851/5089/114785/4335/604/221496/57649/6774/8648/23125/122953/5579/5970/9555/51317/23523/7157/57459/1387	38
GO:0005086	ARF guanyl-nucleotide exchange factor activity	5/822	20/16982	0.0022154	0.0469899	0.0415465	23550/9922/4689/9266/27128	5

## Sheet: Up-regulated genes GO-CC
Table S3 Differentially expressed gene functional enrichment results
ID	Description	GeneRatio	BgRatio	pvalue	p.adjust	qvalue	geneID	Count
GO:0030667	secretory granule membrane	61/845	295/18122	2.91044e-23	1.56581e-20	1.27446e-20	2319/391/150372/6793/7305/5329/5023/57153/11025/64386/101/11314/6556/762/10288/79930/7133/1535/9545/326624/728/334/10043/3577/3684/8694/8907/2204/10970/5660/634/10326/2357/80331/53917/81619/2207/6813/10312/929/23218/967/5724/8514/121260/3482/25798/6844/3916/27180/140885/966/3920/5869/1729/199675/138050/1084/3163/5879/6515	61
GO:0042581	specific granule	43/845	160/18122	2.18382e-21	5.87447e-19	4.78141e-19	6793/5329/5777/5023/1509/57153/126014/64386/101/6590/7133/5199/1535/8993/7077/326624/10043/3684/8694/8907/2204/10970/124583/634/80331/81619/6813/8566/8514/79792/121260/10855/311/6947/966/383/4758/199675/138050/1084/1265/3163/6515	43
GO:0070820	tertiary granule	41/845	164/18122	3.46366e-19	6.2115e-17	5.05573e-17	5777/1509/28988/4318/126014/101/11314/6556/10288/79930/226/5199/1535/8993/7077/978/3684/2204/124583/634/2357/1471/81619/2207/6813/10312/23218/5724/8514/79792/3916/140885/6947/966/3920/1729/199675/138050/1265/5879/6515	41
GO:0034774	secretory granule lumen	52/845	319/18122	2.27608e-15	3.06133e-13	2.49171e-13	5777/2896/1509/28988/6282/2268/126014/81/6590/7040/226/58485/5199/87/8993/5580/7077/5265/978/9961/23406/29108/64333/124583/3101/2588/2934/2219/7076/11240/8566/83706/1675/240/3310/79792/10533/10855/410/83716/6947/411/10577/383/4125/5315/6280/4758/5476/1265/114790/5719	52
GO:0060205	cytoplasmic vesicle lumen	53/845	336/18122	4.9965e-15	5.08535e-13	4.13913e-13	5777/2896/1509/28988/6282/2268/126014/81/6590/7040/226/58485/5199/87/8993/5580/7077/5265/978/9961/23406/29108/64333/124583/3101/2588/2934/10578/2219/7076/11240/8566/83706/1675/240/3310/79792/10533/10855/410/83716/6947/411/10577/383/4125/5315/6280/4758/5476/1265/114790/5719	53
GO:0031983	vesicle lumen	53/845	337/18122	5.6714e-15	5.08535e-13	4.13913e-13	5777/2896/1509/28988/6282/2268/126014/81/6590/7040/226/58485/5199/87/8993/5580/7077/5265/978/9961/23406/29108/64333/124583/3101/2588/2934/10578/2219/7076/11240/8566/83706/1675/240/3310/79792/10533/10855/410/83716/6947/411/10577/383/4125/5315/6280/4758/5476/1265/114790/5719	53
GO:0035579	specific granule membrane	26/845	91/18122	3.76409e-14	2.89297e-12	2.35468e-12	6793/5329/5023/57153/64386/101/7133/1535/326624/10043/3684/8694/8907/2204/10970/634/80331/81619/8514/121260/966/199675/138050/1084/3163/6515	26
GO:0045335	phagocytic vesicle	26/845	104/18122	1.17094e-12	7.87455e-11	6.40934e-11	3135/3107/653361/101/6556/4689/3133/752/9114/1535/8993/339122/11151/3134/80223/10578/3106/6850/10312/4218/311/3916/4688/533/3920/81622	26
GO:0101002	ficolin-1-rich granule	26/845	124/18122	8.45031e-11	4.54627e-09	3.70035e-09	1509/28988/4318/80301/823/226/7077/5265/978/9961/23406/124583/3101/1471/2934/2219/1675/240/3303/3310/79792/10533/83716/411/5315/5719	26
GO:1904813	ficolin-1-rich granule lumen	26/845	124/18122	8.45031e-11	4.54627e-09	3.70035e-09	1509/28988/4318/80301/823/226/7077/5265/978/9961/23406/124583/3101/1471/2934/2219/1675/240/3303/3310/79792/10533/83716/411/5315/5719	26
GO:0005925	focal adhesion	47/845	390/18122	2.41354e-09	1.18044e-07	9.60796e-08	9260/5829/2319/391/6548/7791/3611/5329/2783/2242/81/23092/823/3678/388/3055/1535/87/8021/7408/60/2314/5216/2580/4627/4082/2934/64098/3303/2185/3482/7094/9181/966/29780/4478/5058/10211/2316/4739/667/1265/3936/6840/6522/5879/9815	47
GO:0005766	primary lysosome	27/845	155/18122	2.89316e-09	1.1902e-07	9.68738e-08	150372/2896/58485/5580/9545/326624/10043/10970/29108/5660/2357/80331/2588/6813/11240/967/25798/410/311/3916/411/10577/383/4125/3920/5476/114790	27
GO:0042582	azurophil granule	27/845	155/18122	2.89316e-09	1.1902e-07	9.68738e-08	150372/2896/58485/5580/9545/326624/10043/10970/29108/5660/2357/80331/2588/6813/11240/967/25798/410/311/3916/411/10577/383/4125/3920/5476/114790	27
GO:0005924	cell-substrate adherens junction	47/845	393/18122	3.09717e-09	1.1902e-07	9.68738e-08	9260/5829/2319/391/6548/7791/3611/5329/2783/2242/81/23092/823/3678/388/3055/1535/87/8021/7408/60/2314/5216/2580/4627/4082/2934/64098/3303/2185/3482/7094/9181/966/29780/4478/5058/10211/2316/4739/667/1265/3936/6840/6522/5879/9815	47
GO:0070821	tertiary granule membrane	18/845	73/18122	4.42783e-09	1.56731e-07	1.27569e-07	101/11314/6556/10288/1535/3684/2204/634/81619/2207/23218/5724/8514/140885/966/199675/138050/6515	18
GO:0030055	cell-substrate junction	47/845	398/18122	4.66116e-09	1.56731e-07	1.27569e-07	9260/5829/2319/391/6548/7791/3611/5329/2783/2242/81/23092/823/3678/388/3055/1535/87/8021/7408/60/2314/5216/2580/4627/4082/2934/64098/3303/2185/3482/7094/9181/966/29780/4478/5058/10211/2316/4739/667/1265/3936/6840/6522/5879/9815	47
GO:0015629	actin cytoskeleton	50/845	445/18122	7.96502e-09	2.52069e-07	2.05167e-07	9260/5829/4046/2319/7791/3611/653361/28988/2268/101/4648/4542/81/23580/226/4650/3055/1535/87/51734/11258/7408/9948/11151/5590/4627/4082/2934/5914/23307/83706/10093/9368/10121/55909/9181/57617/2011/5058/7170/10211/2316/7456/1265/3936/6840/399687/5879/10602/7454	50
GO:0101003	ficolin-1-rich granule membrane	16/845	61/18122	1.22373e-08	3.6576e-07	2.97704e-07	101/11314/6556/10288/79930/2204/2357/2207/10312/23218/3916/140885/3920/1729/5879/6515	16
GO:0030139	endocytic vesicle	36/845	273/18122	1.79373e-08	5.0791e-07	4.13403e-07	2319/3135/3107/653361/101/6556/4689/3133/8291/752/9114/1535/8993/409/84440/8907/972/339122/11151/3134/80223/10578/3106/6850/10312/4218/818/3482/311/3916/4688/533/3920/81622/5869/9170	36
GO:1904724	tertiary granule lumen	15/845	55/18122	1.96136e-08	5.27605e-07	4.29434e-07	5777/1509/28988/4318/126014/226/5199/8993/7077/978/124583/1471/79792/6947/1265	15
GO:0005912	adherens junction	52/845	490/18122	2.73655e-08	7.01079e-07	5.7063e-07	9260/5829/2319/391/6548/7791/3611/5329/2783/2242/6282/81/23580/23092/823/3678/388/3055/1535/87/8021/7408/60/2314/5216/634/2580/4627/4082/2934/64098/5499/4851/3303/2185/3482/7094/9181/966/29780/4478/5058/10211/2316/4739/667/1265/3936/6840/6522/5879/9815	52
GO:0031252	cell leading edge	42/845	355/18122	2.9425e-08	7.19575e-07	5.85684e-07	9260/5829/2319/6548/3611/28988/6282/2268/9051/8291/660/6277/3678/87/7408/64419/11151/8543/5590/4627/51763/2934/54434/89846/2185/6642/9368/64411/7094/9181/29780/83442/5058/10211/1729/4739/667/7456/3936/5879/23710/8525	42
GO:0005774	vacuolar membrane	43/845	376/18122	5.41386e-08	1.26637e-06	1.03074e-06	10410/150372/51296/2783/57153/9114/9545/326624/79156/10043/8907/972/7056/10970/2629/5660/2357/80331/84925/9842/1201/10312/1889/967/8408/121260/3482/25798/10855/3916/57535/57617/9516/533/3920/4758/58986/5476/10211/138050/114790/7805/23710	43
GO:0005765	lysosomal membrane	39/845	330/18122	9.45659e-08	2.03506e-06	1.6564e-06	10410/150372/51296/2783/57153/9114/9545/326624/79156/10043/8907/972/10970/2629/5660/2357/80331/84925/9842/1201/10312/1889/967/121260/3482/25798/10855/3916/57535/57617/9516/3920/4758/58986/5476/10211/138050/114790/7805	39
GO:0098852	lytic vacuole membrane	39/845	330/18122	9.45659e-08	2.03506e-06	1.6564e-06	10410/150372/51296/2783/57153/9114/9545/326624/79156/10043/8907/972/10970/2629/5660/2357/80331/84925/9842/1201/10312/1889/967/121260/3482/25798/10855/3916/57535/57617/9516/3920/4758/58986/5476/10211/138050/114790/7805	39
GO:0035580	specific granule lumen	15/845	62/18122	1.12996e-07	2.33815e-06	1.90309e-06	5777/1509/126014/6590/5199/8993/7077/124583/8566/79792/10855/6947/383/4758/1265	15
GO:0030670	phagocytic vesicle membrane	16/845	71/18122	1.24703e-07	2.48482e-06	2.02247e-06	3135/3107/6556/3133/9114/1535/339122/11151/3134/80223/3106/10312/4218/3916/533/3920	16
GO:0005884	actin filament	17/845	84/18122	2.67314e-07	5.13625e-06	4.18056e-06	4650/3055/87/9948/11151/5590/23307/55909/57617/2011/5058/7170/2316/7456/3936/5879/7454	17
GO:0019898	extrinsic component of membrane	31/845	257/18122	1.25489e-06	2.32804e-05	1.89486e-05	5329/2242/653361/2268/660/6277/3055/7297/23130/94120/2771/54331/1445/9810/2219/6850/2185/8897/8408/8514/6642/2885/7053/6503/5371/2787/29916/4478/10287/85377/5879	31
GO:0001726	ruffle	22/845	156/18122	3.46951e-06	6.22198e-05	5.06426e-05	9260/28988/6282/2268/660/6277/3678/87/64419/4627/51763/2934/89846/9368/64411/7094/9181/5058/1729/7456/3936/5879	22
GO:0042641	actomyosin	13/845	61/18122	3.68804e-06	6.40054e-05	5.2096e-05	9260/5829/7791/3611/81/1535/87/9948/4627/7170/1265/3936/399687	13
GO:0005775	vacuolar lumen	23/845	169/18122	3.88087e-06	6.52471e-05	5.31066e-05	2896/1509/23604/58485/5580/972/2629/29108/5660/2588/10437/11240/10855/410/3423/411/10577/383/4125/3920/4758/5476/114790	23
GO:0031234	extrinsic component of cytoplasmic side of plasma membrane	17/845	106/18122	7.80189e-06	0.000127194	0.000103527	2242/2268/660/6277/3055/7297/2771/54331/1445/6850/2185/8514/2885/7053/6503/2787/10287	17
GO:0002102	podosome	9/845	32/18122	1.06225e-05	0.000168085	0.000136809	653361/28988/101/9948/2934/83706/9181/3936/6840	9
GO:0032432	actin filament bundle	12/845	58/18122	1.201e-05	0.000172003	0.000139998	9260/5829/7791/3611/81/1535/87/4627/4082/7170/1265/3936	12
GO:0035577	azurophil granule membrane	12/845	58/18122	1.201e-05	0.000172003	0.000139998	150372/9545/326624/10043/10970/5660/2357/80331/967/25798/3916/3920	12
GO:0001725	stress fiber	11/845	49/18122	1.21489e-05	0.000172003	0.000139998	9260/5829/7791/3611/81/1535/87/4627/7170/1265/3936	11
GO:0097517	contractile actin filament bundle	11/845	49/18122	1.21489e-05	0.000172003	0.000139998	9260/5829/7791/3611/81/1535/87/4627/7170/1265/3936	11
GO:0001931	uropod	6/845	13/18122	1.30685e-05	0.000175771	0.000143065	2319/9051/6404/4627/4478/10211	6
GO:0031254	cell trailing edge	6/845	13/18122	1.30685e-05	0.000175771	0.000143065	2319/9051/6404/4627/4478/10211	6
GO:0010008	endosome membrane	40/845	421/18122	1.64248e-05	0.000215525	0.000175423	10410/10226/3135/3107/4615/6556/4689/3133/9114/392/388/2064/84440/79156/79720/3134/9146/3106/9842/10312/929/1889/967/4218/6642/3916/57535/57617/84062/533/5371/93343/81609/3920/5869/7099/85377/1183/5879/55275	40
GO:0019897	extrinsic component of plasma membrane	20/845	149/18122	2.00739e-05	0.000257136	0.000209291	2242/2268/660/6277/3055/7297/94120/2771/54331/1445/2219/6850/2185/8514/2885/7053/6503/2787/10287/5879	20
GO:0043202	lysosomal lumen	15/845	92/18122	2.15758e-05	0.0002686	0.000218621	1509/972/2629/5660/2588/10437/10855/410/3423/411/10577/4125/3920/4758/5476	15
GO:0005767	secondary lysosome	6/845	14/18122	2.19672e-05	0.0002686	0.000218621	653361/101/4689/3916/4688/3920	6
GO:0030027	lamellipodium	22/845	177/18122	2.68388e-05	0.000320873	0.000261168	5829/2319/6548/3611/28988/9051/8291/7408/11151/2934/54434/89846/2185/6642/64411/29780/83442/5058/10211/4739/5879/8525	22
GO:0044440	endosomal part	41/845	455/18122	4.4187e-05	0.000516796	0.000420636	10410/10226/3135/3107/4615/6556/4689/3133/9114/392/388/2064/84440/79156/79720/3134/9146/3106/9842/10312/929/5551/1889/967/4218/6642/3916/57535/57617/84062/533/5371/93343/81609/3920/5869/7099/85377/1183/5879/55275	41
GO:0031984	organelle subcompartment	31/845	309/18122	5.23842e-05	0.000599632	0.000488059	2280/4689/116985/762/8677/8907/972/1212/339122/124583/59352/55968/51763/1201/9435/4218/3482/6844/6786/55851/57535/23268/11070/79585/9334/10193/2801/23258/399687/5879/55275	31
GO:0098857	membrane microdomain	29/845	286/18122	7.47675e-05	0.000838019	0.00068209	2319/6548/150372/79180/5023/1509/1241/6404/7133/3055/3635/2771/5590/7462/5566/1445/1201/929/7132/2185/9368/10855/10376/3920/10287/10211/6778/8737/8837	29
GO:0030133	transport vesicle	34/845	367/18122	0.000114019	0.00125188	0.00101894	10226/3135/3107/762/3133/81876/9114/25844/3055/9545/326624/6494/5265/972/1212/94120/3134/634/80331/3106/1201/4218/3482/10567/6844/83716/553115/11316/54432/3916/9144/966/84062/2801	34
GO:0098552	side of membrane	40/845	462/18122	0.000129739	0.00139016	0.00113149	10859/3135/3107/2242/2268/762/3133/660/6277/3678/3055/7297/3604/972/2771/3134/2539/2207/54331/3106/1445/2219/6850/9619/4684/929/2678/1889/2185/8514/30835/3916/2885/966/7053/6503/2787/10287/7099/5476	40
GO:0005769	early endosome	30/845	310/18122	0.000131781	0.00139016	0.00113149	23295/3135/3107/28988/3133/8291/9114/388/55654/79890/10043/11151/3134/9146/3106/57720/1201/23307/6642/3482/57617/11156/5371/84868/81609/5869/10211/1183/5879/9777	30
GO:0045121	membrane raft	28/845	285/18122	0.000169347	0.00175209	0.00142608	2319/6548/150372/79180/5023/1509/1241/6404/7133/3055/3635/2771/5590/7462/5566/1445/1201/929/7132/2185/9368/10855/10376/10287/10211/6778/8737/8837	28
GO:0098589	membrane region	33/845	361/18122	0.0001835	0.0018627	0.00151611	2319/6548/150372/79180/5023/1509/1241/6404/7133/3055/3635/409/1212/26020/2771/5590/7462/5566/1445/1201/929/7132/2185/9368/10855/23149/10376/3920/10287/10211/6778/8737/8837	33
GO:0005802	trans-Golgi network	21/845	189/18122	0.000204792	0.00204033	0.00166069	4689/116985/762/8677/8907/972/1212/339122/59352/51763/1201/9435/4218/3482/6844/57535/79585/23258/399687/5879/55275	21
GO:0098791	Golgi subcompartment	28/845	291/18122	0.000239719	0.00234489	0.00190857	4689/116985/762/8677/8907/972/1212/339122/124583/59352/55968/51763/1201/9435/4218/3482/6844/55851/57535/23268/11070/79585/9334/2801/23258/399687/5879/55275	28
GO:0035578	azurophil granule lumen	13/845	91/18122	0.000296601	0.00281918	0.00229462	2896/58485/5580/29108/2588/11240/410/411/10577/383/4125/5476/114790	13
GO:0030666	endocytic vesicle membrane	19/845	167/18122	0.000298687	0.00281918	0.00229462	3135/3107/6556/3133/9114/1535/8907/972/339122/11151/3134/80223/3106/10312/4218/818/3916/533/3920	19
GO:0030135	coated vesicle	25/845	260/18122	0.00051074	0.00473756	0.00385604	3135/3107/28988/3133/5265/8907/972/1212/3134/80331/3106/57720/1889/4218/3482/57410/6844/553115/11316/10121/57617/966/10287/57706/2801	25
GO:0098797	plasma membrane protein complex	23/845	232/18122	0.000550899	0.00502345	0.00408874	2319/3135/3107/101/3133/3678/3684/972/1212/2771/3134/4627/2207/54331/3106/6850/55851/2885/2787/10287/10211/8737/8837	23
GO:0005938	cell cortex	23/845	234/18122	0.000620963	0.00556797	0.00453194	5829/2319/28988/57085/81/7127/752/4650/9948/11151/60/5590/5216/4627/4082/2934/2185/6786/387755/10211/2316/4739/667	23
GO:0009898	cytoplasmic side of plasma membrane	18/845	166/18122	0.000758203	0.0066871	0.00544284	2242/2268/660/6277/3055/7297/2771/2539/54331/1445/6850/2185/8514/2885/7053/6503/2787/10287	18
GO:0043020	NADPH oxidase complex	4/845	10/18122	0.000786445	0.00682431	0.00555452	653361/4689/1535/4688	4
GO:0042611	MHC protein complex	6/845	25/18122	0.000833938	0.00712156	0.00579646	3135/3107/3133/972/3134/3106	6
GO:0099568	cytoplasmic region	26/845	292/18122	0.00124885	0.0104982	0.00854477	5829/2319/28988/57085/81/7127/752/4650/23095/9948/11151/60/5590/5216/4627/4082/2934/2185/6786/84062/387755/10211/2316/4739/667/23710	26
GO:0071556	integral component of lumenal side of endoplasmic reticulum membrane	6/845	29/18122	0.00190792	0.0155524	0.0126586	3135/3107/3133/972/3134/3106	6
GO:0098553	lumenal side of endoplasmic reticulum membrane	6/845	29/18122	0.00190792	0.0155524	0.0126586	3135/3107/3133/972/3134/3106	6
GO:0030662	coated vesicle membrane	17/845	166/18122	0.00196204	0.0157549	0.0128234	3135/3107/28988/3133/8907/972/1212/3134/80331/3106/3482/57410/6844/553115/11316/966/57706	17
GO:0098562	cytoplasmic side of membrane	18/845	181/18122	0.00203902	0.0161322	0.0131305	2242/2268/660/6277/3055/7297/2771/2539/54331/1445/6850/2185/8514/2885/7053/6503/2787/10287	18
GO:0000785	chromatin	36/845	472/18122	0.0026656	0.0207839	0.0169167	6688/84629/138151/5976/1912/8178/25855/57658/60/1051/6830/3020/9810/8347/5514/11240/5914/3659/8507/57649/6774/8648/5371/55723/3727/8202/5970/8971/3726/6778/9555/221656/83444/7157/57459/1387	36
GO:0005911	cell-cell junction	32/845	406/18122	0.00272121	0.0209144	0.0170229	9260/2319/6548/7791/3611/5777/6282/81/23580/3678/87/5580/7408/9948/11151/5590/634/207/4627/7409/1445/5499/10809/29855/2885/7094/9181/5058/10211/2316/1265/7454	32
GO:0030134	ER to Golgi transport vesicle	10/845	77/18122	0.00298069	0.0225861	0.0183835	3135/3107/3133/5265/972/3134/3106/553115/966/2801	10
GO:0032587	ruffle membrane	10/845	81/18122	0.00432149	0.0322912	0.0262828	2268/660/3678/51763/7094/9181/5058/1729/3936/5879	10
GO:0043209	myelin sheath	16/845	167/18122	0.00506581	0.0371393	0.0302288	2783/2064/9948/60/5590/7086/5306/2934/10376/10121/2664/2752/966/5315/4155/4478	16
GO:0012507	ER to Golgi transport vesicle membrane	8/845	58/18122	0.00524645	0.0371393	0.0302288	3135/3107/3133/972/3134/3106/553115/966	8
GO:0032153	cell division site	8/845	58/18122	0.00524645	0.0371393	0.0302288	9051/388/84440/11258/4627/54434/10426/6840	8
GO:0032155	cell division site part	8/845	58/18122	0.00524645	0.0371393	0.0302288	9051/388/84440/11258/4627/54434/10426/6840	8
GO:0031902	late endosome membrane	12/845	111/18122	0.00558567	0.0390272	0.0317654	10410/6556/388/79720/9146/967/57535/57617/93343/3920/85377/1183	12
GO:0005776	autophagosome	10/845	85/18122	0.00609775	0.0420588	0.034233	23604/6737/53917/1201/8408/3916/58476/57617/3920/23710	10
GO:0005770	late endosome	19/845	217/18122	0.00636765	0.0433645	0.0352957	10410/6556/8291/388/79720/972/1471/9146/1201/967/3482/1317/3916/57535/57617/93343/3920/85377/1183	19
GO:0055038	recycling endosome membrane	8/845	60/18122	0.0064562	0.0434179	0.0353392	3135/3107/3133/84440/3134/3106/4218/85377	8
GO:0031143	pseudopodium	4/845	17/18122	0.00686584	0.0456027	0.0371175	81/87/5894/4478	4
GO:0032154	cleavage furrow	7/845	49/18122	0.00726887	0.0471163	0.0383494	9051/388/84440/11258/4627/54434/6840	7
GO:0097610	cell surface furrow	7/845	49/18122	0.00726887	0.0471163	0.0383494	9051/388/84440/11258/4627/54434/6840	7

## Sheet: Up-regulated genes KEGG
Table S3 Differentially expressed gene functional enrichment results
ID	Description	GeneRatio	BgRatio	pvalue	p.adjust	qvalue	geneID	Count
hsa04380	Osteoclast differentiation	31/431	128/7389	4.90851e-12	1.32039e-09	9.55867e-10	10859/11027/8517/7305/6688/653361/11025/126014/4689/10288/7040/1436/1535/7297/9846/207/10326/6850/2355/7132/3460/79168/140885/2885/11024/4688/3727/5336/5970/3726/5879	31
hsa04650	Natural killer cell mediated cytotoxicity	31/431	133/7389	1.44252e-11	1.94019e-09	1.40456e-09	3804/3802/3811/7305/3135/5777/3107/3805/3133/8794/3803/100132285/2207/3106/7409/6452/6850/5551/2185/10451/3460/3808/3809/2885/5894/5579/5336/9437/5058/57292/5879	31
hsa04142	Lysosome	26/431	123/7389	6.25812e-09	5.61145e-07	4.06229e-07	1509/6556/9114/8907/1212/2629/5660/2588/1201/10312/967/3482/1777/410/3423/3916/411/10577/9516/533/4125/3920/4758/5476/138050/7805	26
hsa04612	Antigen processing and presentation	20/431	77/7389	8.95274e-09	6.02072e-07	4.35857e-07	3804/3802/3811/115653/3135/3107/3805/3133/3803/972/3134/100132285/3106/10437/3303/3310/3808/3809/4802/57292	20
hsa04145	Phagosome	28/431	152/7389	3.97492e-08	2.13851e-06	1.54813e-06	3135/3107/653361/4689/3133/9114/3678/1535/3684/2204/11151/60/3134/9146/3106/10312/929/30835/10376/3916/84790/4688/533/7277/3920/5869/7099/5879	28
hsa04144	Endocytosis	36/431	244/7389	1.82017e-07	8.16043e-06	5.90757e-06	23550/3135/3107/9922/116985/3133/2870/409/84440/9266/79720/3577/1212/3134/5590/147179/377/9146/80223/3106/3303/4218/3310/10093/6642/3482/27128/64411/5371/93343/5869/10193/7456/9815/7454/116983	36
hsa04062	Chemokine signaling pathway	30/431	185/7389	2.5158e-07	9.66788e-06	6.99885e-06	5829/8517/58191/2783/653361/57580/2268/2870/3055/5580/409/3577/2771/5590/207/54331/5566/7409/2185/10451/2885/6774/2787/5894/5579/5970/5058/5879/5330/7454	30
hsa05152	Tuberculosis	29/431	179/7389	4.09211e-07	1.37597e-05	9.96106e-06	4046/1509/4615/7040/9114/3684/972/11151/207/1051/2207/6850/10312/929/7132/818/3460/30835/7421/3916/533/5894/4802/3920/5970/5869/7099/1387/572	29
hsa04666	Fc gamma R-mediated phagocytosis	19/431	91/7389	8.74362e-07	2.61337e-05	1.89189e-05	653361/3055/3635/9846/5580/7408/207/4082/2934/7409/6850/10093/10451/5894/5579/5336/5058/5879/7454	19
hsa04670	Leukocyte transendothelial migration	20/431	112/7389	5.89617e-06	0.000158607	0.00011482	5829/653361/4318/81/4689/1535/87/6494/3684/7408/2771/60/7409/2185/10451/4688/5579/5336/4478/5879	20
hsa04662	B cell receptor signaling pathway	15/431	71/7389	1.0759e-05	0.000263108	0.000190471	8517/5777/11025/3635/207/7409/6850/8519/10451/2885/5894/5579/5336/5970/5879	15
hsa05205	Proteoglycans in cancer	28/431	201/7389	1.34786e-05	0.000302145	0.000218731	5829/6548/5329/5777/4318/7040/3678/2064/60/207/5566/3059/5499/967/818/10855/2885/6774/5894/5579/5336/4478/7099/5058/9138/2316/7157/5879	28
hsa05332	Graft-versus-host disease	11/431	41/7389	1.50156e-05	0.000310707	0.00022493	3804/3802/3811/3135/3107/3133/3803/3134/3106/5551/57292	11
hsa05221	Acute myeloid leukemia	14/431	66/7389	2.01605e-05	0.00038737	0.000280428	8517/6688/1050/1436/3684/207/5914/929/2885/6774/5371/5894/5970/572	14
hsa04510	Focal adhesion	26/431	199/7389	8.34218e-05	0.00149603	0.00108302	5829/7791/3611/81/3678/87/2064/7408/60/207/7409/64098/5499/10451/2885/7094/1292/5894/29780/5579/56924/5058/2316/1729/5879/572	26
hsa04664	Fc epsilon RI signaling pathway	13/431	68/7389	0.000124218	0.00208842	0.00151187	3635/9846/207/2207/7409/6850/240/10451/241/2885/5894/5336/5879	13
hsa04140	Autophagy - animal	19/431	128/7389	0.000141875	0.00224496	0.00162519	1509/23604/10645/23130/5580/64419/207/5566/9776/8897/8408/10533/3916/58476/5894/3920/8837/23710/572	19
hsa04810	Regulation of actin cytoskeleton	26/431	208/7389	0.000174205	0.0026034	0.00188468	5829/6548/81/3678/87/3684/60/5216/4627/2934/85464/7409/929/5499/54434/89846/10093/10451/5894/56924/4478/5058/9138/1729/5879/7454	26
hsa05167	Kaposi's sarcoma-associated herpesvirus infection	24/431	186/7389	0.000189405	0.0026295	0.00190357	8517/3135/2783/3107/57580/3133/9261/3055/7297/3134/207/54331/3106/6850/7132/6774/2787/5894/5336/5970/7157/5879/23710/1387	24
hsa04066	HIF-1 signaling pathway	16/431	100/7389	0.000195502	0.0026295	0.00190357	226/2064/3101/207/7076/4055/818/3460/2872/6774/2597/5579/5336/5970/7099/1387	16
hsa05203	Viral carcinogenesis	25/431	201/7389	0.000250487	0.00320862	0.00232281	5829/8517/3135/3107/81/3133/9261/9114/87/10014/3134/2934/3106/5566/8347/6850/4055/2885/6774/5315/5970/7157/5879/1387/572	25
hsa05169	Epstein-Barr virus infection	25/431	203/7389	0.00029236	0.00357476	0.00258787	8517/6688/3135/3107/2268/3133/8021/7297/10014/3134/207/3106/5566/6850/3303/3310/5432/6774/11047/5336/5970/8737/7157/5719/1387	25
hsa05132	Salmonella infection	14/431	86/7389	0.000404667	0.00473284	0.00342624	391/4615/29108/60/5216/4627/929/10093/3460/5970/7099/2316/5879/7454	14
hsa04611	Platelet activation	17/431	123/7389	0.000735586	0.00824469	0.00596857	5023/7408/2771/60/5590/207/2207/5566/6850/5499/83706/6916/6786/7094/5336/9138/5330	17
hsa05145	Toxoplasmosis	16/431	113/7389	0.000800636	0.00861484	0.00623653	8517/4615/7040/7297/2771/207/7132/240/3303/3310/3460/6774/5970/7099/10105/572	16
hsa04625	C-type lectin receptor signaling pathway	15/431	104/7389	0.0009532	0.00986196	0.00713935	4046/8517/9261/5580/29108/207/2207/602/6850/3659/30835/5894/5336/5970/5058	15
hsa05140	Leishmaniasis	12/431	74/7389	0.00107279	0.0104574	0.00757043	5777/653361/4615/4689/7040/1535/3684/3460/4688/5579/5970/7099	12
hsa05130	Pathogenic Escherichia coli infection	10/431	55/7389	0.00112281	0.0104574	0.00757043	60/3059/929/10093/10376/84790/9181/7277/7099/7454	10
hsa04064	NF-kappa B signaling pathway	14/431	95/7389	0.00112738	0.0104574	0.00757043	8517/4615/8740/6850/4055/929/7132/5579/5336/5970/7099/8737/8837/10673	14
hsa05131	Shigellosis	11/431	65/7389	0.00119694	0.0107326	0.00776962	391/8517/3678/60/5216/3059/10093/5970/1729/5879/7454	11
hsa04071	Sphingolipid signaling pathway	16/431	118/7389	0.00128619	0.0111608	0.00807963	1509/9846/2771/5590/207/5518/2207/7132/9517/8698/5894/5579/5970/7157/5879/5330	16
hsa04530	Tight junction	20/431	170/7389	0.00203224	0.0170835	0.0123672	81/87/2064/7408/60/5590/4627/5518/5566/3059/4218/9368/10376/84790/9181/7277/776/4478/5879/7454	20
hsa04218	Cellular senescence	19/431	160/7389	0.00234132	0.0190853	0.0138164	3804/3802/3135/3107/3805/3133/9261/7040/823/3803/3134/207/3106/5499/776/5894/5970/57292/7157	19
hsa04210	Apoptosis	17/431	138/7389	0.00265037	0.0209691	0.0151801	8517/1509/8794/823/60/207/7132/5551/10376/84790/7277/5894/5970/8737/8837/7157/572	17
hsa04010	MAPK signaling pathway	29/431	295/7389	0.00378112	0.0289794	0.020979	8517/6195/115727/4615/9261/7040/1436/2064/409/207/7867/5566/4215/929/7132/3303/3310/4296/2872/2885/3727/776/5894/5579/5970/5058/2316/7157/5879	29
hsa00531	Glycosaminoglycan degradation	5/431	19/7389	0.00387829	0.0289794	0.020979	2588/10855/3423/411/138050	5
hsa05134	Legionellosis	9/431	55/7389	0.00415638	0.030218	0.0218757	4615/81876/3684/29108/929/3303/3310/5970/7099	9
hsa05220	Chronic myeloid leukemia	11/431	76/7389	0.00430314	0.0304617	0.0220521	8517/613/7040/9846/207/1488/2885/5894/5970/7157/572	11
hsa04072	Phospholipase D signaling pathway	17/431	146/7389	0.00477193	0.0329141	0.0238275	139189/9846/9266/3577/207/1608/2207/6850/2185/27128/2885/10554/5894/5336/9170/5330/8525	17
hsa05168	Herpes simplex infection	20/431	185/7389	0.00541626	0.0363487	0.0263138	29992/8517/3135/3107/4615/3133/5199/7297/8740/972/3134/3106/5499/7132/3460/5371/5970/7157/54926/1387	20
hsa05164	Influenza A	19/431	173/7389	0.00559761	0.0363487	0.0263138	4615/8794/7297/79671/29108/60/207/7132/3303/3310/3460/5371/4928/5894/5579/5970/7099/103/1387	19
hsa05120	Epithelial cell signaling in Helicobacter pylori infection	10/431	68/7389	0.00567526	0.0363487	0.0263138	8517/9114/3577/1445/10312/533/5336/5970/5058/5879	10
hsa05211	Renal cell carcinoma	10/431	69/7389	0.00630209	0.0394247	0.0285407	7030/7040/207/2885/5894/56924/5058/5879/1387/572	10
hsa04370	VEGF signaling pathway	9/431	59/7389	0.00668721	0.0408832	0.0295965	5829/9261/207/7867/5894/5579/5336/5879/572	9
hsa04919	Thyroid hormone signaling pathway	14/431	116/7389	0.00732111	0.043764	0.031682	6548/60/207/5566/4851/8648/8202/5894/5579/5336/7157/5330/1387/572	14

## Sheet: Down-regulated genes GO-MF
Table S3 Differentially expressed gene functional enrichment results
ID	Description	GeneRatio	BgRatio	pvalue	p.adjust	qvalue	geneID	Count
GO:0005200	structural constituent of cytoskeleton	5/80	106/16982	0.000142859	0.0350003	0.0350003	288/3880/6711/7280/3868	5
