# Supplementary material for: Identification of potential blood biomarkers for Parkinson’s disease by gene expression and DNA methylation data integration analysis
Source: Clin Epigenetics. 2019 Feb 11;11:24. doi: 10.1186/s13148-019-0621-5 (PMC6371578; doi:10.1186/s13148-019-0621-5)
Supplement: Supplementary file 1 — Table S1. Differentially Expressed Gene List. Table S2. Previous differential probes and our analysis results. Table S3. Differentially expressed gene functional enrichment results. Table S4. Differentially methylated intergenic CpG sites. Table S5. Differentially methylated gene list. Table S6. Gene set enrichment analysis results (GO-BP). Table S7. Hypo-up genes in different regions. Table S8. Differentially methylated gene list based on all region CpGs. Table S9. Gene enrichment analysis results. Table S10. Hypo-up gene-associated differentially methylated CpGs. Table S11. Dominant methylation-altered regions for hypo-up genes. Table S12. Correlation Coefficient between gene expression and region-specific methylation level. Table S13. The importance of each hypo-up gene in gene expression classifier. Table S14. Union of best predictors of the three classifiers. (ZIP 1455 kb) [file 13148_2019_621_MOESM1_ESM.zip › Table S14.xls]

## Sheet: Sheet1
Table S14 Union of best predictors of the three classifiers
Gene Symbol
PTGDS
SLPI
SLC11A1
ETV6
NFAM1
P2RX1
LRRC25
ARAP3
FCAR
TCN1
TREM1
GAS7
ARSB
NACC2
ALOX5AP
CDA
TLR4
PTAFR
GPR97
PARVG
B4GALT5
HAL
S100A9
CD300LB
ARHGAP27
VNN3
CST7
SLC45A4
ARG1
NCF2
TYROBP
CEACAM3
P2RY13
ODF3B
LTBR
DIAPH1
KCNMB1
IFI30
PILRA
CD300LF
SLC26A8
SH3TC1
NCF4
AGTRAP
TK2
FGR
SLC43A2
VSIG4
OSCAR
FCER1G
MBD6
SIGLEC9
RARA
