# Supplementary material for: Identification of potential blood biomarkers for Parkinson’s disease by gene expression and DNA methylation data integration analysis
Source: Clin Epigenetics. 2019 Feb 11;11:24. doi: 10.1186/s13148-019-0621-5 (PMC6371578; doi:10.1186/s13148-019-0621-5)
Supplement: Supplementary file 1 — Table S1. Differentially Expressed Gene List. Table S2. Previous differential probes and our analysis results. Table S3. Differentially expressed gene functional enrichment results. Table S4. Differentially methylated intergenic CpG sites. Table S5. Differentially methylated gene list. Table S6. Gene set enrichment analysis results (GO-BP). Table S7. Hypo-up genes in different regions. Table S8. Differentially methylated gene list based on all region CpGs. Table S9. Gene enrichment analysis results. Table S10. Hypo-up gene-associated differentially methylated CpGs. Table S11. Dominant methylation-altered regions for hypo-up genes. Table S12. Correlation Coefficient between gene expression and region-specific methylation level. Table S13. The importance of each hypo-up gene in gene expression classifier. Table S14. Union of best predictors of the three classifiers. (ZIP 1455 kb) [file 13148_2019_621_MOESM1_ESM.zip › Table S2.xls]

## Sheet: Sheet1
Table S2 Previous differential probes and our analysis results
Probe	Entrez ID	Gene Name	logFC	P.Value	adj.P.Val
218555_at	29882	ANAPC2	0.140471	0.00038703	0.0241262
201698_s_at	8683	SRSF9	0.126598	0.00321125	0.081764
212187_x_at	5730	PTGDS	0.419046	1.55339e-10	4.24658e-06
203887_s_at	7056	THBD	0.261925	0.000265502	0.0191652
214119_s_at	2280	FKBP1A	0.232045	2.54594e-05	0.00521346
203175_at	391	RHOG	0.224625	2.61429e-07	0.000649711
200709_at	2280	FKBP1A	0.194584	2.23415e-07	0.000649711
225820_at	NA	NA	0.191535	0.0128743	0.171738
211178_s_at	9051	PSTPIP1	0.165555	7.27673e-06	0.00278101
215706_x_at	7791	ZYX	0.320007	1.46272e-06	0.00150895
202391_at	10409	BASP1	0.217484	2.22949e-06	0.00173795
203247_s_at	7572	ZNF24	-0.0666742	0.173497	0.549943
208450_at	3957	LGALS2	-0.135382	0.078657	0.394274
31837_at	91289	LMF2	0.0813474	0.000836776	0.0378141
212770_at	7090	TLE3	0.264372	3.90863e-06	0.00211617
218638_s_at	10417	SPON2	0.334083	3.4309e-07	0.000694757
200808_s_at	7791	ZYX	0.317665	6.02294e-07	0.000968542
205558_at	7189	TRAF6	0.0246668	0.462089	0.787725
204263_s_at	1376	CPT2	0.153239	0.000372529	0.0236429
217929_s_at	79932	KIAA0319L	0.214596	1.82461e-08	0.000160038
217874_at	8802	SUCLG1	0.000361541	0.99117	0.997739
229373_at	NA	NA	0.293762	2.04896e-08	0.000160038
244382_at	83874	TBC1D10A	0.076249	0.153495	0.523569
212178_s_at	340318	LOC340318	0.10583	0.00444548	0.097243
203760_s_at	6503	SLA	0.179556	0.000476583	0.027192
224769_at	NA	NA	-0.00250606	0.970209	0.992303
231974_at	8085	MLL2	0.147724	0.000133544	0.012923
217858_s_at	51566	ARMCX3	0.0914389	0.20564	0.587826
222871_at	55220	KLHDC8A	-0.0712896	0.0825603	0.401815
211748_x_at	5730	PTGDS	0.347623	3.28751e-09	5.99148e-05
202088_at	25800	SLC39A6	0.122456	0.20823	0.590935
209007_s_at	57035	C1orf63	-0.0331346	0.576124	0.848993
205367_at	10603	SH2B2	0.234083	3.17696e-07	0.000694757
222468_at	79932	KIAA0319L	0.177925	6.8388e-06	0.0027095
218367_x_at	27005	USP21	0.0690519	0.139236	0.502574
216036_x_at	23038	WDTC1	-0.00259667	0.927932	0.979412
233007_at	7520	XRCC5	-0.0899978	0.149695	0.51824
1567628_at	972	CD74	0.230944	3.24144e-05	0.0058684
212101_at	23633	KPNA6	0.123921	0.0914631	0.422075
200701_at	10577	NPC2	0.142558	0.000422623	0.0252421
202275_at	2539	G6PD	0.239005	6.33697e-05	0.0084427
202731_at	27250	PDCD4	0.113731	0.167814	0.54333
215273_s_at	10474	TADA3	0.16451	3.27967e-05	0.00591801
215639_at	10044	SH2D3C	0.20415	0.00102153	0.0418056
217840_at	51428	DDX41	0.150877	0.00228598	0.0670525
241610_x_at	55690	PACS1	0.177719	0.197118	0.57887
208845_at	7419	VDAC3	-0.0574819	0.12815	0.485414
202215_s_at	4802	NFYC	0.132164	0.00151191	0.0525183
204206_at	4335	MNT	0.125296	0.000318861	0.0214966
223852_s_at	83931	STK40	0.174398	5.87237e-07	0.000968542
217934_x_at	10273	STUB1	0.0912325	0.00409304	0.093167
209002_s_at	57658	CALCOCO1	0.128023	1.33364e-05	0.00348883
200086_s_at	1327	COX4I1	-0.00534555	0.873244	0.961593
229574_at	29896	TRA2A	-0.075412	0.235029	0.618413
225289_at	6774	STAT3	0.15256	0.000431011	0.0255591
221890_at	63925	ZNF335	0.0901098	0.000765862	0.0361581
203758_at	1519	CTSO	0.0861481	0.0750144	0.386094
225701_at	80709	AKNA	0.193318	0.000170488	0.014718
229001_at	90673	PPP1R3E	0.10574	0.0355103	0.27602
222623_s_at	51193	ZNF639	0.0708549	0.306275	0.682629
220494_s_at	NA	NA	0.22499	0.0455683	0.308271
210186_s_at	2280	FKBP1A	0.184793	0.000804465	0.0371194
201545_s_at	8106	PABPN1	0.13632	0.00192019	0.0606858
218517_at	79960	PHF17	0.124358	0.000119005	0.0122304
203523_at	4046	LSP1	0.249697	1.73587e-07	0.000616232
201991_s_at	3799	KIF5B	0.00429205	0.923589	0.977811
242398_x_at	515	ATP5F1	-0.00854	0.845822	0.954192
203508_at	7133	TNFRSF1B	0.133084	9.99181e-06	0.00320404
230669_at	5922	RASA2	-0.0323257	0.70883	0.906226
212041_at	9114	ATP6V0D1	0.190759	1.17975e-05	0.00335557
203109_at	9040	UBE2M	0.182634	0.000130646	0.0127963
201180_s_at	2773	GNAI3	0.0568917	0.438891	0.774226
216449_x_at	7184	HSP90B1	-0.128637	0.0117458	0.163915
217870_s_at	51727	CMPK1	0.012058	0.915009	0.975035
208696_at	22948	CCT5	0.00587828	0.867286	0.960692
208645_s_at	6208	RPS14	-0.0544668	0.0550156	0.33508
223135_s_at	56987	BBX	0.083496	0.0533184	0.330782
201298_s_at	55233	MOB1A	0.0256952	0.612868	0.865744
212223_at	3423	IDS	0.13683	0.012701	0.170831
201114_x_at	5688	PSMA7	-0.0342953	0.248366	0.630553
203723_at	3707	ITPKB	0.0866716	0.0468025	0.311782
204669_s_at	11237	RNF24	0.299583	0.000615317	0.0318584
242059_at	55500	ETNK1	-0.158686	0.0194607	0.209258
242134_at	NA	NA	0.0806207	0.55564	0.839224
224778_s_at	NA	NA	-0.00379617	0.94555	0.984686
218920_at	54540	FAM193B	0.119824	0.000861215	0.0383057
218860_at	79050	NOC4L	0.103148	0.000126312	0.0125565
213738_s_at	498	ATP5A1	-0.00336508	0.934307	0.981445
226140_s_at	220213	OTUD1	0.108877	0.101497	0.440423
223562_at	64098	PARVG	0.135248	0.000110188	0.0117178
240166_x_at	158234	TRMT10B	0.0493777	0.0932298	0.425292
232909_s_at	2186	BPTF	-0.0251748	0.516475	0.81865
224377_s_at	22931	RAB18	0.0432076	0.573158	0.847461
218251_at	58526	MID1IP1	0.180775	2.69541e-05	0.00532027
205546_s_at	7297	TYK2	0.180261	1.62788e-05	0.00397342
203370_s_at	9260	PDLIM7	0.341623	8.31673e-08	0.000378931
222143_s_at	64419	MTMR14	0.129868	3.17666e-05	0.00577022
234644_x_at	NA	NA	0.235692	9.14712e-06	0.0031275
218738_s_at	51444	RNF138	0.008178	0.945289	0.984564
238612_at	NA	NA	0.0759274	0.0200036	0.212298
