# Supplementary material for: Identification of potential blood biomarkers for Parkinson’s disease by gene expression and DNA methylation data integration analysis
Source: Clin Epigenetics. 2019 Feb 11;11:24. doi: 10.1186/s13148-019-0621-5 (PMC6371578; doi:10.1186/s13148-019-0621-5)
Supplement: Supplementary file 1 — Table S1. Differentially Expressed Gene List. Table S2. Previous differential probes and our analysis results. Table S3. Differentially expressed gene functional enrichment results. Table S4. Differentially methylated intergenic CpG sites. Table S5. Differentially methylated gene list. Table S6. Gene set enrichment analysis results (GO-BP). Table S7. Hypo-up genes in different regions. Table S8. Differentially methylated gene list based on all region CpGs. Table S9. Gene enrichment analysis results. Table S10. Hypo-up gene-associated differentially methylated CpGs. Table S11. Dominant methylation-altered regions for hypo-up genes. Table S12. Correlation Coefficient between gene expression and region-specific methylation level. Table S13. The importance of each hypo-up gene in gene expression classifier. Table S14. Union of best predictors of the three classifiers. (ZIP 1455 kb) [file 13148_2019_621_MOESM1_ESM.zip › Table S12.xls]

## Sheet: Correlation Coefficient
Table S12 Correlation Coefficient between gene expression and region-specific methylation level
gene	TSS1500	Body	TSS200	1stExon	5'UTR	3'UTR
PTGDS	-0.14671	-0.106813	NA	-0.0680632	-0.0680632	-0.063099
LRRC25	-0.0131524	-0.118005	-0.0511276	0.0471364	0.0471364	0.0408095
MGRN1	-0.152823	-0.112871	-0.0295495	0.0574831	0.0403295	-0.0848406
GPR97	-0.136262	-0.0116748	-0.0944205	-0.135624	-0.135624	-0.128804
NFAM1	-0.00336763	-0.0607277	-0.0896978	-0.0697112	-0.0697112	0.0463621
PILRA	-0.133318	0.00832116	-0.144437	-0.117825	-0.117825	0.0394737
CMIP	-0.140367	-0.0910038	-0.0623215	-0.151166	-0.150288	-0.0380821
FCGRT	-0.107735	-0.0988783	-0.0990133	-0.105515	-0.0993127	-0.0883147
TYROBP	-0.0818501	-0.0608163	-0.0768271	-0.0608705	-0.0608705	-0.00507267
SPI1	-0.0588648	-0.0794453	-0.0938395	-0.0877596	-0.081162	-0.0850345
RPS6KA1	-0.165856	-0.139171	0.0411446	0.00720976	0.0697335	0.0115723
P2RX1	-0.107999	-0.0816384	-0.0962166	-0.0841161	-0.035402	0.054487
NACC2	-0.030931	0.0577135	0.0476765	-0.0708951	-0.0028566	NA
AGTRAP	-0.119525	-0.118224	-0.107629	-0.0296519	-0.0296519	-0.032858
FGR	-0.0942887	-0.104647	-0.118698	-0.0893834	-0.115279	-0.0851523
OSCAR	-0.0579266	0.0145405	-0.0785327	-0.11764	-0.11764	-0.00622101
CST7	0.0678914	-0.0302523	-0.0945974	-0.0592335	-0.0592335	-0.0158884
SLC11A1	0.0136577	-0.0765745	-0.0829784	-0.0844812	-0.0844812	-0.0309849
NCF4	-0.053951	-0.0949164	-0.112988	-0.0859805	-0.0859805	-0.0777769
SLPI	-0.0843543	-0.0847578	-0.068843	-0.106389	NA	NA
DOK3	-0.138775	-0.131912	-0.109355	-0.138458	-0.122771	0.043821
BMX	-0.0871936	0.0182338	-0.030358	0.00628343	-0.00141576	NA
ITGA5	-0.0623005	-0.121474	-0.0838799	-0.0440055	0.0839593	NA
NADK	-0.0494272	-0.0607708	NA	NA	-0.0833157	-0.0491829
INPP5D	-0.101828	-0.140133	-0.00802825	0.0477758	0.0424474	-0.0529943
TIMP2	-0.0944364	-0.0170088	-0.0337308	0.00407032	NA	-0.112001
TREM1	-0.0244833	0.0507625	-0.129413	-0.11881	-0.11881	-0.0225678
CDA	-0.0820347	-0.117262	-0.115729	-0.0534463	-0.0534463	-0.123604
FCAR	0.0684561	-0.0793192	-0.0526415	-0.167335	-0.167335	-0.00910586
SLC45A4	-0.0713352	-0.0915226	-0.106413	0.0602951	0.0602951	-0.0494339
IL1RN	-0.0174307	-0.0679319	-0.0155461	-0.0472907	-0.0645601	0.143172
GAS7	-0.11653	-0.174867	-0.158327	-0.170709	-0.181553	-0.0223164
ROPN1L	-0.0670273	-0.078404	0.00979756	-0.0182037	-0.0182037	NA
CD300LF	-0.102193	-0.110676	NA	-0.0970091	-0.0970091	-0.0124552
TK2	-0.040714	-0.0716487	-0.0934354	-0.0724736	-0.0653993	0.0722523
FCER1G	-0.104328	-0.0981043	-0.0201002	-0.0517948	-0.0517948	-0.0375122
LST1	-0.0577994	-0.123085	-0.121301	-0.0751355	-0.106966	-0.0579532
RILPL1	-0.0924491	-0.0674266	NA	0.0200138	NA	0.0367488
GSN	-0.0992858	-0.0618866	-0.0517048	-0.021768	-0.0919048	NA
HAL	-0.0181946	-0.0762921	-0.118689	-0.104328	-0.0784709	0.0479421
MCTP2	-0.0890766	-0.0604869	-0.0373694	0.0246534	0.0312195	0.0109462
MAN2A2	-0.10467	-0.127244	-0.0563559	0.0151817	NA	-0.0711481
ETV6	-0.0466086	-0.0251845	0.012317	-0.0733719	-0.0733719	0.0174677
PARVG	-0.143992	-0.10987	-0.0909413	-0.09511	-0.0904161	-0.0690717
JARID2	0.0312339	-0.0503464	-0.0857424	0.00289903	0.00289903	-0.0653673
IFI30	-0.0850917	-0.0331894	-0.0621775	0.0133057	-0.0100465	-0.00937118
RARA	-0.100515	-0.0468601	0.00311993	-0.0555352	-0.0991637	0.0988046
LTBR	-0.136535	-0.119106	0.0424191	-0.0732191	-0.0732191	0.048452
SLC12A9	-0.0547183	-0.0700476	-0.0021698	-0.0646624	0.0612391	-0.0198465
BCL2L2	-0.107567	-0.0116221	NA	NA	-0.13596	-0.0502471
PTAFR	-0.0135273	-0.0981023	-0.0683393	-0.0921464	-0.0742932	0.0877146
ODF3B	-0.0496821	-0.0902697	0.00787052	-0.05343	-0.05343	0.0196177
IFNGR2	-0.0531868	-0.0501674	-0.00140312	0.0342356	0.0342356	0.0329154
ARAP3	-0.124532	-0.0918487	-0.0238937	-0.010009	-0.107533	-0.0504974
ALOX5AP	-0.0834487	-0.0152568	-0.00934374	-0.0655129	NA	0.00879078
MBD6	-0.120806	-0.088805	0.00894567	NA	-0.13332	-0.10412
SIGLEC9	-0.0811508	0.0822852	-0.149869	-0.119443	-0.119443	NA
PHLPP1	-0.0981127	-0.0816806	-0.0161918	NA	-0.0653332	-0.114364
SLC27A3	-0.0977222	0.00443274	-0.0637163	-0.0621989	NA	-0.0382291
SLC43A2	-0.0542621	0.0680518	-0.0105118	NA	-0.0303415	-0.0330087
TCN1	-0.0737459	0.0198597	-0.0298854	-0.0127645	NA	0.118734
ARSB	-0.0419918	-0.0774092	-0.0255808	-0.0306959	-0.0315371	-0.0105601
TNFSF12-TNFSF13	-0.00283785	-0.073147	0.0207931	0.0591054	0.0591054	-0.0379035
NCF2	0.00334739	-0.0231035	NA	-0.0594089	-0.0594089	NA
SIRPB2	-0.0305515	-0.0476121	-0.0814678	-0.0978621	-0.0978621	0.030012
ARG1	-0.0890544	0.00177943	-0.0576034	NA	NA	0.055448
S100A9	-0.0517481	-0.0242553	-0.100583	NA	-0.0473567	-0.0428478
ARHGAP27	-0.0574183	-0.0639771	-0.0424699	-0.0359172	-0.0570681	-0.0699597
P2RY13	-0.0719347	0.063345	NA	-0.0351401	NA	0.00455749
CD300LB	-0.032715	-0.0707319	-0.0598567	-0.0295719	-0.0325166	0.110708
VNN3	-0.0413324	-0.105552	NA	NA	NA	NA
B4GALT5	-0.0399128	-0.097448	0.0276721	-0.0365518	NA	-0.061212
TLR4	NA	-0.137278	NA	-0.104571	-0.108386	-0.134582
SLC26A8	-0.0690792	0.104692	-0.0652137	-0.0935279	-0.0899661	0.0252618
SH3TC1	-0.121185	-0.0695669	0.0147304	0.00996442	-0.126624	-0.0602174
DIAPH1	0.00300096	-0.148108	0.0526669	-0.0142215	-0.0142215	-0.140161
VSIG4	-0.0338127	-0.0146621	NA	-0.0862734	-0.0862734	-0.127773
CEACAM3	-0.01312	-0.0709153	NA	NA	NA	0.008116
KCNMB1	0.0559426	-0.000471318	-0.0469446	-0.0706016	-0.0388507	0.0702406
SIK3	-0.141969	-0.161815	0.0534247	0.102573	0.102573	-0.0862596
NDUFS2	-0.136308	-0.0781856	-0.109268	-0.0197915	-0.129068	-0.0938571
TNFSF13	-0.104505	-0.0678045	-0.0720739	-0.0832782	-0.0832782	-0.042431
B3GNT8	0.0378784	-0.00503864	-0.0686433	NA	-0.0381154	NA
EMR3	-0.00657069	-0.0771041	-0.0966585	-0.0238696	-0.0238696	NA
DGKZ	-0.100815	-0.11438	-0.0432467	-0.0500631	-0.066552	-0.109409

## Sheet: Correlation p-value
Table S12 P-value matrix of the Pearson Correlation Coefficient
gene	TSS1500	Body	TSS200	1stExon	5'UTR	3'UTR
PTGDS	0.00327207	0.0327051	NA	0.17428	0.17428	0.207927
LRRC25	0.793139	0.0182272	0.307719	0.347064	0.347064	0.415659
MGRN1	0.0021773	0.0239717	0.555681	0.251376	0.42117	0.0901594
GPR97	0.00634398	0.815938	0.0591983	0.00659648	0.00659648	0.0099156
NFAM1	0.946469	0.225561	0.0731401	0.164057	0.164057	0.35505
PILRA	0.00758629	0.868231	0.00379282	0.0184058	0.0184058	0.431101
CMIP	0.0049158	0.0690407	0.213596	0.00243509	0.0025826	0.447534
FCGRT	0.0312227	0.0481295	0.0478235	0.0348934	0.0471504	0.0776959
TYROBP	0.102128	0.224884	0.125029	0.22447	0.22447	0.919442
SPI1	0.240143	0.112639	0.060785	0.0795877	0.105053	0.0894237
RPS6KA1	0.000868978	0.00529886	0.411837	0.885701	0.163922	0.817525
P2RX1	0.0308086	0.103021	0.0545086	0.0929503	0.480159	0.276976
NACC2	0.537345	0.249479	0.341561	0.156997	0.954582	NA
AGTRAP	0.0167756	0.0180117	0.03139	0.554311	0.554311	0.512288
FGR	0.0595553	0.0364269	0.0175517	0.074156	0.0211075	0.0889794
OSCAR	0.247731	0.771881	0.116844	0.0185914	0.0185914	0.90129
CST7	0.175372	0.546315	0.0587222	0.237206	0.237206	0.7514
SLC11A1	0.785382	0.126279	0.0974721	0.0915353	0.0915353	0.536636
NCF4	0.281736	0.0578715	0.0238254	0.0859043	0.0859043	0.120418
SLPI	0.092025	0.0904748	0.169385	0.0334065	NA	NA
DOK3	0.00543129	0.00825327	0.0287555	0.00553946	0.0140092	0.382066
BMX	0.0815553	0.716183	0.544914	0.900305	0.977481	NA
ITGA5	0.21375	0.0150618	0.0938751	0.380062	0.0935636	NA
NADK	0.324107	0.225232	NA	NA	0.0961138	0.326507
INPP5D	0.0418024	0.00498869	0.87283	0.340555	0.397177	0.29037
TIMP2	0.0591554	0.734507	0.501141	0.935321	NA	0.0250863
TREM1	0.625403	0.311191	0.00956792	0.0174453	0.0174453	0.652711
CDA	0.101354	0.0189757	0.0206058	0.286269	0.286269	0.0133669
FCAR	0.1718	0.113213	0.293597	0.000779561	0.000779561	0.855935
SLC45A4	0.154431	0.0674651	0.0333664	0.22889	0.22889	0.324041
IL1RN	0.728179	0.175114	0.756585	0.345486	0.19757	0.00411415
GAS7	0.0197402	0.00044225	0.00148964	0.000606503	0.000262166	0.656329
ROPN1L	0.180943	0.117446	0.845125	0.716631	0.716631	NA
CD300LF	0.0410713	0.0268708	NA	0.0525398	0.0525398	0.803877
TK2	0.416752	0.152623	0.0619093	0.147942	0.191794	0.149187
FCER1G	0.0370043	0.0499167	0.688577	0.301441	0.301441	0.454364
LST1	0.248773	0.013764	0.015208	0.133581	0.0324542	0.247514
RILPL1	0.0647249	0.178353	NA	0.689846	NA	0.463606
GSN	0.0472105	0.216815	0.302283	0.664253	0.0663233	NA
HAL	0.716767	0.127687	0.0175604	0.0370044	0.117133	0.338875
MCTP2	0.0751586	0.22741	0.456085	0.623002	0.533556	0.827238
MAN2A2	0.0363847	0.0108566	0.260807	0.762117	NA	0.155517
ETV6	0.352495	0.615532	0.806009	0.14297	0.14297	0.727624
PARVG	0.00390309	0.0280083	0.0692324	0.0573599	0.0708613	0.167969
JARID2	0.533367	0.315179	0.0867795	0.953909	0.953909	0.192012
IFI30	0.0892079	0.50804	0.214658	0.790784	0.841242	0.851785
RARA	0.0445273	0.3499	0.950401	0.267826	0.0474843	0.0482973
LTBR	0.00623864	0.0171648	0.397493	0.143807	0.143807	0.333757
SLC12A9	0.274939	0.162027	0.965494	0.196859	0.221671	0.692306
BCL2L2	0.0314873	0.816753	NA	NA	0.00646229	0.316135
PTAFR	0.787382	0.0499212	0.172535	0.0656099	0.138004	0.0797429
ODF3B	0.321615	0.0713212	0.875308	0.286416	0.286416	0.695677
IFNGR2	0.288618	0.316905	0.977682	0.494753	0.494753	0.51155
ARAP3	0.0126829	0.0664899	0.633757	0.841825	0.0315418	0.313728
ALOX5AP	0.0955823	0.760976	0.852214	0.191022	NA	0.860868
MBD6	0.0156314	0.0760553	0.858443	NA	0.00758552	0.0373839
SIGLEC9	0.105101	0.100312	0.00265596	0.0168505	0.0168505	NA
PHLPP1	0.049897	0.102843	0.746814	NA	0.192245	0.0221592
SLC27A3	0.0508191	0.929576	0.203504	0.2145	NA	0.445781
SLC43A2	0.278967	0.174352	0.833993	NA	0.545133	0.510354
TCN1	0.140938	0.692112	0.551195	0.799109	NA	0.0175176
ARSB	0.402268	0.122187	0.609983	0.540445	0.529398	0.833242
TNFSF12.TNFSF13	0.95488	0.144202	0.67843	0.238223	0.238223	0.449668
NCF2	0.94679	0.645024	NA	0.235817	0.235817	NA
SIRPB2	0.542352	0.342213	0.103745	0.0504871	0.0504871	0.549509
ARG1	0.0752317	0.971699	0.250384	NA	NA	0.268579
S100A9	0.301878	0.628627	0.0443823	NA	0.344812	0.392736
ARHGAP27	0.251912	0.201657	0.396928	0.473789	0.254821	0.162556
P2RY13	0.150988	0.206157	NA	0.483416	NA	0.9276
CD300LB	0.514126	0.157956	0.232298	0.55538	0.516682	0.0268254
VNN3	0.409704	0.0348292	NA	NA	NA	NA
B4GALT5	0.425989	0.0514752	0.581075	0.466007	NA	0.221876
TLR4	NA	0.00595962	NA	0.0365623	0.0302103	0.00702847
SLC26A8	0.167923	0.0363452	0.193061	0.0616503	0.072282	0.614447
SH3TC1	0.0153063	0.164934	0.768986	0.842521	0.0112522	0.229491
DIAPH1	0.95229	0.00298488	0.293364	0.776752	0.776752	0.00497998
VSIG4	0.500101	0.770027	NA	0.0848376	0.0848376	0.0105289
CEACAM3	0.793637	0.156878	NA	NA	NA	0.871452
KCNMB1	0.264326	0.992502	0.349032	0.158725	0.438413	0.160871
SIK3	0.00444218	0.00116385	0.286464	0.0403207	0.0403207	0.0848876
NDUFS2	0.00632602	0.118474	0.0288843	0.693115	0.00976348	0.0607364
TNFSF13	0.0366823	0.175927	0.150196	0.096264	0.096264	0.39736
B3GNT8	0.449968	0.919981	0.170629	NA	0.447136	NA
EMR3	0.895772	0.123671	0.0534033	0.634098	0.634098	NA
DGKZ	0.0438907	0.0221399	0.38834	0.317913	0.184063	0.0286763

## Sheet: significant correlated region
Table S12 Significantly correlated regions for hypo-up genes
gene	significant.correlated.region
PTGDS	TSS1500;Body
LRRC25	Body
MGRN1	TSS1500;Body
GPR97	TSS1500;1stExon;5'UTR;3'UTR
NFAM1
PILRA	TSS1500;TSS200;1stExon;5'UTR
CMIP	TSS1500;1stExon;5'UTR
FCGRT	TSS1500;Body;TSS200;1stExon;5'UTR
TYROBP
SPI1
RPS6KA1	TSS1500;Body
P2RX1	TSS1500
NACC2
AGTRAP	TSS1500;Body;TSS200
FGR	Body;TSS200;5'UTR
OSCAR	1stExon;5'UTR
CST7
SLC11A1
NCF4	TSS200
SLPI	1stExon
DOK3	TSS1500;Body;TSS200;1stExon;5'UTR
BMX
ITGA5	Body
NADK
INPP5D	TSS1500;Body
TIMP2	3'UTR
TREM1	TSS200;1stExon;5'UTR
CDA	Body;TSS200;3'UTR
FCAR	1stExon;5'UTR
SLC45A4	TSS200
IL1RN	3'UTR
GAS7	TSS1500;Body;TSS200;1stExon;5'UTR
ROPN1L
CD300LF	TSS1500;Body
TK2
FCER1G	TSS1500;Body
LST1	Body;TSS200;5'UTR
RILPL1
GSN	TSS1500
HAL	TSS200;1stExon
MCTP2
MAN2A2	TSS1500;Body
ETV6
PARVG	TSS1500;Body
JARID2
IFI30
RARA	TSS1500;5'UTR;3'UTR
LTBR	TSS1500;Body
SLC12A9
BCL2L2	TSS1500;5'UTR
PTAFR	Body
ODF3B
IFNGR2
ARAP3	TSS1500;5'UTR
ALOX5AP
MBD6	TSS1500;5'UTR;3'UTR
SIGLEC9	TSS200;1stExon;5'UTR
PHLPP1	TSS1500;3'UTR
SLC27A3
SLC43A2
TCN1	3'UTR
ARSB
TNFSF12.TNFSF13
NCF2
SIRPB2
ARG1
S100A9	TSS200
ARHGAP27
P2RY13
CD300LB	3'UTR
VNN3	Body
B4GALT5
TLR4	Body;1stExon;5'UTR;3'UTR
SLC26A8	Body
SH3TC1	TSS1500;5'UTR
DIAPH1	Body;3'UTR
VSIG4	3'UTR
CEACAM3
KCNMB1
SIK3	TSS1500;Body;1stExon;5'UTR
NDUFS2	TSS1500;TSS200;5'UTR
TNFSF13	TSS1500
B3GNT8
EMR3
DGKZ	TSS1500;Body;3'UTR
