# Supplementary material for: Identification of potential blood biomarkers for Parkinson’s disease by gene expression and DNA methylation data integration analysis
Source: Clin Epigenetics. 2019 Feb 11;11:24. doi: 10.1186/s13148-019-0621-5 (PMC6371578; doi:10.1186/s13148-019-0621-5)
Supplement: Supplementary file 1 — Table S1. Differentially Expressed Gene List. Table S2. Previous differential probes and our analysis results. Table S3. Differentially expressed gene functional enrichment results. Table S4. Differentially methylated intergenic CpG sites. Table S5. Differentially methylated gene list. Table S6. Gene set enrichment analysis results (GO-BP). Table S7. Hypo-up genes in different regions. Table S8. Differentially methylated gene list based on all region CpGs. Table S9. Gene enrichment analysis results. Table S10. Hypo-up gene-associated differentially methylated CpGs. Table S11. Dominant methylation-altered regions for hypo-up genes. Table S12. Correlation Coefficient between gene expression and region-specific methylation level. Table S13. The importance of each hypo-up gene in gene expression classifier. Table S14. Union of best predictors of the three classifiers. (ZIP 1455 kb) [file 13148_2019_621_MOESM1_ESM.zip › Table S13.xls]

## Sheet: gene expression classifier
Table S13 The importance of each hypo-up gene in gene expression classifier
gene	MeanDecreaseGini
PTGDS	8.73599
SLPI	3.96438
SLC11A1	3.56736
ETV6	3.42926
NFAM1	3.37163
P2RX1	3.30912
LRRC25	3.26753
ARAP3	3.2477
FCAR	3.195
TCN1	3.16809
TREM1	3.14697
GAS7	3.08484
ARSB	3.06713
NACC2	2.95632
ALOX5AP	2.92806
CDA	2.88356
TLR4	2.87831
PTAFR	2.84151
GPR97	2.83706
PARVG	2.83126
B4GALT5	2.8113
SLC43A2	2.80406
VSIG4	2.7913
HAL	2.76456
IFNGR2	2.66054
CMIP	2.63503
CST7	2.62216
RILPL1	2.59921
PILRA	2.58269
TYROBP	2.58139
IL1RN	2.57728
SPI1	2.56077
KCNMB1	2.55635
SLC26A8	2.52297
NADK	2.51266
SLC12A9	2.50631
TIMP2	2.48185
FCGRT	2.47688
SLC27A3	2.44597
BMX	2.42188
RARA	2.41427
EMR3	2.40464
ARG1	2.40066
JARID2	2.37682
DGKZ	2.37605
CD300LB	2.33603
BCL2L2	2.33497
RPS6KA1	2.29465
LST1	2.26282
CEACAM3	2.26178
INPP5D	2.25381
SIK3	2.24985
AGTRAP	2.24438
OSCAR	2.23542
MGRN1	2.22545
CD300LF	2.2244
SH3TC1	2.22175
P2RY13	2.21537
TK2	2.19968
ARHGAP27	2.19961
MBD6	2.19429
MAN2A2	2.19404
GSN	2.18851
B3GNT8	2.18025
VNN3	2.17313
LTBR	2.16069
PHLPP1	2.15043
SLC45A4	2.14368
DIAPH1	2.13412
ROPN1L	2.11437
NCF4	2.05472
TNFSF13	2.01577
DOK3	1.98174
SIRPB2	1.98093
FGR	1.97776
MCTP2	1.96233
IFI30	1.95404
FCER1G	1.93883
ITGA5	1.93827
TNFSF12.TNFSF13	1.93658
S100A9	1.92008
SIGLEC9	1.91578
NCF2	1.90159
ODF3B	1.88799
NDUFS2	1.79492

## Sheet: gene methylation classifier
Table S13 The importance of each hypo-up gene in gene methylation classifier
gene	MeanDecreaseGini
SLPI	6.30614
TLR4	5.62791
AGTRAP	5.25504
CDA	4.92199
LRRC25	4.75982
GPR97	4.4888
TK2	4.29281
KCNMB1	4.15954
NFAM1	3.95119
TYROBP	3.92243
FGR	3.83475
FCAR	3.75355
PILRA	3.70058
ARAP3	3.69452
ARG1	3.6943
CD300LF	3.66439
PARVG	3.65349
VNN3	3.64426
IFI30	3.60973
SLC43A2	3.54326
VSIG4	3.51899
OSCAR	3.4358
CEACAM3	3.42234
FCER1G	3.3918
B4GALT5	3.39043
CST7	3.3726
PTAFR	3.35785
ARHGAP27	3.33562
NCF4	3.31513
MBD6	3.30925
SIGLEC9	3.27437
RARA	3.2569
SLC11A1	3.25532
B3GNT8	3.24946
MCTP2	3.20844
SPI1	3.20686
SH3TC1	3.17247
SLC26A8	3.16169
S100A9	3.1605
NCF2	3.14755
ETV6	3.12274
ODF3B	3.10261
DIAPH1	3.06689
CD300LB	3.06208
LST1	3.02211
DGKZ	3.01137
LTBR	3.00263
ALOX5AP	2.96904
TIMP2	2.96217
PTGDS	2.95328
SLC12A9	2.94681
TNFSF13	2.91482
ARSB	2.90356
NDUFS2	2.9
TREM1	2.88188
IL1RN	2.87752
CMIP	2.87314
SLC27A3	2.86826
EMR3	2.85765
PHLPP1	2.84486
SIK3	2.84182
INPP5D	2.83998
ITGA5	2.83646
TNFSF12.TNFSF13	2.83639
NADK	2.82218
GAS7	2.77174
GSN	2.76672
BMX	2.76097
ROPN1L	2.75974
MAN2A2	2.7205
TCN1	2.72006
FCGRT	2.71923
IFNGR2	2.70734
SIRPB2	2.68405
RILPL1	2.67191
DOK3	2.66036
HAL	2.64175
SLC45A4	2.63715
BCL2L2	2.61285
NACC2	2.60886
P2RY13	2.58647
MGRN1	2.58608
RPS6KA1	2.56925
P2RX1	2.38998
JARID2	2.35014

## Sheet: dominant region classifier
Table S13 The importance of each hypo-up gene in gene methylation classifier based on dominant methylation-altered regions
gene	MeanDecreaseGini
CDA	6.45318
TLR4	6.12658
HAL	6.01974
S100A9	5.27068
CD300LB	4.91847
SLPI	4.82198
ARHGAP27	4.79144
VNN3	4.54274
CST7	4.30083
SLC45A4	4.24658
ARG1	4.03486
NCF2	3.96328
TYROBP	3.87842
ARAP3	3.86118
CEACAM3	3.75789
P2RY13	3.5852
ODF3B	3.53373
LTBR	3.50948
PTGDS	3.50061
DIAPH1	3.49346
KCNMB1	3.48944
IFI30	3.48897
PILRA	3.4473
CD300LF	3.43894
SLC26A8	3.37035
ETV6	3.33099
ALOX5AP	3.27416
NFAM1	3.2576
SH3TC1	3.21499
NCF4	3.20967
AGTRAP	3.1997
DGKZ	3.17964
B3GNT8	3.1357
NADK	3.109
B4GALT5	3.10708
SLC43A2	3.07349
MCTP2	3.03833
VSIG4	3.03231
GAS7	3.02782
ARSB	3.02735
EMR3	3.0231
LST1	3.00654
TK2	3.00093
LRRC25	2.99837
RARA	2.99786
IFNGR2	2.98825
FCAR	2.97826
ITGA5	2.97206
TNFSF12-TNFSF13	2.93044
SIK3	2.92692
MBD6	2.91688
DOK3	2.8985
INPP5D	2.86139
SIRPB2	2.85949
SPI1	2.85151
GPR97	2.85035
FCER1G	2.84877
BMX	2.84377
PHLPP1	2.83279
CMIP	2.82506
RILPL1	2.79699
GSN	2.75969
TCN1	2.73423
OSCAR	2.72498
TIMP2	2.71995
FCGRT	2.70847
MGRN1	2.70148
NDUFS2	2.69521
ROPN1L	2.67864
FGR	2.66902
TNFSF13	2.62743
BCL2L2	2.611
RPS6KA1	2.59928
IL1RN	2.58441
P2RX1	2.57218
PTAFR	2.56725
SLC27A3	2.56142
SLC12A9	2.55207
PARVG	2.53933
SIGLEC9	2.53759
NACC2	2.50119
JARID2	2.49168
MAN2A2	2.4749
TREM1	2.40017
SLC11A1	2.39521
