# Supplementary material for: Identification of potential blood biomarkers for Parkinson’s disease by gene expression and DNA methylation data integration analysis
Source: Clin Epigenetics. 2019 Feb 11;11:24. doi: 10.1186/s13148-019-0621-5 (PMC6371578; doi:10.1186/s13148-019-0621-5)
Supplement: Supplementary file 1 — Table S1. Differentially Expressed Gene List. Table S2. Previous differential probes and our analysis results. Table S3. Differentially expressed gene functional enrichment results. Table S4. Differentially methylated intergenic CpG sites. Table S5. Differentially methylated gene list. Table S6. Gene set enrichment analysis results (GO-BP). Table S7. Hypo-up genes in different regions. Table S8. Differentially methylated gene list based on all region CpGs. Table S9. Gene enrichment analysis results. Table S10. Hypo-up gene-associated differentially methylated CpGs. Table S11. Dominant methylation-altered regions for hypo-up genes. Table S12. Correlation Coefficient between gene expression and region-specific methylation level. Table S13. The importance of each hypo-up gene in gene expression classifier. Table S14. Union of best predictors of the three classifiers. (ZIP 1455 kb) [file 13148_2019_621_MOESM1_ESM.zip › Table S1.xls]

## Sheet: Sheet1
Table S1 Differentially Expressed Gene List
geneName	logFC	AveExpr	t	P.Value	adj.P.Val	B	probe
PTGDS	0.359524	5.35082	6.82414	2.93812e-11	1.60642e-06	14.8922	211663_x_at
DGKK	0.2181	4.27149	5.77064	1.49091e-08	0.000160038	9.14338	238194_at
KIAA0319L	0.214596	6.91859	5.73393	1.82461e-08	0.000160038	8.95764	217929_s_at
KIR2DL3	0.249391	5.09666	5.71504	2.02375e-08	0.000160038	8.86241	208179_x_at
PPP4C	0.206976	8.77741	5.62491	3.30397e-08	0.000225806	8.41194	208932_at
LILRB1	0.2148	7.37439	5.58594	4.07618e-08	0.000247628	8.21903	211336_x_at
KIR2DL1	0.231023	6.47223	5.49001	6.80071e-08	0.000369119	7.74916	210890_x_at
LRRC25	0.281208	8.44421	5.47338	7.42625e-08	0.000369119	7.66842	1559502_s_at
PDLIM7	0.341623	7.11985	5.45192	8.31673e-08	0.000378931	7.56454	203370_s_at
PXN	0.179949	8.52032	5.3231	1.62875e-07	0.000616232	6.94842	201087_at
LSP1	0.249697	9.99747	5.31076	1.73587e-07	0.000616232	6.89007	203523_at
ABHD2	0.197515	7.14629	5.30336	1.80333e-07	0.000616232	6.85515	205566_at
PSD4	0.182451	7.75977	5.26276	2.22133e-07	0.000649711	6.66425	203317_at
FKBP1A	0.194584	10.2226	5.26164	2.23415e-07	0.000649711	6.65898	200709_at
FLOT2	0.25153	9.70746	5.25024	2.36821e-07	0.000649711	6.60563	201350_at
APOBR	0.247154	7.8123	5.24829	2.39194e-07	0.000649711	6.59651	220023_at
IFITM3	0.174128	12.3727	5.23311	2.58443e-07	0.000649711	6.52566	212203_x_at
RHOG	0.224625	11.084	5.23086	2.61429e-07	0.000649711	6.51515	203175_at
LILRA2	0.253702	8.72142	5.2169	2.80673e-07	0.000667208	6.45015	211100_x_at
SH2B2	0.234083	7.5526	5.19247	3.17696e-07	0.000694757	6.33678	205367_at
SH2D3C	0.274908	6.99767	5.18482	3.30233e-07	0.000694757	6.30137	1552667_a_at
C15orf39	0.281957	7.65161	5.17803	3.41761e-07	0.000694757	6.26999	204494_s_at
LOC100130872	0.334083	7.80933	5.17726	3.4309e-07	0.000694757	6.26644	218638_s_at
PLOD1	0.200281	7.10522	5.13528	4.23804e-07	0.000811781	6.07323	200827_at
MGRN1	0.186166	8.34917	5.13212	4.30575e-07	0.000811781	6.05874	212576_at
PLIN3	0.220094	8.35017	5.1062	4.9019e-07	0.00089337	5.94021	202122_s_at
SLC9A1	0.143151	6.26239	5.0805	5.5718e-07	0.00096828	5.82315	209453_at
STK40	0.174398	7.85597	5.06992	5.87237e-07	0.000968542	5.77515	223852_s_at
ZYX	0.317665	9.31473	5.06482	6.02294e-07	0.000968542	5.75202	200808_s_at
IFITM2	0.158951	13.6032	5.04518	6.63801e-07	0.0010351	5.6632	201315_x_at
GPR97	0.388609	7.93595	5.03984	6.81544e-07	0.0010351	5.63911	1553723_at
S100A11P1	0.146211	11.2828	5.02463	7.34644e-07	0.00108559	5.5706	208540_x_at
TFE3	0.201233	8.90714	5.00842	7.95645e-07	0.00112313	5.49778	212457_at
KIAA2013	0.159795	8.45733	5.00702	8.01133e-07	0.00112313	5.4915	224706_at
NFAM1	0.173613	8.57067	4.99012	8.70403e-07	0.00116328	5.4158	243099_at
TPD52L2	0.181658	8.77784	4.98846	8.77496e-07	0.00116328	5.4084	201379_s_at
SLC15A3	0.213193	6.81741	4.98475	8.93606e-07	0.00116328	5.39179	219593_at
RP11-288H12.4	0.230901	4.12281	4.96225	9.97439e-07	0.00126825	5.29149	1569052_at
ILK	0.150863	9.2141	4.95663	1.02512e-06	0.00127383	5.26651	201234_at
KIR3DL1	0.222808	5.74512	4.94954	1.06113e-06	0.00128927	5.23502	211687_x_at
PILRA	0.218919	9.89059	4.93889	1.11755e-06	0.00132416	5.18776	222218_s_at
VRK3	0.207546	6.52381	4.9351	1.13828e-06	0.00132416	5.171	221999_at
MBOAT7	0.182764	10.4921	4.91649	1.24573e-06	0.00139001	5.08873	209179_s_at
CMIP	0.248659	7.03121	4.90526	1.31528e-06	0.00142512	5.0392	224991_at
EFHD2	0.290293	9.57023	4.90306	1.32933e-06	0.00142512	5.02952	217992_s_at
FCGRT	0.218227	9.22719	4.89868	1.35773e-06	0.00142758	5.01024	218831_s_at
STK10	0.159446	8.76729	4.85408	1.68232e-06	0.00161841	4.81488	203047_at
TRAFD1	0.16711	6.44391	4.85347	1.68723e-06	0.00161841	4.81223	202837_at
B3GNTL1	0.197733	5.95988	4.83929	1.80565e-06	0.00162727	4.75043	213589_s_at
IKBKG	0.132728	7.92874	4.83859	1.81165e-06	0.00162727	4.74741	209929_s_at
KIR3DL3	0.248216	5.70976	4.83623	1.83223e-06	0.00162727	4.73712	216676_x_at
TRIM8	0.264643	7.74428	4.8299	1.88843e-06	0.00162727	4.7096	223132_s_at
MGAT1	0.165074	8.27702	4.82986	1.88877e-06	0.00162727	4.70944	201126_s_at
TYROBP	0.184694	11.5618	4.82681	1.91641e-06	0.00162727	4.69621	204122_at
HELZ2	0.203194	6.62084	4.82511	1.93203e-06	0.00162727	4.68882	228230_at
SPI1	0.311355	8.35576	4.82483	1.93457e-06	0.00162727	4.68762	205312_at
PLAUR	0.182715	6.21411	4.80045	2.17233e-06	0.00173795	4.58207	214866_at
CXCL16	0.196977	7.49006	4.79701	2.20804e-06	0.00173795	4.56723	223454_at
HLA-G	0.150562	11.6259	4.79599	2.21881e-06	0.00173795	4.56279	211529_x_at
BASP1	0.217484	11.7065	4.79498	2.22949e-06	0.00173795	4.55842	202391_at
RPS6KA1	0.185517	8.80755	4.79169	2.26446e-06	0.00173795	4.54426	203379_at
PTPN6	0.191487	10.553	4.79053	2.27697e-06	0.00173795	4.53924	206687_s_at
GNB2	0.202537	9.45447	4.78945	2.28865e-06	0.00173795	4.53458	200852_x_at
HLA-C	0.109188	13.2656	4.7848	2.3396e-06	0.0017523	4.51454	214459_x_at
KDM6B	0.30729	7.01816	4.77526	2.44748e-06	0.00175518	4.47351	213146_at
RASGRP4	0.210925	7.43339	4.77453	2.45592e-06	0.00175518	4.47038	240862_at
MAST3	0.191924	7.94327	4.7727	2.47729e-06	0.00175518	4.46249	213045_at
P2RX1	0.22666	7.70863	4.77043	2.50396e-06	0.00175518	4.45275	210401_at
TOP3A	0.18764	5.43923	4.75731	2.66368e-06	0.00184351	4.39648	204946_s_at
KIR2DL4	0.213403	4.28629	4.74041	2.88401e-06	0.0019467	4.32418	208426_x_at
GRN	0.214477	9.49466	4.72238	3.1384e-06	0.00200945	4.24729	200678_x_at
FES	0.204125	7.13238	4.72125	3.15503e-06	0.00200945	4.24249	205418_at
RP11-473I1.9	0.199958	5.92131	4.72051	3.16603e-06	0.00200945	4.23932	217682_at
NCF1	0.171074	10.4578	4.71701	3.21823e-06	0.00200945	4.22445	214084_x_at
SCAND1	0.189655	7.58656	4.7169	3.21996e-06	0.00200945	4.22396	218206_x_at
RNF19B	0.31999	7.77184	4.71564	3.23891e-06	0.00200945	4.21863	36564_at
DGAT2	0.214594	9.00161	4.71308	3.27801e-06	0.00200945	4.20772	224327_s_at
CTSD	0.196539	6.41482	4.71153	3.30178e-06	0.00200945	4.20115	200766_at
TNRC18	0.189942	6.72272	4.71114	3.30774e-06	0.00200945	4.19951	226691_at
NACC2	0.182943	4.74903	4.70737	3.36657e-06	0.00201873	4.18348	230050_at
UPF1	0.153017	7.11392	4.70461	3.41024e-06	0.00201873	4.17176	211168_s_at
PREX1	0.201753	9.7988	4.70077	3.4718e-06	0.00201873	4.15549	224909_s_at
PRR14	0.12338	8.56632	4.69994	3.48523e-06	0.00201873	4.15198	45687_at
DBNL	0.195782	7.65121	4.698	3.51699e-06	0.00201873	4.14374	222429_at
SLC44A2	0.156479	8.4811	4.69506	3.56539e-06	0.00201873	4.13131	225175_s_at
PRKD2	0.186803	8.97006	4.68988	3.65256e-06	0.00203779	4.10935	38269_at
S100A11	0.189414	11.6111	4.6857	3.72424e-06	0.00205679	4.09169	200660_at
TLE3	0.264372	8.07378	4.6753	3.90863e-06	0.00211617	4.04777	212770_at
PHC2	0.179277	10.0339	4.67527	3.90916e-06	0.00211617	4.04765	200919_at
MMP9	0.382796	9.46917	4.67256	3.95869e-06	0.00212198	4.0362	203936_s_at
SIRPD	0.144106	5.65016	4.66193	4.15847e-06	0.00220742	3.99147	232891_at
OS9	0.134589	8.66509	4.65666	4.26127e-06	0.00221955	3.96928	200714_x_at
GPX3	0.387465	5.02493	4.65594	4.27548e-06	0.00221955	3.96625	201348_at
NBR2	0.151327	5.16187	4.65455	4.30311e-06	0.00221955	3.9604	1553992_s_at
AMPD2	0.190297	8.28935	4.64706	4.45451e-06	0.0022733	3.92899	212360_at
NINJ1	0.216667	9.42922	4.64532	4.49047e-06	0.0022733	3.92168	203045_at
CTDSP1	0.155003	9.17007	4.6395	4.61275e-06	0.00229499	3.89728	217844_at
LILRB3	0.186314	9.00707	4.63819	4.64069e-06	0.00229499	3.8918	211133_x_at
ABHD4	0.118248	7.92823	4.63733	4.65924e-06	0.00229499	3.88817	218581_at
AGTRAP	0.167754	8.80307	4.62498	4.93192e-06	0.00238938	3.83652	225059_at
FGR	0.197141	9.29526	4.6247	4.93826e-06	0.00238938	3.83535	208438_s_at
IL17RA	0.22722	9.1331	4.62242	4.99029e-06	0.00239337	3.82583	229101_at
OSCAR	0.248627	6.5276	4.61213	5.23194e-06	0.002466	3.7829	1554503_a_at
LTB4R	0.261261	7.32469	4.60592	5.38297e-06	0.00251232	3.75706	236172_at
MMP25	0.259777	9.64763	4.6013	5.49815e-06	0.00252614	3.73784	207890_s_at
CST7	0.25617	9.74432	4.59932	5.54825e-06	0.00252792	3.72961	210140_at
MYD88	0.139537	11.2395	4.59158	5.74839e-06	0.00255662	3.69744	209124_at
ADAM8	0.200895	8.54936	4.58994	5.79147e-06	0.00255662	3.69067	205180_s_at
CD300A	0.137679	10.3869	4.58967	5.79883e-06	0.00255662	3.68951	209933_s_at
GPSM3	0.165656	10.935	4.5896	5.80048e-06	0.00255662	3.68926	204265_s_at
MYO7B	0.184247	6.10722	4.58604	5.89558e-06	0.00255662	3.6745	235383_at
MYO1F	0.172365	10.7127	4.58496	5.92482e-06	0.00255662	3.67001	213733_at
ACTN4	0.276215	8.15428	4.58355	5.96309e-06	0.00255662	3.66417	200601_at
BCR	0.155096	5.83694	4.58274	5.98533e-06	0.00255662	3.66079	217223_s_at
SLC11A1	0.217305	9.47833	4.57789	6.11932e-06	0.0025936	3.6407	210423_s_at
GBAP1	0.155869	6.9621	4.57617	6.16744e-06	0.00259388	3.63359	210589_s_at
IQSEC1	0.144153	8.35205	4.57398	6.22913e-06	0.00259983	3.62456	203907_s_at
CDC42EP4	0.192123	5.49247	4.5721	6.28282e-06	0.00260237	3.61677	214721_x_at
ELL	0.14629	5.75331	4.57007	6.3411e-06	0.00260677	3.60839	204096_s_at
NCF4	0.192215	10.0094	4.55977	6.64539e-06	0.00269138	3.56587	205147_x_at
ARAP1	0.242525	7.74378	4.55692	6.73214e-06	0.00270647	3.5541	34206_at
BAP1	0.150793	6.89695	4.55456	6.80468e-06	0.0027095	3.54438	201419_at
C10orf54	0.195023	10.6651	4.54891	6.98155e-06	0.00271824	3.52111	225373_at
RALGAPA2	0.181096	6.756	4.54754	7.02518e-06	0.00271824	3.51546	225499_at
DAPK2	0.149535	6.56866	4.54718	7.03651e-06	0.00271824	3.514	206324_s_at
ARHGAP26	0.191663	8.8596	4.54646	7.05973e-06	0.00271824	3.51101	205068_s_at
PSTPIP1	0.165555	8.11601	4.53978	7.27673e-06	0.00278101	3.48355	211178_s_at
CA4	0.277983	6.50555	4.5375	7.35228e-06	0.00278101	3.47419	206209_s_at
TPGS1	0.20021	4.1826	4.53416	7.46403e-06	0.00278775	3.46051	227903_x_at
BRMS1	0.112951	7.40932	4.53324	7.49518e-06	0.00278775	3.45673	215631_s_at
HLA-E	0.108052	9.70385	4.53056	7.58669e-06	0.00280272	3.44573	217456_x_at
TNFAIP2	0.197554	9.48816	4.52748	7.69298e-06	0.00282291	3.43311	202510_s_at
LILRB2	0.171357	8.99842	4.5216	7.90012e-06	0.00287959	3.40902	207697_x_at
DYSF	0.234563	9.52608	4.51981	7.96416e-06	0.00288371	3.4017	218660_at
PLEKHO2	0.149844	8.72103	4.51681	8.07279e-06	0.00290382	3.38942	204436_at
MAPKAPK2	0.119679	5.8282	4.51524	8.13006e-06	0.0029053	3.38301	215050_x_at
SLPI	0.26783	7.27336	4.51304	8.21126e-06	0.00291526	3.374	203021_at
APMAP	0.190857	9.65046	4.50536	8.50021e-06	0.00299838	3.34266	206656_s_at
FMNL1	0.223833	8.66344	4.49011	9.10326e-06	0.0031275	3.28054	204789_at
TNFRSF10C	0.235692	9.3297	4.48904	9.14712e-06	0.0031275	3.27619	234644_x_at
DOK3	0.215227	9.99668	4.48831	9.17706e-06	0.0031275	3.27323	223553_s_at
GMPR2	0.198826	7.50147	4.48489	9.31894e-06	0.0031275	3.25933	217990_at
RAB1B	0.146908	8.94766	4.47556	9.71692e-06	0.00320404	3.22144	220964_s_at
ZDHHC18	0.162258	9.33583	4.47278	9.8384e-06	0.00320404	3.21018	212860_at
SELPLG	0.184786	9.84096	4.47037	9.945e-06	0.00320404	3.20042	209879_at
TNFRSF1B	0.133084	9.65373	4.46932	9.99181e-06	0.00320404	3.19617	203508_at
TGFB1	0.288054	8.9935	4.46694	1.00989e-05	0.00320404	3.18651	203085_s_at
LOC101928429	0.244519	5.59578	4.46652	1.01175e-05	0.00320404	3.18485	242714_at
CAPN1	0.176541	6.74545	4.46607	1.01381e-05	0.00320404	3.18301	200752_s_at
TRPC4AP	0.14964	6.15972	4.46328	1.02653e-05	0.00322561	3.17171	212059_s_at
ALDOA	0.184193	7.45848	4.45677	1.0568e-05	0.00330173	3.1454	238996_x_at
BMX	0.266607	4.41512	4.45458	1.06714e-05	0.00330875	3.13657	206464_at
S100A6	0.207269	11.4481	4.45136	1.08258e-05	0.00330875	3.12357	217728_at
CD97	0.213339	9.51594	4.45097	1.08449e-05	0.00330875	3.12197	202910_s_at
SBNO2	0.283023	6.72467	4.44889	1.09456e-05	0.00330875	3.1136	204166_at
CEBPA	0.190106	7.10829	4.44881	1.09498e-05	0.00330875	3.11326	204039_at
C17orf62	0.152552	8.56805	4.44761	1.10082e-05	0.00330875	3.10844	218130_at
CLUAP1	-0.124395	5.92381	-4.44749	1.1014e-05	0.00330875	3.10796	204576_s_at
ARHGEF11	0.142371	6.3595	4.44364	1.12044e-05	0.00331133	3.09244	202913_at
TRAPPC1	0.199386	9.5639	4.44144	1.13147e-05	0.00331133	3.08357	225294_s_at
RGS3	0.173241	7.21992	4.44003	1.1386e-05	0.00331133	3.07789	203823_at
MX2	0.183153	9.24788	4.43709	1.15357e-05	0.00333712	3.06606	204994_at
ATP6V0D1	0.190759	10.7648	4.43204	1.17975e-05	0.00335557	3.04575	212041_at
ITGA5	0.155374	7.97285	4.43075	1.18654e-05	0.00335557	3.04055	201389_at
NADK	0.201843	8.39396	4.43061	1.18728e-05	0.00335557	3.03999	213607_x_at
CAMKK2	0.207008	6.96716	4.42857	1.19804e-05	0.00335557	3.03182	212252_at
KIR2DL2	0.22255	6.76823	4.42737	1.20444e-05	0.00335557	3.027	211397_x_at
GLIPR2	0.128857	9.45052	4.42735	1.20456e-05	0.00335557	3.02691	225602_at
YIPF3	0.16774	7.8405	4.4256	1.21392e-05	0.00335557	3.0199	216338_s_at
CSF1R	0.203762	7.82077	4.42537	1.21519e-05	0.00335557	3.01896	203104_at
ARHGAP1	0.12578	9.06715	4.42115	1.23815e-05	0.00340179	3.00202	202117_at
TTC38	0.180046	7.77671	4.41264	1.28565e-05	0.00345645	2.96794	218272_at
TFEB	0.182161	8.37608	4.41169	1.29109e-05	0.00345645	2.96413	50221_at
MYO9B	0.225892	6.9244	4.40996	1.301e-05	0.00345645	2.95721	217297_s_at
GRK6	0.108144	8.77034	4.40974	1.30229e-05	0.00345645	2.95631	202849_x_at
RHOB	0.281073	8.27634	4.40787	1.31306e-05	0.0034682	2.94886	212099_at
ORAI2	0.180194	7.14715	4.40584	1.32491e-05	0.00348268	2.94073	231406_at
CALCOCO1	0.128023	7.72241	4.40435	1.33364e-05	0.00348883	2.93479	209002_s_at
FTH1P5	0.114182	11.9995	4.39584	1.38473e-05	0.00358815	2.90078	211628_x_at
CFP	0.229718	9.63174	4.39032	1.41878e-05	0.00365905	2.8788	206380_s_at
HCK	0.198862	10.7783	4.3813	1.47629e-05	0.00376233	2.84286	208018_s_at
MAML3	0.247412	5.58024	4.38021	1.48333e-05	0.00376233	2.83856	242794_at
NLRP12	0.17898	8.23101	4.37975	1.48635e-05	0.00376233	2.83672	223944_at
CYBA	0.154489	10.8935	4.37802	1.49769e-05	0.00377357	2.82985	203028_s_at
RNF24	0.215738	9.1557	4.37427	1.5226e-05	0.00381873	2.81493	226542_at
ACTN1	0.227365	9.40226	4.36747	1.56871e-05	0.0039164	2.78796	208637_x_at
INPP5D	0.142273	8.60762	4.36524	1.58412e-05	0.00391993	2.77912	203332_s_at
NUP214	0.156175	8.89216	4.36416	1.59163e-05	0.00391993	2.77484	202155_s_at
CNPY3	0.154531	9.08375	4.35905	1.62767e-05	0.00397342	2.7546	217931_at
TYK2	0.180261	8.49096	4.35902	1.62788e-05	0.00397342	2.75448	205546_s_at
PGLYRP1	0.279065	7.75681	4.35799	1.63523e-05	0.00397361	2.75041	207384_at
NLRX1	0.115493	7.7172	4.35312	1.67048e-05	0.00402866	2.73113	219680_at
GAB2	0.152483	8.4563	4.34934	1.69832e-05	0.00404926	2.71619	203853_s_at
MOB3A	0.189403	9.83717	4.34866	1.70339e-05	0.00404926	2.71349	225530_at
TNFSF14	0.184744	5.87174	4.34594	1.72377e-05	0.00407996	2.70274	233935_at
PRR24	0.26813	6.14077	4.3379	1.78533e-05	0.00420745	2.67103	227325_at
TMEM120A	0.182984	7.93206	4.33548	1.80429e-05	0.00423389	2.66149	223482_at
C17orf49	0.113783	11.4701	4.33309	1.82318e-05	0.00425147	2.65208	224573_at
ITPRIP	0.147811	8.88187	4.33256	1.82733e-05	0.00425147	2.65002	225582_at
ATG2A	0.210824	8.09346	4.33022	1.84609e-05	0.00427363	2.64079	213300_at
TMEM127	0.130539	8.40019	4.32942	1.85249e-05	0.00427363	2.63767	219460_s_at
MICU1	0.155817	7.48288	4.32362	1.89992e-05	0.00434635	2.61483	216903_s_at
TYMP	0.211924	7.77642	4.3214	1.91835e-05	0.00437025	2.6061	204858_s_at
PRKCD	0.265081	8.27981	4.31983	1.93146e-05	0.00438185	2.59995	202545_at
TIMP2	0.188839	7.95402	4.31644	1.96014e-05	0.00439194	2.58664	203167_at
RP4-781L3.1	0.125837	9.6041	4.31562	1.96714e-05	0.00439194	2.58342	216565_x_at
RAB3D	0.181961	8.37866	4.315	1.97238e-05	0.00439194	2.58102	225001_at
MSRB1	0.160064	11.5112	4.30802	2.0331e-05	0.00447209	2.55363	217977_at
ANK3	-0.241657	4.88751	-4.30707	2.04147e-05	0.00447209	2.54992	239726_at
ERBB2	0.145156	5.44637	4.30669	2.04485e-05	0.00447209	2.54842	216836_s_at
ARRB2	0.159149	9.80426	4.30507	2.05927e-05	0.00448567	2.54208	203388_at
RAB37	0.142766	8.15403	4.30323	2.07568e-05	0.00450349	2.53491	228113_at
TNFRSF9	0.205481	5.77734	4.29715	2.13112e-05	0.0046055	2.51111	207536_s_at
SIPA1	0.174167	8.15459	4.29524	2.14877e-05	0.00462536	2.50366	204164_at
STX10	0.143425	7.49396	4.29186	2.18042e-05	0.00467176	2.49046	212625_at
TSEN34	0.170738	8.30795	4.29112	2.18742e-05	0.00467176	2.48756	218132_s_at
RIN3	0.223985	8.69272	4.2891	2.20657e-05	0.00469433	2.47969	60471_at
C5AR1	0.218774	9.77463	4.2868	2.22864e-05	0.0047229	2.47071	220088_at
TREM1	0.23265	9.77097	4.28361	2.25949e-05	0.00476405	2.4583	219434_at
RAB11FIP4	0.134219	6.66657	4.283	2.26548e-05	0.00476405	2.45591	225739_at
FKBP9	0.176396	4.48892	4.28058	2.28929e-05	0.00478669	2.44647	212169_at
KLHL18	0.131203	6.53333	4.27082	2.38758e-05	0.00496354	2.40852	212882_at
ORAI3	0.140289	7.76952	4.26932	2.40302e-05	0.00497671	2.40271	221864_at
PLEKHF1	0.155257	6.84726	4.26651	2.4323e-05	0.00501834	2.39178	219566_at
ZDHHC12	0.123022	6.13592	4.25372	2.56966e-05	0.00521543	2.34221	226088_at
SERPINA1	0.158956	12.4624	4.25345	2.5727e-05	0.00521543	2.34114	211429_s_at
PPP1R15A	0.212869	6.56028	4.25319	2.57552e-05	0.00521543	2.34015	202014_at
DEDD2	0.131102	8.99482	4.24905	2.62169e-05	0.00526988	2.32412	225434_at
KIF1B	0.23165	5.48068	4.24803	2.63318e-05	0.00527359	2.32018	209234_at
CYTH2	0.170655	6.34767	4.24659	2.64949e-05	0.00527948	2.31461	209158_s_at
FAM212B	0.170698	7.34389	4.24558	2.66089e-05	0.00527948	2.31073	229608_at
CDA	0.263156	9.10056	4.24522	2.66509e-05	0.00527948	2.30931	205627_at
MID1IP1	0.180775	7.85721	4.24258	2.69541e-05	0.00532027	2.29911	218251_at
MVP	0.161393	8.95616	4.24077	2.71627e-05	0.00534002	2.29215	202180_s_at
PSMB3	0.153809	10.2692	4.24003	2.72495e-05	0.00534002	2.28928	201400_at
VPS37B	0.202846	7.19124	4.23916	2.73505e-05	0.00534067	2.28594	221704_s_at
ZNF467	0.231197	8.16426	4.23685	2.76222e-05	0.00537454	2.27702	214746_s_at
APLP2	0.191226	9.27512	4.2354	2.77947e-05	0.00538892	2.27141	208704_x_at
PPP1R18	0.16346	10.4365	4.23386	2.79776e-05	0.00540521	2.26549	224927_at
DCTN3	0.114923	8.34098	4.23303	2.80771e-05	0.00540533	2.26229	204246_s_at
TOM1	0.154272	6.30691	4.23194	2.82081e-05	0.0054115	2.25809	202807_s_at
CXCR1	0.191558	10.381	4.23097	2.83259e-05	0.00541509	2.25434	207094_at
ITGAM	0.183095	8.46554	4.22632	2.88942e-05	0.00550181	2.23642	205786_s_at
DGAT1	0.198516	6.79347	4.22562	2.89807e-05	0.00550181	2.23373	203669_s_at
HSH2D	0.211408	6.27508	4.22448	2.9122e-05	0.0055095	2.22934	1552623_at
UBE3A	-0.15588	5.59246	-4.22353	2.92396e-05	0.00551267	2.22571	214980_at
MIR7109	0.166662	8.80585	4.22108	2.95462e-05	0.00554136	2.2163	202392_s_at
AP1M1	0.215933	7.43507	4.2207	2.95945e-05	0.00554136	2.21483	223024_at
ABTB1	0.15549	9.70565	4.21932	2.97691e-05	0.00554515	2.20953	229164_s_at
NR1H2	0.22337	6.48964	4.21814	2.99189e-05	0.00554515	2.205	218215_s_at
FCAR	0.318215	6.06701	4.21441	3.0398e-05	0.00557721	2.19068	207674_at
VASP	0.156226	9.64131	4.20488	3.16568e-05	0.00576946	2.1541	202205_at
MTMR14	0.129868	8.09603	4.20406	3.17666e-05	0.00577022	2.15098	222143_s_at
CD74	0.230944	6.4065	4.19931	3.24144e-05	0.0058684	2.13279	1567628_at
TADA3	0.16451	7.78991	4.19654	3.27967e-05	0.00591801	2.12222	215273_s_at
QKI	0.268136	6.48078	4.19499	3.30134e-05	0.00593753	2.11629	212262_at
THBD	0.218702	5.30803	4.19405	3.31455e-05	0.00594174	2.11269	203888_at
CLTB	0.156543	6.5966	4.1907	3.36202e-05	0.0059891	2.09987	205172_x_at
LRP10	0.179793	10.3952	4.19064	3.36288e-05	0.0059891	2.09964	201412_at
GPATCH3	0.120635	5.69493	4.18439	3.45301e-05	0.00610982	2.07581	218895_at
WDR1	0.139284	9.96191	4.18039	3.51192e-05	0.00616243	2.06057	200611_s_at
ACP1	-0.153805	6.76222	-4.18019	3.51491e-05	0.00616243	2.05981	215227_x_at
LETM2	0.212004	4.31408	4.18008	3.51656e-05	0.00616243	2.05938	1552546_a_at
TECPR2	0.202346	8.1086	4.16913	3.68303e-05	0.00642696	2.01772	204308_s_at
SYTL3	0.125651	7.52782	4.16862	3.69102e-05	0.00642696	2.01577	238423_at
RAB43	0.172792	6.01685	4.16657	3.72303e-05	0.00644816	2.00799	229894_s_at
MIA-RAB4B	0.152019	7.66661	4.1652	3.74458e-05	0.00644816	2.00279	219807_x_at
SZRD1	0.222486	5.84498	4.165	3.7478e-05	0.00644816	2.00202	212005_at
CKAP4	0.213746	7.67886	4.16448	3.756e-05	0.00644816	2.00005	200999_s_at
COTL1	0.151025	11.2424	4.16409	3.76217e-05	0.00644816	1.99857	224583_at
GBA	0.170599	6.3202	4.15965	3.83326e-05	0.00653433	1.98172	209093_s_at
CHST15	0.174111	10.4323	4.15937	3.83768e-05	0.00653433	1.98068	203066_at
CORO1A	0.188548	11.2862	4.15798	3.86024e-05	0.00653433	1.9754	209083_at
GNAI2	0.188236	10.4152	4.15503	3.90853e-05	0.00659564	1.96421	201040_at
PYCARD	0.192134	9.79523	4.15375	3.92956e-05	0.00661074	1.95937	221666_s_at
SIPA1L1	0.141895	7.52415	4.1478	4.0292e-05	0.00675756	1.93683	202255_s_at
ZBED1	0.162798	7.70343	4.14352	4.10228e-05	0.00684282	1.92065	203043_at
TSHZ3	0.193608	5.59896	4.14306	4.11024e-05	0.00684282	1.9189	223393_s_at
NOVA2	-0.109914	2.69615	-4.13858	4.1881e-05	0.00692333	1.90201	206476_s_at
LMO4	0.182879	6.21117	4.13785	4.20099e-05	0.00692333	1.89925	209205_s_at
CIRBP	0.185164	7.19511	4.13599	4.23387e-05	0.00695156	1.89223	200811_at
GTPBP1	0.198234	6.91456	4.13424	4.26514e-05	0.00698086	1.88561	219357_at
DAAM1	-0.113664	4.95669	-4.13291	4.2889e-05	0.00698086	1.88061	232552_at
ARHGEF40	0.223473	7.18152	4.13285	4.29002e-05	0.00698086	1.88037	220326_s_at
ARHGAP9	0.178459	10.3045	4.13149	4.31448e-05	0.00699338	1.87525	232543_x_at
CANT1	0.181847	8.18446	4.131	4.32329e-05	0.00699338	1.87342	46323_at
ACTB	0.117349	13.1996	4.12996	4.34218e-05	0.00700321	1.8695	AFFX-HSAC07/X00351_3_at
HK3	0.175787	7.94628	4.1289	4.36154e-05	0.00701373	1.86549	205936_s_at
HDAC5	0.129431	7.76566	4.12625	4.41019e-05	0.00703838	1.85551	202455_at
HLA-F	0.137113	10.0148	4.12498	4.43372e-05	0.00704691	1.85072	204806_x_at
FLII	0.153455	7.33741	4.12311	4.46854e-05	0.00708166	1.84368	222065_s_at
PRKCZ	0.12468	6.8129	4.12058	4.51596e-05	0.00711166	1.83419	202178_at
PSAP	0.117821	12.1466	4.12055	4.5165e-05	0.00711166	1.83408	200871_s_at
SRA1	0.120634	7.90164	4.12002	4.52649e-05	0.00711166	1.83209	224130_s_at
KATNB1	0.169306	5.1243	4.11928	4.54049e-05	0.00711322	1.82931	203163_at
PFN1	0.176382	12.0367	4.11705	4.58297e-05	0.00715925	1.82093	200634_at
ICAM3	0.175216	11.2482	4.11416	4.63873e-05	0.00721766	1.81005	204949_at
CEACAM1	0.169671	6.07161	4.11305	4.66018e-05	0.00721766	1.8059	211883_x_at
WIPF2	0.167663	7.51761	4.11238	4.67317e-05	0.00721766	1.8034	212050_at
TRANK1	0.183186	8.29074	4.11162	4.68802e-05	0.00722021	1.80055	213261_at
ANKHD1	0.155616	7.2792	4.10955	4.72878e-05	0.00726252	1.79276	214919_s_at
RNF169	0.154582	7.153	4.10821	4.75519e-05	0.00728264	1.78775	226739_at
TRIM21	0.159949	8.1801	4.10621	4.79509e-05	0.00730148	1.78023	204804_at
MRVI1	0.222895	8.54374	4.1052	4.81524e-05	0.00730148	1.77646	226047_at
LGR6	0.161871	5.86813	4.10492	4.82092e-05	0.00730148	1.7754	227819_at
ZZEF1	0.16118	7.53194	4.10323	4.85487e-05	0.00733259	1.76909	212601_at
PLEKHG3	0.158874	7.13418	4.10232	4.87344e-05	0.00734037	1.76565	212823_s_at
SLC45A4	0.191967	7.66139	4.0982	4.95767e-05	0.00740878	1.75024	225598_at
AKT1	0.178376	7.68271	4.09521	5.01968e-05	0.00746121	1.73907	207163_s_at
SULT1A2	0.146596	7.98133	4.0951	5.0219e-05	0.00746121	1.73867	207122_x_at
UBTF	0.222329	4.48214	4.08892	5.15247e-05	0.00761382	1.71559	214881_s_at
GAK	0.114657	8.61647	4.08736	5.18599e-05	0.00762216	1.70976	40225_at
OSBPL2	0.183236	6.99992	4.0851	5.2349e-05	0.00767341	1.70132	209222_s_at
SIRPB1	0.215322	6.79581	4.08028	5.34055e-05	0.00776581	1.68336	206934_at
IL1RN	0.190249	6.96565	4.07918	5.36493e-05	0.00778057	1.67926	212659_s_at
SASH3	0.148675	9.76671	4.07492	5.46042e-05	0.00787726	1.6634	204923_at
OGFR	0.117517	6.69707	4.07313	5.50113e-05	0.00791465	1.65673	202841_x_at
POTEKP	0.131901	6.85862	4.06389	5.71526e-05	0.00807432	1.62241	210926_at
ARF3	0.151831	6.61514	4.06381	5.71723e-05	0.00807432	1.6221	211622_s_at
DLGAP4	0.21083	5.59218	4.06315	5.73291e-05	0.00807432	1.61964	202572_s_at
FAM134A	0.14867	6.67788	4.06268	5.74387e-05	0.00807432	1.61792	222129_at
NSFL1C	0.183535	5.6566	4.06265	5.74469e-05	0.00807432	1.61779	217831_s_at
GPR108	0.135846	7.8786	4.05956	5.81833e-05	0.008136	1.60635	225058_at
GAS7	0.158124	7.96188	4.05894	5.83326e-05	0.00813606	1.60404	202192_s_at
NPLOC4	0.110727	8.08476	4.05622	5.89916e-05	0.00820703	1.59395	217796_s_at
MLLT1	0.119181	7.93046	4.05547	5.91739e-05	0.00821151	1.59118	224993_at
FPR1	0.154476	12.4531	4.05315	5.97442e-05	0.00823165	1.58256	205119_s_at
ROPN1L	0.176962	5.32723	4.05242	5.99226e-05	0.00823165	1.57988	233312_at
CST3	0.234151	10.1926	4.05015	6.04869e-05	0.0082678	1.57146	201360_at
DNAJC5	0.133877	8.0029	4.04647	6.14095e-05	0.00836928	1.55786	224611_s_at
DGKG	0.124484	4.61738	4.04597	6.15354e-05	0.00836928	1.55602	206395_at
CD300LF	0.157408	8.73824	4.04417	6.19931e-05	0.00837243	1.54937	1553043_a_at
RAB24	0.173177	8.95074	4.04361	6.21366e-05	0.00837243	1.54729	225251_at
TK2	0.157205	5.58258	4.04348	6.21711e-05	0.00837243	1.54679	204227_s_at
MAP7D1	0.192902	8.11068	4.04258	6.24017e-05	0.00838284	1.54347	217943_s_at
PFKFB4	0.148906	7.57	4.04145	6.26918e-05	0.00840116	1.5393	228499_at
HGS	0.193389	7.77565	4.03988	6.3096e-05	0.00843465	1.53353	210428_s_at
G6PD	0.239005	8.21979	4.03883	6.33697e-05	0.0084427	1.52964	202275_at
KLHDC8B	0.154843	6.77439	4.03847	6.3465e-05	0.0084427	1.52829	225755_at
DIRC2	0.204555	6.38427	4.03144	6.53225e-05	0.0086687	1.50239	226026_at
TKT	0.157177	9.89561	4.02968	6.57971e-05	0.00871054	1.49589	208699_x_at
GMIP	0.198777	7.99287	4.0288	6.60333e-05	0.00872071	1.49267	218913_s_at
CD101	0.136379	4.36432	4.02582	6.68457e-05	0.00880672	1.48169	244652_at
MKL1	0.153412	6.45782	4.02336	6.75214e-05	0.00887436	1.47266	212748_at
CUEDC1	0.131974	6.1094	4.02195	6.79125e-05	0.00889761	1.46747	227667_at
RAB11FIP1	0.171803	9.37243	4.02155	6.80238e-05	0.00889761	1.466	225177_at
PCNX	0.193435	6.56043	4.02085	6.82196e-05	0.00890192	1.46342	213159_at
LAT2	0.138694	9.72917	4.01924	6.86713e-05	0.00893953	1.4575	221581_s_at
MYH9	0.196765	8.45752	4.01717	6.92561e-05	0.00899425	1.44989	211926_s_at
IER2	0.118238	10.6635	4.01656	6.94287e-05	0.00899529	1.44765	202081_at
TSPAN14	0.218898	7.28224	4.01555	6.97158e-05	0.00901114	1.44395	223314_at
BEST1	0.146623	6.34287	4.01441	7.00427e-05	0.00903204	1.43975	207671_s_at
RUNX2	-0.100774	3.78106	-4.00953	7.1453e-05	0.00916383	1.42186	236858_s_at
DHRSX	0.11202	7.53358	4.00856	7.17352e-05	0.00916383	1.41832	225503_at
PITPNA	0.13951	6.87863	4.00706	7.21764e-05	0.00916589	1.41282	201191_at
FCRL2	-0.181292	5.44965	-4.00701	7.21916e-05	0.00916589	1.41263	1563674_at
GALNS	0.115574	7.43047	4.00648	7.23491e-05	0.00916589	1.41067	206335_at
SPINT1	0.174694	6.13178	4.00623	7.24219e-05	0.00916589	1.40977	202826_at
CEBPB	0.164758	11.3251	4.00375	7.31602e-05	0.00923796	1.40067	212501_at
METRNL	0.18989	6.67175	4.00265	7.34892e-05	0.00925812	1.39664	225955_at
GTF2F1	0.195578	5.87892	3.9952	7.57538e-05	0.00946015	1.36941	202356_s_at
RTF1	0.106964	4.99316	3.99429	7.60357e-05	0.00946015	1.36607	230832_at
PPP2R1A	0.142189	7.34143	3.99264	7.65476e-05	0.00946015	1.36005	200695_at
PHKG2	0.131455	6.48332	3.99252	7.65856e-05	0.00946015	1.35961	203709_at
MAPKAPK3	0.106707	9.12347	3.9912	7.69962e-05	0.00946015	1.35481	202788_at
MARCKS	0.232788	8.07133	3.98758	7.8138e-05	0.00957278	1.34161	201670_s_at
KIR2DS2	0.284115	4.90164	3.98689	7.83601e-05	0.00957278	1.33906	211532_x_at
SUPT6H	0.223089	5.52985	3.98664	7.84381e-05	0.00957278	1.33817	208830_s_at
FCER1G	0.169917	10.9668	3.98578	7.87146e-05	0.00958512	1.33501	204232_at
EBF1	-0.168281	4.54954	-3.9851	7.89326e-05	0.00958581	1.33253	232204_at
LOC101929857	0.178255	7.85166	3.98412	7.92462e-05	0.00958581	1.32897	209607_x_at
PLBD1	0.178554	10.5214	3.98343	7.94688e-05	0.00959151	1.32646	218454_at
CSF3R	0.239474	10.77	3.97914	8.08645e-05	0.00969575	1.31084	203591_s_at
INPP5K	0.130533	7.58236	3.97812	8.11994e-05	0.00971461	1.30714	202782_s_at
H3F3A	0.106739	13.3976	3.97707	8.15486e-05	0.00973509	1.30329	211940_x_at
RPS4XP3	-0.111494	3.76263	-3.97268	8.30122e-05	0.00988821	1.28734	217019_at
FAM53C	0.151376	9.06996	3.97087	8.36228e-05	0.00990917	1.28076	218023_s_at
ACIN1	0.167463	6.52966	3.97055	8.37318e-05	0.00990917	1.27959	201715_s_at
LST1	0.166289	9.62245	3.96878	8.43328e-05	0.0099425	1.27318	211582_x_at
LRRN3	-0.447438	6.09788	-3.96865	8.43772e-05	0.0099425	1.27271	209840_s_at
GNG2	0.257081	4.30328	3.96547	8.54736e-05	0.0100223	1.26113	1555766_a_at
RILPL1	0.15137	5.94295	3.96478	8.57124e-05	0.0100223	1.25863	226207_at
XIST	-1.39411	7.61424	-3.96456	8.57876e-05	0.0100223	1.25785	227671_at
SNCA	-0.334286	8.61241	-3.96008	8.73574e-05	0.0101623	1.24159	204467_s_at
DCAF15	0.189303	6.07764	3.95761	8.82322e-05	0.0102176	1.23266	91952_at
RGL4	0.216371	6.23605	3.9568	8.85218e-05	0.0102176	1.22972	235816_s_at
GSN	0.180706	8.64157	3.95663	8.85808e-05	0.0102176	1.22912	200696_s_at
PCNXL3	0.182607	5.85602	3.95571	8.89121e-05	0.0102342	1.22578	227858_at
HAL	0.16727	6.98295	3.95457	8.93242e-05	0.0102601	1.22163	217521_at
GNLY	0.270213	9.94807	3.95257	9.00458e-05	0.0103079	1.21442	205495_s_at
SSH2	0.184685	5.01892	3.95216	9.01964e-05	0.0103079	1.21292	1554114_s_at
RERE	0.13117	3.33185	3.95186	9.03063e-05	0.0103079	1.21183	200939_s_at
HLA-B	0.13929	12.8514	3.94964	9.11165e-05	0.0103709	1.20383	208729_x_at
STXBP2	0.193517	8.47653	3.94931	9.12374e-05	0.0103709	1.20264	209367_at
PRKACA	0.20455	6.80512	3.94687	9.21403e-05	0.0104518	1.19381	202801_at
RBCK1	0.150533	7.24439	3.94131	9.42282e-05	0.0106022	1.17373	207713_s_at
GTF3C1	0.150742	6.06399	3.94091	9.438e-05	0.0106022	1.17229	202320_at
VAV1	0.119944	8.14416	3.94041	9.45718e-05	0.0106022	1.17047	206219_s_at
GCM1	0.112612	3.21072	3.94026	9.46293e-05	0.0106022	1.16993	206269_at
MCTP2	0.231988	5.17267	3.93758	9.56541e-05	0.0106951	1.16028	229005_at
ACSS2	0.118709	6.33068	3.93446	9.68622e-05	0.010808	1.14903	234312_s_at
CSK	0.132541	9.52571	3.93328	9.73228e-05	0.0108093	1.14478	202329_at
MIR6125	0.262089	7.03753	3.93291	9.74663e-05	0.0108093	1.14346	231990_at
KAT8	0.110272	8.16532	3.93093	9.82472e-05	0.0108738	1.13631	221820_s_at
RNF40	0.165648	7.22609	3.92902	9.90015e-05	0.0109352	1.12946	206845_s_at
FCN1	0.171399	11.5199	3.9259	0.000100252	0.0110367	1.11821	205237_at
PPM1M	0.155669	8.04129	3.92509	0.000100579	0.0110425	1.1153	226074_at
HCLS1	0.130483	11.6096	3.92216	0.000101768	0.0111507	1.10477	202957_at
RENBP	0.198293	6.19445	3.92052	0.000102438	0.0112016	1.0989	206617_s_at
THEMIS2	0.146829	9.51743	3.91885	0.000103125	0.0112542	1.09291	207571_x_at
GPR107	0.142545	4.60042	3.91184	0.000106061	0.0115057	1.06777	211977_at
PLEKHM1	0.109707	8.0587	3.90858	0.000107455	0.0116339	1.05608	212717_at
ST6GALNAC2	0.188511	6.91761	3.90695	0.000108156	0.0116502	1.05026	204542_at
MAN2A2	0.142614	6.56928	3.90632	0.000108429	0.0116502	1.048	219999_at
SH3BP2	0.149413	7.18717	3.90463	0.000109163	0.0116572	1.04196	211250_s_at
ETV6	0.13119	5.42708	3.90311	0.000109829	0.0117055	1.03652	205585_at
PARVG	0.135248	8.93087	3.90229	0.000110188	0.0117178	1.03359	223562_at
ATG13	0.145412	7.02804	3.90012	0.000111149	0.0117772	1.02583	203364_s_at
RELT	0.120905	7.33032	3.89837	0.000111926	0.0118156	1.01959	227060_at
HIST1H2BC	0.15025	5.70116	3.89788	0.000112146	0.0118156	1.01783	208490_x_at
GLT1D1	0.148794	9.52856	3.89785	0.000112159	0.0118156	1.01773	229770_at
PPP1R10	0.144227	6.6902	3.89463	0.000113609	0.0119454	1.00623	201703_s_at
CEACAM4	0.132813	7.50986	3.89261	0.000114529	0.012019	0.99901	207205_at
CLN3	0.131694	7.35133	3.89135	0.000115105	0.0120424	0.994518	210859_x_at
LOC101060691	-0.160536	3.49308	-3.89116	0.000115193	0.0120424	0.993834	229609_at
BCL3	0.216877	6.79496	3.88983	0.000115805	0.0120754	0.989096	204908_s_at
SYK	0.150121	8.84804	3.88891	0.00011623	0.0120815	0.98582	226068_at
RNPEP	0.160998	8.34841	3.88762	0.000116828	0.0121207	0.981221	208270_s_at
ARHGAP30	0.15509	9.85268	3.88308	0.000118955	0.0122304	0.965076	226219_at
JADE1	0.124358	7.93968	3.88298	0.000119005	0.0122304	0.964707	218517_at
COMMD4	0.125825	6.62708	3.88137	0.00011977	0.0122772	0.958967	209132_s_at
TCIRG1	0.2019	9.24655	3.88063	0.000120121	0.0122772	0.956354	204158_s_at
SPEN	0.231625	6.20952	3.87989	0.000120476	0.0122772	0.953711	1556059_s_at
DGKH	-0.122793	2.95673	-3.87967	0.000120583	0.0122772	0.952918	235952_at
JARID2	0.140988	8.57912	3.87719	0.000121776	0.0123757	0.944107	203297_s_at
LOC101928717	0.140493	6.08911	3.87632	0.000122197	0.0123954	0.941025	1555952_at
POR	0.16295	6.37608	3.87467	0.000122999	0.0124307	0.935167	208928_at
CTBP2	0.123524	9.34486	3.87369	0.00012348	0.0124562	0.931681	210835_s_at
HBG1	-0.341087	12.7836	-3.87303	0.000123804	0.0124652	0.929337	204848_x_at
IFITM1	0.140057	11.7415	3.87233	0.000124146	0.0124652	0.926866	201601_x_at
IL23A	-0.111425	5.91566	-3.87212	0.000124253	0.0124652	0.926096	220054_at
TIMP1	0.168566	10.3375	3.8686	0.000125999	0.0125565	0.913616	201666_at
IFI30	0.1489	11.4537	3.86852	0.000126037	0.0125565	0.913344	201422_at
SNAI3	0.164965	6.13335	3.86832	0.000126137	0.0125565	0.912639	1560228_at
NOC4L	0.103148	5.84422	3.86797	0.000126312	0.0125565	0.911397	218860_at
DENND3	0.157679	8.52163	3.8673	0.00012665	0.0125597	0.909004	212975_at
FOSL2	0.234091	6.88901	3.86699	0.000126803	0.0125597	0.907923	218880_at
PADI2	0.230942	9.36627	3.86306	0.000128795	0.012711	0.893983	209791_at
RARA	0.190017	7.71578	3.86139	0.000129648	0.0127581	0.888083	203749_s_at
C7orf25	0.138114	4.82173	3.86121	0.000129739	0.0127581	0.887454	221573_at
UBE2M	0.182634	7.62744	3.85945	0.000130646	0.0127963	0.881225	203109_at
LTBR	0.125877	7.21255	3.85844	0.00013117	0.0127963	0.877649	203005_at
ABCG1	0.171814	5.32784	3.85842	0.00013118	0.0127963	0.87758	211113_s_at
DEF8	0.131587	9.77956	3.85838	0.000131201	0.0127963	0.877432	225637_at
LPPR2	0.17694	8.17795	3.85798	0.000131411	0.0127963	0.876003	64899_at
SLC12A9	0.108714	7.75326	3.8573	0.000131766	0.0127963	0.87359	220371_s_at
PLXNB2	0.209024	6.29983	3.85471	0.000133121	0.0129049	0.864445	208890_s_at
KMT2D	0.147724	7.32415	3.85391	0.000133544	0.012923	0.861608	231974_at
MAP3K3	0.144109	7.85571	3.84947	0.000135904	0.013105	0.845948	227131_at
PDXK	0.136394	7.20055	3.84561	0.000137993	0.0132047	0.83231	202671_s_at
SEMA4B	0.147255	7.749	3.84483	0.000138419	0.0132047	0.829554	234725_s_at
NCAM1	0.156333	4.67264	3.84477	0.000138452	0.0132047	0.829341	227394_at
RNF166	0.18366	7.59983	3.84329	0.000139258	0.0132047	0.824151	227726_at
IRF1	0.147767	9.67506	3.84247	0.000139711	0.0132047	0.821248	202531_at
EMR2	0.241487	8.39998	3.84223	0.000139842	0.0132047	0.820412	207610_s_at
BCL2L2	0.124375	8.69356	3.84094	0.000140558	0.0132047	0.815848	201544_x_at
CD14	0.216993	10.1218	3.84011	0.000141016	0.0132047	0.812939	201743_at
FKBP15	0.122223	8.26277	3.84001	0.000141072	0.0132047	0.812584	212663_at
PPP1CA	0.119356	9.71093	3.83941	0.000141405	0.0132047	0.810477	200846_s_at
EMP3	0.109748	10.7117	3.8394	0.000141412	0.0132047	0.810434	203729_at
IDH2	0.157646	5.26887	3.83897	0.000141653	0.0132047	0.808913	210045_at
ARSK	-0.147039	4.78736	-3.83894	0.000141668	0.0132047	0.808819	239147_at
SSH1	0.197904	6.25928	3.83876	0.000141768	0.0132047	0.808185	221752_at
FERMT3	0.133514	8.73325	3.83668	0.000142936	0.0132431	0.800854	223303_at
FAM49A	0.186062	7.56396	3.83649	0.00014304	0.0132431	0.800206	209683_at
SIGLEC7	0.18053	8.00227	3.83596	0.000143343	0.0132431	0.798314	207224_s_at
FGD3	0.119703	10.5888	3.83587	0.000143391	0.0132431	0.798013	227811_at
ZBTB7B	0.154179	7.65301	3.83399	0.000144455	0.0132855	0.791404	235145_at
SPATA2	0.17437	5.68161	3.83369	0.000144625	0.0132855	0.790353	204433_s_at
THAP8	0.107861	5.32943	3.83176	0.000145727	0.0133238	0.783569	228500_at
GGT1	0.141408	6.03489	3.83068	0.000146352	0.0133372	0.779747	207131_x_at
CFD	0.357156	9.2102	3.83066	0.000146361	0.0133372	0.779693	205382_s_at
NBEAL2	0.195279	8.2538	3.83011	0.000146681	0.0133441	0.77774	212443_at
ERGIC1	0.216851	6.94187	3.82831	0.000147721	0.0133834	0.77143	224577_at
TNFRSF1A	0.158579	9.60478	3.82769	0.000148081	0.0133834	0.769256	207643_s_at
PRF1	0.229971	7.94206	3.82767	0.000148093	0.0133834	0.769183	1553681_a_at
ECE1	0.113726	6.58094	3.8251	0.000149596	0.0134747	0.760162	201749_at
DIRAS1	-0.11052	2.89279	-3.82465	0.000149861	0.0134764	0.758577	232854_at
IL16	0.13813	8.60585	3.82389	0.00015031	0.0134945	0.755908	209827_s_at
PADI4	0.210783	8.49892	3.82188	0.000151498	0.0135567	0.748873	220001_at
ALOX5	0.227701	7.7332	3.81708	0.000154381	0.0137921	0.732033	214366_s_at
OCIAD1	-0.143468	4.59029	-3.81571	0.00015521	0.0138436	0.727247	235537_at
RHOH	-0.266234	8.13286	-3.8113	0.000157915	0.0140054	0.71182	236293_at
CHST2	0.142899	7.21564	3.81108	0.00015805	0.0140054	0.711058	203921_at
RNF145	0.339413	6.02021	3.81039	0.000158478	0.0140207	0.708638	238949_at
SLC25A20	0.175387	6.62253	3.80752	0.000160271	0.0141171	0.698596	203658_at
NOTCH1	0.147368	7.86592	3.8074	0.000160342	0.0141171	0.698196	218902_at
HSPA1A	0.191168	9.14502	3.80296	0.000163153	0.0142955	0.682676	200800_s_at
RAVER1	0.174783	5.83279	3.80177	0.00016391	0.0143389	0.678545	223425_at
PTK2B	0.152348	7.71231	3.80104	0.000164382	0.0143571	0.67598	203110_at
PI3	0.297031	9.434	3.80041	0.000164786	0.0143695	0.673784	41469_at
NECAB2	0.154612	6.45042	3.79997	0.000165067	0.0143711	0.672265	215005_at
GPS2	0.136722	7.94257	3.79931	0.000165496	0.0143855	0.669947	209350_s_at
C3orf62	0.248032	6.13554	3.79863	0.000165936	0.0144009	0.667579	241817_at
MTMR3	0.151747	5.44324	3.79776	0.000166501	0.014427	0.664541	211507_s_at
CD63	0.108771	10.5676	3.79699	0.000167	0.0144474	0.66187	200663_at
AKNA	0.193318	9.01706	3.7917	0.000170488	0.014718	0.64342	225701_at
PGD	0.170049	9.44216	3.79143	0.000170666	0.014718	0.642484	201118_at
COL6A1	-0.143325	3.54682	-3.78947	0.00017197	0.0148071	0.635691	214200_s_at
RAB8A	0.124362	9.62675	3.78576	0.000174477	0.0149525	0.622775	208819_at
TMEM189	0.146784	7.90097	3.78534	0.000174759	0.0149525	0.621331	201003_x_at
ZMAT5	0.131364	5.83772	3.78461	0.000175262	0.0149525	0.618767	218752_at
ULK1	0.144528	6.95137	3.78431	0.000175463	0.0149525	0.617748	209333_at
HSPA6	0.19284	8.19919	3.78407	0.000175632	0.0149525	0.616887	117_at
EHBP1L1	0.213875	6.52919	3.78375	0.000175847	0.0149525	0.615794	91703_at
ANGPT2	-0.133545	4.30054	-3.7821	0.000176981	0.0150022	0.610058	211148_s_at
PTAFR	0.187792	9.56558	3.77713	0.000180432	0.0152475	0.592828	211661_x_at
SH3BP5L	0.123295	6.32772	3.77546	0.00018161	0.015283	0.58702	223265_at
ODF3B	0.220682	5.74185	3.77417	0.000182518	0.0153087	0.582568	238327_at
RP11-28F1.2	-0.267525	5.98084	-3.77376	0.000182814	0.0153087	0.581123	244035_at
ARPC4	0.146163	9.33996	3.7732	0.000183208	0.0153164	0.579204	217817_at
LOC100507507	0.137662	6.76135	3.77258	0.000183654	0.0153302	0.577037	241353_s_at
PRR13	0.11599	10.1657	3.76996	0.000185533	0.0154302	0.567955	217794_at
SPTLC2	0.216738	5.66013	3.76973	0.000185699	0.0154302	0.567156	216202_s_at
S1PR4	0.131083	8.81625	3.76766	0.000187191	0.015507	0.560018	206437_at
LOC731424	0.277243	4.95451	3.76662	0.000187949	0.0155463	0.556414	1559777_at
KCNAB2	0.123149	7.98748	3.76571	0.000188613	0.0155777	0.553266	203402_at
MIR6748	0.117026	8.22589	3.76279	0.000190758	0.015685	0.543179	228089_x_at
GSDMD	0.100205	7.96726	3.76256	0.000190927	0.015685	0.542388	218154_at
SLC15A4	0.14996	8.81554	3.7608	0.000192239	0.0157581	0.536283	225043_at
VAV3	0.18486	5.28503	3.75863	0.000193861	0.0158435	0.528791	218806_s_at
SNX1	0.172094	6.91337	3.75698	0.000195102	0.015885	0.5231	214531_s_at
PNKP	0.183505	6.15612	3.7568	0.000195239	0.015885	0.522472	218961_s_at
TMC4	0.112844	5.01921	3.75582	0.00019598	0.0159215	0.519095	226403_at
CSRNP1	0.134929	6.65842	3.75438	0.000197076	0.0159631	0.514122	225557_at
SUOX	0.174853	5.65951	3.75125	0.000199468	0.016133	0.503363	204067_at
ANO10	0.117372	5.88498	3.75026	0.000200239	0.0161714	0.499924	218910_at
KCNH2	-0.155348	6.54614	-3.74849	0.000201609	0.0162239	0.493843	210036_s_at
UGGT1	0.184177	5.04107	3.74827	0.000201779	0.0162239	0.493095	222569_at
SLC35A2	0.171306	5.4816	3.74583	0.000203695	0.0162691	0.484666	209326_at
PDK3	0.202718	4.89746	3.74577	0.000203741	0.0162691	0.484468	206348_s_at
SETX	0.156914	6.98514	3.74504	0.000204314	0.0162691	0.481962	201965_s_at
CAMK2G	0.183893	7.57872	3.74497	0.000204372	0.0162691	0.481711	212669_at
ACP6	0.134354	5.81422	3.7449	0.000204424	0.0162691	0.481482	218795_at
EIF1AY	0.388819	3.18569	3.74387	0.000205235	0.0163099	0.477952	204410_at
TBXAS1	0.152674	7.4925	3.74208	0.000206659	0.0163993	0.471789	208130_s_at
RNF135	0.168008	7.58112	3.74134	0.00020725	0.016407	0.469245	223591_at
CENPBD1P1	0.164857	7.05804	3.74121	0.000207357	0.016407	0.468784	218624_s_at
VMO1	0.195774	4.23862	3.73609	0.000211487	0.0166798	0.451206	235751_s_at
SLC9A3R1	0.160033	8.88493	3.7358	0.000211719	0.0166798	0.450227	201349_at
IGF2R	0.185546	9.44873	3.73231	0.000214588	0.0168766	0.438234	201393_s_at
DEDD	0.104124	8.24036	3.73123	0.000215484	0.0169033	0.434519	215158_s_at
IFNGR2	0.149817	9.67524	3.73044	0.000216133	0.016927	0.431839	201642_at
PCYT1A	0.127856	4.12646	3.7255	0.000220283	0.0171323	0.414893	204210_s_at
C8orf60	0.171572	6.80792	3.72143	0.000223751	0.0173526	0.400974	220712_at
CABLES2	0.139672	5.38811	3.71995	0.000225026	0.0174268	0.395915	226004_at
ATG7	0.14833	6.57352	3.71902	0.000225832	0.0174398	0.392728	218673_s_at
BRI3	0.174674	9.58651	3.71746	0.000227188	0.0175197	0.387397	223376_s_at
HPSE	0.222486	6.84084	3.71524	0.000229128	0.0176442	0.379824	219403_s_at
SHISA5	0.121523	10.0537	3.71488	0.000229447	0.0176442	0.378584	222986_s_at
DNASE2	0.135384	6.03914	3.71371	0.000230475	0.0176735	0.374602	214992_s_at
SCYL1	0.13598	5.92318	3.71161	0.000232342	0.0177668	0.367417	223033_s_at
ARSA	0.167375	5.97305	3.71041	0.000233406	0.0178171	0.363344	204443_at
LOC100134445	-0.102286	4.0046	-3.71009	0.0002337	0.0178171	0.362226	231811_at
TRAK2	-0.320363	7.70408	-3.70935	0.000234355	0.0178211	0.359732	202124_s_at
TSPO	0.1453	10.0731	3.70766	0.000235882	0.0178745	0.353948	202096_s_at
TMEM222	0.188678	7.22877	3.70716	0.00023633	0.0178745	0.352259	221512_at
NFIC	0.158335	4.73988	3.70712	0.000236365	0.0178745	0.352128	213298_at
H6PD	0.119272	6.35153	3.70665	0.00023679	0.0178819	0.350526	226160_at
NIT1	0.12113	7.05015	3.70604	0.000237343	0.0178989	0.348451	202891_at
FAM53B	0.134878	6.84077	3.7027	0.000240395	0.0180544	0.337071	203206_at
FXR2	0.119152	6.38806	3.70113	0.000241849	0.0181302	0.331702	35265_at
RABAC1	0.15329	8.90023	3.7008	0.000242146	0.0181302	0.330611	203136_at
VAMP2	0.135525	6.92063	3.70053	0.0002424	0.0181302	0.329678	201557_at
MAP3K11	0.219725	7.44008	3.70009	0.000242807	0.0181359	0.328184	203652_at
DNAJC30	0.117311	6.52926	3.69931	0.000243529	0.018165	0.325539	223367_at
CRISPLD2	0.205162	9.08642	3.69767	0.00024506	0.0182543	0.319959	221541_at
CD209	0.116679	4.44458	3.6971	0.000245593	0.0182691	0.318027	207277_at
KIR2DS3	0.14244	4.23557	3.69301	0.000249456	0.0185313	0.304132	208122_x_at
AB074162	0.191078	5.54689	3.69225	0.000250186	0.0185603	0.301532	232478_at
PEF1	0.13159	8.08548	3.69073	0.00025164	0.0186176	0.296374	217923_at
KIR2DS4	0.1511	4.88092	3.68916	0.000253147	0.0186644	0.291061	216552_x_at
STARD10	0.200035	6.72049	3.68896	0.000253344	0.0186644	0.290368	223103_at
BCKDK	0.149542	6.93332	3.68872	0.000253571	0.0186644	0.289571	202030_at
DPEP2	0.151361	9.37213	3.68813	0.00025415	0.018677	0.287539	219452_at
POLR2C	0.107677	7.59964	3.68718	0.000255068	0.0187193	0.28433	208996_s_at
WDTC1	0.118077	7.93386	3.68484	0.000257353	0.0187915	0.276394	40829_at
UBN1	0.230892	9.84503	3.68476	0.000257427	0.0187915	0.276136	209088_s_at
MLF2	0.182761	8.83071	3.68247	0.000259681	0.0189307	0.268381	200948_at
CYTH4	0.138641	9.3348	3.68092	0.000261222	0.0190178	0.263113	219183_s_at
ASMTL	0.100903	7.5828	3.68026	0.000261878	0.0190401	0.260884	209394_at
MKNK2	0.154841	9.91574	3.67893	0.0002632	0.0191109	0.256401	223199_at
ARAP3	0.16973	7.94228	3.67766	0.000264474	0.0191328	0.252107	218950_at
VDR	0.16038	6.93727	3.67759	0.000264553	0.0191328	0.25184	204254_s_at
COPE	0.189064	8.39603	3.67372	0.000268464	0.0193367	0.238782	201264_at
IDS	0.142972	9.97486	3.67341	0.000268787	0.0193367	0.237715	212221_x_at
POLR2J4	-0.135877	6.7567	-3.67298	0.000269226	0.0193429	0.236261	224517_at
WWP2	0.144184	7.51669	3.67236	0.000269855	0.0193627	0.234184	204022_at
N4BP1	0.164469	6.97848	3.67185	0.000270377	0.0193746	0.232468	221867_at
ANXA11	0.125045	10.7974	3.67074	0.000271522	0.0194312	0.228708	206200_s_at
LILRA6	0.157274	8.41665	3.66946	0.000272848	0.0195006	0.224373	208594_x_at
TMCC3	0.209831	7.56418	3.6683	0.000274052	0.0195611	0.220456	226489_at
RARA-AS1	0.117154	7.36975	3.66682	0.000275586	0.019631	0.215491	228037_at
NAALADL1	0.145329	4.83557	3.66661	0.000275812	0.019631	0.214762	207895_at
CYP4F2	0.130631	5.56544	3.66625	0.000276192	0.019631	0.213539	210452_x_at
DOCK5	0.154362	5.33044	3.66598	0.000276468	0.019631	0.212649	219921_s_at
FCHO1	0.116294	5.83044	3.66546	0.000277021	0.0196448	0.210872	213669_at
ALOX5AP	0.154475	11.7099	3.66246	0.000280184	0.0198176	0.200776	204174_at
PBX2	0.158549	7.45605	3.65925	0.000283607	0.0200339	0.189976	202875_s_at
C19orf54	0.149421	5.42359	3.65837	0.000284556	0.0200603	0.187004	222052_at
C19orf25	0.142237	6.1202	3.65794	0.000285016	0.0200603	0.185567	226378_s_at
RNF165	0.15746	3.90156	3.65712	0.000285909	0.0200668	0.182788	1557545_s_at
TUBA1B	0.112021	11.242	3.65601	0.000287108	0.0200994	0.179064	211058_x_at
OPA3	0.11938	4.59447	3.65552	0.000287641	0.020111	0.177417	238630_at
XPO6	0.137073	10.7157	3.65386	0.000289456	0.020212	0.171823	211982_x_at
HRK	-0.113486	4.22464	-3.65291	0.000290497	0.0202589	0.168631	206864_s_at
PPM1F	0.153833	8.18327	3.65248	0.000290966	0.0202657	0.167199	37384_at
ACTR1A	0.124317	7.74339	3.65102	0.000292582	0.0203265	0.162272	200721_s_at
RFX2	0.23081	5.51035	3.64965	0.000294098	0.0203799	0.157678	226872_at
FLJ35934	-0.184166	3.47323	-3.64935	0.000294429	0.0203799	0.156678	1557895_at
YIPF1	0.127135	7.0581	3.64903	0.000294784	0.0203799	0.155607	214733_s_at
PNPLA6	0.180391	8.2019	3.64898	0.000294842	0.0203799	0.155433	203718_at
S100A4	0.118806	12.2133	3.64687	0.000297202	0.0205171	0.148345	203186_s_at
HN1	0.154856	8.26121	3.64648	0.000297642	0.0205215	0.14703	217755_at
HPR	-0.102319	4.50349	-3.64565	0.000298571	0.0205338	0.14426	208471_at
TSPAN5	-0.231529	7.69787	-3.64332	0.000301206	0.020663	0.13645	225387_at
KDM4B	0.125639	9.50288	3.64067	0.00030423	0.0208183	0.12757	212496_s_at
MIR6787	0.111647	6.68796	3.63942	0.000305669	0.0208905	0.123378	217691_x_at
SLC31A1	0.10757	3.4107	3.63801	0.000307295	0.0209755	0.118663	236217_at
LOC339803	0.15134	4.92197	3.63578	0.000309889	0.0210752	0.111192	227941_at
MBD6	0.231143	6.2863	3.63576	0.000309912	0.0210752	0.111125	226076_s_at
BIN3	0.105478	7.59829	3.63406	0.000311902	0.0211579	0.105438	222199_s_at
LAMP1	0.160528	8.89693	3.63353	0.000312528	0.0211657	0.103656	201552_at
ENC1	0.26395	4.3806	3.63331	0.000312791	0.0211657	0.102908	201340_s_at
KLHL21	0.13534	6.98422	3.63237	0.000313889	0.0212137	0.0997946	203068_at
MNT	0.125296	7.26567	3.6282	0.000318861	0.0214966	0.0858307	204206_at
SIGLEC9	0.13054	6.32705	3.62412	0.000323784	0.0217214	0.0722191	210569_s_at
PHLPP1	0.213753	4.57649	3.62324	0.000324849	0.0217395	0.0693023	212719_at
HSD17B1	0.103429	6.13752	3.62138	0.000327127	0.0218651	0.0630958	228595_at
SYNGR2	0.152993	8.1307	3.61796	0.000331357	0.0220643	0.0516845	201079_at
STIM1	0.114052	6.0798	3.61793	0.000331393	0.0220643	0.0515865	202764_at
ASCL2	0.135601	6.00762	3.61767	0.000331721	0.0220643	0.0507088	229215_at
SLC27A3	0.176263	6.309	3.61688	0.000332701	0.0221026	0.0480881	222217_s_at
PLAGL2	0.161994	5.8832	3.61562	0.00033428	0.0221782	0.0438833	202925_s_at
PSENEN	0.161954	7.7045	3.61532	0.00033465	0.0221782	0.0429012	218302_at
SIRPA	0.188168	6.66262	3.61252	0.000338184	0.0222774	0.0335723	202896_s_at
ABHD16A	0.132085	6.86909	3.60958	0.000341923	0.0224162	0.0238092	224756_s_at
SLC43A2	0.117613	6.55253	3.60915	0.000342469	0.0224162	0.0223918	226629_at
TP53INP2	0.172807	6.59021	3.60862	0.000343161	0.0224162	0.0205984	224836_at
XPO5	0.126176	4.42313	3.60656	0.000345806	0.0225543	0.0137827	223057_s_at
AL832909	0.133331	6.36118	3.60398	0.000349169	0.0227001	0.0051899	231431_s_at
C12orf29	-0.124232	3.80083	-3.60214	0.000351572	0.0227354	-0.000898866	228378_at
WWC3	0.161397	7.76512	3.60197	0.000351791	0.0227354	-0.00145247	219520_s_at
GRB2	0.128195	9.83972	3.60131	0.000352669	0.0227653	-0.00366414	223049_at
TLN1	0.244838	8.07773	3.60084	0.000353286	0.0227782	-0.00521644	203254_s_at
NRROS	0.20382	6.66239	3.59929	0.000355342	0.0228838	-0.0103673	235359_at
RPS4Y1	0.933706	7.38164	3.59887	0.000355899	0.0228927	-0.0117565	201909_at
CMTM3	0.138261	7.29173	3.59691	0.000358513	0.0230067	-0.0182538	1555705_a_at
TCN1	0.26401	6.35321	3.59647	0.000359093	0.0230169	-0.0196871	205513_at
NSUN6	-0.151687	6.22304	-3.59403	0.000362381	0.0231733	-0.0277777	230200_at
BCL6	0.173488	10.6143	3.5937	0.000362827	0.0231747	-0.0288701	203140_at
LEMD2	0.154867	5.95437	3.59243	0.000364544	0.0232572	-0.0330599	224980_at
PCBP1-AS1	0.142048	5.06037	3.59157	0.000365724	0.0232868	-0.0359265	240017_at
PBXIP1	0.166097	7.60667	3.58969	0.000368297	0.0234147	-0.0421484	212259_s_at
CPT2	0.153239	5.9269	3.58662	0.000372529	0.0236429	-0.0522869	204263_s_at
GDI1	0.128054	8.27365	3.58646	0.000372751	0.0236429	-0.0528156	201864_at
KLF13	0.307267	7.14952	3.5859	0.000373529	0.0236599	-0.0546659	219878_s_at
GLUL	0.168221	5.75489	3.58564	0.000373885	0.0236599	-0.0555108	242281_at
PITHD1	-0.216164	9.05052	-3.58499	0.000374791	0.0236898	-0.0576574	223124_s_at
SLC5A9	0.127876	3.99705	3.58382	0.000376426	0.0237657	-0.0615192	232378_at
KIAA1324	0.323867	7.77853	3.58145	0.000379765	0.0239024	-0.0693551	226248_s_at
BRCA1	0.119922	4.13977	3.58135	0.000379902	0.0239024	-0.0696755	204531_s_at
BOD1L1	0.258951	4.66776	3.58056	0.000381027	0.0239181	-0.0722976	242594_at
TUBA1C	0.115835	11.1283	3.5802	0.000381534	0.0239224	-0.0734777	211750_x_at
EPHB6	0.165572	5.12208	3.57779	0.000384965	0.0240903	-0.081419	204718_at
RUNDC1	0.147815	5.2784	3.57736	0.000385584	0.0240903	-0.0828454	235040_at
CYP2W1	-0.153842	5.30965	-3.57717	0.000385859	0.0240903	-0.083478	220562_at
SECTM1	0.145146	9.76497	3.57709	0.000385974	0.0240903	-0.0837423	213716_s_at
ANAPC2	0.140471	6.5672	3.57635	0.00038703	0.0241262	-0.0861663	218555_at
MTG2	0.143167	5.94077	3.57607	0.000387431	0.0241262	-0.0870831	226854_at
NPPC	-0.154486	3.69089	-3.57461	0.000389547	0.0242028	-0.0919143	221348_at
PHF23	0.158464	6.3497	3.57258	0.000392492	0.024303	-0.0985957	1555789_s_at
AGPAT1	0.145181	7.02956	3.57106	0.000394713	0.0243706	-0.103601	32836_at
TBC1D1	0.141003	7.3403	3.57022	0.000395939	0.0244058	-0.10635	212350_at
ARSB	0.120177	3.48797	3.56962	0.00039682	0.0244229	-0.10832	206129_s_at
ARHGEF2	0.110651	9.6793	3.56783	0.000399462	0.0244922	-0.114207	209435_s_at
MPZL3	0.221628	5.48126	3.56775	0.00039958	0.0244922	-0.114469	1570585_at
CBFA2T3	0.142798	6.55996	3.5661	0.000402039	0.0246153	-0.119909	208056_s_at
CSNK1D	0.156902	7.07004	3.56313	0.000406482	0.024804	-0.129653	207945_s_at
IL4R	0.176088	7.90685	3.56274	0.000407066	0.0248109	-0.130925	203233_at
RHBDF2	0.161444	6.98103	3.56245	0.000407502	0.0248109	-0.131875	219202_at
LINC01000	0.182109	10.3957	3.56164	0.000408726	0.0248301	-0.134535	225899_x_at
PHF12	0.173396	6.55252	3.56048	0.000410487	0.0249094	-0.138346	231815_at
KRT19	-0.105963	2.87811	-3.5592	0.000412436	0.0249119	-0.142546	201650_at
TNFSF12-TNFSF13	0.159502	7.06608	3.55902	0.000412715	0.0249119	-0.143145	211495_x_at
DNAH9	-0.130679	3.69747	-3.55896	0.000412807	0.0249119	-0.143342	207959_s_at
LINC00242	-0.103655	3.25448	-3.55668	0.000416296	0.0250672	-0.150804	1561327_at
LRCH4	0.115758	7.36991	3.55525	0.000418512	0.0251412	-0.15551	222017_x_at
NMRAL1	0.171053	6.40927	3.55368	0.000420947	0.0251808	-0.160653	223206_s_at
NPC2	0.142558	10.0847	3.5526	0.000422623	0.0252421	-0.164175	200701_at
SIPA1L3	-0.114846	3.8473	-3.55126	0.000424724	0.0252421	-0.16857	236096_at
CCDC50	-0.205571	4.98118	-3.55125	0.000424741	0.0252421	-0.168605	228693_at
STAT3	0.15256	8.08264	3.54728	0.000431011	0.0255591	-0.181592	225289_at
PARD6G	-0.146717	4.52947	-3.54619	0.000432743	0.025634	-0.185146	224538_s_at
COMMD5	0.136902	6.27475	3.54432	0.000435743	0.0257838	-0.191269	223819_x_at
VPS18	0.115719	5.76586	3.54117	0.000440835	0.0260288	-0.201563	223346_at
SULT1A1	0.16734	9.14556	3.54027	0.00044229	0.0260584	-0.204482	203615_x_at
GAPDH	0.104036	11.952	3.53711	0.000447477	0.0263356	-0.214812	AFFX-HUMGAPDH/M33197_3_at
RNF185	0.138709	7.32047	3.53609	0.000449158	0.0263593	-0.218134	224750_at
PIP5K1A	-0.103929	4.2678	-3.53203	0.000455909	0.0267169	-0.231349	210256_s_at
NCOA1	0.12725	9.39921	3.53125	0.000457226	0.0267292	-0.233904	209107_x_at
DHX8	0.136948	7.10236	3.53103	0.000457587	0.0267292	-0.234602	203334_at
FBXO42	0.111956	6.84318	3.53057	0.000458364	0.0267322	-0.236106	221813_at
LITAF	0.169104	11.106	3.53021	0.000458975	0.0267322	-0.237286	200706_s_at
LIMD2	0.175728	7.63808	3.52922	0.000460642	0.0267576	-0.240496	218600_at
LINC01405	-0.129928	2.75443	-3.52897	0.000461058	0.0267576	-0.241296	230195_at
DNAJB12	0.104178	7.21503	3.52864	0.000461621	0.0267576	-0.242377	202866_at
CD59	0.146879	6.57061	3.52818	0.000462407	0.0267576	-0.243884	212463_at
LINC00173	0.171714	7.82688	3.52719	0.000464088	0.0267576	-0.247097	237591_at
PTP4A3	0.163779	6.40886	3.52716	0.000464144	0.0267576	-0.247205	209695_at
CLIC3	0.234581	6.78184	3.52684	0.000464689	0.0267576	-0.248243	219529_at
ADRM1	0.119766	7.63316	3.52655	0.000465184	0.0267576	-0.249186	201281_at
NAGK	0.156724	10.0029	3.52641	0.000465414	0.0267576	-0.249623	218231_at
TGM3	0.17837	6.29091	3.52542	0.000467125	0.0268278	-0.252874	206004_at
LILRA1	0.140111	7.55418	3.52443	0.00046881	0.0268963	-0.256062	210660_at
DTNBP1	0.101114	6.74834	3.52252	0.000472122	0.0270296	-0.262296	223445_at
RPGRIP1	0.115952	5.09588	3.52194	0.00047312	0.0270584	-0.264167	206608_s_at
SLA	0.179556	10.0404	3.51995	0.000476583	0.027192	-0.270624	203760_s_at
MAP1S	0.183457	6.19714	3.51939	0.000477568	0.027199	-0.272451	218522_s_at
ENOSF1	-0.152306	6.66901	-3.51818	0.000479683	0.027291	-0.276364	204142_at
PSMB10	0.126702	9.22869	3.51646	0.000482726	0.0274329	-0.281963	202659_at
SF3B4	0.199745	7.71558	3.51467	0.000485897	0.0275585	-0.287758	209044_x_at
FRAT1	0.139251	9.71958	3.51436	0.000486446	0.0275611	-0.288759	219889_at
NCF2	0.121016	10.9262	3.51379	0.000487461	0.02759	-0.290603	209949_at
CAMTA2	0.12706	6.63334	3.51281	0.000489217	0.0276608	-0.293787	212948_at
KIR3DS1	0.195872	3.96088	3.51193	0.000490784	0.0277	-0.296618	211389_x_at
CCDC149	0.123976	5.08313	3.51157	0.000491432	0.0277	-0.297784	226139_at
ASB6	0.124158	5.56648	3.50986	0.000494532	0.0278271	-0.303351	222524_s_at
DDX3Y	0.622103	3.90389	3.50976	0.000494703	0.0278271	-0.303658	205000_at
RBM38	-0.218017	9.30094	-3.50896	0.000496156	0.0278514	-0.306252	212430_at
ATP6V0B	0.117108	10.3155	3.50856	0.000496873	0.0278631	-0.307532	200078_s_at
SIRPB2	0.203118	7.5594	3.50612	0.000501335	0.0280271	-0.315443	1559034_at
PRDX2	-0.159363	9.78876	-3.50559	0.000502295	0.0280521	-0.317137	39729_at
DNMBP	0.153137	5.32254	3.50394	0.000505334	0.028193	-0.322475	212838_at
PML	0.129669	6.37384	3.50222	0.000508521	0.028313	-0.328037	211012_s_at
HAVCR2	0.167821	6.73434	3.50162	0.000509646	0.028318	-0.329993	235458_at
ARL17A	-0.121163	3.13428	-3.50121	0.00051041	0.0283316	-0.331319	210435_at
TXLNGY	0.598903	4.1796	3.49914	0.00051427	0.028488	-0.337985	214131_at
ARG1	0.325918	5.52112	3.49837	0.000515717	0.0285315	-0.340471	206177_s_at
MGC40069	-0.189496	4.09829	-3.49792	0.000516558	0.0285315	-0.341913	243602_at
RNF130	0.175388	6.85189	3.49784	0.000516722	0.0285315	-0.342194	236292_at
NUP98	0.113757	6.58621	3.4966	0.000519051	0.0285504	-0.346173	203195_s_at
COL6A2	0.150716	5.61867	3.49597	0.000520249	0.028581	-0.348213	209156_s_at
CCDC17	0.127697	4.45415	3.49548	0.000521175	0.028581	-0.349785	236320_at
MAN2B1	0.11846	8.95117	3.49417	0.000523681	0.0286609	-0.354029	209166_s_at
LIPE-AS1	-0.155516	5.81436	-3.49035	0.000531016	0.0290043	-0.366333	241904_at
TMEM115	0.134657	5.75405	3.48599	0.000539496	0.0293502	-0.380347	216267_s_at
C9orf66	0.103831	3.835	3.48503	0.000541391	0.0293825	-0.383447	1552755_at
HDLBP	0.148238	6.70673	3.48487	0.000541702	0.0293825	-0.383955	200643_at
SESN2	0.105963	5.44061	3.48202	0.000547349	0.02963	-0.393127	223196_s_at
CCNJL	0.148274	6.84076	3.48102	0.000549346	0.0296712	-0.396347	219227_at
ZDHHC11	-0.144548	5.04294	-3.48097	0.000549436	0.0296712	-0.396492	221646_s_at
CORO7	0.144716	6.59668	3.48082	0.000549738	0.0296712	-0.396977	219040_at
ITPK1	0.106761	9.48014	3.47682	0.00055778	0.030046	-0.409819	210740_s_at
ASF1B	0.15778	6.22177	3.47649	0.000558446	0.0300522	-0.410873	218115_at
JUND	0.234311	5.46716	3.47546	0.000560546	0.030106	-0.414192	214326_x_at
SLC27A5	-0.107833	4.69204	-3.47186	0.00056791	0.0304118	-0.425731	219733_s_at
PKM	0.194756	8.93754	3.47151	0.000568621	0.0304201	-0.426837	201251_at
NSG1	-0.138324	6.2246	-3.47051	0.000570694	0.0304795	-0.430053	213533_at
EDC3	0.102128	4.42777	3.47044	0.000570846	0.0304795	-0.430289	219207_at
PPCDC	0.157846	7.09007	3.47012	0.000571499	0.0304846	-0.431299	219066_at
MVB12A	0.223112	5.26892	3.46977	0.000572228	0.0304937	-0.432426	227864_s_at
S100A9	0.144215	12.8398	3.46869	0.000574466	0.0305788	-0.435876	203535_at
SCO2	0.195626	7.72193	3.46846	0.000574943	0.0305788	-0.43661	205241_at
RGS14	0.134525	7.57709	3.46804	0.000575824	0.0305959	-0.437962	38290_at
NCOA3	0.107952	5.48868	3.46658	0.000578883	0.0306988	-0.442646	209062_x_at
PRKCSH	0.15931	7.25134	3.46547	0.000581199	0.0307917	-0.446175	200707_at
TBX1	-0.227349	5.32811	-3.46443	0.000583406	0.0307943	-0.449524	242941_x_at
TBC1D2B	-0.127926	3.31438	-3.46439	0.000583485	0.0307943	-0.449644	230377_s_at
LOC101929597	0.155191	4.44321	3.46431	0.000583646	0.0307943	-0.449888	229192_s_at
ARHGAP27	0.172339	4.58328	3.46222	0.000588072	0.0309459	-0.456564	1554594_at
SNX27	0.135868	7.3643	3.45914	0.000594661	0.0312626	-0.466409	221498_at
TUBA4A	0.11544	9.8075	3.4579	0.000597328	0.0313425	-0.470364	212242_at
HPCAL1	0.167844	6.71684	3.45744	0.000598318	0.0313643	-0.471826	205462_s_at
SLC22A18	0.159497	6.77357	3.45636	0.000600661	0.0313907	-0.475281	204981_at
CACNA1D	0.112307	4.10334	3.45593	0.000601593	0.0313907	-0.47665	243334_at
ABCD1	0.142868	5.89029	3.45567	0.000602166	0.0313907	-0.477491	205142_x_at
JDP2	0.141321	5.94914	3.45557	0.000602373	0.0313907	-0.477794	226267_at
P2RY13	0.157897	10.0476	3.45536	0.00060284	0.0313907	-0.478479	220005_at
GNG5	0.141451	10.5815	3.4535	0.000606904	0.0315423	-0.484415	207157_s_at
RAF1	0.172922	9.00322	3.45276	0.00060852	0.0315962	-0.486764	201244_s_at
NFYC	0.159837	6.32072	3.45224	0.000609664	0.0316256	-0.488423	202216_x_at
LAMP2	0.175175	8.97427	3.45129	0.000611759	0.0317042	-0.491454	203041_s_at
PARVB	0.194633	6.01873	3.44851	0.00061793	0.0318905	-0.500319	204629_at
MAFB	0.137419	8.01103	3.44842	0.000618115	0.0318905	-0.500584	222670_s_at
CD300LB	0.110314	7.59607	3.44839	0.000618199	0.0318905	-0.500704	1554173_at
RGL2	0.124051	7.80129	3.4483	0.000618391	0.0318905	-0.500978	209110_s_at
CAPNS1	0.142687	10.266	3.44684	0.000621655	0.0320047	-0.505627	200001_at
PLD3	0.154975	7.16917	3.44629	0.000622877	0.0320073	-0.507362	201050_at
FRAT2	0.15484	10.0683	3.44453	0.000626835	0.0321202	-0.512956	209864_at
MBP	0.156799	5.89674	3.44129	0.000634198	0.0324171	-0.523269	209072_at
USB1	0.128407	7.321	3.44017	0.00063676	0.0325069	-0.526829	1554016_a_at
SNX11	0.10541	7.57645	3.43859	0.000640389	0.0326616	-0.531847	220140_s_at
TPM2	-0.13158	5.01474	-3.43741	0.000643111	0.0327394	-0.535592	204083_s_at
CPT1C	-0.115467	3.29786	-3.43672	0.000644701	0.0327701	-0.537773	227468_at
MTF1	0.110492	7.55778	3.43663	0.000644914	0.0327701	-0.538064	205322_s_at
VNN3	0.190925	7.10031	3.43503	0.000648631	0.0328371	-0.543138	220528_at
PYGM	0.133284	4.75739	3.43503	0.000648635	0.0328371	-0.543143	205577_at
ZNF366	-0.105866	3.1269	-3.43232	0.000654975	0.0330663	-0.551731	236570_at
CUX1	0.168449	6.92563	3.43156	0.000656771	0.0330958	-0.554148	225935_at
AP001062.7	-0.10973	4.29551	-3.43116	0.00065772	0.0331131	-0.555422	238965_at
MARK2	0.199388	6.01948	3.43089	0.000658344	0.033114	-0.55626	203942_s_at
LYRM7	-0.150529	6.67324	-3.42706	0.000667459	0.0334677	-0.568397	240344_x_at
INSC	0.114635	2.82719	3.42691	0.000667825	0.0334677	-0.56888	237056_at
PRKCB	0.127097	10.1454	3.42631	0.000669255	0.0335087	-0.570768	209685_s_at
REPS2	0.19991	4.67101	3.42184	0.00068007	0.0339175	-0.584916	242571_at
PAK6	0.112809	4.94576	3.42081	0.000682585	0.0339435	-0.588173	1555310_a_at
FAM131A	0.133531	4.15167	3.41953	0.000685723	0.0340526	-0.592221	232806_s_at
PLCG2	0.109806	9.26301	3.41867	0.000687832	0.034076	-0.59493	204613_at
RELA	0.149944	7.56916	3.41857	0.000688064	0.034076	-0.595228	201783_s_at
SHKBP1	0.186883	9.03565	3.41713	0.000691641	0.0342221	-0.599802	224846_at
MSN	0.156127	10.9988	3.41659	0.000692957	0.0342329	-0.60148	200600_at
UNC93B1	0.193066	6.22199	3.41653	0.000693111	0.0342329	-0.601675	225869_s_at
PRKY	0.253803	4.02384	3.41585	0.000694791	0.0342849	-0.603812	206279_at
ANKRD36B	-0.245493	6.86581	-3.41557	0.000695495	0.0342887	-0.604706	220940_at
SH3BGRL3	0.128138	10.9432	3.41513	0.0006966	0.0343122	-0.606105	221269_s_at
RAB5B	0.109781	8.27735	3.41346	0.000700777	0.0344249	-0.61138	201276_at
B4GALT5	0.18609	8.22443	3.41015	0.000709102	0.0347403	-0.621797	221485_at
TMUB2	0.134818	6.47341	3.40833	0.000713732	0.0349358	-0.627539	218419_s_at
IL10RB-AS1	0.172652	4.5078	3.40773	0.000715266	0.0349414	-0.629432	230631_s_at
SLC9A8	0.116361	6.90507	3.40465	0.000723152	0.0351893	-0.639102	212947_at
SLC16A5	0.139809	6.87943	3.40455	0.000723417	0.0351893	-0.639425	206600_s_at
CIDEB	0.155956	7.7496	3.40428	0.000724129	0.0351927	-0.640293	221188_s_at
NEU1	0.140371	6.71324	3.40345	0.000726275	0.0352371	-0.642903	208926_at
PELO	0.188365	5.89023	3.40328	0.000726692	0.0352371	-0.643409	218472_s_at
BTBD17	-0.104572	3.94162	-3.40276	0.000728064	0.0352398	-0.645073	230445_at
RGS19	0.118915	9.07639	3.40262	0.000728414	0.0352398	-0.645496	204336_s_at
DHX34	0.111702	4.65532	3.40239	0.000729003	0.0352398	-0.646209	204815_s_at
TMEM8A	0.143508	8.10421	3.40112	0.000732314	0.0352802	-0.650205	221882_s_at
KCTD13	0.170235	5.34689	3.4011	0.000732363	0.0352802	-0.650264	45653_at
TLR4	0.307533	5.02698	3.4011	0.000732382	0.0352802	-0.650287	232068_s_at
CKAP2	-0.158857	4.16674	-3.40061	0.000733641	0.0353097	-0.651801	230128_at
GPT	-0.160043	6.71578	-3.39982	0.000735726	0.0353789	-0.654303	206709_x_at
H1FX	0.263359	8.12264	3.3965	0.000744463	0.0356423	-0.664712	204805_s_at
SLCO3A1	0.166825	7.65555	3.39564	0.000746766	0.0357213	-0.667435	219229_at
CTSA	0.172137	9.06103	3.39474	0.000749148	0.0357462	-0.670244	200661_at
NADSYN1	0.123286	7.52894	3.3947	0.000749248	0.0357462	-0.670361	232946_s_at
LOC644656	-0.136925	4.62132	-3.39237	0.000755492	0.03595	-0.677677	229870_at
SELO	0.231966	5.66004	3.39172	0.00075724	0.0359512	-0.679714	233167_at
NCR1	0.114721	4.99172	3.39148	0.000757873	0.0359512	-0.680451	207860_at
PAK1	0.164098	6.94045	3.3914	0.000758113	0.0359512	-0.68073	209615_s_at
ABHD5	0.174533	7.55549	3.39123	0.000758548	0.0359512	-0.681236	218739_at
PRRC2A	0.123556	7.13515	3.39043	0.000760722	0.0360108	-0.683758	208132_x_at
TAGLN2	0.12164	11.718	3.3896	0.000762966	0.0360858	-0.686355	200916_at
MIAT	-0.141681	7.98934	-3.38814	0.000766923	0.0361581	-0.690914	227168_at
ARID5A	0.169061	6.62582	3.38716	0.000769606	0.0362431	-0.693992	213138_at
CD82	0.116014	8.13423	3.38647	0.000771501	0.0362861	-0.69616	203904_x_at
KIAA0040	0.138681	7.89368	3.38475	0.000776237	0.0363986	-0.701554	203143_s_at
ZBTB48	0.153353	6.73053	3.38203	0.000783763	0.0365634	-0.710056	205025_at
BTBD19	0.131829	3.32395	3.38096	0.000786734	0.0366637	-0.713389	1557049_at
MIR5193	0.112596	7.41685	3.38077	0.000787255	0.0366637	-0.713973	1294_at
DACT1	-0.114399	3.28568	-3.37898	0.000792272	0.0368033	-0.71957	219179_at
SCTR	-0.118821	4.5778	-3.37712	0.000797507	0.036921	-0.725372	210382_at
SBF1	0.194899	6.44666	3.37465	0.000804509	0.0371194	-0.733074	39835_at
CEBPD	0.160725	3.24407	3.37425	0.000805674	0.0371418	-0.734349	213006_at
SLC26A8	0.209002	5.10051	3.374	0.000806389	0.0371435	-0.73513	237340_at
USP12	-0.166852	4.64164	-3.37266	0.000810224	0.0371863	-0.739309	215886_x_at
SH3TC1	0.148997	5.72686	3.37248	0.000810718	0.0371863	-0.739847	219256_s_at
SPTBN1	-0.123065	4.45957	-3.36935	0.000819755	0.037475	-0.749611	200671_s_at
KRT23	0.224314	8.38515	3.36898	0.000820812	0.0374769	-0.750746	218963_s_at
ARHGEF1	0.137043	7.32039	3.36746	0.000825248	0.0376004	-0.755493	203055_s_at
JUNB	0.148491	6.58806	3.36704	0.000826461	0.0376243	-0.756787	201473_at
TFIP11	0.129248	4.04052	3.36645	0.000828213	0.0376727	-0.758651	202751_at
TPM3	0.158631	5.00455	3.36555	0.000830832	0.0377083	-0.761431	238079_at
MMP28	-0.101246	2.99603	-3.36484	0.000832922	0.0377548	-0.763645	239272_at
CCDC71L	0.174646	7.05843	3.36465	0.000833471	0.0377548	-0.764225	229521_at
FLOT1	0.142068	9.4911	3.36439	0.00083425	0.0377588	-0.765047	208749_x_at
AMDHD2	-0.127085	6.11454	-3.36351	0.000836856	0.0378141	-0.767794	227841_at
FLNA	0.149228	8.85541	3.36253	0.000839735	0.0379129	-0.770818	200859_x_at
RTFDC1	0.117134	8.56227	3.36042	0.000846035	0.0381658	-0.777399	234926_s_at
DENND1A	0.115087	7.157	3.35991	0.000847545	0.0382024	-0.778969	226849_at
STAT6	0.115181	9.9742	3.35948	0.000848831	0.0382289	-0.780305	201331_s_at
ZC3H3	0.153204	5.42884	3.35901	0.000850252	0.0382352	-0.781777	213445_at
DIAPH1	0.116621	9.5952	3.35876	0.000850991	0.0382352	-0.782542	209190_s_at
MICALL1	0.115075	6.72727	3.35845	0.000851931	0.0382352	-0.783514	221779_at
GRAMD1A	0.152069	6.51329	3.35769	0.000854224	0.0382627	-0.785881	224807_at
ZNF341	0.158694	4.2415	3.35737	0.00085518	0.0382627	-0.786865	240449_at
ZHX2	0.138894	7.53623	3.35672	0.000857125	0.0383057	-0.788865	203556_at
VSIG4	0.135228	4.71014	3.35589	0.000859657	0.0383057	-0.791462	204787_at
ZNF746	0.163155	8.20143	3.35561	0.000860493	0.0383057	-0.792318	225848_at
SAMD4B	0.153962	5.81342	3.35539	0.000861152	0.0383057	-0.792992	227511_at
FAM193B	0.119824	7.81826	3.35537	0.000861215	0.0383057	-0.793056	218920_at
DNAJC4	-0.112058	4.91931	-3.35474	0.000863149	0.0383057	-0.79503	213919_at
KIAA0556	0.113606	6.23875	3.35333	0.000867448	0.0384341	-0.799404	213185_at
MCEMP1	0.202425	7.80921	3.35194	0.000871693	0.0385285	-0.803701	235568_at
CDC42EP2	0.130603	7.82119	3.35127	0.000873755	0.0385576	-0.805781	209850_s_at
CEACAM21	0.18338	4.73225	3.34998	0.000877722	0.0386727	-0.809768	216605_s_at
IRF2BPL	0.161361	8.81099	3.34896	0.000880886	0.0387469	-0.812935	223474_at
TXNRD3	-0.146661	4.90348	-3.34861	0.000881981	0.0387639	-0.814028	221906_at
RASSF2	0.140213	10.5816	3.34731	0.000886019	0.0388348	-0.818048	203185_at
CMTM2	0.170093	10.7776	3.34719	0.000886378	0.0388348	-0.818404	229967_at
RNF41	0.114898	5.99142	3.34714	0.000886557	0.0388348	-0.818582	201961_s_at
ANKRD11	0.104135	6.66776	3.34695	0.000887136	0.0388348	-0.819157	228356_at
TRIM62	0.104015	5.37447	3.34695	0.000887146	0.0388348	-0.819166	219272_at
KIAA0020	-0.100533	5.8589	-3.34639	0.00088888	0.0388796	-0.820885	203712_at
ZNF333	0.149976	4.62995	3.34308	0.000899297	0.0392724	-0.831138	1569251_a_at
NEDD9	0.114848	6.61057	3.34181	0.000903307	0.0393846	-0.835052	202150_s_at
FBXO9	-0.155257	8.54924	-3.34108	0.000905613	0.039414	-0.837296	1566509_s_at
RASSF4	0.193216	6.98323	3.34092	0.000906144	0.039414	-0.837812	226436_at
LTBP3	-0.103108	6.80334	-3.33946	0.000910794	0.039522	-0.842315	227308_x_at
H2AFY	0.236539	6.43697	3.33906	0.000912069	0.0395459	-0.843545	214500_at
FCHSD1	0.127126	6.03974	3.33676	0.000919477	0.039691	-0.850662	226698_at
SLC25A44	0.153452	6.98945	3.3366	0.000919978	0.039691	-0.851142	212683_at
RRBP1	0.113865	5.83663	3.33608	0.000921667	0.039691	-0.852755	201206_s_at
KDM1B	0.225912	5.74662	3.33603	0.000921809	0.039691	-0.852891	227021_at
PHF21A	0.165291	8.05392	3.33591	0.000922204	0.039691	-0.853267	203278_s_at
LOC101929864	0.100393	7.89483	3.3352	0.000924516	0.039691	-0.85547	218317_x_at
DHRS7B	0.119441	6.43281	3.33509	0.000924852	0.039691	-0.85579	220690_s_at
PRRG4	0.141055	5.41356	3.33475	0.000925963	0.0396953	-0.856846	207291_at
DST	0.105813	3.56962	3.33462	0.000926404	0.0396953	-0.857265	212253_x_at
FAM65A	0.110525	6.51929	3.33435	0.000927272	0.0397013	-0.858089	218029_at
C11orf68	0.12036	7.58047	3.33287	0.000932089	0.039783	-0.862646	221534_at
POLN	-0.132232	5.45252	-3.33222	0.000934228	0.0398121	-0.864662	242804_at
PRICKLE3	0.124523	4.19082	3.33142	0.000936837	0.0398915	-0.867115	217349_s_at
AX746670	0.150496	4.22857	3.33113	0.000937796	0.0398915	-0.868015	240793_at
EEPD1	0.109116	5.79689	3.32879	0.000945499	0.0399478	-0.87521	225630_at
TUBGCP3	0.140286	5.46468	3.32836	0.000946931	0.0399478	-0.87654	1554086_at
GOLGA2	0.176261	3.90734	3.32821	0.000947443	0.0399478	-0.877016	204384_at
HGSNAT	0.162158	7.38855	3.328	0.000948126	0.0399478	-0.877649	218017_s_at
NAIF1	0.120674	5.18924	3.32781	0.000948755	0.0399478	-0.878233	227825_at
MFSD12	-0.107031	6.40853	-3.32777	0.000948907	0.0399478	-0.878374	220178_at
LINC00086	-0.124836	3.40602	-3.32724	0.000950657	0.0399478	-0.879993	227909_at
PLOD3	0.124426	6.25664	3.32718	0.000950855	0.0399478	-0.880177	202185_at
TUBB2A	-0.672275	7.07673	-3.32569	0.000955812	0.0401067	-0.884749	204141_at
OTUD5	0.156141	5.64965	3.32511	0.000957783	0.0401586	-0.88656	233933_s_at
WIPF1	0.15428	6.12126	3.32365	0.000962666	0.0402767	-0.891032	231182_at
TFAM	-0.141393	5.97219	-3.32347	0.000963269	0.0402767	-0.891582	208541_x_at
FANCA	-0.141795	5.2526	-3.32264	0.000966075	0.0403515	-0.89414	215530_at
CABIN1	0.14831	7.5065	3.32003	0.000974934	0.0406284	-0.902166	202624_s_at
RIPK1	0.106886	7.14437	3.31931	0.000977398	0.0407001	-0.904385	226551_at
CEACAM3	0.129462	7.82276	3.31813	0.000981406	0.0408359	-0.907982	210789_x_at
DMPK	0.130286	4.48139	3.31791	0.000982167	0.0408365	-0.908664	37996_s_at
PRAM1	0.150425	7.5403	3.31537	0.000990906	0.0410903	-0.91645	241742_at
RALY	0.137757	7.5057	3.31425	0.00099481	0.0411431	-0.919907	201271_s_at
PMF1	0.122645	7.67137	3.3116	0.00100403	0.0414619	-0.928018	202337_at
INO80B	0.118895	6.30045	3.3113	0.00100509	0.0414744	-0.928946	222093_s_at
RBM42	0.151573	7.13981	3.31048	0.00100797	0.0414964	-0.931461	205740_s_at
KCNMB1	0.136815	4.58468	3.30686	0.00102076	0.0418051	-0.942534	209948_at
IGSF9B	-0.100291	4.06761	-3.30346	0.00103291	0.0421451	-0.952936	215255_at
SSBP1	-0.141327	6.37885	-3.30263	0.00103591	0.0422117	-0.955481	1562442_a_at
SIK3	0.129063	6.94123	3.30258	0.00103609	0.0422117	-0.955633	213034_at
DKFZp667F0711	0.119441	3.50874	3.29897	0.00104918	0.0426816	-0.966666	1559756_at
CFLAR	0.129585	3.73129	3.29699	0.00105641	0.0428511	-0.972696	214618_at
CNN2	0.105732	9.98292	3.29686	0.0010569	0.0428511	-0.973104	201605_x_at
EIF1AX	-0.309886	4.95423	-3.29487	0.00106423	0.0429192	-0.979175	201017_at
CACNA1E	-0.112814	4.49049	-3.29481	0.00106444	0.0429192	-0.97935	208432_s_at
DENND5A	0.160878	9.10583	3.29422	0.00106664	0.0429295	-0.981157	212561_at
HMOX2	0.134332	7.32688	3.29218	0.00107418	0.0430842	-0.987348	218120_s_at
KIR2DL5A	0.169294	7.13028	3.28951	0.00108421	0.0433643	-0.995507	211410_x_at
COL4A3	-0.217596	3.58083	-3.2891	0.00108573	0.0433936	-0.99674	222073_at
LCP1	0.150683	11.4205	3.28856	0.00108778	0.0434316	-0.998394	208885_at
MGC50722	-0.140909	4.07418	-3.28843	0.00108827	0.0434316	-0.998792	1554681_a_at
SVIL	0.172097	6.61718	3.28443	0.00110345	0.0438595	-1.01096	202566_s_at
STK11IP	0.10977	5.73558	3.28428	0.00110402	0.0438595	-1.01141	225713_at
URB1	-0.109506	4.08718	-3.28359	0.00110665	0.0438885	-1.01349	212996_s_at
CLCN4	0.159665	4.05842	3.28329	0.0011078	0.0438885	-1.01441	205148_s_at
DBET	-0.125643	4.02031	-3.28204	0.00111262	0.0439747	-1.01822	208201_at
LPAR2	0.127675	7.09134	3.2819	0.00111314	0.0439747	-1.01863	206722_s_at
NDUFS2	0.120122	7.68987	3.28083	0.00111727	0.0440289	-1.02188	201966_at
PTPLA	-0.182227	4.4779	-3.28051	0.00111854	0.0440289	-1.02288	1554376_s_at
GAS5	-0.115266	5.78296	-3.27995	0.00112069	0.0440306	-1.02456	228238_at
ASXL1	-0.146069	6.63613	-3.27959	0.0011221	0.0440306	-1.02567	242438_at
TP53	0.196922	4.50321	3.27872	0.00112546	0.0440828	-1.02829	211300_s_at
SLC4A2	0.109947	6.38243	3.27835	0.00112691	0.0441045	-1.02942	202111_at
GPR56	0.112189	5.49575	3.27704	0.00113202	0.0442303	-1.03339	206582_s_at
MYO18A	0.166381	6.67084	3.2767	0.00113336	0.0442303	-1.03443	202039_at
REM2	0.167833	6.62147	3.27591	0.00113647	0.0442882	-1.03683	235699_at
RP11-6I2.3	0.122683	3.63827	3.27524	0.0011391	0.0443591	-1.03886	1570301_at
PPP1R11	0.15764	7.56372	3.2743	0.00114281	0.0444456	-1.04171	1566303_s_at
RAC1	0.118004	10.9042	3.27426	0.00114295	0.0444456	-1.04182	208641_s_at
PSMD13	0.111392	7.99711	3.2737	0.00114517	0.0444819	-1.04353	201232_s_at
TNFSF13	0.135696	8.04553	3.27361	0.00114551	0.0444819	-1.04378	210314_x_at
TLE2	-0.123182	5.41337	-3.2722	0.0011511	0.0446193	-1.04806	204431_at
FAM63A	0.107284	8.40015	3.27208	0.00115157	0.0446193	-1.04842	221856_s_at
CES2	0.171539	5.97027	3.27171	0.00115304	0.0446193	-1.04954	209667_at
B3GNT8	0.108478	6.33902	3.27068	0.00115715	0.0446682	-1.05266	237338_at
SLC16A10	-0.141254	3.89696	-3.26895	0.00116408	0.0448528	-1.0579	219915_s_at
EMR3	0.160558	7.24337	3.26744	0.00117019	0.0449752	-1.06249	210724_at
LAPTM5	0.128881	11.3801	3.26729	0.00117079	0.0449752	-1.06294	201720_s_at
LINC00963	0.107408	5.12979	3.26625	0.00117499	0.0449879	-1.06609	217625_x_at
NPPB	-0.130703	4.22746	-3.26576	0.00117696	0.0450003	-1.06755	206801_at
RP11-44F14.8	0.190857	5.27046	3.26164	0.00119378	0.0454572	-1.08	237063_at
PSMF1	-0.15245	8.00225	-3.26161	0.0011939	0.0454572	-1.08009	201053_s_at
MYH11	-0.106031	2.98404	-3.26091	0.00119679	0.0455355	-1.08221	201496_x_at
PLCB2	0.107937	8.14827	3.25972	0.00120173	0.0456915	-1.08582	204046_at
TXLNG	-0.10513	3.38445	-3.25839	0.00120721	0.0458018	-1.08981	219969_at
TM9SF4	0.145146	6.69268	3.25838	0.00120724	0.0458018	-1.08984	212198_s_at
P2RX5	0.113428	6.23804	3.2576	0.00121051	0.0458479	-1.0922	215464_s_at
ADAM19	0.14365	7.71517	3.2572	0.00121218	0.0458479	-1.09342	209765_at
KCNJ15	0.182207	8.22744	3.25698	0.00121308	0.0458479	-1.09407	211806_s_at
ADAR	0.107714	9.98268	3.25591	0.00121756	0.045939	-1.0973	201786_s_at
GABARAPL1	0.151597	6.17014	3.25573	0.00121832	0.045939	-1.09784	208869_s_at
CDC42EP3	0.137693	8.76713	3.25474	0.00122249	0.0460645	-1.10084	209286_at
GLI4	-0.101434	5.06517	-3.25452	0.00122341	0.0460675	-1.1015	243076_x_at
RBM23	0.129043	8.68814	3.25337	0.00122824	0.0461991	-1.10496	219816_s_at
FZR1	-0.137366	6.02949	-3.25328	0.0012286	0.0461991	-1.10521	209415_at
TMBIM6	0.130574	10.682	3.25228	0.00123285	0.0463272	-1.10824	200804_at
ZNF169	0.105472	4.53653	3.24916	0.00124614	0.0467625	-1.11765	1560921_at
RP11-295G20.2	0.128867	6.55002	3.24744	0.00125352	0.0470071	-1.12282	237563_s_at
ADAMTSL4	0.229339	5.35225	3.24693	0.00125569	0.047024	-1.12434	226071_at
KRT16	-0.132733	3.54965	-3.2463	0.00125841	0.0470935	-1.12623	209800_at
GAB3	0.100658	7.49654	3.24559	0.00126148	0.0471357	-1.12837	228410_at
GATAD2B	0.174743	6.93801	3.24544	0.00126213	0.0471357	-1.12882	225393_at
GIT2	0.146776	7.22563	3.24512	0.00126354	0.0471562	-1.1298	204982_at
NPEPPS	0.142036	8.09353	3.24401	0.00126835	0.0472725	-1.13313	201454_s_at
SLC30A7	-0.106956	4.86512	-3.244	0.00126838	0.0472725	-1.13315	239596_at
UBE2R2	0.142539	7.17916	3.24228	0.00127589	0.0475201	-1.13833	226954_at
UBXN11	0.173302	6.85832	3.24002	0.00128581	0.0478567	-1.14511	227716_at
TNFSF13B	0.160087	11.0413	3.23895	0.0012905	0.0479011	-1.1483	223502_s_at
FAM89B	0.122087	8.68114	3.23802	0.00129464	0.0479687	-1.15111	32209_at
P2RX3	-0.10291	2.92435	-3.23794	0.00129496	0.0479687	-1.15132	208338_at
DHTKD1	0.182976	5.73215	3.23688	0.00129968	0.048046	-1.15451	209916_at
TACC1	0.188029	6.08211	3.23528	0.0013068	0.0482765	-1.1593	1554690_a_at
DGCR14	0.155629	5.34745	3.23463	0.00130971	0.0483213	-1.16125	204383_at
SLC6A6	0.15202	9.91976	3.23223	0.00132053	0.0485869	-1.16846	228754_at
MYRF	-0.131074	3.90468	-3.23136	0.00132446	0.0486659	-1.17106	217462_at
BHLHE40	0.104823	4.19183	3.23055	0.0013281	0.0486689	-1.17347	201169_s_at
SLC2A3	0.173716	7.81422	3.22968	0.00133207	0.0487584	-1.17608	202497_x_at
WAS	0.109341	11.4913	3.22946	0.0013331	0.0487584	-1.17676	38964_r_at
MFSD5	0.145518	7.15294	3.22943	0.00133322	0.0487584	-1.17684	212861_at
ZFHX3	0.130084	3.85707	3.22827	0.00133849	0.0489184	-1.18029	208033_s_at
TMCC1	-0.167736	4.7165	-3.22796	0.00133993	0.0489384	-1.18124	239029_at
CDK5R1	0.226738	3.71106	3.22624	0.00134783	0.0491612	-1.18638	204995_at
KDM5D	0.533108	4.53998	3.22567	0.00135041	0.0492226	-1.18806	206700_s_at
KDM2A	0.102188	6.57471	3.22377	0.00135922	0.0494446	-1.19375	208989_s_at
TBC1D10B	0.161951	7.47451	3.22198	0.00136755	0.0496172	-1.1991	220947_s_at
ACAP3	0.171739	5.99715	3.22196	0.00136764	0.0496172	-1.19916	225529_at
CREBBP	0.120747	6.67709	3.22178	0.00136848	0.0496172	-1.1997	228177_at
GATS	0.117737	5.72829	3.22177	0.0013685	0.0496172	-1.19971	1553971_a_at
SLC22A1	0.119706	4.21774	3.22118	0.00137125	0.0496699	-1.20147	207201_s_at
PPIF	0.165458	6.61937	3.22107	0.00137177	0.0496699	-1.2018	201490_s_at
BAD	0.104998	6.56423	3.21966	0.00137838	0.049797	-1.20601	209364_at
DGKZ	0.123778	8.92613	3.21962	0.00137859	0.049797	-1.20615	207556_s_at
VPS53	0.105043	5.51555	3.21948	0.00137924	0.049797	-1.20656	227229_at
PTOV1	0.178045	6.97645	3.21867	0.00138306	0.0498502	-1.20898	212032_s_at
