# Supplementary material for: Identification of potential blood biomarkers for Parkinson’s disease by gene expression and DNA methylation data integration analysis
Source: Clin Epigenetics. 2019 Feb 11;11:24. doi: 10.1186/s13148-019-0621-5 (PMC6371578; doi:10.1186/s13148-019-0621-5)
Supplement: Supplementary file 1 — Table S1. Differentially Expressed Gene List. Table S2. Previous differential probes and our analysis results. Table S3. Differentially expressed gene functional enrichment results. Table S4. Differentially methylated intergenic CpG sites. Table S5. Differentially methylated gene list. Table S6. Gene set enrichment analysis results (GO-BP). Table S7. Hypo-up genes in different regions. Table S8. Differentially methylated gene list based on all region CpGs. Table S9. Gene enrichment analysis results. Table S10. Hypo-up gene-associated differentially methylated CpGs. Table S11. Dominant methylation-altered regions for hypo-up genes. Table S12. Correlation Coefficient between gene expression and region-specific methylation level. Table S13. The importance of each hypo-up gene in gene expression classifier. Table S14. Union of best predictors of the three classifiers. (ZIP 1455 kb) [file 13148_2019_621_MOESM1_ESM.zip › Table S10.xls]

## Sheet: Sheet1
Table S10 Hypo-up gene associated differentially methylated CpGs
geneName.CpGs	logFC	AveExpr	t	P.Value	adj.P.Val	B	Delta.of.Beta
PLEK.cg13060970	-0.0320046	1899-12-31 04:27:07	-7.15702	2.54154e-12	3.49462e-09	16.0151	-0.0320046
PLEK.cg13060970.1	-0.0320046	0.185502	-7.15702	2.54154e-12	3.49462e-09	16.0151	-0.0320046
PLEK.cg02861056	-0.0287269	1899-12-31 03:58:46	-6.82708	2.21889e-11	1.52548e-08	13.8871	-0.0287269
PLEK.cg02861056.1	-0.0287269	1899-12-31 03:58:46	-6.82708	2.21889e-11	1.52548e-08	13.8871	-0.0287269
TYROBP.cg21495704	-0.0445289	1899-12-31 07:27:53	-6.72101	4.37547e-11	2.15194e-08	13.2211	-0.0445289
AZU1.cg16643542	-0.0341435	1899-12-31 11:46:29	-6.68562	5.47766e-11	2.15194e-08	13.0008	-0.0341435
AZU1.cg16643542.1	-0.0341435	1899-12-31 11:46:29	-6.68562	5.47766e-11	2.15194e-08	13.0008	-0.0341435
CHI3L1.cg19081101	-0.0526332	1899-12-31 10:11:54	-6.58336	1.04256e-10	3.58379e-08	12.3701	-0.0526332
S100A9.cg03514239	-0.0263657	1899-12-31 05:53:16	-6.44706	2.42768e-10	6.67611e-08	11.5423	-0.0263657
FGR.cg12465678	-0.036287	1899-12-31 06:30:03	-6.40846	3.07613e-10	7.04946e-08	11.3106	-0.036287
FGR.cg12465678.1	-0.036287	1899-12-31 06:30:03	-6.40846	3.07613e-10	7.04946e-08	11.3106	-0.036287
AZU1.cg10752406	-0.0299385	1899-12-31 07:22:12	-6.36015	4.12993e-10	8.73639e-08	11.0223	-0.0299385
NKG7.cg04264075	-0.0254129	1899-12-31 05:41:23	-6.29483	6.13335e-10	9.03029e-08	10.6355	-0.0254129
SLC11A1.cg05007997	-0.0330933	1899-12-31 07:20:13	-6.29353	6.18151e-10	9.03029e-08	10.6279	-0.0330933
SLC11A1.cg05007997.1	-0.0330933	1899-12-31 07:20:13	-6.29353	6.18151e-10	9.03029e-08	10.6279	-0.0330933
SORL1.cg01657758	-0.0258905	1899-12-31 11:47:12	-6.29199	6.23911e-10	9.03029e-08	10.6188	-0.0258905
S100A9.cg06355720	-0.0351277	1899-12-31 09:28:29	-6.25363	7.8571e-10	1.08035e-07	10.3934	-0.0351277
AGTRAP.cg21826784	-0.0354296	1899-12-31 06:32:33	-6.22935	9.08641e-10	1.17442e-07	10.2513	-0.0354296
IL1RN.cg03989987	-0.0320035	1899-12-31 05:38:40	-6.20309	1.06275e-09	1.17442e-07	10.0982	-0.0320035
IL1RN.cg03989987.1	-0.0320035	1899-12-31 05:38:40	-6.20309	1.06275e-09	1.17442e-07	10.0982	-0.0320035
IL1RN.cg03989987.2	-0.0320035	1899-12-31 05:38:40	-6.20309	1.06275e-09	1.17442e-07	10.0982	-0.0320035
HAL.cg25137372	-0.0334005	1899-12-31 06:47:56	-6.19572	1.11036e-09	1.17442e-07	10.0553	-0.0334005
HAL.cg25137372.1	-0.0334005	1899-12-31 06:47:56	-6.19572	1.11036e-09	1.17442e-07	10.0553	-0.0334005
B4GALT5.cg00340958	-0.0399034	1899-12-31 09:49:46	-6.14692	1.48309e-09	1.46182e-07	9.77257	-0.0399034
RAB31.cg13049483	-0.0384264	0.380107	-6.14631	1.48839e-09	1.46182e-07	9.76908	-0.0384264
CYP4F3.cg27067618	-0.0269842	0.20995	-6.11964	1.74204e-09	1.65193e-07	9.61539	-0.0269842
CDA.cg04087271	-0.0322095	0.186062	-6.09934	1.96287e-09	1.74125e-07	9.49884	-0.0322095
ROPN1L.cg01393945	-0.0444702	0.44693	-6.07493	2.26488e-09	1.94638e-07	9.35911	-0.0444702
SLC16A3.cg03956820	-0.0345754	0.415661	-6.04108	2.75992e-09	2.23229e-07	9.16615	-0.0345754
SLC16A3.cg03956820.1	-0.0345754	0.415661	-6.04108	2.75992e-09	2.23229e-07	9.16615	-0.0345754
LCN2.cg14615559	-0.0454145	0.427065	-6.02737	2.98933e-09	2.26559e-07	9.08823	-0.0454145
RAB31.cg27298007	-0.0430417	0.361789	-6.02401	3.04824e-09	2.26559e-07	9.06918	-0.0430417
ASPRV1.cg09948350	-0.0434724	0.482528	-6.00592	3.38578e-09	2.38741e-07	8.96671	-0.0434724
ASPRV1.cg09948350.1	-0.0434724	0.482528	-6.00592	3.38578e-09	2.38741e-07	8.96671	-0.0434724
CXCR2.cg06547715	-0.0356391	0.295696	-5.95102	4.64905e-09	3.11826e-07	8.6574	-0.0356391
CXCR2.cg06547715.1	-0.0356391	0.295696	-5.95102	4.64905e-09	3.11826e-07	8.6574	-0.0356391
RNASE3.cg09842118	-0.0287297	0.240412	-5.9296	5.25777e-09	3.44259e-07	8.53741	-0.0287297
ITGA5.cg01213231	-0.0252093	0.543249	-5.91502	5.716e-09	3.59974e-07	8.45593	-0.0252093
PILRA.cg02192746	-0.033999	0.312815	-5.91369	5.75959e-09	3.59974e-07	8.44853	-0.033999
TLR4.cg14605396	-0.0307245	0.261666	-5.88759	6.68589e-09	3.997e-07	8.30314	-0.0307245
TLR4.cg14605396.1	-0.0307245	0.261666	-5.88759	6.68589e-09	3.997e-07	8.30314	-0.0307245
ANKRD22.cg15945235	-0.0254241	0.165776	-5.87368	7.23709e-09	4.14625e-07	8.22593	-0.0254241
ANKRD22.cg15945235.1	-0.0254241	0.165776	-5.87368	7.23709e-09	4.14625e-07	8.22593	-0.0254241
LRG1.cg22375763	-0.0361309	0.416381	-5.83388	9.07123e-09	5.06076e-07	8.00581	-0.0361309
RPS6KA1.cg23955417	-0.0302561	0.220997	-5.8303	9.25683e-09	5.06076e-07	7.98607	-0.0302561
ADIPOR2.cg01924292	-0.0474832	0.427992	-5.82712	9.42513e-09	5.06076e-07	7.96852	-0.0474832
RNASE3.cg07525077	-0.0391897	0.306438	-5.79059	1.15805e-08	6.00875e-07	7.76792	-0.0391897
TLR6.cg14578677	-0.0426526	0.420858	-5.76001	1.37483e-08	7.00143e-07	7.60083	-0.0426526
AGTRAP.cg25467652	-0.0256176	0.201257	-5.75313	1.4288e-08	7.14399e-07	7.56334	-0.0256176
AZU1.cg02147126	-0.033205	0.395579	-5.72929	1.63224e-08	7.61745e-07	7.43375	-0.033205
NDUFS2.cg17904988	-0.0293773	0.271366	-5.72907	1.63429e-08	7.61745e-07	7.43253	-0.0293773
ETV6.cg14830166	-0.0321102	0.287905	-5.71916	1.72698e-08	7.91534e-07	7.37883	-0.0321102
IFNGR2.cg22669060	-0.0300334	0.196163	-5.71533	1.7642e-08	7.95334e-07	7.35808	-0.0300334
NFIL3.cg14290576	-0.038129	0.331658	-5.69432	1.9825e-08	8.79337e-07	7.24455	-0.038129
FCER1G.cg20609803	-0.0394718	0.366211	-5.67535	2.20219e-08	9.36744e-07	7.1423	-0.0394718
SLC27A3.cg00421624	-0.036566	0.272488	-5.63608	2.73451e-08	1.07427e-06	6.93171	-0.036566
VNN3.cg22825487	-0.0439772	0.409957	-5.62681	2.87744e-08	1.1145e-06	6.88216	-0.0439772
IL1RN.cg02543462	-0.0251082	0.198904	-5.59501	3.42481e-08	1.23924e-06	6.71285	-0.0251082
IL1RN.cg02543462.1	-0.0251082	0.198904	-5.59501	3.42481e-08	1.23924e-06	6.71285	-0.0251082
IL1RN.cg02543462.2	-0.0251082	0.198904	-5.59501	3.42481e-08	1.23924e-06	6.71285	-0.0251082
DHRS9.cg05624376	-0.042887	0.379977	-5.56057	4.13208e-08	1.47282e-06	6.53038	-0.042887
DGKZ.cg05576959	-0.0305416	0.23721	-5.55621	4.231e-08	1.47282e-06	6.50739	-0.0305416
DGKZ.cg05576959.1	-0.0305416	0.23721	-5.55621	4.231e-08	1.47282e-06	6.50739	-0.0305416
MBD6.cg05758804	-0.0253211	0.284137	-5.55284	4.30926e-08	1.48131e-06	6.48958	-0.0253211
SLC45A4.cg15586392	-0.039787	0.459871	-5.53839	4.66045e-08	1.58225e-06	6.41345	-0.039787
FCGRT.cg11263420	-0.0274515	0.248132	-5.51427	5.3099e-08	1.78076e-06	6.28672	-0.0274515
ANKRD33B.cg08944026	-0.0372835	0.346987	-5.46704	6.84546e-08	2.15621e-06	6.04005	-0.0372835
AZU1.cg14663914	-0.0313544	0.337666	-5.46556	6.89987e-08	2.15621e-06	6.03236	-0.0313544
ITGA5.cg20909017	-0.0265319	0.248947	-5.44579	7.66946e-08	2.31769e-06	5.92971	-0.0265319
TLR6.cg14665413	-0.0275207	0.205702	-5.41453	9.05944e-08	2.54219e-06	5.76807	-0.0275207
SLC7A7.cg02999224	-0.0370712	0.389547	-5.38018	1.0869e-07	2.98896e-06	5.59141	-0.0370712
SLC7A7.cg02999224.1	-0.0370712	0.389547	-5.38018	1.0869e-07	2.98896e-06	5.59141	-0.0370712
CSTA.cg21932814	-0.0386644	0.361526	-5.36846	1.15627e-07	3.14827e-06	5.5314	-0.0386644
AZU1.cg24165638	-0.0350425	0.487855	-5.3512	1.26641e-07	3.39634e-06	5.44316	-0.0350425
SPI1.cg15982099	-0.0365905	0.354443	-5.35035	1.27208e-07	3.39634e-06	5.43883	-0.0365905
AGTRAP.cg22501942	-0.0280752	0.281162	-5.33975	1.34496e-07	3.53279e-06	5.38482	-0.0280752
SLPI.cg14609407	-0.0325093	0.339447	-5.33831	1.35517e-07	3.53279e-06	5.37749	-0.0325093
DHRS9.cg01462353	-0.0407945	0.392412	-5.33739	1.36173e-07	3.53279e-06	5.37281	-0.0407945
AGTRAP.cg08945450	-0.0277945	0.284179	-5.33327	1.39151e-07	3.5763e-06	5.35184	-0.0277945
NADK.cg00343906	-0.0401372	0.415989	-5.27233	1.91296e-07	4.68381e-06	5.04341	-0.0401372
VNN1.cg24964103	-0.0348967	0.415888	-5.27116	1.92462e-07	4.68381e-06	5.03752	-0.0348967
CST7.cg09971811	-0.0342652	0.301976	-5.24198	2.2389e-07	5.3539e-06	4.89102	-0.0342652
CST7.cg09971811.1	-0.0342652	0.301976	-5.24198	2.2389e-07	5.3539e-06	4.89102	-0.0342652
PILRA.cg03121834	-0.027069	0.290199	-5.22819	2.40422e-07	5.69965e-06	4.82203	-0.027069
LRG1.cg24926276	-0.0319486	0.477927	-5.22344	2.46396e-07	5.7845e-06	4.79827	-0.0319486
MGRN1.cg00736299	-0.030254	0.502318	-5.22201	2.48208e-07	5.7845e-06	4.79117	-0.030254
TMEM173.cg01938023	-0.0286712	0.434672	-5.21385	2.58876e-07	5.98244e-06	4.75043	-0.0286712
CDA.cg06984156	-0.027514	0.327425	-5.15779	3.45023e-07	7.84142e-06	4.47243	-0.027514
NDUFS2.cg05656486	-0.0323542	0.264074	-5.15241	3.54614e-07	7.88872e-06	4.44591	-0.0323542
NDUFS2.cg05656486.1	-0.0323542	0.264074	-5.15241	3.54614e-07	7.88872e-06	4.44591	-0.0323542
FCER1G.cg20806175	-0.0300005	0.304757	-5.15023	3.58578e-07	7.88872e-06	4.43515	-0.0300005
GAS7.cg16768966	-0.0345148	0.387037	-5.13237	3.92684e-07	8.24337e-06	4.34727	-0.0345148
GAS7.cg16768966.1	-0.0345148	0.387037	-5.13237	3.92684e-07	8.24337e-06	4.34727	-0.0345148
P2RY13.cg24474182	-0.0450797	0.408121	-5.11022	4.39374e-07	9.00335e-06	4.23864	-0.0450797
RPS6KA1.cg24585377	-0.0322	0.347248	-5.10905	4.41982e-07	9.00335e-06	4.23291	-0.0322
CSTA.cg18618429	-0.0385821	0.312101	-5.10715	4.46239e-07	9.02321e-06	4.22365	-0.0385821
PGM1.cg15590153	-0.0504745	0.409606	-5.09023	4.86064e-07	9.75669e-06	4.14101	-0.0504745
MGRN1.cg01662869	-0.0304259	0.384051	-5.08879	4.89609e-07	9.75669e-06	4.13398	-0.0304259
AGTRAP.cg15527643	-0.0251153	0.318309	-5.08718	4.93599e-07	9.76545e-06	4.12614	-0.0251153
SLC45A4.cg17207736	-0.0377059	0.514764	-5.08361	5.02563e-07	9.87176e-06	4.10874	-0.0377059
SORL1.cg20615117	-0.0290058	0.457659	-5.07676	5.20209e-07	1.01459e-05	4.07539	-0.0290058
TIMP2.cg01761758	-0.0389383	0.518542	-5.07023	5.37588e-07	1.0411e-05	4.04363	-0.0389383
MGRN1.cg03427191	0.0220649	0.725688	5.06678	5.46992e-07	1.05191e-05	4.02687	0.0220649
ANKRD22.cg03249630	-0.0416403	0.361476	-5.05208	5.8886e-07	1.09097e-05	3.95561	-0.0416403
CSTA.cg14664412	-0.0416092	0.406513	-5.04963	5.96137e-07	1.09097e-05	3.94375	-0.0416092
CSTA.cg14664412.1	-0.0416092	0.406513	-5.04963	5.96137e-07	1.09097e-05	3.94375	-0.0416092
JARID2.cg20487608	-0.0366854	0.282842	-5.04932	5.97076e-07	1.09097e-05	3.94223	-0.0366854
SLPI.cg23889010	-0.0367779	0.387808	-5.03793	6.3209e-07	1.14358e-05	3.88717	-0.0367779
TYROBP.cg24091474	-0.0305571	0.351078	-5.03307	6.47647e-07	1.15651e-05	3.86369	-0.0305571
TYROBP.cg24091474.1	-0.0305571	0.351078	-5.03307	6.47647e-07	1.15651e-05	3.86369	-0.0305571
MGRN1.cg08782022	-0.0430297	0.315812	-5.02579	6.71596e-07	1.19154e-05	3.82862	-0.0430297
MGRN1.cg27436118	-0.036898	0.443532	-5.01965	6.92497e-07	1.20853e-05	3.79902	-0.036898
LCN2.cg22438810	-0.0306845	0.482733	-5.01911	6.94357e-07	1.20853e-05	3.79643	-0.0306845
LCN2.cg22438810.1	-0.0306845	0.482733	-5.01911	6.94357e-07	1.20853e-05	3.79643	-0.0306845
AOAH.cg16858211	-0.0322389	0.476399	-5.00014	7.63097e-07	1.31982e-05	3.70528	-0.0322389
ARID3A.cg01774027	-0.0252576	0.348424	-4.9676	8.96614e-07	1.54106e-05	3.54964	-0.0252576
MRVI1.cg26262049	-0.0263683	0.32397	-4.96056	9.28346e-07	1.58367e-05	3.51608	-0.0263683
RPS6KA1.cg07785552	-0.0257029	0.32993	-4.95803	9.39994e-07	1.58367e-05	3.50405	-0.0257029
PTGDS.cg00563932	-0.0250162	0.482605	-4.9552	9.53232e-07	1.58872e-05	3.49056	-0.0250162
JARID2.cg06487194	-0.0354736	0.397435	-4.95333	9.62034e-07	1.59373e-05	3.48169	-0.0354736
TIMP2.cg24211657	-0.0279688	0.264518	-4.9214	1.12555e-06	1.84242e-05	3.33026	-0.0279688
WIPI1.cg25161129	-0.0437226	0.342091	-4.90965	1.19223e-06	1.9286e-05	3.27477	-0.0437226
CPNE2.cg09317371	-0.0298447	0.570138	-4.9057	1.21547e-06	1.9547e-05	3.25615	-0.0298447
GAS7.cg03762242	-0.0252556	0.287039	-4.90013	1.24904e-06	1.96278e-05	3.22988	-0.0252556
GAS7.cg03762242.1	-0.0252556	0.287039	-4.90013	1.24904e-06	1.96278e-05	3.22988	-0.0252556
GAS7.cg03762242.2	-0.0252556	0.287039	-4.90013	1.24904e-06	1.96278e-05	3.22988	-0.0252556
SPI1.cg15945333	-0.033335	0.307871	-4.89615	1.27353e-06	1.97865e-05	3.21116	-0.033335
CMIP.cg06823060	-0.0338441	0.524798	-4.89203	1.29936e-06	2.00489e-05	3.1918	-0.0338441
SLC45A4.cg01081737	-0.0354051	0.486841	-4.88299	1.35788e-06	2.07453e-05	3.14934	-0.0354051
MGRN1.cg27193519	-0.0312394	0.311916	-4.87718	1.39685e-06	2.12228e-05	3.12207	-0.0312394
SLC26A8.cg10552964	-0.0283806	0.420407	-4.86435	1.4867e-06	2.21889e-05	3.06199	-0.0283806
SPI1.cg10435245	-0.0315008	0.393667	-4.86353	1.49268e-06	2.21889e-05	3.05812	-0.0315008
SPI1.cg10435245.1	-0.0315008	0.393667	-4.86353	1.49268e-06	2.21889e-05	3.05812	-0.0315008
TREM1.cg21328082	-0.0371164	0.356163	-4.86202	1.50362e-06	2.21889e-05	3.05108	-0.0371164
AIF1.cg24211388	-0.0312972	0.381612	-4.86131	1.50885e-06	2.21889e-05	3.04774	-0.0312972
AIF1.cg24211388.1	-0.0312972	0.381612	-4.86131	1.50885e-06	2.21889e-05	3.04774	-0.0312972
SLPI.cg08548498	-0.0292617	0.209048	-4.85666	1.54325e-06	2.25741e-05	3.02602	-0.0292617
MGRN1.cg02647929	-0.0252954	0.297221	-4.85245	1.575e-06	2.29106e-05	3.00639	-0.0252954
AOAH.cg00390511	-0.031764	0.489573	-4.85142	1.58292e-06	2.29106e-05	3.00156	-0.031764
P2RX1.cg22044342	-0.0314823	0.428838	-4.8459	1.62576e-06	2.34076e-05	2.97583	-0.0314823
TIMP2.cg15010903	-0.033315	0.462866	-4.81607	1.87752e-06	2.67522e-05	2.83716	-0.033315
ELANE.cg04382396	-0.0324724	0.497314	-4.80373	1.99221e-06	2.78101e-05	2.78007	-0.0324724
ELANE.cg04382396.1	-0.0324724	0.497314	-4.80373	1.99221e-06	2.78101e-05	2.78007	-0.0324724
INPP5D.cg22666015	-0.0384924	0.370496	-4.78837	2.14456e-06	2.94877e-05	2.70914	-0.0384924
FCAR.cg22820233	-0.0405586	0.390795	-4.76714	2.37358e-06	3.19967e-05	2.61149	-0.0405586
FCAR.cg22820233.1	-0.0405586	0.390795	-4.76714	2.37358e-06	3.19967e-05	2.61149	-0.0405586
MTX1.cg16416987	-0.0267735	0.322033	-4.75591	2.50407e-06	3.33205e-05	2.55999	-0.0267735
SLC45A4.cg07769015	-0.0314085	0.514078	-4.755	2.515e-06	3.33205e-05	2.5558	-0.0314085
ELANE.cg06100973	-0.0362612	0.381624	-4.75456	2.52024e-06	3.33205e-05	2.5538	-0.0362612
PILRA.cg13650156	-0.0276913	0.421633	-4.75189	2.55251e-06	3.35856e-05	2.54156	-0.0276913
MLC1.cg20194973	-0.0279756	0.33556	-4.7412	2.6855e-06	3.51673e-05	2.4927	-0.0279756
FGR.cg13448978	-0.0368365	0.332434	-4.73743	2.73403e-06	3.56331e-05	2.47548	-0.0368365
RARA.cg09858022	-0.0250425	0.299947	-4.71686	3.01387e-06	3.9095e-05	2.38177	-0.0250425
AOAH.cg15388107	-0.0292637	0.410982	-4.71296	3.06994e-06	3.96354e-05	2.36404	-0.0292637
SLC45A4.cg13474450	-0.029985	0.492135	-4.7092	3.12492e-06	4.01567e-05	2.34698	-0.029985
SIRPB2.cg07725579	-0.0271026	0.247835	-4.70819	3.13988e-06	4.01612e-05	2.34239	-0.0271026
OSCAR.cg18447740	-0.0276572	0.302459	-4.70396	3.20322e-06	4.05963e-05	2.32319	-0.0276572
INPP5D.cg14012546	-0.0380462	0.423837	-4.69297	3.37357e-06	4.25564e-05	2.27339	-0.0380462
FGR.cg14181576	-0.0300992	0.221015	-4.68742	3.46271e-06	4.32839e-05	2.24832	-0.0300992
ENTPD1.cg04451770	-0.0295332	0.35097	-4.67173	3.72749e-06	4.52122e-05	2.17751	-0.0295332
ENTPD1.cg04451770.1	-0.0295332	0.35097	-4.67173	3.72749e-06	4.52122e-05	2.17751	-0.0295332
ENTPD1.cg04451770.2	-0.0295332	0.35097	-4.67173	3.72749e-06	4.52122e-05	2.17751	-0.0295332
AGTRAP.cg08425760	-0.0270793	0.355739	-4.67029	3.75288e-06	4.52122e-05	2.17099	-0.0270793
DOK3.cg07608052	-0.0258265	0.40257	-4.66885	3.77817e-06	4.52122e-05	2.16454	-0.0258265
DOK3.cg07608052.1	-0.0258265	0.40257	-4.66885	3.77817e-06	4.52122e-05	2.16454	-0.0258265
FCAR.cg05252264	-0.0369364	0.310351	-4.66787	3.79571e-06	4.52122e-05	2.16009	-0.0369364
FCAR.cg05252264.1	-0.0369364	0.310351	-4.66787	3.79571e-06	4.52122e-05	2.16009	-0.0369364
ANKRD22.cg02538681	-0.0375568	0.483	-4.66775	3.79783e-06	4.52122e-05	2.15956	-0.0375568
JARID2.cg14662750	-0.0293616	0.378395	-4.66489	3.84895e-06	4.56233e-05	2.14671	-0.0293616
TNFSF12-TNFSF13.cg00816039	-0.0283106	0.263936	-4.65803	3.97469e-06	4.6711e-05	2.11583	-0.0283106
TNFSF13.cg00816039	-0.0283106	0.263936	-4.65803	3.97469e-06	4.6711e-05	2.11583	-0.0283106
NCF2.cg09472600	-0.0292988	0.278908	-4.64069	4.30995e-06	5.02219e-05	2.03805	-0.0292988
ANKRD13D.cg16449084	-0.0290045	0.35207	-4.63546	4.41633e-06	5.08155e-05	2.01464	-0.0290045
ANKRD13D.cg16449084.1	-0.0290045	0.35207	-4.63546	4.41633e-06	5.08155e-05	2.01464	-0.0290045
IFNGR2.cg17356733	-0.0383881	0.492734	-4.63018	4.52631e-06	5.14297e-05	1.99102	-0.0383881
CSTA.cg26928972	-0.0398856	0.436066	-4.604	5.11126e-06	5.62536e-05	1.87435	-0.0398856
FCER1G.cg07356342	-0.0312073	0.386379	-4.60302	5.13442e-06	5.62536e-05	1.87001	-0.0312073
NDUFS2.cg07356342	-0.0312073	0.386379	-4.60302	5.13442e-06	5.62536e-05	1.87001	-0.0312073
NDUFS2.cg07356342.1	-0.0312073	0.386379	-4.60302	5.13442e-06	5.62536e-05	1.87001	-0.0312073
GAS7.cg00842918	-0.0389361	0.449008	-4.58409	5.60408e-06	6.06741e-05	1.78602	-0.0389361
GAS7.cg00842918.1	-0.0389361	0.449008	-4.58409	5.60408e-06	6.06741e-05	1.78602	-0.0389361
ANKRD33B.cg24894783	-0.0304884	0.547153	-4.55909	6.28781e-06	6.65057e-05	1.6756	-0.0304884
TCN1.cg00187686	-0.0280516	0.256186	-4.54669	6.65603e-06	7.01305e-05	1.62103	-0.0280516
ARID3A.cg25298189	-0.0255775	0.445755	-4.52915	7.2121e-06	7.48426e-05	1.54411	-0.0255775
ANKRD22.cg01561719	-0.033625	0.36863	-4.51323	7.75535e-06	8.01774e-05	1.47452	-0.033625
CMIP.cg05083852	-0.0339684	0.341585	-4.5116	7.813e-06	8.02729e-05	1.46742	-0.0339684
DHRS9.cg06836480	-0.0304229	0.515382	-4.48055	8.99546e-06	8.90327e-05	1.33242	-0.0304229
DHRS9.cg06836480.1	-0.0304229	0.515382	-4.48055	8.99546e-06	8.90327e-05	1.33242	-0.0304229
ENTPD1.cg12497543	-0.0264807	0.323324	-4.48043	9.00039e-06	8.90327e-05	1.33189	-0.0264807
ENTPD1.cg12497543.1	-0.0264807	0.323324	-4.48043	9.00039e-06	8.90327e-05	1.33189	-0.0264807
ENTPD1.cg12497543.2	-0.0264807	0.323324	-4.48043	9.00039e-06	8.90327e-05	1.33189	-0.0264807
NKG7.cg10126923	-0.0285157	0.328088	-4.46795	9.52273e-06	9.25353e-05	1.27787	-0.0285157
TIMP2.cg12125614	-0.0258997	0.247883	-4.45335	1.0171e-05	9.84869e-05	1.21483	-0.0258997
ENTPD1.cg13471990	-0.0264137	0.248014	-4.4473	1.04518e-05	9.87427e-05	1.18876	-0.0264137
ENTPD1.cg13471990.1	-0.0264137	0.248014	-4.4473	1.04518e-05	9.87427e-05	1.18876	-0.0264137
ENTPD1.cg13471990.2	-0.0264137	0.248014	-4.4473	1.04518e-05	9.87427e-05	1.18876	-0.0264137
ENTPD1.cg10381771	-0.0293969	0.328385	-4.4471	1.0461e-05	9.87427e-05	1.18792	-0.0293969
ENTPD1.cg10381771.1	-0.0293969	0.328385	-4.4471	1.0461e-05	9.87427e-05	1.18792	-0.0293969
ENTPD1.cg10381771.2	-0.0293969	0.328385	-4.4471	1.0461e-05	9.87427e-05	1.18792	-0.0293969
S100A9.cg16139316	-0.0328596	0.331554	-4.42154	1.17323e-05	0.000109369	1.07818	-0.0328596
B3GNT8.cg07366300	-0.0261919	0.387749	-4.41368	1.21516e-05	0.000111436	1.04458	-0.0261919
ETV6.cg00610577	-0.0264517	0.229778	-4.3925	1.33556e-05	0.000121215	0.954238	-0.0264517
ZNF385A.cg02734505	-0.0330535	0.296506	-4.33852	1.69604e-05	0.000147695	0.725905	-0.0330535
SPI1.cg03565868	-0.0283441	0.368644	-4.33766	1.70252e-05	0.000147695	0.72226	-0.0283441
CMIP.cg04851702	-0.0255644	0.268676	-4.33167	1.74794e-05	0.000149746	0.697119	-0.0255644
CMIP.cg04851702.1	-0.0255644	0.268676	-4.33167	1.74794e-05	0.000149746	0.697119	-0.0255644
CMIP.cg04851702.2	-0.0255644	0.268676	-4.33167	1.74794e-05	0.000149746	0.697119	-0.0255644
FGR.cg00065048	-0.0266936	0.369682	-4.31891	1.84876e-05	0.000156917	0.643571	-0.0266936
MCTP2.cg02700491	-0.0311509	0.345881	-4.31717	1.8629e-05	0.00015763	0.636298	-0.0311509
NLRP3.cg21991396	-0.0337973	0.440628	-4.28775	2.11864e-05	0.000175489	0.513525	-0.0337973
NLRP3.cg21991396.1	-0.0337973	0.440628	-4.28775	2.11864e-05	0.000175489	0.513525	-0.0337973
VSIG4.cg12124912	-0.0260514	0.364262	-4.27644	2.22563e-05	0.000182476	0.466521	-0.0260514
VSIG4.cg12124912.1	-0.0260514	0.364262	-4.27644	2.22563e-05	0.000182476	0.466521	-0.0260514
JARID2.cg13027183	-0.027263	0.462683	-4.27603	2.22953e-05	0.000182476	0.464852	-0.027263
GAS7.cg02018337	-0.026341	0.25904	-4.27377	2.2516e-05	0.000183465	0.455457	-0.026341
S100A9.cg20169988	-0.0302855	0.308003	-4.26487	2.34028e-05	0.000189125	0.418612	-0.0302855
AOAH.cg25983531	-0.0278611	0.320197	-4.26306	2.35874e-05	0.000189665	0.411119	-0.0278611
JARID2.cg20052079	-0.026956	0.543968	-4.24022	2.60386e-05	0.000206954	0.316856	-0.026956
CD177.cg12032655	-0.0269462	0.472684	-4.22945	2.72773e-05	0.000213104	0.27256	-0.0269462
PGM1.cg24370698	-0.0361669	0.336776	-4.21778	2.86825e-05	0.000221564	0.224698	-0.0361669
TREM1.cg10981439	-0.0330538	0.397011	-4.21324	2.92481e-05	0.000224593	0.206094	-0.0330538
TREM1.cg10981439.1	-0.0330538	0.397011	-4.21324	2.92481e-05	0.000224593	0.206094	-0.0330538
SIK3.cg08195176	-0.0252294	0.473508	-4.21267	2.93195e-05	0.000224593	0.203769	-0.0252294
SLC43A2.cg14131824	-0.0262666	0.338221	-4.20952	2.97188e-05	0.000227019	0.190885	-0.0262666
TIMP2.cg01502428	-0.0320634	0.489631	-4.20768	2.99543e-05	0.000228184	0.183366	-0.0320634
FGR.cg09370867	-0.0262377	0.347623	-4.2009	3.08382e-05	0.000231708	0.155668	-0.0262377
FGR.cg09370867.1	-0.0262377	0.347623	-4.2009	3.08382e-05	0.000231708	0.155668	-0.0262377
ROPN1L.cg23275644	-0.0275273	0.480033	-4.19634	3.14462e-05	0.000234992	0.137073	-0.0275273
P2RX1.cg25031824	-0.029658	0.470057	-4.18994	3.23182e-05	0.000240854	0.111026	-0.029658
RPS6KA1.cg11377047	-0.0289273	0.322463	-4.18378	3.3181e-05	0.000244775	0.0859414	-0.0289273
LST1.cg09761080	0.00823001	0.0901198	4.17009	3.51752e-05	0.000253267	0.0303843	0.00823001
LST1.cg09761080.1	0.00823001	0.0901198	4.17009	3.51752e-05	0.000253267	0.0303843	0.00823001
LST1.cg09761080.2	0.00823001	0.0901198	4.17009	3.51752e-05	0.000253267	0.0303843	0.00823001
LST1.cg09761080.3	0.00823001	0.0901198	4.17009	3.51752e-05	0.000253267	0.0303843	0.00823001
ETV6.cg18907610	-0.0257142	0.351848	-4.14324	3.94224e-05	0.000276037	-0.0780781	-0.0257142
KCNE3.cg11775521	-0.0283476	0.277168	-4.13706	4.04678e-05	0.000279527	-0.102974	-0.0283476
SLC43A2.cg06126721	-0.035889	0.426125	-4.13493	4.08334e-05	0.000279527	-0.111527	-0.035889
ETV6.cg07986378	-0.0252022	0.649927	-4.07493	5.25404e-05	0.000349	-0.351102	-0.0252022
ETV6.cg23738760	-0.0268816	0.412404	-4.0723	5.31211e-05	0.000352007	-0.361541	-0.0268816
CHIC2.cg24235882	-0.0265683	0.447145	-4.06466	5.48389e-05	0.000358211	-0.391763	-0.0265683
ETV6.cg14693090	-0.0275115	0.327825	-4.05319	5.75205e-05	0.000374838	-0.437088	-0.0275115
JARID2.cg13623749	-0.0256943	0.516617	-4.04923	5.84754e-05	0.000380159	-0.452715	-0.0256943
JARID2.cg04097131	-0.0286671	0.590179	-4.04852	5.8648e-05	0.000380382	-0.455514	-0.0286671
AIF1.cg01674119	-0.0249813	0.318937	-4.00948	6.89232e-05	0.00043492	-0.608672	-0.0249813
AIF1.cg01674119.1	-0.0249813	0.318937	-4.00948	6.89232e-05	0.00043492	-0.608672	-0.0249813
AIF1.cg01674119.2	-0.0249813	0.318937	-4.00948	6.89232e-05	0.00043492	-0.608672	-0.0249813
MGRN1.cg09306188	-0.0293325	0.621798	-4.00932	6.89663e-05	0.00043492	-0.609266	-0.0293325
RNASE3.cg21099111	-0.0286906	0.492089	-3.99331	7.36589e-05	0.000460368	-0.671675	-0.0286906
SPI1.cg14088811	-0.0270921	0.361855	-3.96625	8.22845e-05	0.00050736	-0.776607	-0.0270921
SPI1.cg14088811.1	-0.0270921	0.361855	-3.96625	8.22845e-05	0.00050736	-0.776607	-0.0270921
SPI1.cg03106245	-0.0295068	0.417156	-3.96333	8.32703e-05	0.000510908	-0.787888	-0.0295068
SPI1.cg03106245.1	-0.0295068	0.417156	-3.96333	8.32703e-05	0.000510908	-0.787888	-0.0295068
ELANE.cg21586152	-0.0294451	0.347536	-3.95659	8.55907e-05	0.000521895	-0.813919	-0.0294451
CD177.cg22537604	-0.0249952	0.564765	-3.95416	8.64405e-05	0.00052591	-0.823274	-0.0249952
LST1.cg03739609	-0.027408	0.393165	-3.94741	8.88486e-05	0.000536997	-0.849293	-0.027408
LST1.cg03739609.1	-0.027408	0.393165	-3.94741	8.88486e-05	0.000536997	-0.849293	-0.027408
LST1.cg03739609.2	-0.027408	0.393165	-3.94741	8.88486e-05	0.000536997	-0.849293	-0.027408
SLC45A4.cg02996583	-0.026834	0.73199	-3.86937	0.000121682	0.000708953	-1.14675	-0.026834
MCTP2.cg12299554	-0.0297372	0.281134	-3.84142	0.000136017	0.000780889	-1.25194	-0.0297372
FGR.cg16922167	-0.0266659	0.436467	-3.83982	0.000136879	0.000784205	-1.25791	-0.0266659
VNN1.cg25654653	-0.025732	0.284999	-3.83022	0.000142196	0.000807934	-1.29389	-0.025732
CMIP.cg16583186	-0.0252899	0.523459	-3.79427	0.000163867	0.000921542	-1.42771	-0.0252899
ANKRD22.cg24065504	-0.0292118	0.332486	-3.76404	0.000184467	0.00102275	-1.53932	-0.0292118
KCNE3.cg18838431	-0.0257655	0.32398	-3.74189	0.000201084	0.00110155	-1.62056	-0.0257655
GAS7.cg25558027	0.0137969	0.795065	3.67478	0.000260455	0.0013962	-1.86392	0.0137969
GAS7.cg25558027.1	0.0137969	0.795065	3.67478	0.000260455	0.0013962	-1.86392	0.0137969
SORL1.cg05921138	0.0124961	0.832484	3.66705	0.000268261	0.00142968	-1.89166	0.0124961
JARID2.cg22570970	-0.0265245	0.320184	-3.64803	0.000288428	0.0015104	-1.95974	-0.0265245
SLC43A2.cg16061354	-0.0308358	0.420446	-3.60829	0.000335243	0.00171679	-2.10088	-0.0308358
CDA.cg24502330	-0.025314	0.334477	-3.60277	0.000342284	0.00174311	-2.12037	-0.025314
BMX.cg08302695	-0.0377824	0.407659	-3.57166	0.00038461	0.00192655	-2.22963	-0.0377824
NLRP3.cg03466998	-0.0255076	0.349747	-3.54858	0.000419151	0.00207314	-2.31016	-0.0255076
NLRP3.cg03466998.1	-0.0255076	0.349747	-3.54858	0.000419151	0.00207314	-2.31016	-0.0255076
MTX1.cg07161239	0.00545404	0.0823837	3.54533	0.000424236	0.00209077	-2.32144	0.00545404
PTGDS.cg14608180	0.00766937	0.0372377	3.54034	0.00043216	0.00212601	-2.33876	0.00766937
IFNGR2.cg08173915	-0.0259954	0.42146	-3.52406	0.000458994	0.00223009	-2.39511	-0.0259954
MRVI1.cg16638248	0.0180022	0.687493	3.51281	0.000478442	0.00232049	-2.43391	0.0180022
GAS7.cg05558046	0.0133183	0.625914	3.50312	0.000495796	0.0023962	-2.46722	0.0133183
GAS7.cg05558046.1	0.0133183	0.625914	3.50312	0.000495796	0.0023962	-2.46722	0.0133183
IL1RN.cg25265126	0.0101096	0.800263	3.49205	0.000516357	0.00246954	-2.50518	0.0101096
FCER1G.cg26394055	-0.0267869	0.295448	-3.46592	0.000568075	0.00266134	-2.59432	-0.0267869
JARID2.cg18188328	-0.0306692	0.475354	-3.40946	0.000696808	0.00317255	-2.78476	-0.0306692
MBD6.cg04524321	0.00475801	0.059608	3.32767	0.000932052	0.00410103	-3.05529	0.00475801
ELANE.cg08269974	-0.0260353	0.343765	-3.11673	0.00192054	0.00773276	-3.72375	-0.0260353
BMX.cg24643262	-0.0251525	0.337606	-3.10251	0.00201359	0.00803684	-3.76728	-0.0251525
ZNF385A.cg17655624	0.007928	0.0612452	3.09498	0.00206452	0.00822818	-3.79025	0.007928
ANKRD33B.cg17283899	0.00339956	0.031707	3.031	0.00254779	0.0099241	-3.98334	0.00339956
TIMP2.cg00689612	0.0132966	0.799219	3.00948	0.00273234	0.0105979	-4.04741	0.0132966
ARID3A.cg13963729	0.00277564	0.103359	2.94506	0.00336028	0.0127283	-4.23652	0.00277564
ANKRD33B.cg23006133	0.00447428	0.0732656	2.91516	0.00369434	0.0138601	-4.32295	0.00447428
ZNF385A.cg11856711	0.00969165	0.097761	2.9145	0.0037021	0.0138703	-4.32486	0.00969165
ADIPOR2.cg16245844	0.00183932	0.0279229	2.91173	0.0037346	0.013973	-4.33283	0.00183932
IL1RN.cg11783497	0.00695236	0.880566	2.85115	0.00451341	0.0167276	-4.5051	0.00695236
MGRN1.cg00203035	0.0046118	0.104494	2.76991	0.00578937	0.0208387	-4.73063	0.0046118
FGR.cg03018771	0.0104773	0.753144	2.75504	0.00605544	0.0216547	-4.77122	0.0104773
MRVI1.cg02871021	0.0122703	0.777288	2.75096	0.00613041	0.0218376	-4.78233	0.0122703
MRVI1.cg02871021.1	0.0122703	0.777288	2.75096	0.00613041	0.0218376	-4.78233	0.0122703
ETV6.cg06516865	0.0122664	0.312967	2.71695	0.0067883	0.0238719	-4.87424	0.0122664
TIMP2.cg00863893	-0.0308071	0.519545	-2.654	0.00817569	0.0281391	-5.0414	-0.0308071
SORL1.cg15241519	0.00748822	0.86541	2.65156	0.0082343	0.0283054	-5.04781	0.00748822
MARCKSL1.cg22710219	0.00741	0.110495	2.62365	0.00893155	0.0303606	-5.12064	0.00741
BMX.cg23946499	-0.025322	0.264806	-2.61714	0.00910175	0.0308249	-5.13753	-0.025322
BMX.cg23946499.1	-0.025322	0.264806	-2.61714	0.00910175	0.0308249	-5.13753	-0.025322
ROPN1L.cg23178517	0.0038331	0.0541246	2.60682	0.00937719	0.0314863	-5.1642	0.0038331
ROPN1L.cg23178517.1	0.0038331	0.0541246	2.60682	0.00937719	0.0314863	-5.1642	0.0038331
MRVI1.cg10566319	0.00636135	0.883693	2.59553	0.00968705	0.0321732	-5.19325	0.00636135
MRVI1.cg10566319.1	0.00636135	0.883693	2.59553	0.00968705	0.0321732	-5.19325	0.00636135
B4GALT5.cg03655771	0.0149339	0.155785	2.58691	0.00992992	0.0329003	-5.21537	0.0149339
MTX1.cg21917676	0.00248881	0.0515366	2.55989	0.0107266	0.0352006	-5.28421	0.00248881
PGM1.cg25013852	0.00284637	0.0970946	2.55853	0.0107681	0.0352947	-5.28765	0.00284637
SIK3.cg01218206	0.0158554	0.599836	2.5558	0.0108521	0.0354853	-5.29457	0.0158554
DGKZ.cg09039436	0.00358725	0.0619788	2.55066	0.0110115	0.0359212	-5.30756	0.00358725
JARID2.cg19355462	0.00419223	0.0652341	2.54339	0.0112406	0.0364955	-5.32589	0.00419223
IFI30.cg27142905	0.00220729	0.0667125	2.47458	0.0136284	0.0427832	-5.49689	0.00220729
IFI30.cg27142905.1	0.00220729	0.0667125	2.47458	0.0136284	0.0427832	-5.49689	0.00220729
SLC27A3.cg05784314	0.00587579	0.067644	2.44963	0.0145993	0.0454679	-5.55776	0.00587579
TIGD3.cg25318663	0.00182181	0.0284663	2.43385	0.0152446	0.047235	-5.59595	0.00182181
MTX1.cg02896201	0.00216602	0.0463456	2.4238	0.0156684	0.0483051	-5.62014	0.00216602
INPP5D.cg01591579	0.00465876	0.941945	2.42024	0.0158208	0.0486659	-5.62867	0.00465876
