# Supplementary material for: Identification of potential blood biomarkers for Parkinson’s disease by gene expression and DNA methylation data integration analysis
Source: Clin Epigenetics. 2019 Feb 11;11:24. doi: 10.1186/s13148-019-0621-5 (PMC6371578; doi:10.1186/s13148-019-0621-5)
Supplement: Supplementary file 1 — Table S1. Differentially Expressed Gene List. Table S2. Previous differential probes and our analysis results. Table S3. Differentially expressed gene functional enrichment results. Table S4. Differentially methylated intergenic CpG sites. Table S5. Differentially methylated gene list. Table S6. Gene set enrichment analysis results (GO-BP). Table S7. Hypo-up genes in different regions. Table S8. Differentially methylated gene list based on all region CpGs. Table S9. Gene enrichment analysis results. Table S10. Hypo-up gene-associated differentially methylated CpGs. Table S11. Dominant methylation-altered regions for hypo-up genes. Table S12. Correlation Coefficient between gene expression and region-specific methylation level. Table S13. The importance of each hypo-up gene in gene expression classifier. Table S14. Union of best predictors of the three classifiers. (ZIP 1455 kb) [file 13148_2019_621_MOESM1_ESM.zip › Table S11.xls]

## Sheet: Sheet1
Table S11 Dominant methylation-altered regions for hypo-up genes
Gene	Dominant altered-methylation region
AGTRAP	TSS1500
ALOX5AP	TSS1500;1stExon
ARAP3	TSS1500;5'UTR
ARG1	TSS200
ARHGAP27	3'UTR
ARSB	TSS200;5'UTR;1stExon
B3GNT8	TSS200
B4GALT5	Body;3'UTR
BCL2L2	5'UTR
BMX	TSS1500;1stExon
CD300LB	TSS200;Body
CD300LF	5'UTR;1stExon
CDA	TSS200
CEACAM3	Body
CMIP	5'UTR
CST7	5'UTR;1stExon
DGKZ	TSS1500;TSS200;5'UTR;1stExon;Body;3'UTR
DIAPH1	Body;3'UTR
DOK3	1stExon
EMR3	5'UTR;1stExon
ETV6	Body;3'UTR
FCAR	5'UTR;1stExon
FCER1G	TSS1500;TSS200;Body
FCGRT	TSS1500;TSS200
FGR	TSS200;1stExon
GAS7	5'UTR;1stExon
GPR97	TSS1500;TSS200;5'UTR;1stExon
GSN	TSS1500;5'UTR
HAL	1stExon
IFI30	TSS1500
IFNGR2	TSS1500
IL1RN	5'UTR;1stExon;Body
INPP5D	TSS1500;5'UTR;1stExon;Body
ITGA5	Body
JARID2	TSS200;5'UTR;1stExon;Body
KCNMB1	5'UTR;1stExon
LRRC25	Body
LST1	TSS200;3'UTR
LTBR	TSS1500
MAN2A2	Body
MBD6	5'UTR;3'UTR
MCTP2	TSS1500;TSS200;5'UTR
MGRN1	TSS1500;Body;3'UTR
NACC2	TSS1500;5'UTR
NADK	5'UTR;Body
NCF2	5'UTR;1stExon
NCF4	TSS1500;TSS200;5'UTR;1stExon;Body;3'UTR
NDUFS2	TSS1500;3'UTR
NFAM1	TSS200;Body
ODF3B	TSS1500;TSS200;5'UTR;1stExon
OSCAR	TSS200;5'UTR;1stExon
P2RX1	TSS1500;TSS200
P2RY13	1stExon
PARVG	TSS1500
PHLPP1	3'UTR
PILRA	TSS1500;TSS200;5'UTR;1stExon
PTAFR	1stExon
PTGDS	TSS1500
RARA	TSS1500;TSS200;1stExon;Body
RILPL1	Body
ROPN1L	Body
RPS6KA1	TSS1500;Body;3'UTR
S100A9	3'UTR
SH3TC1	TSS1500;5'UTR;Body;3'UTR
SIGLEC9	TSS200;5'UTR;1stExon
SIK3	TSS1500;Body
SIRPB2	TSS200;5'UTR;1stExon
SLC11A1	5'UTR;1stExon
SLC12A9	Body;3'UTR
SLC26A8	5'UTR
SLC27A3	TSS1500
SLC43A2	3'UTR
SLC45A4	TSS200
SLPI	1stExon;Body
SPI1	5'UTR;1stExon
TCN1	1stExon
TIMP2	3'UTR
TK2	TSS200
TLR4	3'UTR
TNFSF12-TNFSF13	Body
TNFSF13	TSS1500;TSS200;5'UTR;1stExon
TREM1	TSS200;5'UTR;1stExon
TYROBP	TSS200;5'UTR;1stExon
VNN3	Body
VSIG4	5'UTR;1stExon
